# Supplementary material for: Enriching Alkene syn-Dihalogenation: Aryl Alkene, Bromine, Regio-Reversion, and Stereoconvergency
Source: Org Lett. 2026 Feb 25;28(9):3002–7. doi: 10.1021/acs.orglett.6c00241 (PMC12973299; doi:10.1021/acs.orglett.6c00241)
Supplement: Supplementary file 1 [file ol6c00241_si_001.zip › Fig 4c/2nd chlorination major SM.log]

 Entering Gaussian System, Link 0=g16
 Input=250421013_2ndCl_major_smoptfreq_fromIRCfwd_6-31_gdp+_SMD_DCM_wB97XD.gjf
 Output=250421013_2ndCl_major_smoptfreq_fromIRCfwd_6-31_gdp+_SMD_DCM_wB97XD.log
 Initial command:
 /home/ansgus3642/gaussian/g16/l1.exe "/home/ansgus3642/gaussian/scratch/Gau-19029.inp" -scrdir="/home/ansgus3642/gaussian/scratch/"
 Entering Link 1 = /home/ansgus3642/gaussian/g16/l1.exe PID=     19031.
  
 Copyright (c) 1988-2019, Gaussian, Inc.  All Rights Reserved.
  
 This is part of the Gaussian(R) 16 program.  It is based on
 the Gaussian(R) 09 system (copyright 2009, Gaussian, Inc.),
 the Gaussian(R) 03 system (copyright 2003, Gaussian, Inc.),
 the Gaussian(R) 98 system (copyright 1998, Gaussian, Inc.),
 the Gaussian(R) 94 system (copyright 1995, Gaussian, Inc.),
 the Gaussian 92(TM) system (copyright 1992, Gaussian, Inc.),
 the Gaussian 90(TM) system (copyright 1990, Gaussian, Inc.),
 the Gaussian 88(TM) system (copyright 1988, Gaussian, Inc.),
 the Gaussian 86(TM) system (copyright 1986, Carnegie Mellon
 University), and the Gaussian 82(TM) system (copyright 1983,
 Carnegie Mellon University). Gaussian is a federally registered
 trademark of Gaussian, Inc.
  
 This software contains proprietary and confidential information,
 including trade secrets, belonging to Gaussian, Inc.
  
 This software is provided under written license and may be
 used, copied, transmitted, or stored only in accord with that
 written license.
  
 The following legend is applicable only to US Government
 contracts under FAR:
  
                    RESTRICTED RIGHTS LEGEND
  
 Use, reproduction and disclosure by the US Government is
 subject to restrictions as set forth in subparagraphs (a)
 and (c) of the Commercial Computer Software - Restricted
 Rights clause in FAR 52.227-19.
  
 Gaussian, Inc.
 340 Quinnipiac St., Bldg. 40, Wallingford CT 06492
  
  
 ---------------------------------------------------------------
 Warning -- This program may not be used in any manner that
 competes with the business of Gaussian, Inc. or will provide
 assistance to any competitor of Gaussian, Inc.  The licensee
 of this program is prohibited from giving any competitor of
 Gaussian, Inc. access to this program.  By using this program,
 the user acknowledges that Gaussian, Inc. is engaged in the
 business of creating and licensing software in the field of
 computational chemistry and represents and warrants to the
 licensee that it is not a competitor of Gaussian, Inc. and that
 it will not use this program in any manner prohibited above.
 ---------------------------------------------------------------
  

 Cite this work as:
 Gaussian 16, Revision C.01,
 M. J. Frisch, G. W. Trucks, H. B. Schlegel, G. E. Scuseria, 
 M. A. Robb, J. R. Cheeseman, G. Scalmani, V. Barone, 
 G. A. Petersson, H. Nakatsuji, X. Li, M. Caricato, A. V. Marenich, 
 J. Bloino, B. G. Janesko, R. Gomperts, B. Mennucci, H. P. Hratchian, 
 J. V. Ortiz, A. F. Izmaylov, J. L. Sonnenberg, D. Williams-Young, 
 F. Ding, F. Lipparini, F. Egidi, J. Goings, B. Peng, A. Petrone, 
 T. Henderson, D. Ranasinghe, V. G. Zakrzewski, J. Gao, N. Rega, 
 G. Zheng, W. Liang, M. Hada, M. Ehara, K. Toyota, R. Fukuda, 
 J. Hasegawa, M. Ishida, T. Nakajima, Y. Honda, O. Kitao, H. Nakai, 
 T. Vreven, K. Throssell, J. A. Montgomery, Jr., J. E. Peralta, 
 F. Ogliaro, M. J. Bearpark, J. J. Heyd, E. N. Brothers, K. N. Kudin, 
 V. N. Staroverov, T. A. Keith, R. Kobayashi, J. Normand, 
 K. Raghavachari, A. P. Rendell, J. C. Burant, S. S. Iyengar, 
 J. Tomasi, M. Cossi, J. M. Millam, M. Klene, C. Adamo, R. Cammi, 
 J. W. Ochterski, R. L. Martin, K. Morokuma, O. Farkas, 
 J. B. Foresman, and D. J. Fox, Gaussian, Inc., Wallingford CT, 2019.
 
 ******************************************
 Gaussian 16:  ES64L-G16RevC.01  3-Jul-2019
                21-Apr-2025 
 ******************************************
 %mem=6GB
 %nprocshared=2
 Will use up to    2 processors via shared memory.
 ----------------------------------------------------------------------
 # opt=calcfc freq wb97xd/6-31+g(d,p) scrf=(smd,solvent=dichloromethane
 )
 ----------------------------------------------------------------------
 1/10=4,18=20,19=15,26=3,38=1/1,3;
 2/9=110,12=2,17=6,18=5,40=1/2;
 3/5=1,6=6,7=111,11=2,25=1,30=1,70=32201,71=2,72=9,74=-58,140=1/1,2,3;
 4//1;
 5/5=2,38=5,53=9/2;
 8/6=4,10=90,11=11/1;
 11/6=1,8=1,9=11,15=111,16=1/1,2,10;
 10/6=1,13=1/2;
 6/7=2,8=2,9=2,10=2,28=1/1;
 7/10=1,25=1/1,2,3,16;
 1/10=4,18=20,19=15,26=3/3(2);
 2/9=110/2;
 99//99;
 2/9=110/2;
 3/5=1,6=6,7=111,11=2,25=1,30=1,70=32205,71=1,72=9,74=-58/1,2,3;
 4/5=5,16=3,69=1/1;
 5/5=2,38=5,53=9/2;
 7//1,2,3,16;
 1/18=20,19=15,26=3/3(-5);
 2/9=110/2;
 6/7=2,8=2,9=2,10=2,19=2,28=1/1;
 99/9=1/99;
 -------------------
 Title Card Required
 -------------------
 Symbolic Z-matrix:
 Charge =  0 Multiplicity = 1
 C                    -4.40606  -1.34219   0.82091 
 C                    -5.02895  -2.29145   0.01787 
 C                    -4.52112  -2.5867   -1.24753 
 C                    -3.35969  -1.96419  -1.69725 
 C                    -2.70209  -1.05553  -0.86192 
 C                    -3.23929  -0.71041   0.3819 
 S                    -2.47154   0.49278   1.42863 
 C                    -1.99295   1.72167   0.24493 
 C                    -1.42914   1.39108  -0.99156 
 S                    -1.16557  -0.31801  -1.42798 
 C                    -1.0297    2.38153  -1.88973 
 C                    -1.12815   3.71866  -1.51424 
 C                    -1.65196   4.05507  -0.26764 
 C                    -2.10486   3.06556   0.60013 
 H                    -1.72668   5.09655   0.02744 
 H                    -2.53986   3.3349    1.55731 
 H                    -0.62414   2.11188  -2.85998 
 H                    -0.79506   4.49271  -2.19696 
 H                    -4.82753  -1.08038   1.7861 
 H                    -2.95614  -2.20097  -2.67678 
 H                    -5.92838  -2.78371   0.37298 
 H                    -5.023    -3.30624  -1.88531 
 C                     0.49548  -0.9226   -0.23519 
 H                     0.04766  -1.0016    0.756 
 C                     1.52475   0.22381  -0.37109 
 H                     1.2491    0.84758  -1.2231 
 C                     0.93101  -2.25842  -0.79455 
 H                     1.8327   -2.49004  -0.21682 
 C                    -0.06969  -3.39017  -0.60102 
 H                    -0.9712   -3.26405  -1.20718 
 H                     0.38832  -4.33848  -0.89539 
 H                    -0.36531  -3.46447   0.44948 
 H                     1.2401   -2.15986  -1.84117 
 C                     2.98568  -0.16203  -0.59156 
 C                     3.50097   0.01605  -1.87908 
 C                     3.82501  -0.67072   0.40783 
 C                     4.81897  -0.32894  -2.17847 
 H                     2.86602   0.42046  -2.66352 
 C                     5.14475  -1.00704   0.10871 
 H                     3.42921  -0.82796   1.40706 
 C                     5.6492   -0.83458  -1.18185 
 H                     5.19522  -0.18692  -3.18712 
 H                     5.78317  -1.40403   0.89243 
 H                     6.67854  -1.09698  -1.40737 
 Br                    1.36404   1.47633   1.14044 
 Cl                    1.4616   -2.09481   2.56601 
 
 Add virtual bond connecting atoms Cl46       and H24        Dist= 4.81D+00.
 Add virtual bond connecting atoms Cl46       and H40        Dist= 4.93D+00.

 GradGradGradGradGradGradGradGradGradGradGradGradGradGradGradGradGradGrad
 Berny optimization.
 Initialization pass.
                           ----------------------------
                           !    Initial Parameters    !
                           ! (Angstroms and Degrees)  !
 --------------------------                            --------------------------
 ! Name  Definition              Value          Derivative Info.                !
 --------------------------------------------------------------------------------
 ! R1    R(1,2)                  1.3907         calculate D2E/DX2 analytically  !
 ! R2    R(1,6)                  1.3976         calculate D2E/DX2 analytically  !
 ! R3    R(1,19)                 1.0853         calculate D2E/DX2 analytically  !
 ! R4    R(2,3)                  1.3951         calculate D2E/DX2 analytically  !
 ! R5    R(2,21)                 1.0851         calculate D2E/DX2 analytically  !
 ! R6    R(3,4)                  1.3924         calculate D2E/DX2 analytically  !
 ! R7    R(3,22)                 1.0846         calculate D2E/DX2 analytically  !
 ! R8    R(4,5)                  1.3985         calculate D2E/DX2 analytically  !
 ! R9    R(4,20)                 1.0855         calculate D2E/DX2 analytically  !
 ! R10   R(5,6)                  1.3981         calculate D2E/DX2 analytically  !
 ! R11   R(5,10)                 1.7959         calculate D2E/DX2 analytically  !
 ! R12   R(6,7)                  1.77           calculate D2E/DX2 analytically  !
 ! R13   R(7,8)                  1.7721         calculate D2E/DX2 analytically  !
 ! R14   R(8,9)                  1.3986         calculate D2E/DX2 analytically  !
 ! R15   R(8,14)                 1.3945         calculate D2E/DX2 analytically  !
 ! R16   R(9,10)                 1.7835         calculate D2E/DX2 analytically  !
 ! R17   R(9,11)                 1.3954         calculate D2E/DX2 analytically  !
 ! R18   R(10,23)                2.1325         calculate D2E/DX2 analytically  !
 ! R19   R(11,12)                1.3923         calculate D2E/DX2 analytically  !
 ! R20   R(11,17)                1.0856         calculate D2E/DX2 analytically  !
 ! R21   R(12,13)                1.3934         calculate D2E/DX2 analytically  !
 ! R22   R(12,18)                1.0845         calculate D2E/DX2 analytically  !
 ! R23   R(13,14)                1.3918         calculate D2E/DX2 analytically  !
 ! R24   R(13,15)                1.0851         calculate D2E/DX2 analytically  !
 ! R25   R(14,16)                1.0853         calculate D2E/DX2 analytically  !
 ! R26   R(23,24)                1.0905         calculate D2E/DX2 analytically  !
 ! R27   R(23,25)                1.5467         calculate D2E/DX2 analytically  !
 ! R28   R(23,27)                1.5123         calculate D2E/DX2 analytically  !
 ! R29   R(24,46)                2.5437         calculate D2E/DX2 analytically  !
 ! R30   R(25,26)                1.0913         calculate D2E/DX2 analytically  !
 ! R31   R(25,34)                1.527          calculate D2E/DX2 analytically  !
 ! R32   R(25,45)                1.9696         calculate D2E/DX2 analytically  !
 ! R33   R(27,28)                1.0957         calculate D2E/DX2 analytically  !
 ! R34   R(27,29)                1.5231         calculate D2E/DX2 analytically  !
 ! R35   R(27,33)                1.0957         calculate D2E/DX2 analytically  !
 ! R36   R(29,30)                1.0936         calculate D2E/DX2 analytically  !
 ! R37   R(29,31)                1.0935         calculate D2E/DX2 analytically  !
 ! R38   R(29,32)                1.0938         calculate D2E/DX2 analytically  !
 ! R39   R(34,35)                1.3982         calculate D2E/DX2 analytically  !
 ! R40   R(34,36)                1.4007         calculate D2E/DX2 analytically  !
 ! R41   R(35,37)                1.3949         calculate D2E/DX2 analytically  !
 ! R42   R(35,38)                1.0872         calculate D2E/DX2 analytically  !
 ! R43   R(36,39)                1.3944         calculate D2E/DX2 analytically  !
 ! R44   R(36,40)                1.0862         calculate D2E/DX2 analytically  !
 ! R45   R(37,41)                1.3922         calculate D2E/DX2 analytically  !
 ! R46   R(37,42)                1.0859         calculate D2E/DX2 analytically  !
 ! R47   R(39,41)                1.3963         calculate D2E/DX2 analytically  !
 ! R48   R(39,43)                1.086          calculate D2E/DX2 analytically  !
 ! R49   R(40,46)                2.6114         calculate D2E/DX2 analytically  !
 ! R50   R(41,44)                1.0859         calculate D2E/DX2 analytically  !
 ! A1    A(2,1,6)              120.0738         calculate D2E/DX2 analytically  !
 ! A2    A(2,1,19)             120.2836         calculate D2E/DX2 analytically  !
 ! A3    A(6,1,19)             119.6396         calculate D2E/DX2 analytically  !
 ! A4    A(1,2,3)              120.3431         calculate D2E/DX2 analytically  !
 ! A5    A(1,2,21)             119.4697         calculate D2E/DX2 analytically  !
 ! A6    A(3,2,21)             120.1697         calculate D2E/DX2 analytically  !
 ! A7    A(2,3,4)              120.1314         calculate D2E/DX2 analytically  !
 ! A8    A(2,3,22)             120.3525         calculate D2E/DX2 analytically  !
 ! A9    A(4,3,22)             119.515          calculate D2E/DX2 analytically  !
 ! A10   A(3,4,5)              119.3266         calculate D2E/DX2 analytically  !
 ! A11   A(3,4,20)             120.2666         calculate D2E/DX2 analytically  !
 ! A12   A(5,4,20)             120.3896         calculate D2E/DX2 analytically  !
 ! A13   A(4,5,6)              120.7361         calculate D2E/DX2 analytically  !
 ! A14   A(4,5,10)             118.7416         calculate D2E/DX2 analytically  !
 ! A15   A(6,5,10)             120.5149         calculate D2E/DX2 analytically  !
 ! A16   A(1,6,5)              119.2507         calculate D2E/DX2 analytically  !
 ! A17   A(1,6,7)              118.9249         calculate D2E/DX2 analytically  !
 ! A18   A(5,6,7)              121.8201         calculate D2E/DX2 analytically  !
 ! A19   A(6,7,8)              101.1589         calculate D2E/DX2 analytically  !
 ! A20   A(7,8,9)              122.3773         calculate D2E/DX2 analytically  !
 ! A21   A(7,8,14)             118.4555         calculate D2E/DX2 analytically  !
 ! A22   A(9,8,14)             119.0335         calculate D2E/DX2 analytically  !
 ! A23   A(8,9,10)             120.1601         calculate D2E/DX2 analytically  !
 ! A24   A(8,9,11)             121.1085         calculate D2E/DX2 analytically  !
 ! A25   A(10,9,11)            118.709          calculate D2E/DX2 analytically  !
 ! A26   A(5,10,9)             100.951          calculate D2E/DX2 analytically  !
 ! A27   A(5,10,23)            111.9442         calculate D2E/DX2 analytically  !
 ! A28   A(9,10,23)            104.4732         calculate D2E/DX2 analytically  !
 ! A29   A(9,11,12)            119.1974         calculate D2E/DX2 analytically  !
 ! A30   A(9,11,17)            120.3899         calculate D2E/DX2 analytically  !
 ! A31   A(12,11,17)           120.3954         calculate D2E/DX2 analytically  !
 ! A32   A(11,12,13)           119.9802         calculate D2E/DX2 analytically  !
 ! A33   A(11,12,18)           119.5996         calculate D2E/DX2 analytically  !
 ! A34   A(13,12,18)           120.4202         calculate D2E/DX2 analytically  !
 ! A35   A(12,13,14)           120.5616         calculate D2E/DX2 analytically  !
 ! A36   A(12,13,15)           120.0604         calculate D2E/DX2 analytically  !
 ! A37   A(14,13,15)           119.3686         calculate D2E/DX2 analytically  !
 ! A38   A(8,14,13)            120.0131         calculate D2E/DX2 analytically  !
 ! A39   A(8,14,16)            119.7314         calculate D2E/DX2 analytically  !
 ! A40   A(13,14,16)           120.2543         calculate D2E/DX2 analytically  !
 ! A41   A(10,23,24)           102.0677         calculate D2E/DX2 analytically  !
 ! A42   A(10,23,25)           105.0149         calculate D2E/DX2 analytically  !
 ! A43   A(10,23,27)           105.5376         calculate D2E/DX2 analytically  !
 ! A44   A(24,23,25)           114.0065         calculate D2E/DX2 analytically  !
 ! A45   A(24,23,27)           112.9834         calculate D2E/DX2 analytically  !
 ! A46   A(25,23,27)           115.5045         calculate D2E/DX2 analytically  !
 ! A47   A(23,24,46)           116.7191         calculate D2E/DX2 analytically  !
 ! A48   A(23,25,26)           108.9151         calculate D2E/DX2 analytically  !
 ! A49   A(23,25,34)           117.5212         calculate D2E/DX2 analytically  !
 ! A50   A(23,25,45)           110.4645         calculate D2E/DX2 analytically  !
 ! A51   A(26,25,34)           105.8644         calculate D2E/DX2 analytically  !
 ! A52   A(26,25,45)           102.4188         calculate D2E/DX2 analytically  !
 ! A53   A(34,25,45)           110.4594         calculate D2E/DX2 analytically  !
 ! A54   A(23,27,28)           103.2205         calculate D2E/DX2 analytically  !
 ! A55   A(23,27,29)           114.8442         calculate D2E/DX2 analytically  !
 ! A56   A(23,27,33)           110.7983         calculate D2E/DX2 analytically  !
 ! A57   A(28,27,29)           108.4592         calculate D2E/DX2 analytically  !
 ! A58   A(28,27,33)           106.889          calculate D2E/DX2 analytically  !
 ! A59   A(29,27,33)           111.935          calculate D2E/DX2 analytically  !
 ! A60   A(27,29,30)           112.6736         calculate D2E/DX2 analytically  !
 ! A61   A(27,29,31)           109.5735         calculate D2E/DX2 analytically  !
 ! A62   A(27,29,32)           110.4926         calculate D2E/DX2 analytically  !
 ! A63   A(30,29,31)           107.2214         calculate D2E/DX2 analytically  !
 ! A64   A(30,29,32)           108.5028         calculate D2E/DX2 analytically  !
 ! A65   A(31,29,32)           108.23           calculate D2E/DX2 analytically  !
 ! A66   A(25,34,35)           116.9591         calculate D2E/DX2 analytically  !
 ! A67   A(25,34,36)           124.1969         calculate D2E/DX2 analytically  !
 ! A68   A(35,34,36)           118.8436         calculate D2E/DX2 analytically  !
 ! A69   A(34,35,37)           120.9546         calculate D2E/DX2 analytically  !
 ! A70   A(34,35,38)           119.7716         calculate D2E/DX2 analytically  !
 ! A71   A(37,35,38)           119.2715         calculate D2E/DX2 analytically  !
 ! A72   A(34,36,39)           120.1116         calculate D2E/DX2 analytically  !
 ! A73   A(34,36,40)           119.378          calculate D2E/DX2 analytically  !
 ! A74   A(39,36,40)           120.4846         calculate D2E/DX2 analytically  !
 ! A75   A(35,37,41)           119.9764         calculate D2E/DX2 analytically  !
 ! A76   A(35,37,42)           119.6309         calculate D2E/DX2 analytically  !
 ! A77   A(41,37,42)           120.3865         calculate D2E/DX2 analytically  !
 ! A78   A(36,39,41)           120.6907         calculate D2E/DX2 analytically  !
 ! A79   A(36,39,43)           119.3247         calculate D2E/DX2 analytically  !
 ! A80   A(41,39,43)           119.9842         calculate D2E/DX2 analytically  !
 ! A81   A(36,40,46)           138.8543         calculate D2E/DX2 analytically  !
 ! A82   A(37,41,39)           119.41           calculate D2E/DX2 analytically  !
 ! A83   A(37,41,44)           120.2885         calculate D2E/DX2 analytically  !
 ! A84   A(39,41,44)           120.3008         calculate D2E/DX2 analytically  !
 ! A85   A(24,46,40)            83.9462         calculate D2E/DX2 analytically  !
 ! D1    D(6,1,2,3)             -2.1763         calculate D2E/DX2 analytically  !
 ! D2    D(6,1,2,21)           179.3414         calculate D2E/DX2 analytically  !
 ! D3    D(19,1,2,3)           177.1992         calculate D2E/DX2 analytically  !
 ! D4    D(19,1,2,21)           -1.2831         calculate D2E/DX2 analytically  !
 ! D5    D(2,1,6,5)             -0.7266         calculate D2E/DX2 analytically  !
 ! D6    D(2,1,6,7)           -179.9886         calculate D2E/DX2 analytically  !
 ! D7    D(19,1,6,5)           179.8938         calculate D2E/DX2 analytically  !
 ! D8    D(19,1,6,7)             0.6318         calculate D2E/DX2 analytically  !
 ! D9    D(1,2,3,4)              2.1518         calculate D2E/DX2 analytically  !
 ! D10   D(1,2,3,22)          -178.2438         calculate D2E/DX2 analytically  !
 ! D11   D(21,2,3,4)          -179.3765         calculate D2E/DX2 analytically  !
 ! D12   D(21,2,3,22)            0.2279         calculate D2E/DX2 analytically  !
 ! D13   D(2,3,4,5)              0.7811         calculate D2E/DX2 analytically  !
 ! D14   D(2,3,4,20)           179.2783         calculate D2E/DX2 analytically  !
 ! D15   D(22,3,4,5)          -178.8266         calculate D2E/DX2 analytically  !
 ! D16   D(22,3,4,20)           -0.3294         calculate D2E/DX2 analytically  !
 ! D17   D(3,4,5,6)             -3.7174         calculate D2E/DX2 analytically  !
 ! D18   D(3,4,5,10)           177.2645         calculate D2E/DX2 analytically  !
 ! D19   D(20,4,5,6)           177.7873         calculate D2E/DX2 analytically  !
 ! D20   D(20,4,5,10)           -1.2308         calculate D2E/DX2 analytically  !
 ! D21   D(4,5,6,1)              3.6893         calculate D2E/DX2 analytically  !
 ! D22   D(4,5,6,7)           -177.0709         calculate D2E/DX2 analytically  !
 ! D23   D(10,5,6,1)          -177.3101         calculate D2E/DX2 analytically  !
 ! D24   D(10,5,6,7)             1.9297         calculate D2E/DX2 analytically  !
 ! D25   D(4,5,10,9)           134.928          calculate D2E/DX2 analytically  !
 ! D26   D(4,5,10,23)         -114.4376         calculate D2E/DX2 analytically  !
 ! D27   D(6,5,10,9)           -44.0923         calculate D2E/DX2 analytically  !
 ! D28   D(6,5,10,23)           66.5421         calculate D2E/DX2 analytically  !
 ! D29   D(1,6,7,8)           -139.7267         calculate D2E/DX2 analytically  !
 ! D30   D(5,6,7,8)             41.0311         calculate D2E/DX2 analytically  !
 ! D31   D(6,7,8,9)            -42.3558         calculate D2E/DX2 analytically  !
 ! D32   D(6,7,8,14)           141.8911         calculate D2E/DX2 analytically  !
 ! D33   D(7,8,9,10)            -0.0531         calculate D2E/DX2 analytically  !
 ! D34   D(7,8,9,11)          -178.3108         calculate D2E/DX2 analytically  !
 ! D35   D(14,8,9,10)          175.6764         calculate D2E/DX2 analytically  !
 ! D36   D(14,8,9,11)           -2.5813         calculate D2E/DX2 analytically  !
 ! D37   D(7,8,14,13)          175.5416         calculate D2E/DX2 analytically  !
 ! D38   D(7,8,14,16)           -4.052          calculate D2E/DX2 analytically  !
 ! D39   D(9,8,14,13)           -0.3564         calculate D2E/DX2 analytically  !
 ! D40   D(9,8,14,16)         -179.95           calculate D2E/DX2 analytically  !
 ! D41   D(8,9,10,5)            42.8907         calculate D2E/DX2 analytically  !
 ! D42   D(8,9,10,23)          -73.4082         calculate D2E/DX2 analytically  !
 ! D43   D(11,9,10,5)         -138.8101         calculate D2E/DX2 analytically  !
 ! D44   D(11,9,10,23)         104.891          calculate D2E/DX2 analytically  !
 ! D45   D(8,9,11,12)            3.562          calculate D2E/DX2 analytically  !
 ! D46   D(8,9,11,17)         -177.9422         calculate D2E/DX2 analytically  !
 ! D47   D(10,9,11,12)        -174.7204         calculate D2E/DX2 analytically  !
 ! D48   D(10,9,11,17)           3.7754         calculate D2E/DX2 analytically  !
 ! D49   D(5,10,23,24)         -34.7027         calculate D2E/DX2 analytically  !
 ! D50   D(5,10,23,25)        -153.9175         calculate D2E/DX2 analytically  !
 ! D51   D(5,10,23,27)          83.5833         calculate D2E/DX2 analytically  !
 ! D52   D(9,10,23,24)          73.6892         calculate D2E/DX2 analytically  !
 ! D53   D(9,10,23,25)         -45.5256         calculate D2E/DX2 analytically  !
 ! D54   D(9,10,23,27)        -168.0248         calculate D2E/DX2 analytically  !
 ! D55   D(9,11,12,13)          -1.6022         calculate D2E/DX2 analytically  !
 ! D56   D(9,11,12,18)         178.3859         calculate D2E/DX2 analytically  !
 ! D57   D(17,11,12,13)        179.9021         calculate D2E/DX2 analytically  !
 ! D58   D(17,11,12,18)         -0.1098         calculate D2E/DX2 analytically  !
 ! D59   D(11,12,13,14)         -1.2945         calculate D2E/DX2 analytically  !
 ! D60   D(11,12,13,15)        179.8273         calculate D2E/DX2 analytically  !
 ! D61   D(18,12,13,14)        178.7176         calculate D2E/DX2 analytically  !
 ! D62   D(18,12,13,15)         -0.1606         calculate D2E/DX2 analytically  !
 ! D63   D(12,13,14,8)           2.2849         calculate D2E/DX2 analytically  !
 ! D64   D(12,13,14,16)       -178.1237         calculate D2E/DX2 analytically  !
 ! D65   D(15,13,14,8)        -178.8292         calculate D2E/DX2 analytically  !
 ! D66   D(15,13,14,16)          0.7622         calculate D2E/DX2 analytically  !
 ! D67   D(10,23,24,46)        169.4937         calculate D2E/DX2 analytically  !
 ! D68   D(25,23,24,46)        -77.8485         calculate D2E/DX2 analytically  !
 ! D69   D(27,23,24,46)         56.65           calculate D2E/DX2 analytically  !
 ! D70   D(10,23,25,26)        -15.7326         calculate D2E/DX2 analytically  !
 ! D71   D(10,23,25,34)       -136.0229         calculate D2E/DX2 analytically  !
 ! D72   D(10,23,25,45)         96.0153         calculate D2E/DX2 analytically  !
 ! D73   D(24,23,25,26)       -126.6127         calculate D2E/DX2 analytically  !
 ! D74   D(24,23,25,34)        113.097          calculate D2E/DX2 analytically  !
 ! D75   D(24,23,25,45)        -14.8648         calculate D2E/DX2 analytically  !
 ! D76   D(27,23,25,26)        100.0684         calculate D2E/DX2 analytically  !
 ! D77   D(27,23,25,34)        -20.2219         calculate D2E/DX2 analytically  !
 ! D78   D(27,23,25,45)       -148.1837         calculate D2E/DX2 analytically  !
 ! D79   D(10,23,27,28)        175.2168         calculate D2E/DX2 analytically  !
 ! D80   D(10,23,27,29)        -66.9311         calculate D2E/DX2 analytically  !
 ! D81   D(10,23,27,33)         61.1086         calculate D2E/DX2 analytically  !
 ! D82   D(24,23,27,28)        -74.0737         calculate D2E/DX2 analytically  !
 ! D83   D(24,23,27,29)         43.7784         calculate D2E/DX2 analytically  !
 ! D84   D(24,23,27,33)        171.8181         calculate D2E/DX2 analytically  !
 ! D85   D(25,23,27,28)         59.7131         calculate D2E/DX2 analytically  !
 ! D86   D(25,23,27,29)        177.5651         calculate D2E/DX2 analytically  !
 ! D87   D(25,23,27,33)        -54.3951         calculate D2E/DX2 analytically  !
 ! D88   D(23,24,46,40)         37.941          calculate D2E/DX2 analytically  !
 ! D89   D(23,25,34,35)        105.4883         calculate D2E/DX2 analytically  !
 ! D90   D(23,25,34,36)        -74.7598         calculate D2E/DX2 analytically  !
 ! D91   D(26,25,34,35)        -16.3872         calculate D2E/DX2 analytically  !
 ! D92   D(26,25,34,36)        163.3646         calculate D2E/DX2 analytically  !
 ! D93   D(45,25,34,35)       -126.5474         calculate D2E/DX2 analytically  !
 ! D94   D(45,25,34,36)         53.2044         calculate D2E/DX2 analytically  !
 ! D95   D(23,27,29,30)         69.2825         calculate D2E/DX2 analytically  !
 ! D96   D(23,27,29,31)       -171.4371         calculate D2E/DX2 analytically  !
 ! D97   D(23,27,29,32)        -52.2715         calculate D2E/DX2 analytically  !
 ! D98   D(28,27,29,30)       -175.8675         calculate D2E/DX2 analytically  !
 ! D99   D(28,27,29,31)        -56.5871         calculate D2E/DX2 analytically  !
 ! D100  D(28,27,29,32)         62.5785         calculate D2E/DX2 analytically  !
 ! D101  D(33,27,29,30)        -58.1829         calculate D2E/DX2 analytically  !
 ! D102  D(33,27,29,31)         61.0975         calculate D2E/DX2 analytically  !
 ! D103  D(33,27,29,32)       -179.7369         calculate D2E/DX2 analytically  !
 ! D104  D(25,34,35,37)       -178.9772         calculate D2E/DX2 analytically  !
 ! D105  D(25,34,35,38)          0.4578         calculate D2E/DX2 analytically  !
 ! D106  D(36,34,35,37)          1.2571         calculate D2E/DX2 analytically  !
 ! D107  D(36,34,35,38)       -179.3079         calculate D2E/DX2 analytically  !
 ! D108  D(25,34,36,39)        179.4147         calculate D2E/DX2 analytically  !
 ! D109  D(25,34,36,40)          1.2552         calculate D2E/DX2 analytically  !
 ! D110  D(35,34,36,39)         -0.8378         calculate D2E/DX2 analytically  !
 ! D111  D(35,34,36,40)       -178.9974         calculate D2E/DX2 analytically  !
 ! D112  D(34,35,37,41)         -1.2514         calculate D2E/DX2 analytically  !
 ! D113  D(34,35,37,42)        179.6452         calculate D2E/DX2 analytically  !
 ! D114  D(38,35,37,41)        179.3108         calculate D2E/DX2 analytically  !
 ! D115  D(38,35,37,42)          0.2074         calculate D2E/DX2 analytically  !
 ! D116  D(34,36,39,41)          0.4226         calculate D2E/DX2 analytically  !
 ! D117  D(34,36,39,43)       -179.7626         calculate D2E/DX2 analytically  !
 ! D118  D(40,36,39,41)        178.5616         calculate D2E/DX2 analytically  !
 ! D119  D(40,36,39,43)         -1.6237         calculate D2E/DX2 analytically  !
 ! D120  D(34,36,40,46)         55.0952         calculate D2E/DX2 analytically  !
 ! D121  D(39,36,40,46)       -123.0574         calculate D2E/DX2 analytically  !
 ! D122  D(35,37,41,39)          0.8052         calculate D2E/DX2 analytically  !
 ! D123  D(35,37,41,44)       -179.4863         calculate D2E/DX2 analytically  !
 ! D124  D(42,37,41,39)        179.9017         calculate D2E/DX2 analytically  !
 ! D125  D(42,37,41,44)         -0.3897         calculate D2E/DX2 analytically  !
 ! D126  D(36,39,41,37)         -0.3999         calculate D2E/DX2 analytically  !
 ! D127  D(36,39,41,44)        179.8915         calculate D2E/DX2 analytically  !
 ! D128  D(43,39,41,37)        179.7865         calculate D2E/DX2 analytically  !
 ! D129  D(43,39,41,44)          0.078          calculate D2E/DX2 analytically  !
 ! D130  D(36,40,46,24)        -48.3507         calculate D2E/DX2 analytically  !
 --------------------------------------------------------------------------------
 Trust Radius=3.00D-01 FncErr=1.00D-07 GrdErr=1.00D-06 EigMax=2.50D+02 EigMin=1.00D-04
 Number of steps in this run=    275 maximum allowed number of steps=    276.
 GradGradGradGradGradGradGradGradGradGradGradGradGradGradGradGradGradGrad

                          Input orientation:                          
 ---------------------------------------------------------------------
 Center     Atomic      Atomic             Coordinates (Angstroms)
 Number     Number       Type             X           Y           Z
 ---------------------------------------------------------------------
      1          6           0       -4.406062   -1.342186    0.820911
      2          6           0       -5.028953   -2.291450    0.017872
      3          6           0       -4.521118   -2.586695   -1.247529
      4          6           0       -3.359694   -1.964190   -1.697248
      5          6           0       -2.702093   -1.055533   -0.861924
      6          6           0       -3.239290   -0.710405    0.381900
      7         16           0       -2.471538    0.492780    1.428629
      8          6           0       -1.992946    1.721672    0.244934
      9          6           0       -1.429136    1.391079   -0.991560
     10         16           0       -1.165570   -0.318013   -1.427980
     11          6           0       -1.029704    2.381527   -1.889725
     12          6           0       -1.128148    3.718663   -1.514241
     13          6           0       -1.651956    4.055066   -0.267635
     14          6           0       -2.104859    3.065565    0.600126
     15          1           0       -1.726677    5.096550    0.027437
     16          1           0       -2.539864    3.334898    1.557308
     17          1           0       -0.624136    2.111877   -2.859980
     18          1           0       -0.795057    4.492707   -2.196963
     19          1           0       -4.827534   -1.080382    1.786102
     20          1           0       -2.956138   -2.200971   -2.676779
     21          1           0       -5.928375   -2.783711    0.372979
     22          1           0       -5.022999   -3.306239   -1.885314
     23          6           0        0.495482   -0.922602   -0.235190
     24          1           0        0.047659   -1.001601    0.755999
     25          6           0        1.524751    0.223813   -0.371093
     26          1           0        1.249097    0.847576   -1.223099
     27          6           0        0.931005   -2.258424   -0.794554
     28          1           0        1.832703   -2.490041   -0.216817
     29          6           0       -0.069688   -3.390169   -0.601017
     30          1           0       -0.971196   -3.264050   -1.207175
     31          1           0        0.388318   -4.338477   -0.895390
     32          1           0       -0.365312   -3.464472    0.449484
     33          1           0        1.240099   -2.159860   -1.841167
     34          6           0        2.985675   -0.162025   -0.591555
     35          6           0        3.500966    0.016051   -1.879084
     36          6           0        3.825012   -0.670719    0.407825
     37          6           0        4.818973   -0.328937   -2.178470
     38          1           0        2.866021    0.420457   -2.663522
     39          6           0        5.144746   -1.007040    0.108710
     40          1           0        3.429208   -0.827957    1.407063
     41          6           0        5.649195   -0.834583   -1.181847
     42          1           0        5.195223   -0.186923   -3.187124
     43          1           0        5.783167   -1.404027    0.892431
     44          1           0        6.678540   -1.096977   -1.407370
     45         35           0        1.364037    1.476331    1.140435
     46         17           0        1.461603   -2.094811    2.566009
 ---------------------------------------------------------------------
                    Distance matrix (angstroms):
                    1          2          3          4          5
     1  C    0.000000
     2  C    1.390671   0.000000
     3  C    2.416709   1.395101   0.000000
     4  C    2.796945   2.415608   1.392360   0.000000
     5  C    2.411973   2.777735   2.408734   1.398522   0.000000
     6  C    1.397582   2.415598   2.796173   2.430911   1.398139
     7  S    2.734740   4.035163   4.565716   4.073896   2.774358
     8  C    3.942348   5.037266   5.213552   4.384706   3.072603
     9  C    4.429207   5.247729   5.044656   3.934829   2.761003
    10  S    4.075197   4.572819   4.054526   2.756190   1.795900
    11  C    5.710812   6.439692   6.106195   4.934689   3.958111
    12  C    6.466053   7.327012   7.165258   6.108036   5.069099
    13  C    6.156327   7.194713   7.301046   6.418069   5.251113
    14  C    4.977203   6.130820   6.418737   5.670183   4.413358
    15  H    7.018976   8.092445   8.274460   7.449519   6.292100
    16  H    5.089213   6.342020   6.845271   6.272527   5.015465
    17  H    6.307335   6.861030   6.313719   5.044754   4.282828
    18  H    7.496192   8.297961   8.056233   6.965529   6.016817
    19  H    1.085253   2.152648   3.400851   3.881932   3.395609
    20  H    3.882477   3.400866   2.154229   1.085543   2.161080
    21  H    2.143846   1.085072   2.155280   3.399349   3.862704
    22  H    3.400260   2.156838   1.084619   2.145471   3.391107
    23  C    5.031554   5.697119   5.381479   4.252635   3.261127
    24  H    4.467196   5.289663   5.234536   4.307558   3.190881
    25  C    6.248821   7.030567   6.724554   5.513968   4.443405
    26  H    6.399520   7.127931   6.714923   5.419576   4.400474
    27  C    5.650974   6.015166   5.480748   4.394488   3.827648
    28  H    6.427802   6.868540   6.437604   5.424867   4.799828
    29  C    5.002025   5.117081   4.569330   3.749570   3.528194
    30  H    4.427753   4.348802   3.614192   2.763102   2.827145
    31  H    5.908429   5.862695   5.224491   4.508637   4.508823
    32  H    4.579270   4.828231   4.573956   3.978144   3.603238
    33  H    6.295584   6.540211   5.807428   4.606202   4.209434
    34  C    7.617455   8.315053   7.915887   6.688353   5.763867
    35  C    8.464979   9.037838   8.457362   7.143044   6.376586
    36  C    8.268742   9.009524   8.721757   7.597658   6.660589
    37  C    9.753165  10.278960   9.654088   8.354413   7.669920
    38  H    8.254173   8.767835   8.100483   6.736450   6.035577
    39  C    9.583188  10.254858   9.887549   8.746606   7.906792
    40  H    7.873974   8.695525   8.564327   7.550958   6.541632
    41  C   10.265325  10.843645  10.320343   9.094049   8.360334
    42  H   10.468221  10.919469  10.194519   8.863691   8.278203
    43  H   10.189668  10.883672  10.590393   9.519040   8.671727
    44  H   11.309013  11.854260  11.299431  10.079793   9.396569
    45  Br   6.429633   7.505108   7.539602   6.496404   5.191646
    46  Cl   6.167763   6.975599   7.111819   6.437183   5.492466
                    6          7          8          9         10
     6  C    0.000000
     7  S    1.769954   0.000000
     8  C    2.736262   1.772106   0.000000
     9  C    3.095042   2.784036   1.398603   0.000000
    10  S    2.780279   3.243941   2.764689   1.783515   0.000000
    11  C    4.427482   4.081387   2.433108   1.395433   2.742113
    12  C    5.260125   4.568534   2.798311   2.404462   4.037771
    13  C    5.064705   4.029753   2.413240   2.769574   4.550472
    14  C    3.948735   2.727653   1.394537   2.407067   4.055130
    15  H    6.011187   4.869585   3.392345   3.854530   5.634765
    16  H    4.270276   2.845850   2.150336   3.392474   4.913694
    17  H    5.031311   4.942321   3.415610   2.158372   2.871958
    18  H    6.300570   5.652868   3.882838   3.387499   4.885861
    19  H    2.152019   2.855406   4.273359   5.037126   4.931684
    20  H    3.414305   4.934117   4.985105   4.251414   2.882909
    21  H    3.395564   4.878474   5.983517   6.287606   5.657511
    22  H    3.880751   5.650196   6.244923   5.981592   4.900858
    23  C    3.791352   3.684401   3.662646   3.103123   2.132456
    24  H    3.320961   3.005322   3.441144   3.310559   2.590170
    25  C    4.912825   4.391090   3.872630   3.236192   2.940818
    26  H    5.014872   4.582648   3.664697   2.742615   2.689087
    27  C    4.601279   4.908051   5.046899   4.350626   2.926098
    28  H    5.408390   5.489190   5.708531   5.128637   3.895416
    29  C    4.265400   4.996563   5.526796   4.986076   3.364962
    30  H    3.767030   4.828277   5.292449   4.682566   2.960687
    31  H    5.287146   6.076256   6.610307   6.011672   4.343081
    32  H    3.981106   4.588546   5.439405   5.175394   3.750398
    33  H    5.206522   5.612870   5.465408   4.522811   3.057837
    34  C    6.324439   5.855859   5.388385   4.697094   4.237543
    35  C    7.146386   6.843905   6.132183   5.194642   4.700176
    36  C    7.064461   6.484004   6.292750   5.815098   5.329211
    37  C    8.463842   8.175447   7.515326   6.588329   6.031427
    38  H    6.915798   6.726103   5.810494   4.710195   4.280844
    39  C    8.393729   7.873972   7.642714   7.083607   6.531176
    40  H    6.747862   6.046785   6.103352   5.855000   5.423052
    41  C    9.025846   8.632658   8.183670   7.422436   6.838746
    42  H    9.173493   8.974764   8.190942   7.154909   6.600868
    43  H    9.063470   8.486786   8.405783   7.961115   7.405989
    44  H   10.085350   9.710517   9.266583   8.491038   7.882720
    45  Br   5.152457   3.970147   3.483023   3.514895   4.026827
    46  Cl   5.365194   4.843435   5.646843   5.758828   5.100098
                   11         12         13         14         15
    11  C    0.000000
    12  C    1.392341   0.000000
    13  C    2.412282   1.393402   0.000000
    14  C    2.797003   2.418894   1.391849   0.000000
    15  H    3.395973   2.152575   1.085053   2.143804   0.000000
    16  H    3.882208   3.402151   2.153472   1.085342   2.470870
    17  H    1.085629   2.155644   3.398919   3.882576   4.296632
    18  H    2.146284   1.084529   2.155948   3.402355   2.486061
    19  H    6.318230   6.899895   6.377692   5.099841   7.131809
    20  H    5.032881   6.303579   6.829558   6.260925   7.878970
    21  H    7.469705   8.299677   8.091169   6.991774   8.937124
    22  H    6.949612   8.040946   8.256490   7.435915   9.226658
    23  C    3.997618   5.080697   5.421229   4.833736   6.421616
    24  H    4.427880   5.368184   5.431979   4.604288   6.392692
    25  C    3.672494   4.534163   4.978019   4.710933   5.871471
    26  H    2.826717   3.738877   4.429110   4.415048   5.335996
    27  C    5.154893   6.362675   6.841746   6.285417   7.863497
    28  H    5.892722   6.999854   7.415110   6.858320   8.383627
    29  C    5.991233   7.244985   7.618808   6.874676   8.669773
    30  H    5.686988   6.991223   7.410508   6.679488   8.484966
    31  H    6.939592   8.221931   8.660737   7.954391   9.713112
    32  H    6.331589   7.485691   7.662452   6.759445   8.678856
    33  H    5.077259   6.346062   7.033156   6.667362   8.059090
    34  C    4.927288   5.730151   6.276655   6.144182   7.088161
    35  C    5.111023   5.938951   6.742627   6.846261   7.534888
    36  C    6.177638   6.891648   7.265430   7.011431   8.014196
    37  C    6.452675   7.224439   8.046347   8.196505   8.783363
    38  H    4.429586   5.305883   6.273976   6.508275   7.085194
    39  C    7.321199   8.019691   8.483025   8.329728   9.191130
    40  H    6.407144   7.069319   7.243394   6.814438   7.974102
    41  C    7.446620   8.171592   8.834662   8.860696   9.541708
    42  H    6.857835   7.618212   8.567482   8.843819   9.282305
    43  H    8.275628   8.933101   9.296693   9.071034   9.970129
    44  H    8.470518   9.173123   9.861020   9.924963  10.538791
    45  Br   3.966263   4.276253   4.210552   3.853678   4.888483
    46  Cl   6.789534   7.559876   7.452837   6.573723   8.265903
                   16         17         18         19         20
    16  H    0.000000
    17  H    4.967719   0.000000
    18  H    4.298770   2.477329   0.000000
    19  H    4.977999   7.031725   7.948899   0.000000
    20  H    6.981878   4.906369   7.050235   4.967409   0.000000
    21  H    7.093801   7.909093   9.268323   2.471861   4.298232
    22  H    7.881771   7.046698   8.876721   4.297900   2.473853
    23  C    5.527448   4.165469   5.902509   5.696053   4.416929
    24  H    5.112983   4.818751   6.294249   4.983455   4.716487
    25  C    5.469797   3.791709   5.190257   6.834174   5.592328
    26  H    5.317298   2.790491   4.291149   7.049664   5.393591
    27  C    6.990239   5.077793   7.108010   6.419372   4.319254
    28  H    7.496451   5.848078   7.719124   7.096307   5.391472
    29  C    7.482424   5.973511   8.075453   5.802633   3.748943
    30  H    7.324561   5.634963   7.821636   5.347846   2.688841
    31  H    8.571503   6.818485   9.004681   6.709001   4.350594
    32  H    7.224084   6.489623   8.396729   5.232768   4.252333
    33  H    7.485327   4.770858   6.965996   7.151120   4.278825
    34  C    6.883143   4.831886   6.207882   8.218447   6.618958
    35  C    7.701634   4.729811   6.212673   9.165133   6.873550
    36  C    7.607754   6.181934   7.402089   8.771204   7.605291
    37  C    9.029519   6.004121   7.400400  10.456462   8.012813
    38  H    7.452044   3.883387   5.495852   9.013460   6.385107
    39  C    8.944501   7.198664   8.416924  10.112635   8.649205
    40  H    7.278857   6.578744   7.690441   8.269291   7.702959
    41  C    9.588964   7.131090   8.422521  10.891785   8.840452
    42  H    9.733675   6.265496   7.665690  11.224389   8.411987
    43  H    9.600641   8.215577   9.358892  10.653186   9.473639
    44  H   10.649404   8.107768   9.366038  11.941033   9.780451
    45  Br   4.343788   4.512214   4.989833   6.729726   6.837952
    46  Cl   6.819894   7.175506   8.436457   6.417988   6.856714
                   21         22         23         24         25
    21  H    0.000000
    22  H    2.488499   0.000000
    23  C    6.715619   6.233640   0.000000
    24  H    6.247848   6.164370   1.090524   0.000000
    25  C    8.071427   7.591256   1.546652   2.225708   0.000000
    26  H    8.200598   7.551947   2.162737   2.963062   1.091320
    27  C    6.977833   6.143113   1.512279   2.182686   2.587152
    28  H    7.788994   7.102866   2.060428   2.519565   2.735624
    29  C    5.969981   5.117788   2.557759   2.749640   3.956762
    30  H    5.225058   4.108377   2.928870   3.163984   4.369665
    31  H    6.627720   5.597126   3.480740   3.738700   4.730841
    32  H    5.605083   5.212520   2.769630   2.515995   4.224823
    33  H    7.528523   6.367302   2.159728   3.083626   2.814967
    34  C    9.341512   8.700503   2.628029   3.339570   1.527015
    35  C   10.090735   9.148532   3.551956   4.461458   2.494520
    36  C    9.979705   9.512715   3.400395   3.807769   2.588069
    37  C   11.315533  10.286626   4.777170   5.641722   3.797900
    38  H    9.840144   8.759595   3.649666   4.653873   2.663251
    39  C   11.217861  10.613458   4.662730   5.138026   3.853514
    40  H    9.615543   9.403267   3.363436   3.448030   2.809807
    41  C   11.843003  10.977234   5.240674   5.929616   4.334578
    42  H   11.964618  10.762755   5.598455   6.535238   4.644470
    43  H   11.803964  11.318458   5.427975   5.751227   4.730799
    44  H   12.843248  11.917856   6.295603   6.975518   5.420323
    45  Br   8.480343   8.533602   2.898553   2.832100   1.969606
    46  Cl   7.739234   7.958134   3.186562   2.543714   3.742536
                   26         27         28         29         30
    26  H    0.000000
    27  C    3.151519   0.000000
    28  H    3.534528   1.095667   0.000000
    29  C    4.481592   1.523053   2.139376   0.000000
    30  H    4.672839   2.190869   3.072743   1.093641   0.000000
    31  H    5.267208   2.152045   2.442012   1.093487   1.760648
    32  H    4.898735   2.163936   2.494943   1.093831   1.775326
    33  H    3.070303   1.095743   1.760316   2.183386   2.551667
    34  C    2.105670   2.942408   2.624773   4.444800   5.065410
    35  C    2.488506   3.599186   3.439001   5.097584   5.586659
    36  C    3.405946   3.513090   2.769369   4.856116   5.686581
    37  C    3.878264   4.555704   4.175675   5.979842   6.563868
    38  H    2.207191   3.796542   3.940192   5.233850   5.515503
    39  C    4.515462   4.487478   3.643472   5.776966   6.650594
    40  H    3.805003   3.624137   2.819280   4.779078   5.668540
    41  C    4.710862   4.943545   4.270531   6.290787   7.052129
    42  H    4.527637   5.310279   5.043175   6.683414   7.170330
    43  H    5.486618   5.207628   4.244529   6.358542   7.313648
    44  H    5.770103   5.895648   5.180751   7.172692   7.953285
    45  Br   2.448436   4.228486   4.218280   5.363865   5.782370
    46  Cl   4.802097   3.406125   2.835144   3.748714   4.639240
                   31         32         33         34         35
    31  H    0.000000
    32  H    1.772154   0.000000
    33  H    2.523172   3.086493   0.000000
    34  C    4.927609   4.818613   2.932560   0.000000
    35  C    5.442256   5.699507   3.138080   1.398201   0.000000
    36  C    5.192464   5.036428   3.735944   1.400720   2.409691
    37  C    6.111744   6.604130   4.034153   2.430461   1.394916
    38  H    5.649138   5.935065   3.158786   2.155609   1.087218
    39  C    5.893242   6.042834   4.514120   2.421985   2.774897
    40  H    5.183826   4.718745   4.137289   2.152826   3.393562
    41  C    6.327413   6.764011   4.650934   2.809825   2.413422
    42  H    6.752317   7.408562   4.620291   3.408768   2.150040
    43  H    6.396225   6.499648   5.355680   3.401580   3.860875
    44  H    7.094811   7.659555   5.558286   3.895759   3.399753
    45  Br   6.237676   5.280113   4.703955   2.883350   3.976981
    46  Cl   4.262307   3.113401   4.413218   4.003582   5.326687
                   36         37         38         39         40
    36  C    0.000000
    37  C    2.791719   0.000000
    38  H    3.397573   2.147298   0.000000
    39  C    1.394374   2.407726   3.862073   0.000000
    40  H    1.086214   3.877694   4.294808   2.158903   0.000000
    41  C    2.425191   1.392194   3.393603   1.396334   3.410402
    42  H    3.877524   1.085871   2.463382   3.396713   4.963496
    43  H    2.146382   3.393512   4.948059   1.086001   2.477464
    44  H    3.408702   2.154639   4.291366   2.158497   4.307153
    45  Br   3.347079   5.119639   4.223851   4.639542   3.105763
    46  Cl   3.503070   6.074564   5.970507   4.559288   2.611426
                   41         42         43         44         45
    41  C    0.000000
    42  H    2.155618   0.000000
    43  H    2.155190   4.297649   0.000000
    44  H    1.085938   2.489167   2.486978   0.000000
    45  Br   5.394061   6.014330   5.280784   6.430954   0.000000
    46  Cl   5.759386   7.118883   4.685505   6.633238   3.846406
                   46
    46  Cl   0.000000
 Stoichiometry    C22H20BrClS2
 Framework group  C1[X(C22H20BrClS2)]
 Deg. of freedom   132
 Full point group                 C1      NOp   1
 Largest Abelian subgroup         C1      NOp   1
 Largest concise Abelian subgroup C1      NOp   1
                         Standard orientation:                         
 ---------------------------------------------------------------------
 Center     Atomic      Atomic             Coordinates (Angstroms)
 Number     Number       Type             X           Y           Z
 ---------------------------------------------------------------------
      1          6           0       -4.388729   -1.290509    0.851917
      2          6           0       -5.008719   -2.235139    0.041204
      3          6           0       -4.495122   -2.524630   -1.223200
      4          6           0       -3.330930   -1.901101   -1.664259
      5          6           0       -2.676426   -0.997274   -0.821298
      6          6           0       -3.219231   -0.657762    0.421637
      7         16           0       -2.455294    0.539427    1.477988
      8          6           0       -1.969797    1.773678    0.302710
      9          6           0       -1.400400    1.448638   -0.932696
     10         16           0       -1.136466   -0.258540   -1.376324
     11          6           0       -0.995671    2.443114   -1.824012
     12          6           0       -1.094568    3.778473   -1.442373
     13          6           0       -1.624006    4.109232   -0.196636
     14          6           0       -2.082058    3.115909    0.664026
     15          1           0       -1.699092    5.149317    0.103239
     16          1           0       -2.521375    3.380941    1.620439
     17          1           0       -0.585729    2.177860   -2.793640
     18          1           0       -0.757430    4.555549   -2.119644
     19          1           0       -4.814558   -1.033059    1.816366
     20          1           0       -2.922923   -2.133439   -2.643009
     21          1           0       -5.910327   -2.728227    0.389554
     22          1           0       -4.994665   -3.240486   -1.866943
     23          6           0        0.518241   -0.870746   -0.178609
     24          1           0        0.065593   -0.954196    0.810020
     25          6           0        1.549303    0.275268   -0.303893
     26          1           0        1.278363    0.903530   -1.154103
     27          6           0        0.955095   -2.204226   -0.742503
     28          1           0        1.853780   -2.439633   -0.161612
     29          6           0       -0.047653   -3.335885   -0.559378
     30          1           0       -0.946118   -3.205834   -1.169212
     31          1           0        0.410804   -4.283194   -0.856257
     32          1           0       -0.348383   -3.415090    0.489314
     33          1           0        1.269301   -2.100794   -1.787123
     34          6           0        3.010877   -0.110977   -0.519269
     35          6           0        3.532512    0.072948   -1.803417
     36          6           0        3.844902   -0.625484    0.481581
     37          6           0        4.851591   -0.271910   -2.098197
     38          1           0        2.901742    0.481892   -2.588870
     39          6           0        5.165716   -0.961677    0.187123
     40          1           0        3.444156   -0.787265    1.478120
     41          6           0        5.676518   -0.783345   -1.100132
     42          1           0        5.232814   -0.125285   -3.104321
     43          1           0        5.799973   -1.363202    0.971912
     44          1           0        6.706667   -1.045678   -1.322024
     45         35           0        1.382607    1.520443    1.213045
     46         17           0        1.469744   -2.057821    2.621332
 ---------------------------------------------------------------------
 Rotational constants (GHZ):           0.2129928           0.1179477           0.1007117
 Standard basis: 6-31+G(d,p) (6D, 7F)
 There are   621 symmetry adapted cartesian basis functions of A   symmetry.
 There are   621 symmetry adapted basis functions of A   symmetry.
   621 basis functions,  1099 primitive gaussians,   621 cartesian basis functions
   118 alpha electrons      118 beta electrons
       nuclear repulsion energy      3470.1173504670 Hartrees.
 NAtoms=   46 NActive=   46 NUniq=   46 SFac= 1.00D+00 NAtFMM=   60 NAOKFM=F Big=F
 Integral buffers will be    131072 words long.
 Raffenetti 2 integral format.
 Two-electron integral symmetry is turned on.
 Nuclear repulsion after empirical dispersion term =     3470.0737914376 Hartrees.
 Force inversion solution in PCM.
 ------------------------------------------------------------------------------
 Polarizable Continuum Model (PCM)
 =================================
 Model                : PCM.
 Atomic radii         : SMD-Coulomb.
 Polarization charges : Total charges.
 Charge compensation  : None.
 Solution method      : Matrix inversion.
 Cavity type          : VdW (van der Waals Surface) (Alpha=1.000).
 Cavity algorithm     : GePol (No added spheres)
                        Default sphere list used, NSphG=   46.
                        Lebedev-Laikov grids with approx.  5.0 points / Ang**2.
                        Smoothing algorithm: York/Karplus (Gamma=1.0000).
                        Polarization charges: spherical gaussians, with
                                              point-specific exponents (IZeta= 3).
                        Self-potential: point-specific (ISelfS= 7).
                        Self-field    : sphere-specific E.n sum rule (ISelfD= 2).
 1st derivatives      : Analytical E(r).r(x)/FMM algorithm (CHGder, D1EAlg=3).
                        Cavity 1st derivative terms included.
 2nd derivatives      : Analytical E(r).r(xy)/FMM algorithm (CHGder, D2EAlg=3).
                        Cavity 2nd derivative terms included.
 Solvent              : Dichloromethane, Eps=   8.930000 Eps(inf)=   2.028346
 ------------------------------------------------------------------------------
 ------------------------------------------------------------------------------
 Atomic radii for non-electrostatic terms: SMD-CDS.
 ------------------------------------------------------------------------------
 Nuclear repulsion after PCM non-electrostatic terms =     3470.0569439768 Hartrees.
 One-electron integrals computed using PRISM.
 NBasis=   621 RedAO= T EigKep=  1.07D-06  NBF=   621
 NBsUse=   619 1.00D-06 EigRej=  9.07D-07 NBFU=   619
 ExpMin= 3.50D-02 ExpMax= 5.74D+05 ExpMxC= 5.74D+03 IAcc=3 IRadAn=         5 AccDes= 0.00D+00
 Harris functional with IExCor= 4639 and IRadAn=       5 diagonalized for initial guess.
 HarFok:  IExCor= 4639 AccDes= 0.00D+00 IRadAn=         5 IDoV= 1 UseB2=F ITyADJ=14
 ICtDFT=  3500011 ScaDFX=  1.000000  1.000000  1.000000  1.000000
 FoFCou: FMM=F IPFlag=           0 FMFlag=      100000 FMFlg1=           0
         NFxFlg=           0 DoJE=T BraDBF=F KetDBF=T FulRan=T
         wScrn=  0.000000 ICntrl=       500 IOpCl=  0 I1Cent=   200000004 NGrid=           0
         NMat0=    1 NMatS0=      1 NMatT0=    0 NMatD0=    1 NMtDS0=    0 NMtDT0=    0
 Petite list used in FoFCou.
 Requested convergence on RMS density matrix=1.00D-08 within 128 cycles.
 Requested convergence on MAX density matrix=1.00D-06.
 Requested convergence on             energy=1.00D-06.
 No special actions if energy rises.
 Inv3:  Mode=1 IEnd=    35956332.
 Iteration    1 A*A^-1 deviation from unit magnitude is 3.33D-15 for   1799.
 Iteration    1 A*A^-1 deviation from orthogonality  is 1.78D-15 for   2322    344.
 Iteration    1 A^-1*A deviation from unit magnitude is 3.22D-15 for   1115.
 Iteration    1 A^-1*A deviation from orthogonality  is 4.96D-15 for   2294   2179.
 Error on total polarization charges =  0.05265
 SCF Done:  E(RwB97XD) =  -4678.45495463     A.U. after   18 cycles
            NFock= 18  Conv=0.38D-08     -V/T= 2.0062
 SMD-CDS (non-electrostatic) energy       (kcal/mol) =     -10.57
 (included in total energy above)
 DoSCS=F DFT=T ScalE2(SS,OS)=  1.000000  1.000000
 Range of M.O.s used for correlation:     1   619
 NBasis=   621 NAE=   118 NBE=   118 NFC=     0 NFV=     0
 NROrb=    619 NOA=   118 NOB=   118 NVA=   501 NVB=   501

 **** Warning!!: The largest alpha MO coefficient is  0.14506680D+03

 Symmetrizing basis deriv contribution to polar:
 IMax=3 JMax=2 DiffMx= 0.00D+00
 G2DrvN: will do    47 centers at a time, making    1 passes.
 Calling FoFCou, ICntrl=  3107 FMM=F I1Cent=   0 AccDes= 0.00D+00.
 NEqPCM:  Using equilibrium solvation (IEInf=0, Eps=   8.9300, EpsInf=   2.0283)
 G2PCM: DoFxE=T DoFxN=T DoGrad=T DoDP/DQ/DG/TGxP=FFFF NFrqRd=   0 IEInf=0 SqF1=F DoCFld=F IF1Alg=4.
 End of G2Drv F.D. properties file   721 does not exist.
 End of G2Drv F.D. properties file   722 does not exist.
 End of G2Drv F.D. properties file   788 does not exist.
          IDoAtm=1111111111111111111111111111111111111111111111
 NEqPCM:  Using equilibrium solvation (IEInf=0, Eps=   8.9300, EpsInf=   2.0283)
          Differentiating once with respect to nuclear coordinates.
 CalDSu exits because no D1Ps are significant.
          There are   141 degrees of freedom in the 1st order CPHF.  IDoFFX=6 NUNeed=     0.
    135 vectors produced by pass  0 Test12= 5.91D-14 1.00D-09 XBig12= 3.00D-01 8.92D-02.
 AX will form   135 AO Fock derivatives at one time.
    135 vectors produced by pass  1 Test12= 5.91D-14 1.00D-09 XBig12= 1.29D-02 2.66D-02.
    135 vectors produced by pass  2 Test12= 5.91D-14 1.00D-09 XBig12= 5.13D-04 3.06D-03.
    135 vectors produced by pass  3 Test12= 5.91D-14 1.00D-09 XBig12= 7.81D-06 3.36D-04.
    135 vectors produced by pass  4 Test12= 5.91D-14 1.00D-09 XBig12= 8.24D-08 2.57D-05.
    135 vectors produced by pass  5 Test12= 5.91D-14 1.00D-09 XBig12= 6.79D-10 2.27D-06.
    135 vectors produced by pass  6 Test12= 5.91D-14 1.00D-09 XBig12= 5.23D-12 1.45D-07.
     84 vectors produced by pass  7 Test12= 5.91D-14 1.00D-09 XBig12= 3.84D-14 1.29D-08.
      2 vectors produced by pass  8 Test12= 5.91D-14 1.00D-09 XBig12= 2.75D-16 1.11D-09.
 InvSVY:  IOpt=1 It=  1 EMax= 8.88D-16
 Solved reduced A of dimension  1031 with   141 vectors.
 End of Minotr F.D. properties file   721 does not exist.
 End of Minotr F.D. properties file   722 does not exist.
 End of Minotr F.D. properties file   788 does not exist.

 **********************************************************************

            Population analysis using the SCF Density.

 **********************************************************************

 Orbital symmetries:
       Occupied  (A) (A) (A) (A) (A) (A) (A) (A) (A) (A) (A) (A)
                 (A) (A) (A) (A) (A) (A) (A) (A) (A) (A) (A) (A)
                 (A) (A) (A) (A) (A) (A) (A) (A) (A) (A) (A) (A)
                 (A) (A) (A) (A) (A) (A) (A) (A) (A) (A) (A) (A)
                 (A) (A) (A) (A) (A) (A) (A) (A) (A) (A) (A) (A)
                 (A) (A) (A) (A) (A) (A) (A) (A) (A) (A) (A) (A)
                 (A) (A) (A) (A) (A) (A) (A) (A) (A) (A) (A) (A)
                 (A) (A) (A) (A) (A) (A) (A) (A) (A) (A) (A) (A)
                 (A) (A) (A) (A) (A) (A) (A) (A) (A) (A) (A) (A)
                 (A) (A) (A) (A) (A) (A) (A) (A) (A) (A)
       Virtual   (A) (A) (A) (A) (A) (A) (A) (A) (A) (A) (A) (A)
                 (A) (A) (A) (A) (A) (A) (A) (A) (A) (A) (A) (A)
                 (A) (A) (A) (A) (A) (A) (A) (A) (A) (A) (A) (A)
                 (A) (A) (A) (A) (A) (A) (A) (A) (A) (A) (A) (A)
                 (A) (A) (A) (A) (A) (A) (A) (A) (A) (A) (A) (A)
                 (A) (A) (A) (A) (A) (A) (A) (A) (A) (A) (A) (A)
                 (A) (A) (A) (A) (A) (A) (A) (A) (A) (A) (A) (A)
                 (A) (A) (A) (A) (A) (A) (A) (A) (A) (A) (A) (A)
                 (A) (A) (A) (A) (A) (A) (A) (A) (A) (A) (A) (A)
                 (A) (A) (A) (A) (A) (A) (A) (A) (A) (A) (A) (A)
                 (A) (A) (A) (A) (A) (A) (A) (A) (A) (A) (A) (A)
                 (A) (A) (A) (A) (A) (A) (A) (A) (A) (A) (A) (A)
                 (A) (A) (A) (A) (A) (A) (A) (A) (A) (A) (A) (A)
                 (A) (A) (A) (A) (A) (A) (A) (A) (A) (A) (A) (A)
                 (A) (A) (A) (A) (A) (A) (A) (A) (A) (A) (A) (A)
                 (A) (A) (A) (A) (A) (A) (A) (A) (A) (A) (A) (A)
                 (A) (A) (A) (A) (A) (A) (A) (A) (A) (A) (A) (A)
                 (A) (A) (A) (A) (A) (A) (A) (A) (A) (A) (A) (A)
                 (A) (A) (A) (A) (A) (A) (A) (A) (A) (A) (A) (A)
                 (A) (A) (A) (A) (A) (A) (A) (A) (A) (A) (A) (A)
                 (A) (A) (A) (A) (A) (A) (A) (A) (A) (A) (A) (A)
                 (A) (A) (A) (A) (A) (A) (A) (A) (A) (A) (A) (A)
                 (A) (A) (A) (A) (A) (A) (A) (A) (A) (A) (A) (A)
                 (A) (A) (A) (A) (A) (A) (A) (A) (A) (A) (A) (A)
                 (A) (A) (A) (A) (A) (A) (A) (A) (A) (A) (A) (A)
                 (A) (A) (A) (A) (A) (A) (A) (A) (A) (A) (A) (A)
                 (A) (A) (A) (A) (A) (A) (A) (A) (A) (A) (A) (A)
                 (A) (A) (A) (A) (A) (A) (A) (A) (A) (A) (A) (A)
                 (A) (A) (A) (A) (A) (A) (A) (A) (A) (A) (A) (A)
                 (A) (A) (A) (A) (A) (A) (A) (A) (A) (A) (A) (A)
                 (A) (A) (A) (A) (A) (A) (A) (A) (A) (A) (A) (A)
                 (A) (A) (A) (A) (A) (A) (A) (A) (A) (A) (A) (A)
                 (A) (A) (A) (A) (A) (A) (A) (A) (A) (A) (A) (A)
                 (A) (A) (A) (A) (A) (A) (A) (A) (A) (A) (A) (A)
                 (A) (A) (A) (A) (A) (A) (A) (A) (A) (A) (A) (A)
                 (A) (A) (A) (A) (A) (A) (A) (A) (A) (A) (A) (A)
                 (A) (A) (A) (A) (A) (A) (A) (A) (A) (A) (A) (A)
                 (A) (A) (A) (A) (A) (A) (A) (A) (A) (A) (A) (A)
                 (A) (A) (A) (A) (A) (A) (A) (A) (A) (A) (A) (A)
                 (A) (A) (A) (A) (A) (A) (A) (A) (A) (A) (A) (A)
                 (A) (A) (A) (A) (A) (A) (A) (A) (A) (A) (A) (A)
                 (A) (A) (A) (A) (A) (A) (A) (A) (A)
 The electronic state is 1-A.
 Alpha  occ. eigenvalues -- -483.20118-101.58950 -89.15824 -89.08708 -62.06068
 Alpha  occ. eigenvalues --  -56.55115 -56.54770 -56.54736 -10.39266 -10.38652
 Alpha  occ. eigenvalues --  -10.37930 -10.37641 -10.37483 -10.37320 -10.34179
 Alpha  occ. eigenvalues --  -10.34123 -10.33266 -10.33140 -10.33081 -10.32980
 Alpha  occ. eigenvalues --  -10.32771 -10.32718 -10.32702 -10.31086 -10.31060
 Alpha  occ. eigenvalues --  -10.30740 -10.30682 -10.30499 -10.30246 -10.28637
 Alpha  occ. eigenvalues --   -9.45709  -8.70605  -8.17019  -8.10319  -7.19987
 Alpha  occ. eigenvalues --   -7.19968  -7.19960  -6.64975  -6.63673  -6.63639
 Alpha  occ. eigenvalues --   -6.11917  -6.11736  -6.11252  -6.05382  -6.04977
 Alpha  occ. eigenvalues --   -6.04342  -2.75507  -2.75142  -2.75113  -2.74061
 Alpha  occ. eigenvalues --   -2.74060  -1.03255  -0.99457  -0.97934  -0.95618
 Alpha  occ. eigenvalues --   -0.93328  -0.93042  -0.89145  -0.88335  -0.87852
 Alpha  occ. eigenvalues --   -0.85144  -0.84759  -0.84542  -0.81422  -0.79902
 Alpha  occ. eigenvalues --   -0.77174  -0.74392  -0.73550  -0.73168  -0.72355
 Alpha  occ. eigenvalues --   -0.70286  -0.70157  -0.68034  -0.66460  -0.64441
 Alpha  occ. eigenvalues --   -0.61413  -0.60509  -0.58644  -0.57608  -0.57597
 Alpha  occ. eigenvalues --   -0.57282  -0.55744  -0.55308  -0.54754  -0.53975
 Alpha  occ. eigenvalues --   -0.53654  -0.53179  -0.52633  -0.51899  -0.51007
 Alpha  occ. eigenvalues --   -0.50420  -0.49886  -0.48703  -0.48629  -0.47295
 Alpha  occ. eigenvalues --   -0.46325  -0.45759  -0.45666  -0.44879  -0.44612
 Alpha  occ. eigenvalues --   -0.44198  -0.43880  -0.43162  -0.42626  -0.42267
 Alpha  occ. eigenvalues --   -0.41870  -0.40118  -0.36980  -0.36181  -0.35902
 Alpha  occ. eigenvalues --   -0.35695  -0.35120  -0.33359  -0.32614  -0.31346
 Alpha  occ. eigenvalues --   -0.30013  -0.29930  -0.29669
 Alpha virt. eigenvalues --   -0.02270   0.01327   0.02309   0.03038   0.03183
 Alpha virt. eigenvalues --    0.04509   0.04758   0.05471   0.05965   0.06274
 Alpha virt. eigenvalues --    0.07000   0.07164   0.07788   0.08203   0.08403
 Alpha virt. eigenvalues --    0.08795   0.09152   0.09337   0.09426   0.09784
 Alpha virt. eigenvalues --    0.09971   0.10572   0.10703   0.10886   0.11193
 Alpha virt. eigenvalues --    0.11657   0.12257   0.12441   0.12572   0.13024
 Alpha virt. eigenvalues --    0.13500   0.13627   0.13709   0.14011   0.14804
 Alpha virt. eigenvalues --    0.15000   0.15169   0.15582   0.15593   0.16395
 Alpha virt. eigenvalues --    0.16633   0.16824   0.17082   0.17180   0.17280
 Alpha virt. eigenvalues --    0.17927   0.17980   0.18383   0.18542   0.18795
 Alpha virt. eigenvalues --    0.19193   0.19303   0.19491   0.20015   0.20465
 Alpha virt. eigenvalues --    0.20582   0.21016   0.21253   0.21651   0.21869
 Alpha virt. eigenvalues --    0.22161   0.22496   0.22796   0.22942   0.23073
 Alpha virt. eigenvalues --    0.23126   0.23341   0.23427   0.23814   0.23980
 Alpha virt. eigenvalues --    0.24338   0.24611   0.24710   0.25088   0.25501
 Alpha virt. eigenvalues --    0.25600   0.25825   0.26175   0.26251   0.26463
 Alpha virt. eigenvalues --    0.26743   0.27066   0.27356   0.27501   0.27704
 Alpha virt. eigenvalues --    0.27752   0.27986   0.28316   0.28693   0.28801
 Alpha virt. eigenvalues --    0.28872   0.29020   0.29343   0.29437   0.29591
 Alpha virt. eigenvalues --    0.30058   0.30324   0.30600   0.31211   0.31308
 Alpha virt. eigenvalues --    0.31498   0.31808   0.32054   0.32218   0.32393
 Alpha virt. eigenvalues --    0.32744   0.32827   0.33181   0.33228   0.33576
 Alpha virt. eigenvalues --    0.33879   0.34511   0.34607   0.34799   0.35207
 Alpha virt. eigenvalues --    0.35627   0.35715   0.35991   0.36113   0.36294
 Alpha virt. eigenvalues --    0.36622   0.37007   0.37498   0.37659   0.37887
 Alpha virt. eigenvalues --    0.37991   0.38679   0.38939   0.39286   0.39775
 Alpha virt. eigenvalues --    0.40170   0.40251   0.40800   0.41155   0.41636
 Alpha virt. eigenvalues --    0.41888   0.42158   0.42781   0.43051   0.43809
 Alpha virt. eigenvalues --    0.44052   0.44349   0.44806   0.44990   0.45807
 Alpha virt. eigenvalues --    0.46668   0.47036   0.48297   0.48600   0.49360
 Alpha virt. eigenvalues --    0.51072   0.51990   0.55502   0.56157   0.59223
 Alpha virt. eigenvalues --    0.59903   0.60218   0.61272   0.61936   0.64132
 Alpha virt. eigenvalues --    0.64870   0.65997   0.66515   0.67703   0.69114
 Alpha virt. eigenvalues --    0.70010   0.70623   0.70866   0.71302   0.72251
 Alpha virt. eigenvalues --    0.73562   0.73867   0.74105   0.74936   0.75763
 Alpha virt. eigenvalues --    0.76333   0.77208   0.77509   0.77788   0.78076
 Alpha virt. eigenvalues --    0.78266   0.78719   0.79258   0.79340   0.79645
 Alpha virt. eigenvalues --    0.80534   0.80665   0.80924   0.81660   0.81992
 Alpha virt. eigenvalues --    0.82604   0.82813   0.83094   0.83280   0.83501
 Alpha virt. eigenvalues --    0.84493   0.84793   0.84879   0.85031   0.85216
 Alpha virt. eigenvalues --    0.86134   0.86252   0.87335   0.87979   0.88499
 Alpha virt. eigenvalues --    0.89220   0.89698   0.90176   0.90742   0.91342
 Alpha virt. eigenvalues --    0.92302   0.92516   0.92730   0.94293   0.94700
 Alpha virt. eigenvalues --    0.95125   0.95944   0.96664   0.97145   0.98044
 Alpha virt. eigenvalues --    0.98252   0.98790   0.99009   0.99296   1.00098
 Alpha virt. eigenvalues --    1.00606   1.00893   1.01556   1.02141   1.02844
 Alpha virt. eigenvalues --    1.03096   1.03556   1.04471   1.04832   1.05293
 Alpha virt. eigenvalues --    1.05346   1.05437   1.06584   1.06936   1.07512
 Alpha virt. eigenvalues --    1.07850   1.08321   1.09675   1.09826   1.10262
 Alpha virt. eigenvalues --    1.10776   1.11124   1.11576   1.12168   1.12434
 Alpha virt. eigenvalues --    1.12704   1.14001   1.14709   1.15690   1.16148
 Alpha virt. eigenvalues --    1.16646   1.17685   1.18511   1.18778   1.19430
 Alpha virt. eigenvalues --    1.20161   1.21847   1.22320   1.22583   1.23079
 Alpha virt. eigenvalues --    1.23461   1.24241   1.25331   1.26205   1.26425
 Alpha virt. eigenvalues --    1.26977   1.28217   1.28839   1.29928   1.30491
 Alpha virt. eigenvalues --    1.31396   1.32652   1.33411   1.33596   1.34712
 Alpha virt. eigenvalues --    1.35796   1.36345   1.36992   1.37990   1.39573
 Alpha virt. eigenvalues --    1.40478   1.41812   1.42815   1.43891   1.44565
 Alpha virt. eigenvalues --    1.45528   1.45771   1.46025   1.47134   1.47537
 Alpha virt. eigenvalues --    1.47900   1.48150   1.48831   1.49050   1.49813
 Alpha virt. eigenvalues --    1.50838   1.51136   1.52530   1.53083   1.54157
 Alpha virt. eigenvalues --    1.54705   1.55189   1.56004   1.57263   1.58335
 Alpha virt. eigenvalues --    1.59428   1.62023   1.64809   1.65526   1.68938
 Alpha virt. eigenvalues --    1.69284   1.71006   1.72796   1.75463   1.77357
 Alpha virt. eigenvalues --    1.81535   1.82306   1.84304   1.85711   1.87557
 Alpha virt. eigenvalues --    1.90918   1.91275   1.91712   1.93187   1.93391
 Alpha virt. eigenvalues --    1.94748   1.95332   1.96015   1.98687   1.99201
 Alpha virt. eigenvalues --    2.00231   2.00919   2.01833   2.02136   2.03441
 Alpha virt. eigenvalues --    2.03625   2.04833   2.05985   2.06177   2.06267
 Alpha virt. eigenvalues --    2.07393   2.07704   2.08103   2.08132   2.08421
 Alpha virt. eigenvalues --    2.09237   2.10524   2.11546   2.11925   2.12062
 Alpha virt. eigenvalues --    2.12700   2.13239   2.13729   2.15367   2.16167
 Alpha virt. eigenvalues --    2.18141   2.19536   2.20976   2.21825   2.22740
 Alpha virt. eigenvalues --    2.22941   2.23883   2.24361   2.25487   2.26187
 Alpha virt. eigenvalues --    2.27397   2.29125   2.29803   2.33693   2.35959
 Alpha virt. eigenvalues --    2.36046   2.36701   2.37012   2.37500   2.39130
 Alpha virt. eigenvalues --    2.40632   2.42165   2.45157   2.46580   2.46779
 Alpha virt. eigenvalues --    2.47226   2.47416   2.48129   2.48450   2.49215
 Alpha virt. eigenvalues --    2.49330   2.51040   2.51286   2.51497   2.53868
 Alpha virt. eigenvalues --    2.54055   2.55771   2.55883   2.56737   2.57506
 Alpha virt. eigenvalues --    2.58916   2.60393   2.61298   2.62216   2.62903
 Alpha virt. eigenvalues --    2.63115   2.63420   2.64292   2.64394   2.64969
 Alpha virt. eigenvalues --    2.65598   2.65685   2.67253   2.67728   2.68945
 Alpha virt. eigenvalues --    2.69983   2.70244   2.71053   2.72458   2.73936
 Alpha virt. eigenvalues --    2.74207   2.75927   2.77776   2.78275   2.79002
 Alpha virt. eigenvalues --    2.79315   2.79854   2.80421   2.82882   2.83515
 Alpha virt. eigenvalues --    2.84155   2.84819   2.88483   2.89079   2.89620
 Alpha virt. eigenvalues --    2.91109   2.93345   2.94886   2.98541   2.99816
 Alpha virt. eigenvalues --    3.00834   3.02887   3.04153   3.05692   3.09292
 Alpha virt. eigenvalues --    3.10016   3.13302   3.17369   3.25995   3.27239
 Alpha virt. eigenvalues --    3.29334   3.36245   3.36858   3.37040   3.37665
 Alpha virt. eigenvalues --    3.37830   3.39233   3.39974   3.43060   3.44276
 Alpha virt. eigenvalues --    3.44825   3.47385   3.49601   3.52777   3.56521
 Alpha virt. eigenvalues --    3.56802   3.58112   3.58711   3.62171   3.64184
 Alpha virt. eigenvalues --    3.68864   3.89035   3.91900   4.00290   4.03660
 Alpha virt. eigenvalues --    4.16904   4.41010   4.41737   4.42326   4.44198
 Alpha virt. eigenvalues --    4.44810   4.45678   4.48635   4.49147   4.53814
 Alpha virt. eigenvalues --    4.54789   4.56378   4.57254   4.58439   4.59823
 Alpha virt. eigenvalues --    4.60436   4.62243   4.62951   4.65506   4.72499
 Alpha virt. eigenvalues --    4.86162   4.87633   4.89845   4.98008   9.30765
 Alpha virt. eigenvalues --   84.86526
          Condensed to atoms (all electrons):
               1          2          3          4          5          6
     1  C   26.818531  -1.890828   2.500460  -4.400975  -2.799980 -13.829937
     2  C   -1.890828   6.870780  -0.304944   1.572501  -1.655810   0.845259
     3  C    2.500460  -0.304944   8.967625  -2.762627   0.070688  -1.612167
     4  C   -4.400975   1.572501  -2.762627  25.284561 -11.972728  -9.640868
     5  C   -2.799980  -1.655810   0.070688 -11.972728  26.933219   3.239059
     6  C  -13.829937   0.845259  -1.612167  -9.640868   3.239059  35.047971
     7  S    2.874654   0.025263   0.298040  -1.222575  -1.865525   0.022592
     8  C    2.063519  -0.457841   0.691056  -3.455771   1.743991   3.466861
     9  C   -1.647805   0.305656  -0.245987  -2.256058   3.822043   4.010536
    10  S   -2.865697   0.407743  -2.022076  14.549966 -12.003507 -15.214222
    11  C   -2.633098   0.177518  -0.181401   3.520993  -0.039350  -4.501710
    12  C    0.271425   0.004438  -0.021341  -0.318944  -0.122890   0.541003
    13  C   -0.218171  -0.006140   0.009564   0.202626   0.204266  -0.354181
    14  C    1.487205  -0.043430   0.055232  -1.537867  -1.917327   1.923111
    15  H    0.000080  -0.000015   0.000011   0.000023   0.000471   0.000521
    16  H   -0.011384   0.000019  -0.000292   0.003433   0.014911  -0.007842
    17  H    0.001419  -0.000103  -0.000904  -0.005682  -0.012153   0.006240
    18  H   -0.000011  -0.000001   0.000017   0.000341  -0.000284  -0.000155
    19  H    0.039898   0.063455  -0.021595   0.045247  -0.000968   0.146975
    20  H    0.013415  -0.010888   0.023338   0.230020   0.018844  -0.012851
    21  H    0.033967   0.265672   0.030076  -0.024351   0.025777   0.003093
    22  H   -0.009250   0.033997   0.254634   0.010116   0.037088   0.005328
    23  C    0.276974   0.001096   0.115836  -3.577633   3.141657   4.283540
    24  H    0.010786   0.000512   0.001833   0.051234  -0.032034  -0.070470
    25  C    0.384105  -0.090341   0.200889   0.794113  -0.533404  -0.995072
    26  H   -0.001884   0.000118   0.000109  -0.006688   0.058996  -0.000229
    27  C   -0.587690   0.058218   0.030179   0.955012   0.299479  -1.072657
    28  H    0.000738  -0.000258  -0.000615  -0.003280  -0.010453  -0.003898
    29  C   -0.043919   0.012207  -0.073622  -0.098992   0.069767   0.079576
    30  H    0.016003  -0.018407   0.017236  -0.075374   0.082975  -0.057443
    31  H   -0.000391   0.001686  -0.002534   0.023904  -0.031451   0.000056
    32  H   -0.001683   0.002032  -0.003955   0.011852   0.005591  -0.014283
    33  H   -0.001122   0.000537   0.000373   0.020772  -0.026492  -0.010311
    34  C    0.101215  -0.011098   0.029353   0.122068  -0.827721  -0.037268
    35  C    0.069840  -0.007567   0.014364  -0.222781   0.321806   0.393811
    36  C   -0.056556   0.004166  -0.002261   0.170435  -0.108841  -0.321734
    37  C    0.010729  -0.001250   0.003813  -0.012590   0.010986   0.047147
    38  H   -0.000028  -0.000002   0.000021  -0.000037   0.001852  -0.000218
    39  C   -0.007818   0.001166  -0.004225  -0.025896   0.023757   0.002916
    40  H    0.000022   0.000004  -0.000017  -0.000032   0.000225  -0.000037
    41  C   -0.000024  -0.000050   0.000541   0.002859   0.002600  -0.001025
    42  H    0.000000   0.000000   0.000000   0.000002   0.000003  -0.000003
    43  H    0.000000   0.000000   0.000000  -0.000001   0.000008   0.000000
    44  H    0.000000   0.000000   0.000000   0.000000  -0.000001   0.000000
    45  Br  -0.075242   0.004673  -0.011877   0.017683  -0.014117  -0.086498
    46  Cl   0.012595  -0.000401   0.004538  -0.028381  -0.032785   0.084323
               7          8          9         10         11         12
     1  C    2.874654   2.063519  -1.647805  -2.865697  -2.633098   0.271425
     2  C    0.025263  -0.457841   0.305656   0.407743   0.177518   0.004438
     3  C    0.298040   0.691056  -0.245987  -2.022076  -0.181401  -0.021341
     4  C   -1.222575  -3.455771  -2.256058  14.549966   3.520993  -0.318944
     5  C   -1.865525   1.743991   3.822043 -12.003507  -0.039350  -0.122890
     6  C    0.022592   3.466861   4.010536 -15.214222  -4.501710   0.541003
     7  S   21.872819   0.579909  -2.554482  -7.005757  -0.370437   0.220843
     8  C    0.579909  28.648985  -5.129635 -12.201183  -3.459730  -0.536657
     9  C   -2.554482  -5.129635  35.367468  -9.875234 -18.484216   2.595819
    10  S   -7.005757 -12.201183  -9.875234  65.591661  10.032605  -1.386981
    11  C   -0.370437  -3.459730 -18.484216  10.032605  27.503101  -3.953980
    12  C    0.220843  -0.536657   2.595819  -1.386981  -3.953980   7.785573
    13  C    0.094602   0.647679  -2.343910   0.576125   1.834028  -0.066939
    14  C    2.154646  -8.641210   0.928461  -2.776242  -2.560149   0.831793
    15  H   -0.008243   0.004406   0.035670   0.002012  -0.016796   0.021743
    16  H    0.026251  -0.003281   0.025278   0.010472   0.024410  -0.003325
    17  H    0.000211  -0.018258  -0.001633   0.052328   0.234001   0.068675
    18  H   -0.000543   0.003821   0.045268   0.001175  -0.018050   0.282687
    19  H    0.041753  -0.007197   0.016383   0.008860   0.004008  -0.000305
    20  H   -0.001331   0.005437  -0.009260   0.075045  -0.003303   0.000119
    21  H   -0.005036   0.000491   0.000005   0.001331   0.000024   0.000002
    22  H   -0.000855  -0.000341  -0.000039   0.000773   0.000173   0.000012
    23  C    0.293764  -0.068050   6.621728 -12.457097  -3.278133   0.804203
    24  H   -0.010167  -0.058848  -0.031188   0.152859   0.019858  -0.002538
    25  C    1.333796   3.382233  -4.652552  -1.799630   1.587086  -0.495966
    26  H    0.005900  -0.041056   0.031284  -0.137084   0.037373   0.014051
    27  C   -0.754545  -0.474925  -0.337706   1.879884   0.611548  -0.060703
    28  H   -0.004620  -0.001030  -0.015063   0.094221   0.000440  -0.000068
    29  C    0.007343  -0.075860   0.004018   0.098247   0.039782   0.011051
    30  H   -0.003226   0.000307  -0.002052   0.089088  -0.000743   0.000208
    31  H    0.000086  -0.001058  -0.000360   0.012352   0.000398   0.000016
    32  H   -0.000397  -0.001238  -0.000261  -0.001684   0.000664  -0.000089
    33  H    0.001772  -0.007579  -0.011540   0.020643   0.008757  -0.000439
    34  C   -0.240530  -0.716141  -1.005724   3.336618   0.146996  -0.052993
    35  C    0.288968   1.054363   0.423029  -2.370627  -0.651846  -0.063598
    36  C   -0.249766  -0.538599  -0.143889   1.349361   0.344711   0.029521
    37  C    0.039763   0.226792   0.211047  -0.423465  -0.201432  -0.033115
    38  H   -0.000050   0.000797  -0.001691  -0.003621   0.002822  -0.001526
    39  C   -0.042491  -0.138986   0.106857   0.094842  -0.005644   0.021926
    40  H    0.000941  -0.000625   0.000932  -0.003710   0.000526   0.000123
    41  C   -0.000475   0.014281   0.012938  -0.025393  -0.009994  -0.004182
    42  H    0.000000  -0.000004  -0.000142  -0.000026   0.000130   0.000029
    43  H    0.000004  -0.000001  -0.000003  -0.000059   0.000008   0.000001
    44  H    0.000000   0.000000  -0.000002   0.000012  -0.000001   0.000000
    45  Br  -0.193669  -0.411455   0.192967   0.653288   0.114340  -0.009777
    46  Cl   0.057013   0.052480  -0.007737  -0.193826  -0.016192   0.000128
              13         14         15         16         17         18
     1  C   -0.218171   1.487205   0.000080  -0.011384   0.001419  -0.000011
     2  C   -0.006140  -0.043430  -0.000015   0.000019  -0.000103  -0.000001
     3  C    0.009564   0.055232   0.000011  -0.000292  -0.000904   0.000017
     4  C    0.202626  -1.537867   0.000023   0.003433  -0.005682   0.000341
     5  C    0.204266  -1.917327   0.000471   0.014911  -0.012153  -0.000284
     6  C   -0.354181   1.923111   0.000521  -0.007842   0.006240  -0.000155
     7  S    0.094602   2.154646  -0.008243   0.026251   0.000211  -0.000543
     8  C    0.647679  -8.641210   0.004406  -0.003281  -0.018258   0.003821
     9  C   -2.343910   0.928461   0.035670   0.025278  -0.001633   0.045268
    10  S    0.576125  -2.776242   0.002012   0.010472   0.052328   0.001175
    11  C    1.834028  -2.560149  -0.016796   0.024410   0.234001  -0.018050
    12  C   -0.066939   0.831793   0.021743  -0.003325   0.068675   0.282687
    13  C    6.193458  -1.045314   0.273904   0.045304   0.002593   0.023400
    14  C   -1.045314  17.050216   0.015760   0.201538  -0.007532  -0.007270
    15  H    0.273904   0.015760   0.469523  -0.003596  -0.000118  -0.003420
    16  H    0.045304   0.201538  -0.003596   0.466756   0.000009  -0.000114
    17  H    0.002593  -0.007532  -0.000118   0.000009   0.473122  -0.003552
    18  H    0.023400  -0.007270  -0.003420  -0.000114  -0.003552   0.469496
    19  H    0.000005  -0.009920   0.000000   0.000000   0.000000   0.000000
    20  H   -0.000135   0.001301   0.000000   0.000000   0.000002   0.000000
    21  H   -0.000002   0.000094   0.000000   0.000000   0.000000   0.000000
    22  H   -0.000002   0.000016   0.000000   0.000000   0.000000   0.000000
    23  C   -0.219950   0.016133   0.000805  -0.001972  -0.012332   0.000312
    24  H    0.000064   0.002172   0.000000   0.000001  -0.000002   0.000000
    25  C    0.264346   0.150324  -0.001320  -0.000714   0.014815   0.000198
    26  H    0.000080  -0.002921   0.000000   0.000000   0.000048  -0.000017
    27  C    0.046726  -0.346923   0.000023   0.000057   0.001043   0.000036
    28  H    0.000039  -0.000220   0.000000   0.000000   0.000000   0.000000
    29  C   -0.002505  -0.003730  -0.000001   0.000008  -0.000087  -0.000003
    30  H    0.000024  -0.001022   0.000000   0.000000   0.000000   0.000000
    31  H   -0.000003  -0.000024   0.000000   0.000000   0.000000   0.000000
    32  H    0.000025   0.000295   0.000000   0.000000   0.000000   0.000000
    33  H    0.000046  -0.000014   0.000000   0.000000  -0.000001   0.000000
    34  C   -0.065752   0.375753   0.000292  -0.000531  -0.010584  -0.000447
    35  C    0.004579  -0.069440  -0.000132   0.000117   0.010230  -0.000034
    36  C   -0.013447   0.034350   0.000047  -0.000115  -0.002604  -0.000009
    37  C   -0.013199   0.004092  -0.000008   0.000006   0.003829  -0.000097
    38  H    0.000065  -0.000082   0.000000   0.000000  -0.000016   0.000000
    39  C   -0.005786   0.017508   0.000002  -0.000004   0.000210   0.000001
    40  H    0.000009  -0.000344   0.000000   0.000000   0.000000   0.000000
    41  C    0.000002  -0.002094   0.000000   0.000000  -0.000067   0.000001
    42  H    0.000002   0.000000   0.000000   0.000000   0.000000   0.000000
    43  H    0.000000  -0.000001   0.000000   0.000000   0.000000   0.000000
    44  H    0.000000   0.000000   0.000000   0.000000   0.000000   0.000000
    45  Br  -0.014568   0.032105   0.001448   0.001483  -0.000145   0.000679
    46  Cl   0.001187   0.003166   0.000001   0.000002  -0.000002  -0.000001
              19         20         21         22         23         24
     1  C    0.039898   0.013415   0.033967  -0.009250   0.276974   0.010786
     2  C    0.063455  -0.010888   0.265672   0.033997   0.001096   0.000512
     3  C   -0.021595   0.023338   0.030076   0.254634   0.115836   0.001833
     4  C    0.045247   0.230020  -0.024351   0.010116  -3.577633   0.051234
     5  C   -0.000968   0.018844   0.025777   0.037088   3.141657  -0.032034
     6  C    0.146975  -0.012851   0.003093   0.005328   4.283540  -0.070470
     7  S    0.041753  -0.001331  -0.005036  -0.000855   0.293764  -0.010167
     8  C   -0.007197   0.005437   0.000491  -0.000341  -0.068050  -0.058848
     9  C    0.016383  -0.009260   0.000005  -0.000039   6.621728  -0.031188
    10  S    0.008860   0.075045   0.001331   0.000773 -12.457097   0.152859
    11  C    0.004008  -0.003303   0.000024   0.000173  -3.278133   0.019858
    12  C   -0.000305   0.000119   0.000002   0.000012   0.804203  -0.002538
    13  C    0.000005  -0.000135  -0.000002  -0.000002  -0.219950   0.000064
    14  C   -0.009920   0.001301   0.000094   0.000016   0.016133   0.002172
    15  H    0.000000   0.000000   0.000000   0.000000   0.000805   0.000000
    16  H    0.000000   0.000000   0.000000   0.000000  -0.001972   0.000001
    17  H    0.000000   0.000002   0.000000   0.000000  -0.012332  -0.000002
    18  H    0.000000   0.000000   0.000000   0.000000   0.000312   0.000000
    19  H    0.465682   0.000008  -0.003688  -0.000112  -0.001648   0.000001
    20  H    0.000008   0.465797  -0.000112  -0.003752  -0.005674   0.000002
    21  H   -0.003688  -0.000112   0.466125  -0.003467  -0.000006   0.000000
    22  H   -0.000112  -0.003752  -0.003467   0.467742  -0.000369   0.000000
    23  C   -0.001648  -0.005674  -0.000006  -0.000369  35.746476   0.366151
    24  H    0.000001   0.000002   0.000000   0.000000   0.366151   0.424334
    25  C    0.000137  -0.000150  -0.000038  -0.000060 -13.425447  -0.068722
    26  H    0.000000   0.000000   0.000000   0.000000   0.318538   0.003300
    27  C   -0.000112  -0.004731   0.000156   0.000486  -6.451126  -0.040875
    28  H    0.000000   0.000000   0.000000   0.000000  -0.227373  -0.002944
    29  C    0.000163   0.006861  -0.000151  -0.000280   0.156587  -0.017799
    30  H    0.000000   0.000080   0.000000  -0.000015  -0.094300  -0.000146
    31  H    0.000000  -0.000002   0.000000   0.000000   0.044843   0.000076
    32  H    0.000000   0.000007   0.000000   0.000000   0.023089   0.003077
    33  H    0.000000   0.000005   0.000000   0.000000   0.061093   0.003616
    34  C   -0.000041   0.000065   0.000001  -0.000001  -7.389497   0.007390
    35  C    0.000000   0.000134   0.000000  -0.000001   2.302978  -0.004242
    36  C   -0.000003  -0.000091   0.000000   0.000000  -2.146642  -0.001319
    37  C    0.000000   0.000025   0.000000   0.000000  -0.966794   0.000094
    38  H    0.000000   0.000000   0.000000   0.000000   0.036648  -0.000016
    39  C    0.000000   0.000007   0.000000   0.000000   1.287557  -0.000015
    40  H    0.000000   0.000000   0.000000   0.000000  -0.012496  -0.000177
    41  C    0.000000  -0.000003   0.000000   0.000000   0.069649  -0.000384
    42  H    0.000000   0.000000   0.000000   0.000000  -0.001485   0.000000
    43  H    0.000000   0.000000   0.000000   0.000000   0.002108   0.000000
    44  H    0.000000   0.000000   0.000000   0.000000   0.000217   0.000000
    45  Br   0.000024   0.000100   0.000000   0.000004  -0.042563   0.003752
    46  Cl  -0.000014   0.000005   0.000000  -0.000001   0.681678   0.012276
              25         26         27         28         29         30
     1  C    0.384105  -0.001884  -0.587690   0.000738  -0.043919   0.016003
     2  C   -0.090341   0.000118   0.058218  -0.000258   0.012207  -0.018407
     3  C    0.200889   0.000109   0.030179  -0.000615  -0.073622   0.017236
     4  C    0.794113  -0.006688   0.955012  -0.003280  -0.098992  -0.075374
     5  C   -0.533404   0.058996   0.299479  -0.010453   0.069767   0.082975
     6  C   -0.995072  -0.000229  -1.072657  -0.003898   0.079576  -0.057443
     7  S    1.333796   0.005900  -0.754545  -0.004620   0.007343  -0.003226
     8  C    3.382233  -0.041056  -0.474925  -0.001030  -0.075860   0.000307
     9  C   -4.652552   0.031284  -0.337706  -0.015063   0.004018  -0.002052
    10  S   -1.799630  -0.137084   1.879884   0.094221   0.098247   0.089088
    11  C    1.587086   0.037373   0.611548   0.000440   0.039782  -0.000743
    12  C   -0.495966   0.014051  -0.060703  -0.000068   0.011051   0.000208
    13  C    0.264346   0.000080   0.046726   0.000039  -0.002505   0.000024
    14  C    0.150324  -0.002921  -0.346923  -0.000220  -0.003730  -0.001022
    15  H   -0.001320   0.000000   0.000023   0.000000  -0.000001   0.000000
    16  H   -0.000714   0.000000   0.000057   0.000000   0.000008   0.000000
    17  H    0.014815   0.000048   0.001043   0.000000  -0.000087   0.000000
    18  H    0.000198  -0.000017   0.000036   0.000000  -0.000003   0.000000
    19  H    0.000137   0.000000  -0.000112   0.000000   0.000163   0.000000
    20  H   -0.000150   0.000000  -0.004731   0.000000   0.006861   0.000080
    21  H   -0.000038   0.000000   0.000156   0.000000  -0.000151   0.000000
    22  H   -0.000060   0.000000   0.000486   0.000000  -0.000280  -0.000015
    23  C  -13.425447   0.318538  -6.451126  -0.227373   0.156587  -0.094300
    24  H   -0.068722   0.003300  -0.040875  -0.002944  -0.017799  -0.000146
    25  C   22.472449   0.247389   0.880685  -0.073180  -0.216163   0.003429
    26  H    0.247389   0.560553  -0.023454   0.000059   0.008880   0.000003
    27  C    0.880685  -0.023454  11.318983   0.482046  -0.639761  -0.029921
    28  H   -0.073180   0.000059   0.482046   0.468835   0.005399   0.004014
    29  C   -0.216163   0.008880  -0.639761   0.005399   6.266576   0.416829
    30  H    0.003429   0.000003  -0.029921   0.004014   0.416829   0.560121
    31  H   -0.004302   0.000002  -0.145779  -0.004265   0.470870  -0.025786
    32  H   -0.000850  -0.000003  -0.077559  -0.003860   0.421738  -0.028859
    33  H    0.014854   0.000415   0.329767  -0.022921  -0.050418  -0.003356
    34  C   -3.066587  -0.398406   0.374867   0.143771  -0.043946   0.006983
    35  C   -0.099869   0.320350  -1.459085   0.023854   0.080414   0.000768
    36  C    1.624707  -0.174059   1.096460  -0.083655  -0.137142  -0.002964
    37  C    0.365657   0.017225  -0.231224   0.005985  -0.011369   0.000511
    38  H    0.093790   0.003831   0.010947   0.000000   0.004409   0.000000
    39  C   -1.133864   0.008198   0.433091   0.004286   0.036662  -0.000194
    40  H    0.028662  -0.000077   0.003914  -0.000469  -0.001027   0.000000
    41  C   -0.393627   0.001457  -0.031455  -0.002706  -0.008196  -0.000047
    42  H   -0.005075  -0.000004   0.000196  -0.000001   0.000033   0.000000
    43  H   -0.003459   0.000002  -0.000690  -0.000012   0.000166   0.000000
    44  H    0.002552   0.000000  -0.000499   0.000000  -0.000044   0.000000
    45  Br  -0.375898  -0.045987   0.121466   0.004251  -0.018723   0.000271
    46  Cl  -0.072730   0.000480  -0.335728  -0.016705  -0.095383   0.000124
              31         32         33         34         35         36
     1  C   -0.000391  -0.001683  -0.001122   0.101215   0.069840  -0.056556
     2  C    0.001686   0.002032   0.000537  -0.011098  -0.007567   0.004166
     3  C   -0.002534  -0.003955   0.000373   0.029353   0.014364  -0.002261
     4  C    0.023904   0.011852   0.020772   0.122068  -0.222781   0.170435
     5  C   -0.031451   0.005591  -0.026492  -0.827721   0.321806  -0.108841
     6  C    0.000056  -0.014283  -0.010311  -0.037268   0.393811  -0.321734
     7  S    0.000086  -0.000397   0.001772  -0.240530   0.288968  -0.249766
     8  C   -0.001058  -0.001238  -0.007579  -0.716141   1.054363  -0.538599
     9  C   -0.000360  -0.000261  -0.011540  -1.005724   0.423029  -0.143889
    10  S    0.012352  -0.001684   0.020643   3.336618  -2.370627   1.349361
    11  C    0.000398   0.000664   0.008757   0.146996  -0.651846   0.344711
    12  C    0.000016  -0.000089  -0.000439  -0.052993  -0.063598   0.029521
    13  C   -0.000003   0.000025   0.000046  -0.065752   0.004579  -0.013447
    14  C   -0.000024   0.000295  -0.000014   0.375753  -0.069440   0.034350
    15  H    0.000000   0.000000   0.000000   0.000292  -0.000132   0.000047
    16  H    0.000000   0.000000   0.000000  -0.000531   0.000117  -0.000115
    17  H    0.000000   0.000000  -0.000001  -0.010584   0.010230  -0.002604
    18  H    0.000000   0.000000   0.000000  -0.000447  -0.000034  -0.000009
    19  H    0.000000   0.000000   0.000000  -0.000041   0.000000  -0.000003
    20  H   -0.000002   0.000007   0.000005   0.000065   0.000134  -0.000091
    21  H    0.000000   0.000000   0.000000   0.000001   0.000000   0.000000
    22  H    0.000000   0.000000   0.000000  -0.000001  -0.000001   0.000000
    23  C    0.044843   0.023089   0.061093  -7.389497   2.302978  -2.146642
    24  H    0.000076   0.003077   0.003616   0.007390  -0.004242  -0.001319
    25  C   -0.004302  -0.000850   0.014854  -3.066587  -0.099869   1.624707
    26  H    0.000002  -0.000003   0.000415  -0.398406   0.320350  -0.174059
    27  C   -0.145779  -0.077559   0.329767   0.374867  -1.459085   1.096460
    28  H   -0.004265  -0.003860  -0.022921   0.143771   0.023854  -0.083655
    29  C    0.470870   0.421738  -0.050418  -0.043946   0.080414  -0.137142
    30  H   -0.025786  -0.028859  -0.003356   0.006983   0.000768  -0.002964
    31  H    0.507150  -0.021541  -0.002178  -0.005179   0.000709   0.002876
    32  H   -0.021541   0.490278   0.003683  -0.004673  -0.004058   0.004031
    33  H   -0.002178   0.003683   0.509696  -0.007267  -0.024220   0.012298
    34  C   -0.005179  -0.004673  -0.007267  26.285006  -2.375262  -6.059811
    35  C    0.000709  -0.004058  -0.024220  -2.375262  28.721604 -16.457065
    36  C    0.002876   0.004031   0.012298  -6.059811 -16.457065  29.370766
    37  C   -0.000502  -0.000714  -0.024247  -0.469023  -3.329152   1.006002
    38  H    0.000000   0.000000  -0.000333  -0.085251   0.230097   0.000959
    39  C   -0.000731   0.001655   0.003215  -1.177994  -0.105086  -3.515508
    40  H    0.000000   0.000000  -0.000008   0.140327   0.074533   0.107095
    41  C    0.000358   0.000027  -0.002075  -1.241666  -0.367889   0.367482
    42  H    0.000000   0.000000  -0.000005   0.032400  -0.016457   0.013264
    43  H    0.000000   0.000000   0.000000   0.042851   0.017552  -0.007764
    44  H    0.000000   0.000000   0.000000   0.016060  -0.018635  -0.008994
    45  Br  -0.000037   0.001598   0.004273   0.091913  -0.414520   0.230573
    46  Cl   0.000999  -0.000542   0.002320   0.078425   0.165382  -0.246362
              37         38         39         40         41         42
     1  C    0.010729  -0.000028  -0.007818   0.000022  -0.000024   0.000000
     2  C   -0.001250  -0.000002   0.001166   0.000004  -0.000050   0.000000
     3  C    0.003813   0.000021  -0.004225  -0.000017   0.000541   0.000000
     4  C   -0.012590  -0.000037  -0.025896  -0.000032   0.002859   0.000002
     5  C    0.010986   0.001852   0.023757   0.000225   0.002600   0.000003
     6  C    0.047147  -0.000218   0.002916  -0.000037  -0.001025  -0.000003
     7  S    0.039763  -0.000050  -0.042491   0.000941  -0.000475   0.000000
     8  C    0.226792   0.000797  -0.138986  -0.000625   0.014281  -0.000004
     9  C    0.211047  -0.001691   0.106857   0.000932   0.012938  -0.000142
    10  S   -0.423465  -0.003621   0.094842  -0.003710  -0.025393  -0.000026
    11  C   -0.201432   0.002822  -0.005644   0.000526  -0.009994   0.000130
    12  C   -0.033115  -0.001526   0.021926   0.000123  -0.004182   0.000029
    13  C   -0.013199   0.000065  -0.005786   0.000009   0.000002   0.000002
    14  C    0.004092  -0.000082   0.017508  -0.000344  -0.002094   0.000000
    15  H   -0.000008   0.000000   0.000002   0.000000   0.000000   0.000000
    16  H    0.000006   0.000000  -0.000004   0.000000   0.000000   0.000000
    17  H    0.003829  -0.000016   0.000210   0.000000  -0.000067   0.000000
    18  H   -0.000097   0.000000   0.000001   0.000000   0.000001   0.000000
    19  H    0.000000   0.000000   0.000000   0.000000   0.000000   0.000000
    20  H    0.000025   0.000000   0.000007   0.000000  -0.000003   0.000000
    21  H    0.000000   0.000000   0.000000   0.000000   0.000000   0.000000
    22  H    0.000000   0.000000   0.000000   0.000000   0.000000   0.000000
    23  C   -0.966794   0.036648   1.287557  -0.012496   0.069649  -0.001485
    24  H    0.000094  -0.000016  -0.000015  -0.000177  -0.000384   0.000000
    25  C    0.365657   0.093790  -1.133864   0.028662  -0.393627  -0.005075
    26  H    0.017225   0.003831   0.008198  -0.000077   0.001457  -0.000004
    27  C   -0.231224   0.010947   0.433091   0.003914  -0.031455   0.000196
    28  H    0.005985   0.000000   0.004286  -0.000469  -0.002706  -0.000001
    29  C   -0.011369   0.004409   0.036662  -0.001027  -0.008196   0.000033
    30  H    0.000511   0.000000  -0.000194   0.000000  -0.000047   0.000000
    31  H   -0.000502   0.000000  -0.000731   0.000000   0.000358   0.000000
    32  H   -0.000714   0.000000   0.001655   0.000000   0.000027   0.000000
    33  H   -0.024247  -0.000333   0.003215  -0.000008  -0.002075  -0.000005
    34  C   -0.469023  -0.085251  -1.177994   0.140327  -1.241666   0.032400
    35  C   -3.329152   0.230097  -0.105086   0.074533  -0.367889  -0.016457
    36  C    1.006002   0.000959  -3.515508   0.107095   0.367482   0.013264
    37  C    9.954927   0.027831  -0.814168  -0.004305   0.838479   0.292430
    38  H    0.027831   0.517199   0.006252  -0.000118  -0.010327  -0.003992
    39  C   -0.814168   0.006252  10.404164   0.003154   0.515925  -0.005614
    40  H   -0.004305  -0.000118   0.003154   0.481162  -0.016697   0.000010
    41  C    0.838479  -0.010327   0.515925  -0.016697   6.059341   0.017574
    42  H    0.292430  -0.003992  -0.005614   0.000010   0.017574   0.492684
    43  H   -0.005693   0.000012   0.279136  -0.004206   0.002906  -0.000121
    44  H    0.032592  -0.000121   0.033657  -0.000106   0.270687  -0.003618
    45  Br  -0.129654  -0.000836   0.182439  -0.000811   0.005731   0.000338
    46  Cl  -0.008297   0.000032  -0.121353   0.005504   0.004497  -0.000003
              43         44         45         46
     1  C    0.000000   0.000000  -0.075242   0.012595
     2  C    0.000000   0.000000   0.004673  -0.000401
     3  C    0.000000   0.000000  -0.011877   0.004538
     4  C   -0.000001   0.000000   0.017683  -0.028381
     5  C    0.000008  -0.000001  -0.014117  -0.032785
     6  C    0.000000   0.000000  -0.086498   0.084323
     7  S    0.000004   0.000000  -0.193669   0.057013
     8  C   -0.000001   0.000000  -0.411455   0.052480
     9  C   -0.000003  -0.000002   0.192967  -0.007737
    10  S   -0.000059   0.000012   0.653288  -0.193826
    11  C    0.000008  -0.000001   0.114340  -0.016192
    12  C    0.000001   0.000000  -0.009777   0.000128
    13  C    0.000000   0.000000  -0.014568   0.001187
    14  C   -0.000001   0.000000   0.032105   0.003166
    15  H    0.000000   0.000000   0.001448   0.000001
    16  H    0.000000   0.000000   0.001483   0.000002
    17  H    0.000000   0.000000  -0.000145  -0.000002
    18  H    0.000000   0.000000   0.000679  -0.000001
    19  H    0.000000   0.000000   0.000024  -0.000014
    20  H    0.000000   0.000000   0.000100   0.000005
    21  H    0.000000   0.000000   0.000000   0.000000
    22  H    0.000000   0.000000   0.000004  -0.000001
    23  C    0.002108   0.000217  -0.042563   0.681678
    24  H    0.000000   0.000000   0.003752   0.012276
    25  C   -0.003459   0.002552  -0.375898  -0.072730
    26  H    0.000002   0.000000  -0.045987   0.000480
    27  C   -0.000690  -0.000499   0.121466  -0.335728
    28  H   -0.000012   0.000000   0.004251  -0.016705
    29  C    0.000166  -0.000044  -0.018723  -0.095383
    30  H    0.000000   0.000000   0.000271   0.000124
    31  H    0.000000   0.000000  -0.000037   0.000999
    32  H    0.000000   0.000000   0.001598  -0.000542
    33  H    0.000000   0.000000   0.004273   0.002320
    34  C    0.042851   0.016060   0.091913   0.078425
    35  C    0.017552  -0.018635  -0.414520   0.165382
    36  C   -0.007764  -0.008994   0.230573  -0.246362
    37  C   -0.005693   0.032592  -0.129654  -0.008297
    38  H    0.000012  -0.000121  -0.000836   0.000032
    39  C    0.279136   0.033657   0.182439  -0.121353
    40  H   -0.004206  -0.000106  -0.000811   0.005504
    41  C    0.002906   0.270687   0.005731   0.004497
    42  H   -0.000121  -0.003618   0.000338  -0.000003
    43  H    0.488971  -0.003548   0.000363   0.000520
    44  H   -0.003548   0.491990  -0.000005   0.000007
    45  Br   0.000363  -0.000005  35.239008  -0.058697
    46  Cl   0.000520   0.000007  -0.058697  17.928533
 Mulliken charges:
               1
     1  C    0.095908
     2  C   -0.159343
     3  C   -0.047386
     4  C    0.060369
     5  C   -0.122237
     6  C   -0.304841
     7  S    0.293786
     8  C   -0.140849
     9  C    0.000780
    10  S   -0.324391
    11  C    0.139906
    12  C   -0.369031
    13  C   -0.054747
    14  C   -0.312195
    15  H    0.206905
    16  H    0.213114
    17  H    0.206997
    18  H    0.206576
    19  H    0.213004
    20  H    0.211670
    21  H    0.210035
    22  H    0.208176
    23  C   -0.273074
    24  H    0.278497
    25  C   -0.337194
    26  H    0.193230
    27  C    0.171878
    28  H    0.239659
    29  C   -0.658467
    30  H    0.144884
    31  H    0.179743
    32  H    0.196607
    33  H    0.196393
    34  C   -0.038964
    35  C   -0.457914
    36  C    0.510094
    37  C   -0.419664
    38  H    0.170702
    39  C   -0.363210
    40  H    0.198117
    41  C   -0.068958
    42  H    0.187456
    43  H    0.190953
    44  H    0.187797
    45  Br   0.000306
    46  Cl  -0.861076
 Sum of Mulliken charges =   0.00000
 Mulliken charges with hydrogens summed into heavy atoms:
               1
     1  C    0.308912
     2  C    0.050691
     3  C    0.160789
     4  C    0.272039
     5  C   -0.122237
     6  C   -0.304841
     7  S    0.293786
     8  C   -0.140849
     9  C    0.000780
    10  S   -0.324391
    11  C    0.346903
    12  C   -0.162455
    13  C    0.152158
    14  C   -0.099082
    23  C    0.005423
    25  C   -0.143964
    27  C    0.607930
    29  C   -0.137233
    34  C   -0.038964
    35  C   -0.287212
    36  C    0.708211
    37  C   -0.232208
    39  C   -0.172257
    41  C    0.118839
    45  Br   0.000306
    46  Cl  -0.861076
 APT charges:
               1
     1  C   -0.757109
     2  C   -0.408587
     3  C   -0.438250
     4  C   -0.452933
     5  C   -0.510683
     6  C   -0.701384
     7  S   -0.566466
     8  C   -0.204762
     9  C   -0.297964
    10  S    0.591147
    11  C   -0.634065
    12  C   -0.537627
    13  C   -0.469661
    14  C   -0.848571
    15  H    1.060753
    16  H    0.761037
    17  H    0.502690
    18  H    0.935275
    19  H    0.771519
    20  H    0.514626
    21  H    1.272796
    22  H    1.146441
    23  C    0.008213
    24  H    0.370182
    25  C   -1.018688
    26  H    0.396805
    27  C   -0.526968
    28  H    0.544041
    29  C   -1.719281
    30  H    0.332526
    31  H    0.787376
    32  H    0.304215
    33  H    0.473531
    34  C   -1.069337
    35  C   -0.847106
    36  C    0.062772
    37  C   -0.734234
    38  H    0.229544
    39  C   -0.582367
    40  H    0.212271
    41  C   -0.267713
    42  H    0.957626
    43  H    0.943820
    44  H    1.316740
    45  Br   0.085278
    46  Cl  -0.987469
 Sum of APT charges =   0.00000
 APT charges with hydrogens summed into heavy atoms:
               1
     1  C    0.014410
     2  C    0.864209
     3  C    0.708192
     4  C    0.061694
     5  C   -0.510683
     6  C   -0.701384
     7  S   -0.566466
     8  C   -0.204762
     9  C   -0.297964
    10  S    0.591147
    11  C   -0.131375
    12  C    0.397648
    13  C    0.591091
    14  C   -0.087534
    23  C    0.378395
    25  C   -0.621882
    27  C    0.490604
    29  C   -0.295163
    34  C   -1.069337
    35  C   -0.617562
    36  C    0.275043
    37  C    0.223393
    39  C    0.361454
    41  C    1.049027
    45  Br   0.085278
    46  Cl  -0.987469
 Electronic spatial extent (au):  <R**2>=          11487.3629
 Charge=              0.0000 electrons
 Dipole moment (field-independent basis, Debye):
    X=            -11.3264    Y=              6.5999    Z=            -15.7601  Tot=             20.4994
 Quadrupole moment (field-independent basis, Debye-Ang):
   XX=           -156.6185   YY=           -176.5345   ZZ=           -201.7464
   XY=             16.1129   XZ=            -20.6246   YZ=             23.8262
 Traceless Quadrupole moment (field-independent basis, Debye-Ang):
   XX=             21.6813   YY=              1.7653   ZZ=            -23.4466
   XY=             16.1129   XZ=            -20.6246   YZ=             23.8262
 Octapole moment (field-independent basis, Debye-Ang**2):
  XXX=            -40.2687  YYY=            171.7942  ZZZ=            -99.2130  XYY=            -97.0714
  XXY=            -82.4833  XXZ=            -19.7162  XZZ=            -39.4816  YZZ=             93.1565
  YYZ=            -66.4272  XYZ=              7.5629
 Hexadecapole moment (field-independent basis, Debye-Ang**3):
 XXXX=          -7917.1179 YYYY=          -3751.7086 ZZZZ=          -2427.7721 XXXY=            393.7148
 XXXZ=           -199.7267 YYYX=            103.5410 YYYZ=            225.2389 ZZZX=           -138.4328
 ZZZY=            274.7834 XXYY=          -2086.1559 XXZZ=          -1809.4733 YYZZ=          -1127.9909
 XXYZ=            136.0457 YYXZ=            -27.2591 ZZXY=            178.0243
 N-N= 3.470056943977D+03 E-N=-1.802453625443D+04  KE= 4.649565413786D+03
  Exact polarizability:       0.000       0.000       0.000       0.000       0.000       0.000
 Approx polarizability:     367.198      11.301     360.728     -25.582       6.538     381.708
 D2PCM: PCM CHGder 2nd derivatives, FixD1E=F FixD2E=F DoIter=F DoCFld=F I1PDM=0
 Calling FoFJK, ICntrl=    100127 FMM=F ISym2X=0 I1Cent= 0 IOpClX= 0 NMat=1 NMatS=1 NMatT=0.
 ***** Axes restored to original set *****
 -------------------------------------------------------------------
 Center     Atomic                   Forces (Hartrees/Bohr)
 Number     Number              X              Y              Z
 -------------------------------------------------------------------
      1        6           0.000868421    0.000193833   -0.000295551
      2        6           0.000955353    0.000792469   -0.001036562
      3        6           0.001747111    0.001029945   -0.000779618
      4        6           0.002895690   -0.000096007    0.000553073
      5        6           0.003070955   -0.001191544    0.001682392
      6        6           0.001607138   -0.000379181    0.000844272
      7       16          -0.000283721    0.001074498    0.002524781
      8        6           0.000715337   -0.000326486    0.000645786
      9        6           0.001769793   -0.000509092    0.001236849
     10       16           0.010009044   -0.001798244    0.006710015
     11        6           0.000803521   -0.000902611    0.000371590
     12        6          -0.000294016   -0.000803874   -0.000471662
     13        6          -0.000361151   -0.000464527   -0.000575038
     14        6           0.000017721   -0.000177449   -0.000109025
     15        1          -0.000072801   -0.000033787   -0.000097134
     16        1          -0.000036942    0.000006127   -0.000025018
     17        1           0.000120133   -0.000126112    0.000049665
     18        1          -0.000078478   -0.000080356   -0.000087150
     19        1          -0.000010424    0.000036631   -0.000069556
     20        1           0.000334093   -0.000014454    0.000064920
     21        1           0.000031924    0.000111115   -0.000173027
     22        1           0.000147083    0.000165125   -0.000142460
     23        6          -0.006252314    0.003124597   -0.004151748
     24        1           0.000149583    0.000233179   -0.001011824
     25        6          -0.002087005    0.001763837   -0.002912961
     26        1           0.000048206    0.000467372   -0.000227706
     27        6          -0.002625252    0.001790741   -0.001693064
     28        1          -0.000290437    0.000374731    0.000045372
     29        6          -0.000947277    0.000345546   -0.000961151
     30        1          -0.000047082   -0.000303765   -0.000318110
     31        1           0.000138794    0.000041534    0.000182664
     32        1          -0.000227254    0.000199903   -0.000099250
     33        1          -0.000112956   -0.000047347   -0.000179200
     34        6          -0.002156316   -0.000130595   -0.001369306
     35        6          -0.000769716   -0.000078057   -0.000839548
     36        6          -0.002614468   -0.000100968   -0.000815971
     37        6          -0.000434482    0.000068832    0.000118929
     38        1           0.000002010    0.000010275   -0.000125733
     39        6          -0.002194572    0.000217973    0.000252022
     40        1          -0.000281759   -0.000013297   -0.000093992
     41        6          -0.001071271    0.000203574    0.000692835
     42        1           0.000022663    0.000017305    0.000036925
     43        1          -0.000250775    0.000038190    0.000078051
     44        1          -0.000072665    0.000038102    0.000138730
     45       35          -0.001472428   -0.001433605   -0.003286339
     46       17          -0.000409012   -0.003334073    0.005718834
 -------------------------------------------------------------------
 Cartesian Forces:  Max     0.010009044 RMS     0.001659281
 FormGI is forming the generalized inverse of G from B-inverse, IUseBI=4.

 GradGradGradGradGradGradGradGradGradGradGradGradGradGradGradGradGradGrad
 Berny optimization.
 Internal  Forces:  Max     0.025772871 RMS     0.002480766
 Search for a local minimum.
 Step number   1 out of a maximum of  275
 All quantities printed in internal units (Hartrees-Bohrs-Radians)
 Mixed Optimization -- RFO/linear search
 Second derivative matrix not updated -- analytic derivatives used.
 ITU=  0
     Eigenvalues ---   -0.00035   0.00023   0.00232   0.00295   0.00394
     Eigenvalues ---    0.00489   0.00594   0.00880   0.01088   0.01193
     Eigenvalues ---    0.01332   0.01428   0.01609   0.01676   0.01754
     Eigenvalues ---    0.01804   0.01806   0.01820   0.01865   0.01887
     Eigenvalues ---    0.01937   0.02191   0.02259   0.02274   0.02336
     Eigenvalues ---    0.02512   0.02540   0.02560   0.02587   0.02606
     Eigenvalues ---    0.02792   0.02810   0.02862   0.02990   0.03078
     Eigenvalues ---    0.03114   0.03207   0.03389   0.03659   0.03763
     Eigenvalues ---    0.04109   0.04430   0.04523   0.04751   0.05282
     Eigenvalues ---    0.05700   0.05948   0.06869   0.07502   0.09359
     Eigenvalues ---    0.10351   0.10934   0.10999   0.11011   0.11361
     Eigenvalues ---    0.11760   0.11828   0.11846   0.12205   0.12295
     Eigenvalues ---    0.12312   0.12390   0.12459   0.12527   0.12565
     Eigenvalues ---    0.12907   0.13845   0.14811   0.15080   0.15974
     Eigenvalues ---    0.16068   0.16541   0.16842   0.17282   0.17643
     Eigenvalues ---    0.17800   0.18484   0.18725   0.19159   0.19212
     Eigenvalues ---    0.19352   0.19532   0.19880   0.20574   0.21082
     Eigenvalues ---    0.22720   0.23428   0.23743   0.24424   0.25778
     Eigenvalues ---    0.27051   0.27629   0.28881   0.29287   0.30042
     Eigenvalues ---    0.32112   0.32749   0.33978   0.34051   0.34539
     Eigenvalues ---    0.34608   0.34771   0.34919   0.35700   0.36188
     Eigenvalues ---    0.36279   0.36503   0.36530   0.36664   0.36714
     Eigenvalues ---    0.36722   0.36724   0.36829   0.36854   0.36898
     Eigenvalues ---    0.37062   0.37073   0.37704   0.40605   0.42075
     Eigenvalues ---    0.42399   0.42826   0.42950   0.46793   0.47919
     Eigenvalues ---    0.48031   0.48135   0.48153   0.48326   0.51514
     Eigenvalues ---    0.51718   0.52013
 RFO step:  Lambda=-2.15375362D-02 EMin=-3.46523316D-04
 Linear search not attempted -- first point.
 Maximum step size (   0.300) exceeded in Quadratic search.
    -- Step size scaled by   0.356
 Iteration  1 RMS(Cart)=  0.08937845 RMS(Int)=  0.00380540
 Iteration  2 RMS(Cart)=  0.01079967 RMS(Int)=  0.00014808
 Iteration  3 RMS(Cart)=  0.00001482 RMS(Int)=  0.00014788
 Iteration  4 RMS(Cart)=  0.00000001 RMS(Int)=  0.00014788
 Variable       Old X    -DE/DX   Delta X   Delta X   Delta X     New X
                                 (Linear)    (Quad)   (Total)
    R1        2.62799   0.00068   0.00000  -0.00020  -0.00018   2.62780
    R2        2.64105  -0.00161   0.00000  -0.00043  -0.00043   2.64061
    R3        2.05083  -0.00004   0.00000  -0.00003  -0.00003   2.05080
    R4        2.63636   0.00012   0.00000   0.00017   0.00019   2.63655
    R5        2.05049  -0.00013   0.00000  -0.00005  -0.00005   2.05043
    R6        2.63118  -0.00333   0.00000  -0.00308  -0.00308   2.62810
    R7        2.04963  -0.00010   0.00000  -0.00026  -0.00026   2.04938
    R8        2.64282  -0.00399   0.00000  -0.00239  -0.00240   2.64042
    R9        2.05138   0.00006   0.00000   0.00012   0.00012   2.05150
   R10        2.64210  -0.00054   0.00000  -0.00084  -0.00085   2.64125
   R11        3.39376  -0.00983   0.00000  -0.01259  -0.01266   3.38110
   R12        3.34473   0.00124   0.00000   0.00006   0.00013   3.34486
   R13        3.34880   0.00124   0.00000  -0.00018  -0.00011   3.34868
   R14        2.64298   0.00063   0.00000  -0.00003  -0.00005   2.64293
   R15        2.63529  -0.00044   0.00000  -0.00032  -0.00032   2.63497
   R16        3.37035  -0.00336   0.00000  -0.00395  -0.00402   3.36633
   R17        2.63699  -0.00161   0.00000  -0.00154  -0.00154   2.63544
   R18        4.02976  -0.02577   0.00000  -0.25406  -0.25406   3.77570
   R19        2.63114  -0.00135   0.00000  -0.00140  -0.00140   2.62975
   R20        2.05154   0.00003   0.00000  -0.00007  -0.00007   2.05148
   R21        2.63315   0.00014   0.00000   0.00004   0.00005   2.63320
   R22        2.04946  -0.00003   0.00000  -0.00023  -0.00023   2.04923
   R23        2.63021   0.00045   0.00000   0.00028   0.00029   2.63050
   R24        2.05045  -0.00005   0.00000  -0.00002  -0.00002   2.05043
   R25        2.05100   0.00000   0.00000  -0.00006  -0.00006   2.05094
   R26        2.06079   0.00268   0.00000   0.00444   0.00451   2.06530
   R27        2.92275  -0.00816   0.00000   0.00807   0.00812   2.93087
   R28        2.85779  -0.00219   0.00000   0.01681   0.01681   2.87460
   R29        4.80692   0.00230   0.00000   0.05038   0.05048   4.85741
   R30        2.06230   0.00044   0.00000  -0.00057  -0.00057   2.06172
   R31        2.88564  -0.00818   0.00000  -0.01200  -0.01204   2.87360
   R32        3.72202  -0.00332   0.00000  -0.00273  -0.00273   3.71928
   R33        2.07051  -0.00030   0.00000  -0.00246  -0.00246   2.06806
   R34        2.87815   0.00035   0.00000   0.00193   0.00193   2.88008
   R35        2.07065   0.00014   0.00000  -0.00033  -0.00033   2.07032
   R36        2.06668   0.00018   0.00000  -0.00047  -0.00047   2.06621
   R37        2.06639  -0.00003   0.00000   0.00003   0.00003   2.06642
   R38        2.06704  -0.00005   0.00000   0.00095   0.00095   2.06799
   R39        2.64222  -0.00043   0.00000  -0.00110  -0.00111   2.64111
   R40        2.64698  -0.00095   0.00000  -0.00114  -0.00125   2.64572
   R41        2.63601  -0.00125   0.00000  -0.00013  -0.00012   2.63589
   R42        2.05454   0.00010   0.00000  -0.00009  -0.00009   2.05445
   R43        2.63499  -0.00295   0.00000  -0.00176  -0.00176   2.63322
   R44        2.05265   0.00213   0.00000   0.00280   0.00273   2.05537
   R45        2.63087  -0.00003   0.00000  -0.00010  -0.00009   2.63078
   R46        2.05200  -0.00002   0.00000   0.00002   0.00002   2.05202
   R47        2.63869  -0.00035   0.00000   0.00004   0.00005   2.63873
   R48        2.05224  -0.00011   0.00000  -0.00004  -0.00004   2.05221
   R49        4.93488   0.00116   0.00000   0.02950   0.02944   4.96432
   R50        2.05213  -0.00011   0.00000   0.00002   0.00002   2.05215
    A1        2.09568  -0.00087   0.00000   0.00000  -0.00001   2.09568
    A2        2.09935   0.00045   0.00000  -0.00033  -0.00033   2.09902
    A3        2.08811   0.00042   0.00000   0.00029   0.00029   2.08840
    A4        2.10038   0.00124   0.00000   0.00270   0.00271   2.10309
    A5        2.08514  -0.00054   0.00000  -0.00155  -0.00155   2.08359
    A6        2.09736  -0.00070   0.00000  -0.00118  -0.00119   2.09617
    A7        2.09669  -0.00059   0.00000  -0.00203  -0.00203   2.09466
    A8        2.10055   0.00052   0.00000   0.00058   0.00058   2.10113
    A9        2.08593   0.00008   0.00000   0.00145   0.00145   2.08738
   A10        2.08264  -0.00136   0.00000  -0.00179  -0.00182   2.08082
   A11        2.09905   0.00095   0.00000   0.00121   0.00123   2.10027
   A12        2.10119   0.00042   0.00000   0.00058   0.00059   2.10179
   A13        2.10724   0.00432   0.00000   0.00619   0.00624   2.11348
   A14        2.07243  -0.00559   0.00000  -0.01135  -0.01122   2.06121
   A15        2.10338   0.00127   0.00000   0.00509   0.00490   2.10828
   A16        2.08132  -0.00270   0.00000  -0.00524  -0.00526   2.07606
   A17        2.07563   0.00202   0.00000  -0.00017  -0.00014   2.07550
   A18        2.12616   0.00068   0.00000   0.00552   0.00546   2.13163
   A19        1.76556  -0.00124   0.00000  -0.00201  -0.00195   1.76361
   A20        2.13589   0.00009   0.00000   0.00424   0.00419   2.14008
   A21        2.06744   0.00109   0.00000   0.00009   0.00013   2.06757
   A22        2.07753  -0.00121   0.00000  -0.00413  -0.00413   2.07340
   A23        2.09719   0.00027   0.00000   0.00474   0.00451   2.10170
   A24        2.11374   0.00170   0.00000   0.00481   0.00484   2.11858
   A25        2.07186  -0.00195   0.00000  -0.00910  -0.00902   2.06284
   A26        1.76193   0.00240   0.00000   0.00263   0.00285   1.76478
   A27        1.95379  -0.00768   0.00000  -0.04131  -0.04126   1.91253
   A28        1.82340   0.00024   0.00000   0.02498   0.02507   1.84847
   A29        2.08039  -0.00046   0.00000  -0.00152  -0.00154   2.07885
   A30        2.10120   0.00010   0.00000   0.00096   0.00097   2.10217
   A31        2.10130   0.00038   0.00000   0.00064   0.00065   2.10195
   A32        2.09405  -0.00020   0.00000  -0.00133  -0.00132   2.09272
   A33        2.08741   0.00000   0.00000   0.00067   0.00067   2.08807
   A34        2.10173   0.00020   0.00000   0.00066   0.00066   2.10239
   A35        2.10420   0.00062   0.00000   0.00181   0.00181   2.10601
   A36        2.09545  -0.00036   0.00000  -0.00095  -0.00095   2.09450
   A37        2.08338  -0.00026   0.00000  -0.00088  -0.00088   2.08250
   A38        2.09462  -0.00040   0.00000   0.00045   0.00043   2.09506
   A39        2.08971   0.00021   0.00000   0.00008   0.00008   2.08979
   A40        2.09883   0.00019   0.00000  -0.00050  -0.00049   2.09834
   A41        1.78142   0.00081   0.00000   0.03075   0.03090   1.81232
   A42        1.83286  -0.00481   0.00000   0.01151   0.01169   1.84454
   A43        1.84198  -0.00026   0.00000   0.02309   0.02349   1.86547
   A44        1.98979   0.00107   0.00000  -0.00714  -0.00788   1.98191
   A45        1.97193  -0.00068   0.00000  -0.02432  -0.02521   1.94672
   A46        2.01593   0.00297   0.00000  -0.01938  -0.02015   1.99578
   A47        2.03713   0.00643   0.00000   0.08202   0.08244   2.11958
   A48        1.90093   0.00214   0.00000   0.01164   0.01175   1.91268
   A49        2.05113  -0.00606   0.00000  -0.01258  -0.01309   2.03804
   A50        1.92797   0.00019   0.00000   0.00217   0.00228   1.93025
   A51        1.84768   0.00196   0.00000   0.00496   0.00514   1.85282
   A52        1.78754  -0.00146   0.00000  -0.00087  -0.00095   1.78660
   A53        1.92788   0.00389   0.00000  -0.00313  -0.00297   1.92491
   A54        1.80154  -0.00046   0.00000  -0.00185  -0.00183   1.79970
   A55        2.00441  -0.00024   0.00000   0.01102   0.01103   2.01544
   A56        1.93380   0.00046   0.00000  -0.00037  -0.00034   1.93345
   A57        1.89297   0.00087   0.00000  -0.00410  -0.00412   1.88886
   A58        1.86556   0.00005   0.00000   0.00573   0.00570   1.87127
   A59        1.95363  -0.00062   0.00000  -0.01001  -0.01002   1.94362
   A60        1.96652   0.00025   0.00000   0.00257   0.00255   1.96907
   A61        1.91242  -0.00019   0.00000  -0.00524  -0.00524   1.90718
   A62        1.92846   0.00000   0.00000   0.00616   0.00614   1.93460
   A63        1.87137  -0.00007   0.00000  -0.00507  -0.00507   1.86629
   A64        1.89373  -0.00008   0.00000   0.00194   0.00191   1.89564
   A65        1.88897   0.00008   0.00000  -0.00075  -0.00074   1.88822
   A66        2.04132   0.00063   0.00000   0.00411   0.00417   2.04549
   A67        2.16764  -0.00348   0.00000  -0.00791  -0.00800   2.15964
   A68        2.07421   0.00285   0.00000   0.00382   0.00384   2.07805
   A69        2.11106  -0.00162   0.00000  -0.00213  -0.00215   2.10891
   A70        2.09041   0.00089   0.00000   0.00034   0.00035   2.09076
   A71        2.08168   0.00073   0.00000   0.00179   0.00180   2.08348
   A72        2.09634  -0.00188   0.00000  -0.00224  -0.00221   2.09413
   A73        2.08354   0.00474   0.00000   0.00875   0.00860   2.09214
   A74        2.10285  -0.00285   0.00000  -0.00664  -0.00654   2.09632
   A75        2.09398  -0.00074   0.00000  -0.00078  -0.00078   2.09320
   A76        2.08795   0.00038   0.00000   0.00082   0.00082   2.08877
   A77        2.10114   0.00035   0.00000  -0.00003  -0.00003   2.10111
   A78        2.10645   0.00047   0.00000   0.00003   0.00001   2.10646
   A79        2.08261  -0.00047   0.00000   0.00013   0.00014   2.08275
   A80        2.09412   0.00000   0.00000  -0.00016  -0.00015   2.09397
   A81        2.42347   0.00202   0.00000   0.05844   0.05879   2.48225
   A82        2.08410   0.00093   0.00000   0.00131   0.00131   2.08540
   A83        2.09943  -0.00037   0.00000  -0.00061  -0.00060   2.09883
   A84        2.09965  -0.00056   0.00000  -0.00071  -0.00071   2.09894
   A85        1.46514  -0.00831   0.00000  -0.06153  -0.06137   1.40377
    D1       -0.03798   0.00027   0.00000   0.00081   0.00082  -0.03716
    D2        3.13010   0.00011   0.00000   0.00229   0.00229   3.13239
    D3        3.09271   0.00016   0.00000  -0.00302  -0.00302   3.08969
    D4       -0.02239   0.00000   0.00000  -0.00155  -0.00155  -0.02394
    D5       -0.01268   0.00029   0.00000  -0.00312  -0.00313  -0.01581
    D6       -3.14139  -0.00023   0.00000  -0.01239  -0.01239   3.12940
    D7        3.13974   0.00040   0.00000   0.00069   0.00069   3.14043
    D8        0.01103  -0.00013   0.00000  -0.00857  -0.00857   0.00246
    D9        0.03756  -0.00028   0.00000   0.00096   0.00097   0.03852
   D10       -3.11094  -0.00015   0.00000   0.00083   0.00083  -3.11011
   D11       -3.13071  -0.00012   0.00000  -0.00053  -0.00052  -3.13123
   D12        0.00398   0.00002   0.00000  -0.00066  -0.00066   0.00332
   D13        0.01363  -0.00020   0.00000  -0.00036  -0.00037   0.01326
   D14        3.12900   0.00018   0.00000  -0.00050  -0.00051   3.12848
   D15       -3.12111  -0.00033   0.00000  -0.00024  -0.00024  -3.12135
   D16       -0.00575   0.00004   0.00000  -0.00037  -0.00038  -0.00613
   D17       -0.06488   0.00053   0.00000  -0.00230  -0.00231  -0.06719
   D18        3.09385   0.00086   0.00000   0.00248   0.00246   3.09631
   D19        3.10297   0.00015   0.00000  -0.00217  -0.00218   3.10079
   D20       -0.02148   0.00047   0.00000   0.00260   0.00260  -0.01888
   D21        0.06439  -0.00060   0.00000   0.00396   0.00398   0.06837
   D22       -3.09047  -0.00005   0.00000   0.01346   0.01351  -3.07696
   D23       -3.09465  -0.00100   0.00000  -0.00106  -0.00108  -3.09573
   D24        0.03368  -0.00045   0.00000   0.00844   0.00845   0.04212
   D25        2.35494   0.00155   0.00000   0.00304   0.00304   2.35798
   D26       -1.99731   0.00027   0.00000   0.01793   0.01802  -1.97930
   D27       -0.76956   0.00184   0.00000   0.00779   0.00779  -0.76177
   D28        1.16138   0.00056   0.00000   0.02269   0.02277   1.18414
   D29       -2.43869  -0.00130   0.00000  -0.00730  -0.00726  -2.44595
   D30        0.71613  -0.00181   0.00000  -0.01673  -0.01674   0.69938
   D31       -0.73925   0.00185   0.00000   0.00652   0.00654  -0.73271
   D32        2.47647   0.00220   0.00000   0.00361   0.00359   2.48006
   D33       -0.00093   0.00206   0.00000   0.01256   0.01260   0.01167
   D34       -3.11211   0.00121   0.00000  -0.00489  -0.00495  -3.11706
   D35        3.06613   0.00180   0.00000   0.01566   0.01573   3.08186
   D36       -0.04505   0.00095   0.00000  -0.00179  -0.00182  -0.04687
   D37        3.06378  -0.00060   0.00000   0.00693   0.00697   3.07075
   D38       -0.07072  -0.00050   0.00000   0.00236   0.00238  -0.06834
   D39       -0.00622  -0.00031   0.00000   0.00377   0.00378  -0.00244
   D40       -3.14072  -0.00021   0.00000  -0.00081  -0.00081  -3.14153
   D41        0.74858  -0.00266   0.00000  -0.01866  -0.01866   0.72993
   D42       -1.28121   0.00470   0.00000   0.01672   0.01665  -1.26456
   D43       -2.42269  -0.00178   0.00000  -0.00139  -0.00142  -2.42412
   D44        1.83069   0.00558   0.00000   0.03398   0.03388   1.86458
   D45        0.06217  -0.00093   0.00000  -0.00110  -0.00108   0.06109
   D46       -3.10568  -0.00010   0.00000   0.00275   0.00275  -3.10293
   D47       -3.04945  -0.00180   0.00000  -0.01853  -0.01848  -3.06793
   D48        0.06589  -0.00097   0.00000  -0.01468  -0.01465   0.05125
   D49       -0.60568  -0.00026   0.00000   0.00212   0.00232  -0.60336
   D50       -2.68637   0.00011   0.00000  -0.00765  -0.00753  -2.69390
   D51        1.45880  -0.00076   0.00000  -0.00255  -0.00218   1.45662
   D52        1.28612  -0.00049   0.00000   0.00113   0.00087   1.28699
   D53       -0.79457  -0.00012   0.00000  -0.00864  -0.00899  -0.80356
   D54       -2.93259  -0.00100   0.00000  -0.00355  -0.00364  -2.93622
   D55       -0.02796   0.00030   0.00000   0.00212   0.00213  -0.02583
   D56        3.11342   0.00052   0.00000   0.00313   0.00312   3.11654
   D57        3.13988  -0.00053   0.00000  -0.00173  -0.00171   3.13818
   D58       -0.00192  -0.00031   0.00000  -0.00073  -0.00072  -0.00263
   D59       -0.02259   0.00038   0.00000   0.00001   0.00000  -0.02259
   D60        3.13858   0.00008   0.00000   0.00095   0.00094   3.13952
   D61        3.11921   0.00016   0.00000  -0.00100  -0.00100   3.11821
   D62       -0.00280  -0.00015   0.00000  -0.00006  -0.00005  -0.00286
   D63        0.03988  -0.00038   0.00000  -0.00296  -0.00297   0.03691
   D64       -3.10884  -0.00047   0.00000   0.00164   0.00165  -3.10719
   D65       -3.12116  -0.00008   0.00000  -0.00390  -0.00391  -3.12506
   D66        0.01330  -0.00017   0.00000   0.00070   0.00071   0.01401
   D67        2.95822   0.00047   0.00000  -0.02092  -0.02096   2.93726
   D68       -1.35871  -0.00425   0.00000   0.00717   0.00726  -1.35145
   D69        0.98873   0.00061   0.00000  -0.05468  -0.05438   0.93435
   D70       -0.27459  -0.00038   0.00000  -0.00410  -0.00412  -0.27871
   D71       -2.37405  -0.00045   0.00000  -0.01121  -0.01110  -2.38514
   D72        1.67578  -0.00087   0.00000   0.00227   0.00235   1.67813
   D73       -2.20981   0.00095   0.00000  -0.04398  -0.04405  -2.25386
   D74        1.97392   0.00088   0.00000  -0.05110  -0.05103   1.92289
   D75       -0.25944   0.00046   0.00000  -0.03762  -0.03758  -0.29702
   D76        1.74652  -0.00231   0.00000   0.02160   0.02153   1.76805
   D77       -0.35294  -0.00238   0.00000   0.01448   0.01455  -0.33839
   D78       -2.58629  -0.00279   0.00000   0.02797   0.02799  -2.55830
   D79        3.05811  -0.00140   0.00000   0.05679   0.05685   3.11496
   D80       -1.16817  -0.00076   0.00000   0.05623   0.05629  -1.11188
   D81        1.06655  -0.00141   0.00000   0.05131   0.05138   1.11793
   D82       -1.29283  -0.00090   0.00000   0.09480   0.09442  -1.19841
   D83        0.76408  -0.00026   0.00000   0.09425   0.09386   0.85794
   D84        2.99879  -0.00091   0.00000   0.08933   0.08895   3.08774
   D85        1.04219   0.00310   0.00000   0.03773   0.03805   1.08024
   D86        3.09910   0.00374   0.00000   0.03717   0.03749   3.13659
   D87       -0.94937   0.00309   0.00000   0.03226   0.03258  -0.91679
   D88        0.66219  -0.00263   0.00000  -0.02250  -0.02179   0.64041
   D89        1.84112   0.00095   0.00000   0.02697   0.02680   1.86792
   D90       -1.30481   0.00101   0.00000   0.03146   0.03140  -1.27340
   D91       -0.28601   0.00061   0.00000   0.01613   0.01610  -0.26991
   D92        2.85125   0.00067   0.00000   0.02062   0.02070   2.87195
   D93       -2.20867  -0.00040   0.00000   0.01602   0.01594  -2.19273
   D94        0.92859  -0.00034   0.00000   0.02051   0.02053   0.94913
   D95        1.20921   0.00024   0.00000   0.07360   0.07361   1.28281
   D96       -2.99214   0.00019   0.00000   0.06531   0.06531  -2.92683
   D97       -0.91231   0.00017   0.00000   0.06489   0.06488  -0.84743
   D98       -3.06947   0.00011   0.00000   0.07499   0.07499  -2.99448
   D99       -0.98763   0.00005   0.00000   0.06670   0.06669  -0.92094
   D100       1.09220   0.00003   0.00000   0.06628   0.06626   1.15846
   D101      -1.01548   0.00036   0.00000   0.07355   0.07357  -0.94191
   D102       1.06635   0.00030   0.00000   0.06526   0.06528   1.13163
   D103      -3.13700   0.00028   0.00000   0.06484   0.06484  -3.07216
   D104      -3.12374  -0.00037   0.00000   0.00243   0.00260  -3.12114
   D105       0.00799  -0.00013   0.00000   0.00284   0.00296   0.01095
   D106       0.02194  -0.00042   0.00000  -0.00178  -0.00174   0.02020
   D107      -3.12951  -0.00018   0.00000  -0.00137  -0.00139  -3.13090
   D108       3.13138   0.00054   0.00000  -0.00399  -0.00417   3.12721
   D109       0.02191   0.00052   0.00000   0.00098   0.00078   0.02268
   D110      -0.01462   0.00060   0.00000   0.00058   0.00051  -0.01411
   D111      -3.12409   0.00058   0.00000   0.00555   0.00546  -3.11864
   D112      -0.02184   0.00005   0.00000   0.00113   0.00114  -0.02070
   D113       3.13540   0.00017   0.00000   0.00052   0.00050   3.13590
   D114       3.12956  -0.00019   0.00000   0.00073   0.00080   3.13036
   D115       0.00362  -0.00007   0.00000   0.00012   0.00016   0.00378
   D116       0.00738  -0.00041   0.00000   0.00127   0.00133   0.00870
   D117      -3.13745  -0.00022   0.00000   0.00155   0.00156  -3.13589
   D118       3.11649  -0.00025   0.00000  -0.00346  -0.00335   3.11314
   D119      -0.02834  -0.00006   0.00000  -0.00318  -0.00312  -0.03145
   D120       0.96159   0.00287   0.00000   0.01367   0.01325   0.97485
   D121      -2.14776   0.00283   0.00000   0.01857   0.01812  -2.12963
   D122       0.01405   0.00021   0.00000   0.00081   0.00078   0.01483
   D123      -3.13263   0.00010   0.00000  -0.00053  -0.00054  -3.13317
   D124       3.13988   0.00009   0.00000   0.00143   0.00143   3.14131
   D125      -0.00680  -0.00003   0.00000   0.00009   0.00011  -0.00669
   D126      -0.00698  -0.00003   0.00000  -0.00200  -0.00201  -0.00899
   D127       3.13970   0.00009   0.00000  -0.00066  -0.00068   3.13902
   D128       3.13787  -0.00021   0.00000  -0.00229  -0.00224   3.13563
   D129       0.00136  -0.00010   0.00000  -0.00094  -0.00092   0.00045
   D130      -0.84388   0.00227   0.00000   0.02308   0.02260  -0.82128
         Item               Value     Threshold  Converged?
 Maximum Force            0.025773     0.000450     NO 
 RMS     Force            0.002481     0.000300     NO 
 Maximum Displacement     0.458749     0.001800     NO 
 RMS     Displacement     0.094417     0.001200     NO 
 Predicted change in Energy=-8.671155D-03
 GradGradGradGradGradGradGradGradGradGradGradGradGradGradGradGradGradGrad

                          Input orientation:                          
 ---------------------------------------------------------------------
 Center     Atomic      Atomic             Coordinates (Angstroms)
 Number     Number       Type             X           Y           Z
 ---------------------------------------------------------------------
      1          6           0       -4.280409   -1.372952    0.890965
      2          6           0       -4.882568   -2.344406    0.098893
      3          6           0       -4.381603   -2.633236   -1.170830
      4          6           0       -3.244698   -1.980570   -1.635160
      5          6           0       -2.607577   -1.050013   -0.810264
      6          6           0       -3.138408   -0.708088    0.436669
      7         16           0       -2.407740    0.536177    1.461809
      8          6           0       -1.967424    1.755768    0.253974
      9          6           0       -1.401251    1.423650   -0.981003
     10         16           0       -1.107715   -0.280307   -1.409605
     11          6           0       -1.037772    2.406525   -1.901217
     12          6           0       -1.176121    3.746201   -1.550953
     13          6           0       -1.701255    4.088201   -0.306399
     14          6           0       -2.115881    3.102242    0.584466
     15          1           0       -1.808064    5.132215   -0.030829
     16          1           0       -2.553327    3.377212    1.538893
     17          1           0       -0.632635    2.130405   -2.869792
     18          1           0       -0.874240    4.517435   -2.250955
     19          1           0       -4.701607   -1.117338    1.857913
     20          1           0       -2.843367   -2.210082   -2.617400
     21          1           0       -5.763873   -2.859751    0.466371
     22          1           0       -4.870011   -3.370440   -1.798597
     23          6           0        0.439718   -0.867799   -0.290516
     24          1           0        0.014382   -0.969173    0.711115
     25          6           0        1.493527    0.264407   -0.404721
     26          1           0        1.249376    0.907271   -1.251735
     27          6           0        0.898672   -2.209633   -0.840798
     28          1           0        1.756181   -2.457504   -0.207648
     29          6           0       -0.115036   -3.342798   -0.735299
     30          1           0       -0.936714   -3.244605   -1.449935
     31          1           0        0.381968   -4.292857   -0.950066
     32          1           0       -0.534560   -3.397272    0.273958
     33          1           0        1.272173   -2.102415   -1.865135
     34          6           0        2.939607   -0.163069   -0.600886
     35          6           0        3.496527    0.030010   -1.868123
     36          6           0        3.726332   -0.730975    0.408424
     37          6           0        4.808993   -0.357051   -2.138734
     38          1           0        2.899423    0.479207   -2.657822
     39          6           0        5.039480   -1.110297    0.137440
     40          1           0        3.299764   -0.906906    1.393353
     41          6           0        5.588367   -0.921084   -1.132496
     42          1           0        5.221108   -0.203054   -3.131503
     43          1           0        5.638528   -1.554695    0.926747
     44          1           0        6.613317   -1.217107   -1.335319
     45         35           0        1.348304    1.501649    1.119022
     46         17           0        1.311546   -2.119958    2.608526
 ---------------------------------------------------------------------
                    Distance matrix (angstroms):
                    1          2          3          4          5
     1  C    0.000000
     2  C    1.390574   0.000000
     3  C    2.418586   1.395201   0.000000
     4  C    2.796999   2.412868   1.390729   0.000000
     5  C    2.407663   2.770849   2.404947   1.397252   0.000000
     6  C    1.397353   2.415310   2.799247   2.433718   1.397690
     7  S    2.734507   4.034857   4.568600   4.077466   2.778174
     8  C    3.942657   5.033243   5.207848   4.377268   3.068356
     9  C    4.428860   5.242517   5.037545   3.926186   2.757424
    10  S    4.068475   4.559121   4.038766   2.740158   1.789202
    11  C    5.709241   6.430726   6.092115   4.918121   3.949953
    12  C    6.465703   7.318145   7.149604   6.089500   5.059779
    13  C    6.157102   7.187728   7.287607   6.401390   5.241807
    14  C    4.980612   6.128320   6.411729   5.660030   4.407750
    15  H    7.019928   8.085125   8.259838   7.431655   6.282251
    16  H    5.095751   6.343175   6.841833   6.265655   5.012166
    17  H    6.302624   6.848281   6.295515   5.024670   4.272835
    18  H    7.494685   8.286937   8.037435   6.944230   6.006374
    19  H    1.085235   2.152346   3.402005   3.881921   3.392442
    20  H    3.882590   3.399210   2.153554   1.085605   2.160346
    21  H    2.142782   1.085043   2.154625   3.396415   3.855794
    22  H    3.401667   2.157168   1.084483   2.144783   3.388184
    23  C    4.891899   5.537033   5.209305   4.076917   3.096667
    24  H    4.317478   5.123105   5.063152   4.141200   3.032458
    25  C    6.139877   6.907541   6.595484   5.385600   4.325647
    26  H    6.353669   7.070950   6.652042   5.355684   4.347637
    27  C    5.524664   5.858661   5.307510   4.225044   3.693160
    28  H    6.230860   6.646785   6.215383   5.222456   4.624560
    29  C    4.886242   4.941865   4.347040   3.529901   3.387512
    30  H    4.490345   4.333473   3.509834   2.637970   2.831465
    31  H    5.801121   5.710702   5.049226   4.355311   4.412818
    32  H    4.302319   4.477091   4.179821   3.605083   3.313994
    33  H    6.241744   6.465045   5.720927   4.524363   4.156051
    34  C    7.471149   8.150726   7.747688   6.528297   5.621544
    35  C    8.370281   8.928395   8.345300   7.038524   6.288529
    36  C    8.046918   8.764253   8.476512   7.371092   6.457971
    37  C    9.634748  10.143122   9.517611   8.231121   7.566409
    38  H    8.220364   8.725345   8.056785   6.696758   6.006583
    39  C    9.353990   9.998578   9.632638   8.516284   7.705794
    40  H    7.611085   8.407888   8.280015   7.290722   6.306590
    41  C   10.084212  10.638734  10.115990   8.910569   8.203290
    42  H   10.384013  10.821511  10.097627   8.778865   8.209372
    43  H    9.920666  10.583121  10.293984   9.255077   8.442165
    44  H   11.119978  11.639723  11.086963   9.892080   9.237342
    45  Br   6.324378   7.393008   7.427822   6.388039   5.087448
    46  Cl   5.897287   6.686979   6.852659   6.227974   5.309655
                    6          7          8          9         10
     6  C    0.000000
     7  S    1.770024   0.000000
     8  C    2.734075   1.772046   0.000000
     9  C    3.093835   2.787106   1.398579   0.000000
    10  S    2.777668   3.256030   2.766261   1.781385   0.000000
    11  C    4.424839   4.084723   2.435691   1.394616   2.732333
    12  C    5.257557   4.571420   2.801027   2.402035   4.029569
    13  C    5.061812   4.030205   2.413526   2.764945   4.544581
    14  C    3.947914   2.727564   1.394366   2.403967   4.053931
    15  H    6.008120   4.869409   3.392182   3.849906   5.629112
    16  H    4.271638   2.845807   2.150204   3.390215   4.915372
    17  H    5.026791   4.945233   3.417591   2.158193   2.858213
    18  H    6.297290   5.655674   3.885425   3.385561   4.876546
    19  H    2.151978   2.855317   4.278214   5.040676   4.928829
    20  H    3.416193   4.936766   4.973935   4.238101   2.862741
    21  H    3.394643   4.877176   5.980062   6.282904   5.643813
    22  H    3.883682   5.652848   6.238275   5.973614   4.884169
    23  C    3.654763   3.626266   3.601931   3.019384   1.998014
    24  H    3.175464   2.948948   3.400270   3.254671   2.496216
    25  C    4.807131   4.333322   3.825732   3.171071   2.841297
    26  H    4.971192   4.568975   3.651700   2.713995   2.644077
    27  C    4.492725   4.875842   5.013725   4.302331   2.841027
    28  H    5.237614   5.393278   5.641807   5.062688   3.792992
    29  C    4.178036   5.013005   5.514107   4.943051   3.289218
    30  H    3.852357   4.993644   5.382323   4.714690   2.969501
    31  H    5.212164   6.076116   6.599638   5.988262   4.304752
    32  H    3.746760   4.515729   5.348581   5.056419   3.588644
    33  H    5.166786   5.618940   5.465455   4.512430   3.031741
    34  C    6.189978   5.773887   5.337759   4.637372   4.128994
    35  C    7.062522   6.797427   6.110343   5.168892   4.637411
    36  C    6.864837   6.351546   6.215031   5.732803   5.184240
    37  C    8.361646   8.114370   7.490587   6.563412   5.961959
    38  H    6.887739   6.718674   5.813292   4.711634   4.265216
    39  C    8.193240   7.741184   7.571303   7.011051   6.392984
    40  H    6.511899   5.887510   6.010931   5.759219   5.260711
    41  C    8.869287   8.531809   8.134975   7.373974   6.732378
    42  H    9.103209   8.935564   8.183730   7.150277   6.559337
    43  H    8.831281   8.330694   8.322397   7.878359   7.252200
    44  H    9.924475   9.606113   9.219163   8.445854   7.778011
    45  Br   5.047686   3.893265   3.436123   3.460671   3.949855
    46  Cl   5.149023   4.712016   5.596142   5.727228   5.038107
                   11         12         13         14         15
    11  C    0.000000
    12  C    1.391602   0.000000
    13  C    2.410744   1.393430   0.000000
    14  C    2.797313   2.420299   1.392001   0.000000
    15  H    3.394272   2.152013   1.085040   2.143391   0.000000
    16  H    3.882460   3.402940   2.153284   1.085311   2.469713
    17  H    1.085595   2.155344   3.397925   3.882831   4.295602
    18  H    2.145926   1.084405   2.156269   3.403535   2.485747
    19  H    6.322370   6.906768   6.386234   5.110040   7.141207
    20  H    5.008608   6.276490   6.805403   6.245155   7.853121
    21  H    7.461579   8.291904   8.085546   6.990504   8.931245
    22  H    6.933247   8.022016   8.240085   7.426967   9.208456
    23  C    3.936818   5.048627   5.398699   4.801865   6.412497
    24  H    4.396208   5.363675   5.436522   4.596791   6.410828
    25  C    3.638083   4.534728   4.983744   4.696768   5.893713
    26  H    2.810807   3.745943   4.440518   4.417520   5.356183
    27  C    5.116955   6.346736   6.834319   6.271756   7.866715
    28  H    5.859448   6.992054   7.403368   6.821370   8.386831
    29  C    5.938478   7.214229   7.610505   6.876315   8.671128
    30  H    5.670022   6.995634   7.460713   6.768434   8.540739
    31  H    6.913905   8.210674   8.660038   7.954969   9.719733
    32  H    6.218414   7.400751   7.598045   6.696318   8.629418
    33  H    5.066329   6.348163   7.042348   6.675920   8.074181
    34  C    4.910521   5.755366   6.300604   6.133944   7.134800
    35  C    5.119452   5.978654   6.776786   6.852220   7.585962
    36  C    6.154270   6.922305   7.293430   6.989707   8.074619
    37  C    6.471355   7.280367   8.093272   8.205876   8.852160
    38  H    4.448428   5.339332   6.302402   6.522731   7.121236
    39  C    7.311440   8.066595   8.524018   8.315318   9.267477
    40  H    6.375518   7.096048   7.269831   6.786515   8.036739
    41  C    7.454505   8.229031   8.883353   8.859490   9.620982
    42  H    6.891813   7.682401   8.620626   8.863679   9.353530
    43  H    8.262059   8.982090   9.339986   9.051800  10.054026
    44  H    8.484699   9.238846   9.916506   9.926795  10.627100
    45  Br   3.953986   4.305753   4.245219   3.853340   4.946294
    46  Cl   6.807799   7.609309   7.490994   6.566236   8.324192
                   16         17         18         19         20
    16  H    0.000000
    17  H    4.967906   0.000000
    18  H    4.299115   2.477749   0.000000
    19  H    4.991779   7.032465   7.955011   0.000000
    20  H    6.969702   4.877588   7.019346   4.967452   0.000000
    21  H    7.096309   7.896913   9.258252   2.469980   4.296635
    22  H    7.876336   7.025818   8.853778   4.298244   2.474703
    23  C    5.506829   4.097784   5.879673   5.577745   4.242023
    24  H    5.115604   4.780054   6.298124   4.855683   4.559122
    25  C    5.462986   3.752211   5.206068   6.738577   5.461473
    26  H    5.324356   2.766971   4.305980   7.013071   5.322920
    27  C    6.985131   5.029677   7.098254   6.311836   4.142362
    28  H    7.460976   5.817419   7.729423   6.911268   5.198457
    29  C    7.501716   5.897451   8.040949   5.719621   3.502733
    30  H    7.442781   5.567692   7.803512   5.444405   2.463440
    31  H    8.581423   6.780344   8.993976   6.619019   4.185778
    32  H    7.181163   6.359874   8.314635   5.007125   3.885866
    33  H    7.499878   4.749147   6.969818   7.107568   4.185112
    34  C    6.876377   4.813405   6.259015   8.083593   6.457505
    35  C    7.707934   4.739723   6.275918   9.077949   6.765625
    36  C    7.588759   6.159123   7.468826   8.560401   7.382703
    37  C    9.037334   6.027703   7.488147  10.344213   7.888058
    38  H    7.466146   3.904718   5.541963   8.984235   6.341415
    39  C    8.930427   7.191557   8.505756   9.891859   8.422467
    40  H    7.254896   6.547017   7.754145   8.017608   7.451339
    41  C    9.586389   7.143575   8.520195  10.717492   8.657979
    42  H    9.750525   6.307125   7.759616  11.144077   8.326356
    43  H    9.581488   8.204947   9.454348  10.391186   9.215912
    44  H   10.648766   8.127993   9.475594  11.757305   9.594717
    45  Br   4.349339   4.497788   5.038989   6.633738   6.731114
    46  Cl   6.804427   7.201208   8.511592   6.142205   6.676955
                   21         22         23         24         25
    21  H    0.000000
    22  H    2.487946   0.000000
    23  C    6.559366   6.060589   0.000000
    24  H    6.084605   5.993499   1.092909   0.000000
    25  C    7.949152   7.459867   1.550950   2.225911   0.000000
    26  H    8.144201   7.486306   2.174940   2.983125   1.091016
    27  C    6.820619   5.961757   1.521173   2.174659   2.581645
    28  H    7.560907   6.875390   2.065697   2.468424   2.741646
    29  C    5.795404   4.872489   2.575112   2.782617   3.963418
    30  H    5.207860   3.950724   2.981279   3.279072   4.394509
    31  H    6.467724   5.399457   3.488462   3.733834   4.722459
    32  H    5.260386   4.805449   2.768769   2.527471   4.240476
    33  H    7.450867   6.272060   2.167184   3.082749   2.789920
    34  C    9.173968   8.527126   2.615801   3.305766   1.520645
    35  C    9.977754   9.031437   3.555135   4.447040   2.491685
    36  C    9.726203   9.259311   3.362896   3.731880   2.576317
    37  C   11.172984  10.142945   4.771514   5.611117   3.792799
    38  H    9.796015   8.713332   3.669975   4.665941   2.664422
    39  C   10.949028  10.346714   4.625988   5.059707   3.841554
    40  H    9.317854   9.110585   3.319157   3.356048   2.804913
    41  C   11.627044  10.762003   5.217313   5.871160   4.324669
    42  H   11.860545  10.660189   5.601320   6.516336   4.642059
    43  H   11.486072  11.006989   5.383417   5.658652   4.718365
    44  H   12.615039  11.692660   6.271121   6.913415   5.410466
    45  Br   8.368442   8.421235   2.902862   2.837375   1.968160
    46  Cl   7.429514   7.694029   3.276039   2.570430   3.846813
                   26         27         28         29         30
    26  H    0.000000
    27  C    3.163378   0.000000
    28  H    3.559309   1.094368   0.000000
    29  C    4.493486   1.524072   2.136262   0.000000
    30  H    4.696419   2.193366   3.068304   1.093390   0.000000
    31  H    5.280600   2.149126   2.410014   1.093504   1.757163
    32  H    4.902985   2.169636   2.522420   1.094334   1.776750
    33  H    3.071643   1.095567   1.762843   2.177022   2.521145
    34  C    2.103833   2.900242   2.611429   4.411302   5.024203
    35  C    2.489821   3.580538   3.460304   5.069764   5.527351
    36  C    3.402248   3.426755   2.691086   4.783914   5.613897
    37  C    3.880226   4.517446   4.178595   5.927089   6.467269
    38  H    2.209745   3.812407   3.991820   5.233620   5.481033
    39  C    4.512791   4.394518   3.565684   5.684608   6.541401
    40  H    3.806812   3.528990   2.711126   4.703784   5.612207
    41  C    4.709984   4.872237   4.231026   6.208967   6.933701
    42  H    4.532218   5.287452   5.063318   6.638841   7.070889
    43  H    5.483768   5.100921   4.144217   6.250056   7.192928
    44  H    5.769908   5.821240   5.138288   7.081619   7.818367
    45  Br   2.446132   4.220981   4.195391   5.389669   5.860698
    46  Cl   4.906078   3.475103   2.870971   3.835576   4.773951
                   31         32         33         34         35
    31  H    0.000000
    32  H    1.772098   0.000000
    33  H    2.535321   3.084908   0.000000
    34  C    4.870174   4.826516   2.853021   0.000000
    35  C    5.406523   5.708278   3.081396   1.397615   0.000000
    36  C    5.071220   5.028163   3.615636   1.400057   2.411343
    37  C    6.041693   6.604362   3.953511   2.428418   1.394853
    38  H    5.659206   5.951022   3.152946   2.155254   1.087169
    39  C    5.744891   6.026510   4.380321   2.419057   2.775480
    40  H    5.046762   4.707123   4.019716   2.158702   3.399081
    41  C    6.205540   6.752767   4.534517   2.805910   2.412784
    42  H    6.700927   7.411336   4.561288   3.407473   2.150495
    43  H    6.217023   6.475202   5.211493   3.399185   3.861445
    44  H    6.959768   7.644282   5.439881   3.891856   3.399054
    45  Br   6.228261   5.315895   4.679773   2.874302   3.962779
    46  Cl   4.271907   3.238804   4.473869   4.096379   5.425577
                   36         37         38         39         40
    36  C    0.000000
    37  C    2.792847   0.000000
    38  H    3.398556   2.148310   0.000000
    39  C    1.393441   2.408625   3.862623   0.000000
    40  H    1.087657   3.880175   4.300419   2.155296   0.000000
    41  C    2.424408   1.392147   3.393797   1.396358   3.408492
    42  H    3.878678   1.085884   2.465781   3.397362   4.966014
    43  H    2.145616   3.394062   4.948595   1.085980   2.471269
    44  H    3.407587   2.154242   4.291795   2.158099   4.303663
    45  Br   3.338349   5.103343   4.209027   4.627153   3.112007
    46  Cl   3.549776   6.154385   6.083702   4.585104   2.627004
                   41         42         43         44         45
    41  C    0.000000
    42  H    2.155569   0.000000
    43  H    2.155101   4.297740   0.000000
    44  H    1.085951   2.488539   2.486187   0.000000
    45  Br   5.377462   5.997632   5.271074   6.413719   0.000000
    46  Cl   5.807215   7.204660   4.676609   6.669171   3.916121
                   46
    46  Cl   0.000000
 Stoichiometry    C22H20BrClS2
 Framework group  C1[X(C22H20BrClS2)]
 Deg. of freedom   132
 Full point group                 C1      NOp   1
 Largest Abelian subgroup         C1      NOp   1
 Largest concise Abelian subgroup C1      NOp   1
                         Standard orientation:                         
 ---------------------------------------------------------------------
 Center     Atomic      Atomic             Coordinates (Angstroms)
 Number     Number       Type             X           Y           Z
 ---------------------------------------------------------------------
      1          6           0       -4.257061   -1.390151    0.845734
      2          6           0       -4.835715   -2.352050    0.024999
      3          6           0       -4.310856   -2.610741   -1.241566
      4          6           0       -3.173470   -1.937395   -1.674100
      5          6           0       -2.559966   -1.016665   -0.820764
      6          6           0       -3.114876   -0.704753    0.423553
      7         16           0       -2.414481    0.526648    1.484723
      8          6           0       -1.967339    1.774168    0.308330
      9          6           0       -1.377396    1.472192   -0.923255
     10         16           0       -1.058716   -0.219912   -1.379937
     11          6           0       -1.009293    2.476622   -1.818004
     12          6           0       -1.167648    3.807673   -1.444126
     13          6           0       -1.716823    4.119764   -0.202091
     14          6           0       -2.135546    3.112299    0.662405
     15          1           0       -1.839265    5.157015    0.091897
     16          1           0       -2.591557    3.363970    1.614568
     17          1           0       -0.585340    2.223744   -2.784871
     18          1           0       -0.862506    4.595559   -2.123876
     19          1           0       -4.696828   -1.157907    1.810308
     20          1           0       -2.753593   -2.143447   -2.653785
     21          1           0       -5.717416   -2.883572    0.367644
     22          1           0       -4.780981   -3.340497   -1.891600
     23          6           0        0.476241   -0.813229   -0.246826
     24          1           0        0.035568   -0.938609    0.745413
     25          6           0        1.519675    0.331816   -0.321416
     26          1           0        1.282678    0.988611   -1.159730
     27          6           0        0.958457   -2.139207   -0.815352
     28          1           0        1.808011   -2.390579   -0.172926
     29          6           0       -0.044729   -3.284626   -0.748815
     30          1           0       -0.855523   -3.180927   -1.475011
     31          1           0        0.465831   -4.225110   -0.973687
     32          1           0       -0.480218   -3.363207    0.252056
     33          1           0        1.347617   -2.008074   -1.831041
     34          6           0        2.973259   -0.076780   -0.501708
     35          6           0        3.548890    0.146849   -1.755489
     36          6           0        3.749253   -0.656216    0.509354
     37          6           0        4.869682   -0.221262   -2.011647
     38          1           0        2.960127    0.605256   -2.546158
     39          6           0        5.070651   -1.016577    0.252986
     40          1           0        3.308416   -0.855821    1.483427
     41          6           0        5.638337   -0.796842   -1.003703
     42          1           0        5.296431   -0.043583   -2.994225
     43          1           0        5.661313   -1.470158    1.043387
     44          1           0        6.669582   -1.078236   -1.195120
     45         35           0        1.336208    1.537377    1.223451
     46         17           0        1.313479   -2.112926    2.641469
 ---------------------------------------------------------------------
 Rotational constants (GHZ):           0.2099987           0.1219424           0.1030438
 Standard basis: 6-31+G(d,p) (6D, 7F)
 There are   621 symmetry adapted cartesian basis functions of A   symmetry.
 There are   621 symmetry adapted basis functions of A   symmetry.
   621 basis functions,  1099 primitive gaussians,   621 cartesian basis functions
   118 alpha electrons      118 beta electrons
       nuclear repulsion energy      3490.5406419200 Hartrees.
 NAtoms=   46 NActive=   46 NUniq=   46 SFac= 1.00D+00 NAtFMM=   60 NAOKFM=F Big=F
 Integral buffers will be    131072 words long.
 Raffenetti 2 integral format.
 Two-electron integral symmetry is turned on.
 Nuclear repulsion after empirical dispersion term =     3490.4962660648 Hartrees.
 ------------------------------------------------------------------------------
 Polarizable Continuum Model (PCM)
 =================================
 Model                : PCM.
 Atomic radii         : SMD-Coulomb.
 Polarization charges : Total charges.
 Charge compensation  : None.
 Solution method      : Matrix inversion.
 Cavity type          : VdW (van der Waals Surface) (Alpha=1.000).
 Cavity algorithm     : GePol (No added spheres)
                        Default sphere list used, NSphG=   46.
                        Lebedev-Laikov grids with approx.  5.0 points / Ang**2.
                        Smoothing algorithm: York/Karplus (Gamma=1.0000).
                        Polarization charges: spherical gaussians, with
                                              point-specific exponents (IZeta= 3).
                        Self-potential: point-specific (ISelfS= 7).
                        Self-field    : sphere-specific E.n sum rule (ISelfD= 2).
 1st derivatives      : Analytical E(r).r(x)/FMM algorithm (CHGder, D1EAlg=3).
                        Cavity 1st derivative terms included.
 Solvent              : Dichloromethane, Eps=   8.930000 Eps(inf)=   2.028346
 ------------------------------------------------------------------------------
 ------------------------------------------------------------------------------
 Atomic radii for non-electrostatic terms: SMD-CDS.
 ------------------------------------------------------------------------------
 Nuclear repulsion after PCM non-electrostatic terms =     3490.4794533608 Hartrees.
 One-electron integrals computed using PRISM.
 NBasis=   621 RedAO= T EigKep=  1.06D-06  NBF=   621
 NBsUse=   619 1.00D-06 EigRej=  8.28D-07 NBFU=   619
 Initial guess from the checkpoint file:  "/home/ansgus3642/gaussian/scratch/Gau-19031.chk"
 B after Tr=     0.000000    0.000000    0.000000
         Rot=    0.999955   -0.005403    0.006075   -0.004825 Ang=  -1.08 deg.
 ExpMin= 3.50D-02 ExpMax= 5.74D+05 ExpMxC= 5.74D+03 IAcc=3 IRadAn=         5 AccDes= 0.00D+00
 Harris functional with IExCor= 4639 and IRadAn=       5 diagonalized for initial guess.
 HarFok:  IExCor= 4639 AccDes= 0.00D+00 IRadAn=         5 IDoV= 1 UseB2=F ITyADJ=14
 ICtDFT=  3500011 ScaDFX=  1.000000  1.000000  1.000000  1.000000
 FoFCou: FMM=F IPFlag=           0 FMFlag=      100000 FMFlg1=           0
         NFxFlg=           0 DoJE=T BraDBF=F KetDBF=T FulRan=T
         wScrn=  0.000000 ICntrl=       500 IOpCl=  0 I1Cent=   200000004 NGrid=           0
         NMat0=    1 NMatS0=      1 NMatT0=    0 NMatD0=    1 NMtDS0=    0 NMtDT0=    0
 Petite list used in FoFCou.
 Requested convergence on RMS density matrix=1.00D-08 within 128 cycles.
 Requested convergence on MAX density matrix=1.00D-06.
 Requested convergence on             energy=1.00D-06.
 No special actions if energy rises.
 Inv3:  Mode=1 IEnd=    35707500.
 Iteration    1 A*A^-1 deviation from unit magnitude is 2.89D-15 for   1901.
 Iteration    1 A*A^-1 deviation from orthogonality  is 2.22D-15 for   1541     53.
 Iteration    1 A^-1*A deviation from unit magnitude is 3.00D-15 for   2087.
 Iteration    1 A^-1*A deviation from orthogonality  is 1.40D-15 for   1437    119.
 Error on total polarization charges =  0.05219
 SCF Done:  E(RwB97XD) =  -4678.46299181     A.U. after   19 cycles
            NFock= 19  Conv=0.40D-08     -V/T= 2.0062
 SMD-CDS (non-electrostatic) energy       (kcal/mol) =     -10.55
 (included in total energy above)
 D1PCM: PCM CHGder 1st derivatives, ID1Alg=3 FixD1E=F DoIter=F DoCFld=F I1PDM=0.
 Calling FoFJK, ICntrl=      2127 FMM=F ISym2X=0 I1Cent= 0 IOpClX= 0 NMat=1 NMatS=1 NMatT=0.
 ***** Axes restored to original set *****
 -------------------------------------------------------------------
 Center     Atomic                   Forces (Hartrees/Bohr)
 Number     Number              X              Y              Z
 -------------------------------------------------------------------
      1        6           0.000680484    0.000039256   -0.000111442
      2        6           0.000591351    0.000584599   -0.000753431
      3        6           0.001102568    0.000656135   -0.000529042
      4        6           0.001334761    0.000260951    0.000560705
      5        6           0.002031957   -0.001053997    0.000768636
      6        6           0.001294255   -0.000296048    0.000603388
      7       16          -0.000614532    0.001004231    0.001666233
      8        6           0.000438028   -0.000280747    0.000297733
      9        6           0.001438759   -0.000378447    0.001352676
     10       16           0.005940096   -0.001242730    0.002966511
     11        6           0.000466798   -0.000461713    0.000127722
     12        6          -0.000232508   -0.000502923   -0.000333276
     13        6          -0.000306240   -0.000345538   -0.000389089
     14        6           0.000109386   -0.000065821   -0.000008677
     15        1          -0.000088229   -0.000020535   -0.000064430
     16        1           0.000001524   -0.000008475   -0.000022401
     17        1           0.000171024   -0.000149434    0.000070567
     18        1          -0.000068197   -0.000026510   -0.000043821
     19        1          -0.000059821   -0.000007896   -0.000009046
     20        1           0.000156083    0.000076338    0.000090695
     21        1          -0.000016963    0.000102059   -0.000151590
     22        1           0.000064614    0.000134612   -0.000107157
     23        6          -0.007851391    0.003308078   -0.003453413
     24        1           0.003019840    0.000050064   -0.000237746
     25        6          -0.000412987    0.000603567   -0.001714731
     26        1          -0.000048535    0.000170383   -0.000527333
     27        6          -0.000953517    0.000604822    0.000001803
     28        1          -0.000226061   -0.000140680   -0.000368237
     29        6          -0.000794470    0.000261460   -0.000867592
     30        1           0.000609313   -0.000403823   -0.000021207
     31        1           0.000214973    0.000017145    0.000414627
     32        1          -0.000223716    0.000018992   -0.000233574
     33        1          -0.000124853    0.000221743   -0.000142127
     34        6          -0.000988395    0.000799951   -0.000376666
     35        6          -0.000493281    0.000170915   -0.000502818
     36        6          -0.001243203   -0.000499881   -0.000383724
     37        6          -0.000312470    0.000008376    0.000081039
     38        1          -0.000043837   -0.000005023   -0.000109687
     39        6          -0.001447542   -0.000031401    0.000106272
     40        1          -0.000782032    0.000579127   -0.000839136
     41        6          -0.000725025    0.000147155    0.000468710
     42        1           0.000034143    0.000010787    0.000045796
     43        1          -0.000185344    0.000004471    0.000060939
     44        1          -0.000043791    0.000038658    0.000115862
     45       35          -0.000840566   -0.001052523   -0.002240924
     46       17          -0.000572450   -0.002899729    0.004742400
 -------------------------------------------------------------------
 Cartesian Forces:  Max     0.007851391 RMS     0.001256161

 GradGradGradGradGradGradGradGradGradGradGradGradGradGradGradGradGradGrad
 Berny optimization.
 Using GEDIIS/GDIIS optimizer.
 FormGI is forming the generalized inverse of G from B-inverse, IUseBI=4.
 Internal  Forces:  Max     0.015177235 RMS     0.001539578
 Search for a local minimum.
 Step number   2 out of a maximum of  275
 All quantities printed in internal units (Hartrees-Bohrs-Radians)
 Mixed Optimization -- RFO/linear search
 Update second derivatives using D2CorX and points    1    2
 DE= -8.04D-03 DEPred=-8.67D-03 R= 9.27D-01
 TightC=F SS=  1.41D+00  RLast= 4.37D-01 DXNew= 5.0454D-01 1.3098D+00
 Trust test= 9.27D-01 RLast= 4.37D-01 DXMaxT set to 5.05D-01
 ITU=  1  0
 Use linear search instead of GDIIS.
     Eigenvalues ---   -0.00057   0.00022   0.00263   0.00297   0.00467
     Eigenvalues ---    0.00557   0.00685   0.00883   0.01136   0.01194
     Eigenvalues ---    0.01334   0.01428   0.01610   0.01671   0.01756
     Eigenvalues ---    0.01802   0.01806   0.01821   0.01879   0.01892
     Eigenvalues ---    0.01937   0.02190   0.02259   0.02275   0.02336
     Eigenvalues ---    0.02512   0.02540   0.02560   0.02587   0.02604
     Eigenvalues ---    0.02791   0.02810   0.02862   0.02990   0.03076
     Eigenvalues ---    0.03118   0.03179   0.03391   0.03660   0.03746
     Eigenvalues ---    0.04129   0.04452   0.04524   0.04815   0.05582
     Eigenvalues ---    0.05648   0.06285   0.06723   0.07494   0.09309
     Eigenvalues ---    0.10317   0.10909   0.10999   0.11012   0.11255
     Eigenvalues ---    0.11503   0.11769   0.11831   0.11886   0.12295
     Eigenvalues ---    0.12305   0.12319   0.12412   0.12526   0.12564
     Eigenvalues ---    0.12843   0.13762   0.14705   0.15068   0.15867
     Eigenvalues ---    0.16088   0.16508   0.16847   0.17275   0.17616
     Eigenvalues ---    0.17791   0.18487   0.18722   0.19137   0.19172
     Eigenvalues ---    0.19353   0.19530   0.19812   0.20576   0.20924
     Eigenvalues ---    0.22571   0.23294   0.23593   0.24415   0.25772
     Eigenvalues ---    0.27049   0.27608   0.28195   0.29163   0.30074
     Eigenvalues ---    0.31804   0.32761   0.33970   0.34009   0.34543
     Eigenvalues ---    0.34608   0.34763   0.34923   0.35828   0.36170
     Eigenvalues ---    0.36244   0.36503   0.36529   0.36678   0.36714
     Eigenvalues ---    0.36718   0.36724   0.36829   0.36854   0.36898
     Eigenvalues ---    0.37062   0.37073   0.37716   0.40587   0.42012
     Eigenvalues ---    0.42345   0.42816   0.42950   0.46783   0.47904
     Eigenvalues ---    0.48000   0.48131   0.48141   0.48303   0.51459
     Eigenvalues ---    0.51682   0.51990
 RFO step:  Lambda=-6.03030115D-03 EMin=-5.66510257D-04
 Quartic linear search produced a step of  0.80701.
 Iteration  1 RMS(Cart)=  0.14731144 RMS(Int)=  0.01243617
 Iteration  2 RMS(Cart)=  0.01712955 RMS(Int)=  0.00047519
 Iteration  3 RMS(Cart)=  0.00035927 RMS(Int)=  0.00039103
 Iteration  4 RMS(Cart)=  0.00000029 RMS(Int)=  0.00039103
 Variable       Old X    -DE/DX   Delta X   Delta X   Delta X     New X
                                 (Linear)    (Quad)   (Total)
    R1        2.62780   0.00041  -0.00015   0.00141   0.00127   2.62907
    R2        2.64061  -0.00094  -0.00035  -0.00184  -0.00218   2.63844
    R3        2.05080   0.00002  -0.00003   0.00019   0.00017   2.05096
    R4        2.63655  -0.00008   0.00015  -0.00166  -0.00151   2.63503
    R5        2.05043  -0.00008  -0.00004  -0.00009  -0.00013   2.05030
    R6        2.62810  -0.00224  -0.00249  -0.00489  -0.00739   2.62070
    R7        2.04938  -0.00006  -0.00021  -0.00026  -0.00047   2.04891
    R8        2.64042  -0.00259  -0.00194  -0.00492  -0.00686   2.63356
    R9        2.05150  -0.00004   0.00009  -0.00042  -0.00033   2.05117
   R10        2.64125  -0.00009  -0.00068   0.00075   0.00012   2.64137
   R11        3.38110  -0.00582  -0.01022  -0.02499  -0.03524   3.34586
   R12        3.34486   0.00084   0.00011   0.00208   0.00227   3.34713
   R13        3.34868   0.00073  -0.00009   0.00089   0.00092   3.34960
   R14        2.64293   0.00044  -0.00004   0.00054   0.00040   2.64333
   R15        2.63497  -0.00028  -0.00026  -0.00065  -0.00092   2.63405
   R16        3.36633  -0.00198  -0.00325  -0.00518  -0.00860   3.35773
   R17        2.63544  -0.00092  -0.00125  -0.00228  -0.00356   2.63188
   R18        3.77570  -0.01518  -0.20503  -0.00066  -0.20569   3.57001
   R19        2.62975  -0.00079  -0.00113  -0.00150  -0.00262   2.62713
   R20        2.05148   0.00003  -0.00005   0.00027   0.00021   2.05169
   R21        2.63320   0.00009   0.00004  -0.00057  -0.00049   2.63271
   R22        2.04923  -0.00001  -0.00019  -0.00007  -0.00026   2.04897
   R23        2.63050   0.00023   0.00023   0.00008   0.00035   2.63085
   R24        2.05043  -0.00003  -0.00002   0.00001  -0.00001   2.05042
   R25        2.05094  -0.00002  -0.00005   0.00007   0.00003   2.05097
   R26        2.06530   0.00159   0.00364   0.00001   0.00371   2.06901
   R27        2.93087  -0.00489   0.00656  -0.01389  -0.00771   2.92316
   R28        2.87460  -0.00051   0.01356   0.00402   0.01759   2.89219
   R29        4.85741   0.00203   0.04074   0.03173   0.07286   4.93027
   R30        2.06172   0.00052  -0.00046   0.00183   0.00136   2.06309
   R31        2.87360  -0.00543  -0.00971  -0.02508  -0.03522   2.83839
   R32        3.71928  -0.00234  -0.00221  -0.01051  -0.01272   3.70656
   R33        2.06806  -0.00036  -0.00198  -0.00377  -0.00575   2.06231
   R34        2.88008   0.00016   0.00155  -0.00178  -0.00023   2.87985
   R35        2.07032   0.00012  -0.00027   0.00302   0.00275   2.07307
   R36        2.06621  -0.00048  -0.00038  -0.00775  -0.00813   2.05807
   R37        2.06642   0.00000   0.00003   0.00090   0.00093   2.06735
   R38        2.06799  -0.00013   0.00077  -0.00338  -0.00261   2.06538
   R39        2.64111  -0.00037  -0.00089  -0.00413  -0.00499   2.63612
   R40        2.64572  -0.00060  -0.00101  -0.00313  -0.00448   2.64124
   R41        2.63589  -0.00076  -0.00010   0.00004  -0.00009   2.63580
   R42        2.05445   0.00011  -0.00007  -0.00007  -0.00014   2.05431
   R43        2.63322  -0.00198  -0.00142  -0.00502  -0.00640   2.62682
   R44        2.05537   0.00137   0.00220   0.00374   0.00594   2.06131
   R45        2.63078   0.00006  -0.00007   0.00012  -0.00002   2.63075
   R46        2.05202  -0.00002   0.00002  -0.00010  -0.00008   2.05194
   R47        2.63873  -0.00027   0.00004   0.00036   0.00036   2.63910
   R48        2.05221  -0.00007  -0.00003  -0.00029  -0.00032   2.05188
   R49        4.96432   0.00126   0.02376   0.09545   0.11948   5.08380
   R50        2.05215  -0.00007   0.00002  -0.00010  -0.00008   2.05207
    A1        2.09568  -0.00050  -0.00001   0.00075   0.00075   2.09643
    A2        2.09902   0.00020  -0.00026  -0.00301  -0.00330   2.09571
    A3        2.08840   0.00030   0.00024   0.00215   0.00236   2.09076
    A4        2.10309   0.00078   0.00218   0.00374   0.00593   2.10902
    A5        2.08359  -0.00032  -0.00125  -0.00176  -0.00302   2.08056
    A6        2.09617  -0.00047  -0.00096  -0.00204  -0.00301   2.09316
    A7        2.09466  -0.00042  -0.00164  -0.00449  -0.00615   2.08851
    A8        2.10113   0.00035   0.00047   0.00251   0.00299   2.10412
    A9        2.08738   0.00007   0.00117   0.00200   0.00318   2.09056
   A10        2.08082  -0.00061  -0.00147   0.00123  -0.00026   2.08056
   A11        2.10027   0.00049   0.00099   0.00318   0.00418   2.10445
   A12        2.10179   0.00012   0.00048  -0.00434  -0.00385   2.09793
   A13        2.11348   0.00250   0.00504   0.00620   0.01129   2.12478
   A14        2.06121  -0.00324  -0.00906  -0.01607  -0.02505   2.03615
   A15        2.10828   0.00073   0.00395   0.00972   0.01347   2.12176
   A16        2.07606  -0.00173  -0.00425  -0.00720  -0.01150   2.06456
   A17        2.07550   0.00104  -0.00011   0.00349   0.00326   2.07876
   A18        2.13163   0.00069   0.00441   0.00377   0.00800   2.13963
   A19        1.76361  -0.00101  -0.00157  -0.00626  -0.00793   1.75568
   A20        2.14008   0.00020   0.00338   0.00424   0.00754   2.14762
   A21        2.06757   0.00054   0.00011  -0.00270  -0.00245   2.06512
   A22        2.07340  -0.00075  -0.00333  -0.00172  -0.00512   2.06828
   A23        2.10170   0.00034   0.00364   0.00609   0.00932   2.11102
   A24        2.11858   0.00103   0.00391   0.00212   0.00606   2.12464
   A25        2.06284  -0.00136  -0.00728  -0.00837  -0.01539   2.04745
   A26        1.76478   0.00128   0.00230  -0.00125   0.00111   1.76588
   A27        1.91253  -0.00424  -0.03330  -0.01022  -0.04345   1.86908
   A28        1.84847  -0.00045   0.02023  -0.01561   0.00438   1.85285
   A29        2.07885  -0.00029  -0.00124   0.00065  -0.00071   2.07814
   A30        2.10217  -0.00001   0.00078  -0.00223  -0.00141   2.10076
   A31        2.10195   0.00030   0.00053   0.00169   0.00226   2.10420
   A32        2.09272  -0.00014  -0.00107  -0.00125  -0.00234   2.09038
   A33        2.08807   0.00005   0.00054   0.00168   0.00223   2.09031
   A34        2.10239   0.00009   0.00053  -0.00044   0.00011   2.10250
   A35        2.10601   0.00041   0.00146   0.00138   0.00283   2.10884
   A36        2.09450  -0.00021  -0.00076  -0.00005  -0.00082   2.09369
   A37        2.08250  -0.00020  -0.00071  -0.00123  -0.00194   2.08056
   A38        2.09506  -0.00022   0.00035  -0.00003   0.00026   2.09532
   A39        2.08979   0.00010   0.00006  -0.00048  -0.00039   2.08939
   A40        2.09834   0.00012  -0.00040   0.00050   0.00013   2.09847
   A41        1.81232   0.00093   0.02494   0.00013   0.02505   1.83737
   A42        1.84454  -0.00312   0.00943  -0.04644  -0.03678   1.80776
   A43        1.86547   0.00056   0.01896  -0.01780   0.00117   1.86664
   A44        1.98191   0.00054  -0.00636   0.01383   0.00717   1.98908
   A45        1.94672  -0.00051  -0.02034   0.02577   0.00472   1.95145
   A46        1.99578   0.00138  -0.01626   0.01513  -0.00218   1.99360
   A47        2.11958   0.00538   0.06653   0.06766   0.13648   2.25606
   A48        1.91268   0.00139   0.00948   0.02045   0.03076   1.94344
   A49        2.03804  -0.00368  -0.01057  -0.03226  -0.04437   1.99367
   A50        1.93025  -0.00006   0.00184  -0.00442  -0.00311   1.92714
   A51        1.85282   0.00139   0.00415   0.01715   0.02198   1.87480
   A52        1.78660  -0.00077  -0.00077   0.00469   0.00366   1.79026
   A53        1.92491   0.00217  -0.00240   0.00076  -0.00174   1.92316
   A54        1.79970  -0.00034  -0.00148   0.03140   0.02997   1.82967
   A55        2.01544   0.00104   0.00890   0.00924   0.01805   2.03349
   A56        1.93345  -0.00027  -0.00028  -0.01355  -0.01373   1.91972
   A57        1.88886   0.00000  -0.00332  -0.01189  -0.01569   1.87316
   A58        1.87127   0.00016   0.00460  -0.02648  -0.02187   1.84940
   A59        1.94362  -0.00060  -0.00809   0.00945   0.00135   1.94497
   A60        1.96907   0.00014   0.00206   0.01697   0.01906   1.98813
   A61        1.90718  -0.00031  -0.00423  -0.00625  -0.01057   1.89661
   A62        1.93460   0.00029   0.00496  -0.02153  -0.01664   1.91796
   A63        1.86629   0.00001  -0.00409   0.01026   0.00617   1.87247
   A64        1.89564  -0.00007   0.00154  -0.00022   0.00138   1.89702
   A65        1.88822  -0.00007  -0.00060   0.00145   0.00064   1.88887
   A66        2.04549   0.00065   0.00337   0.01563   0.01884   2.06434
   A67        2.15964  -0.00260  -0.00646  -0.02817  -0.03479   2.12485
   A68        2.07805   0.00195   0.00310   0.01253   0.01569   2.09374
   A69        2.10891  -0.00118  -0.00173  -0.00909  -0.01080   2.09811
   A70        2.09076   0.00063   0.00028   0.00205   0.00232   2.09307
   A71        2.08348   0.00056   0.00145   0.00705   0.00849   2.09197
   A72        2.09413  -0.00119  -0.00179  -0.00493  -0.00678   2.08735
   A73        2.09214   0.00311   0.00694   0.01049   0.01773   2.10987
   A74        2.09632  -0.00192  -0.00527  -0.00566  -0.01120   2.08511
   A75        2.09320  -0.00044  -0.00063  -0.00030  -0.00100   2.09220
   A76        2.08877   0.00025   0.00066   0.00154   0.00223   2.09100
   A77        2.10111   0.00019  -0.00002  -0.00126  -0.00124   2.09987
   A78        2.10646   0.00023   0.00001  -0.00250  -0.00244   2.10402
   A79        2.08275  -0.00029   0.00012   0.00117   0.00126   2.08401
   A80        2.09397   0.00006  -0.00012   0.00134   0.00119   2.09515
   A81        2.48225   0.00226   0.04744   0.05712   0.10609   2.58835
   A82        2.08540   0.00064   0.00105   0.00440   0.00539   2.09079
   A83        2.09883  -0.00023  -0.00049  -0.00185  -0.00231   2.09652
   A84        2.09894  -0.00040  -0.00057  -0.00256  -0.00311   2.09583
   A85        1.40377  -0.00618  -0.04952  -0.09839  -0.14416   1.25961
    D1       -0.03716   0.00021   0.00066   0.00429   0.00499  -0.03218
    D2        3.13239   0.00016   0.00185   0.00716   0.00905   3.14144
    D3        3.08969   0.00003  -0.00244  -0.00371  -0.00614   3.08355
    D4       -0.02394  -0.00002  -0.00125  -0.00084  -0.00208  -0.02602
    D5       -0.01581   0.00009  -0.00252  -0.00254  -0.00514  -0.02095
    D6        3.12940  -0.00037  -0.01000  -0.02144  -0.03150   3.09791
    D7        3.14043   0.00026   0.00056   0.00545   0.00600  -3.13675
    D8        0.00246  -0.00020  -0.00691  -0.01345  -0.02035  -0.01789
    D9        0.03852  -0.00016   0.00078  -0.00202  -0.00119   0.03733
   D10       -3.11011  -0.00004   0.00067   0.00202   0.00269  -3.10743
   D11       -3.13123  -0.00011  -0.00042  -0.00491  -0.00528  -3.13651
   D12        0.00332   0.00001  -0.00053  -0.00087  -0.00141   0.00191
   D13        0.01326  -0.00013  -0.00030  -0.00188  -0.00222   0.01104
   D14        3.12848   0.00016  -0.00042   0.00136   0.00086   3.12935
   D15       -3.12135  -0.00025  -0.00019  -0.00589  -0.00606  -3.12741
   D16       -0.00613   0.00004  -0.00030  -0.00264  -0.00298  -0.00910
   D17       -0.06719   0.00028  -0.00187   0.00328   0.00135  -0.06585
   D18        3.09631   0.00065   0.00199   0.01102   0.01283   3.10914
   D19        3.10079  -0.00002  -0.00176  -0.00009  -0.00185   3.09894
   D20       -0.01888   0.00035   0.00210   0.00765   0.00963  -0.00925
   D21        0.06837  -0.00028   0.00321  -0.00125   0.00209   0.07047
   D22       -3.07696   0.00020   0.01090   0.01828   0.02941  -3.04755
   D23       -3.09573  -0.00070  -0.00087  -0.00953  -0.01043  -3.10616
   D24        0.04212  -0.00023   0.00682   0.01000   0.01688   0.05901
   D25        2.35798   0.00092   0.00245  -0.00300  -0.00035   2.35762
   D26       -1.97930  -0.00049   0.01454  -0.02461  -0.00980  -1.98910
   D27       -0.76177   0.00126   0.00629   0.00477   0.01113  -0.75063
   D28        1.18414  -0.00014   0.01837  -0.01685   0.00169   1.18583
   D29       -2.44595  -0.00078  -0.00586   0.00350  -0.00195  -2.44790
   D30        0.69938  -0.00125  -0.01351  -0.01600  -0.02945   0.66993
   D31       -0.73271   0.00124   0.00528   0.00634   0.01169  -0.72102
   D32        2.48006   0.00134   0.00290   0.00938   0.01230   2.49236
   D33        0.01167   0.00131   0.01017   0.01174   0.02189   0.03356
   D34       -3.11706   0.00060  -0.00400   0.02673   0.02268  -3.09439
   D35        3.08186   0.00126   0.01270   0.00865   0.02138   3.10324
   D36       -0.04687   0.00055  -0.00147   0.02364   0.02216  -0.02471
   D37        3.07075  -0.00018   0.00563  -0.01286  -0.00717   3.06358
   D38       -0.06834  -0.00021   0.00192  -0.00821  -0.00625  -0.07459
   D39       -0.00244  -0.00012   0.00305  -0.01019  -0.00711  -0.00954
   D40       -3.14153  -0.00015  -0.00065  -0.00554  -0.00618   3.13547
   D41        0.72993  -0.00174  -0.01505  -0.01610  -0.03117   0.69876
   D42       -1.26456   0.00255   0.01344   0.00097   0.01443  -1.25013
   D43       -2.42412  -0.00104  -0.00115  -0.03055  -0.03177  -2.45589
   D44        1.86458   0.00325   0.02735  -0.01348   0.01382   1.87840
   D45        0.06109  -0.00059  -0.00087  -0.02063  -0.02153   0.03956
   D46       -3.10293  -0.00006   0.00222  -0.01467  -0.01250  -3.11542
   D47       -3.06793  -0.00129  -0.01491  -0.00607  -0.02094  -3.08887
   D48        0.05125  -0.00076  -0.01182  -0.00010  -0.01191   0.03934
   D49       -0.60336  -0.00018   0.00187  -0.05096  -0.04905  -0.65241
   D50       -2.69390   0.00016  -0.00608  -0.04601  -0.05188  -2.74578
   D51        1.45662  -0.00007  -0.00176  -0.02951  -0.03090   1.42572
   D52        1.28699  -0.00071   0.00070  -0.06398  -0.06364   1.22334
   D53       -0.80356  -0.00036  -0.00725  -0.05902  -0.06647  -0.87003
   D54       -2.93622  -0.00060  -0.00293  -0.04253  -0.04550  -2.98172
   D55       -0.02583   0.00021   0.00172   0.00420   0.00589  -0.01995
   D56        3.11654   0.00034   0.00252   0.00437   0.00687   3.12341
   D57        3.13818  -0.00031  -0.00138  -0.00171  -0.00311   3.13506
   D58       -0.00263  -0.00018  -0.00058  -0.00154  -0.00213  -0.00477
   D59       -0.02259   0.00024   0.00000   0.00893   0.00891  -0.01368
   D60        3.13952   0.00006   0.00076   0.00292   0.00369  -3.13997
   D61        3.11821   0.00010  -0.00081   0.00876   0.00793   3.12614
   D62       -0.00286  -0.00008  -0.00004   0.00275   0.00271  -0.00015
   D63        0.03691  -0.00028  -0.00239  -0.00586  -0.00823   0.02868
   D64       -3.10719  -0.00026   0.00133  -0.01053  -0.00916  -3.11636
   D65       -3.12506  -0.00011  -0.00315   0.00012  -0.00304  -3.12811
   D66        0.01401  -0.00009   0.00057  -0.00456  -0.00397   0.01004
   D67        2.93726   0.00046  -0.01692  -0.02002  -0.03663   2.90063
   D68       -1.35145  -0.00244   0.00586  -0.06859  -0.06218  -1.41363
   D69        0.93435  -0.00047  -0.04388  -0.01101  -0.05432   0.88003
   D70       -0.27871  -0.00041  -0.00333  -0.02791  -0.03144  -0.31015
   D71       -2.38514  -0.00074  -0.00895  -0.04399  -0.05247  -2.43761
   D72        1.67813  -0.00060   0.00189  -0.01343  -0.01150   1.66663
   D73       -2.25386   0.00007  -0.03555  -0.00727  -0.04288  -2.29674
   D74        1.92289  -0.00026  -0.04118  -0.02335  -0.06391   1.85897
   D75       -0.29702  -0.00012  -0.03033   0.00721  -0.02294  -0.31996
   D76        1.76805  -0.00100   0.01737  -0.07181  -0.05453   1.71352
   D77       -0.33839  -0.00133   0.01174  -0.08790  -0.07556  -0.41395
   D78       -2.55830  -0.00119   0.02259  -0.05733  -0.03458  -2.59288
   D79        3.11496  -0.00115   0.04588  -0.25985  -0.21409   2.90086
   D80       -1.11188  -0.00084   0.04543  -0.24883  -0.20316  -1.31504
   D81        1.11793  -0.00104   0.04146  -0.23995  -0.19837   0.91956
   D82       -1.19841   0.00001   0.07620  -0.25681  -0.18122  -1.37963
   D83        0.85794   0.00032   0.07575  -0.24580  -0.17029   0.68765
   D84        3.08774   0.00012   0.07178  -0.23691  -0.16550   2.92225
   D85        1.08024   0.00155   0.03071  -0.19935  -0.16852   0.91172
   D86        3.13659   0.00186   0.03026  -0.18833  -0.15758   2.97900
   D87       -0.91679   0.00166   0.02630  -0.17945  -0.15279  -1.06958
   D88        0.64041  -0.00158  -0.01758   0.01590   0.00037   0.64078
   D89        1.86792   0.00097   0.02163   0.04236   0.06393   1.93186
   D90       -1.27340   0.00113   0.02534   0.06275   0.08809  -1.18531
   D91       -0.26991   0.00052   0.01299   0.02375   0.03705  -0.23286
   D92        2.87195   0.00068   0.01670   0.04414   0.06120   2.93315
   D93       -2.19273  -0.00025   0.01286   0.00941   0.02245  -2.17028
   D94        0.94913  -0.00009   0.01657   0.02981   0.04660   0.99573
   D95        1.28281   0.00030   0.05940  -0.25826  -0.19879   1.08403
   D96       -2.92683   0.00019   0.05271  -0.23889  -0.18616  -3.11299
   D97       -0.84743   0.00008   0.05236  -0.25424  -0.20174  -1.04917
   D98       -2.99448   0.00048   0.06051  -0.22159  -0.16121   3.12749
   D99       -0.92094   0.00037   0.05382  -0.20222  -0.14859  -1.06952
   D100       1.15846   0.00026   0.05347  -0.21758  -0.16416   0.99429
   D101      -0.94191   0.00033   0.05937  -0.25570  -0.19630  -1.13821
   D102       1.13163   0.00022   0.05268  -0.23634  -0.18367   0.94796
   D103      -3.07216   0.00011   0.05233  -0.25169  -0.19925   3.01178
   D104      -3.12114  -0.00015   0.00210   0.00958   0.01235  -3.10879
   D105       0.01095  -0.00001   0.00239   0.01034   0.01328   0.02422
   D106       0.02020  -0.00031  -0.00141  -0.00983  -0.01137   0.00883
   D107      -3.13090  -0.00017  -0.00112  -0.00907  -0.01044  -3.14134
   D108       3.12721   0.00023  -0.00336  -0.01140  -0.01474   3.11247
   D109       0.02268   0.00026   0.00063  -0.00782  -0.00713   0.01556
   D110      -0.01411   0.00040   0.00041   0.00935   0.00981  -0.00430
   D111      -3.11864   0.00042   0.00440   0.01293   0.01743  -3.10121
   D112      -0.02070   0.00006   0.00092   0.00317   0.00418  -0.01652
   D113       3.13590   0.00013   0.00040   0.00495   0.00535   3.14125
   D114       3.13036  -0.00008   0.00064   0.00244   0.00329   3.13365
   D115       0.00378  -0.00001   0.00013   0.00422   0.00445   0.00823
   D116       0.00870  -0.00024   0.00107  -0.00237  -0.00119   0.00751
   D117      -3.13589  -0.00012   0.00126  -0.00054   0.00071  -3.13518
   D118       3.11314  -0.00016  -0.00270  -0.00561  -0.00808   3.10507
   D119      -0.03145  -0.00004  -0.00251  -0.00378  -0.00617  -0.03762
   D120       0.97485   0.00210   0.01070   0.07502   0.08523   1.06008
   D121      -2.12963   0.00211   0.01463   0.07859   0.09274  -2.03689
   D122       0.01483   0.00015   0.00063   0.00421   0.00477   0.01961
   D123      -3.13317   0.00006  -0.00044   0.00168   0.00119  -3.13198
   D124       3.14131   0.00007   0.00116   0.00244   0.00364  -3.13824
   D125      -0.00669  -0.00001   0.00009  -0.00009   0.00005  -0.00664
   D126      -0.00899  -0.00005  -0.00162  -0.00456  -0.00622  -0.01521
   D127       3.13902   0.00003  -0.00055  -0.00203  -0.00264   3.13638
   D128       3.13563  -0.00016  -0.00181  -0.00640  -0.00814   3.12749
   D129       0.00045  -0.00008  -0.00074  -0.00387  -0.00456  -0.00411
   D130      -0.82128   0.00138   0.01824  -0.04761  -0.03069  -0.85197
         Item               Value     Threshold  Converged?
 Maximum Force            0.015177     0.000450     NO 
 RMS     Force            0.001540     0.000300     NO 
 Maximum Displacement     0.889641     0.001800     NO 
 RMS     Displacement     0.153261     0.001200     NO 
 Predicted change in Energy=-5.348133D-03
 GradGradGradGradGradGradGradGradGradGradGradGradGradGradGradGradGradGrad

                          Input orientation:                          
 ---------------------------------------------------------------------
 Center     Atomic      Atomic             Coordinates (Angstroms)
 Number     Number       Type             X           Y           Z
 ---------------------------------------------------------------------
      1          6           0       -4.136340   -1.446768    0.893587
      2          6           0       -4.717496   -2.407406    0.072007
      3          6           0       -4.223427   -2.644969   -1.210105
      4          6           0       -3.111647   -1.947038   -1.657430
      5          6           0       -2.499086   -1.027305   -0.808290
      6          6           0       -3.020360   -0.731802    0.454509
      7         16           0       -2.342546    0.531428    1.494730
      8          6           0       -1.947124    1.769032    0.288977
      9          6           0       -1.378160    1.469537   -0.953281
     10         16           0       -1.055432   -0.211686   -1.429171
     11          6           0       -1.027370    2.468374   -1.858253
     12          6           0       -1.204945    3.799226   -1.497691
     13          6           0       -1.749863    4.112246   -0.254305
     14          6           0       -2.135457    3.107621    0.628999
     15          1           0       -1.891209    5.149884    0.029653
     16          1           0       -2.580527    3.362192    1.585573
     17          1           0       -0.609507    2.209742   -2.826375
     18          1           0       -0.919878    4.586272   -2.186844
     19          1           0       -4.563797   -1.234032    1.868241
     20          1           0       -2.707807   -2.128405   -2.648479
     21          1           0       -5.584184   -2.954403    0.428113
     22          1           0       -4.699317   -3.372325   -1.858215
     23          6           0        0.403267   -0.785811   -0.374882
     24          1           0        0.008310   -0.869470    0.642841
     25          6           0        1.446494    0.342318   -0.553247
     26          1           0        1.221856    0.956890   -1.427165
     27          6           0        0.845605   -2.143166   -0.926512
     28          1           0        1.822053   -2.323912   -0.473885
     29          6           0       -0.039619   -3.336423   -0.587487
     30          1           0       -1.052941   -3.259739   -0.979157
     31          1           0        0.407657   -4.237558   -1.017280
     32          1           0       -0.091923   -3.464510    0.496673
     33          1           0        1.022754   -2.069379   -2.006619
     34          6           0        2.860745   -0.142918   -0.696333
     35          6           0        3.485556   -0.002102   -1.935579
     36          6           0        3.540909   -0.749349    0.363451
     37          6           0        4.784363   -0.474220   -2.124473
     38          1           0        2.956045    0.469877   -2.759366
     39          6           0        4.837100   -1.213331    0.171474
     40          1           0        3.053966   -0.901011    1.327676
     41          6           0        5.466197   -1.070141   -1.067108
     42          1           0        5.264277   -0.361424   -3.091948
     43          1           0        5.360427   -1.689344    0.995199
     44          1           0        6.480746   -1.431045   -1.207250
     45         35           0        1.318865    1.631423    0.919548
     46         17           0        1.056205   -2.031929    2.730282
 ---------------------------------------------------------------------
                    Distance matrix (angstroms):
                    1          2          3          4          5
     1  C    0.000000
     2  C    1.391245   0.000000
     3  C    2.422559   1.394400   0.000000
     4  C    2.794272   2.404505   1.386817   0.000000
     5  C    2.398528   2.756981   2.398258   1.393620   0.000000
     6  C    1.396201   2.415415   2.806870   2.438324   1.397753
     7  S    2.737212   4.037484   4.576390   4.082943   2.785329
     8  C    3.936952   5.016440   5.187697   4.353595   3.054204
     9  C    4.418519   5.218531   5.009057   3.895354   2.740751
    10  S    4.051250   4.526084   4.000631   2.700291   1.770555
    11  C    5.706720   6.412189   6.064746   4.886758   3.935498
    12  C    6.467747   7.302346   7.121909   6.056450   5.044352
    13  C    6.157562   7.170717   7.258927   6.366957   5.223334
    14  C    4.981566   6.114956   6.390165   5.632964   4.392680
    15  H    7.021596   8.068601   8.230186   7.396082   6.263332
    16  H    5.101518   6.336069   6.826486   6.243963   5.000490
    17  H    6.296565   6.825998   6.264260   4.990587   4.256953
    18  H    7.498817   8.272596   8.009887   6.911459   5.992208
    19  H    1.085323   2.151020   3.403352   3.879107   3.386678
    20  H    3.879635   3.393779   2.152409   1.085430   2.154595
    21  H    2.141467   1.084972   2.152015   3.387877   3.841904
    22  H    3.405455   2.158044   1.084234   2.143001   3.382673
    23  C    4.759612   5.389944   5.055726   3.917653   2.944456
    24  H    4.192168   5.002434   4.949081   4.023249   2.901333
    25  C    6.038393   6.778399   6.442309   5.218910   4.184318
    26  H    6.314565   6.988699   6.532351   5.221597   4.262095
    27  C    5.349533   5.658176   5.101697   4.028964   3.527900
    28  H    6.175905   6.562825   6.098601   5.087653   4.523855
    29  C    4.748420   4.814617   4.286025   3.537304   3.380792
    30  H    4.037497   3.906454   3.237787   2.534070   2.665388
    31  H    5.664611   5.550062   4.901067   4.247561   4.335730
    32  H    4.537194   4.763794   4.544674   4.007695   3.665696
    33  H    5.951058   6.114362   5.337430   4.150925   3.863324
    34  C    7.292946   7.946571   7.530585   6.312529   5.433458
    35  C    8.257392   8.780999   8.181654   6.883548   6.175578
    36  C    7.727068   8.428247   8.145819   7.055135   6.158878
    37  C    9.467495   9.942186   9.310666   8.045763   7.422053
    38  H    8.204847   8.670563   7.977925   6.623642   5.983871
    39  C    9.005474   9.629434   9.276394   8.189371   7.403659
    40  H    7.224042   8.015083   7.902036   6.929633   5.951024
    41  C    9.807899  10.334092   9.817807   8.642733   7.969602
    42  H   10.268109  10.669229   9.938432   8.644543   8.119624
    43  H    9.500407  10.145562   9.880629   8.881379   8.090909
    44  H   10.822951  11.313285  10.772787   9.616804   8.997753
    45  Br   6.263800   7.312190   7.317100   6.251051   4.962964
    46  Cl   5.538807   6.367341   6.616418   6.052290   5.115746
                    6          7          8          9         10
     6  C    0.000000
     7  S    1.771226   0.000000
     8  C    2.726427   1.772530   0.000000
     9  C    3.086192   2.793357   1.398793   0.000000
    10  S    2.771230   3.279951   2.769547   1.776833   0.000000
    11  C    4.422895   4.089491   2.438364   1.392733   2.714336
    12  C    5.257094   4.574628   2.804407   2.398716   4.014282
    13  C    5.057803   4.028976   2.413445   2.758739   4.534195
    14  C    3.943940   2.725645   1.393881   2.400088   4.052198
    15  H    6.004141   4.866239   3.391244   3.843739   5.618996
    16  H    4.270075   2.842201   2.149539   3.387271   4.918048
    17  H    5.022857   4.948950   3.418897   2.155739   2.830961
    18  H    6.298466   5.658597   3.888671   3.383155   4.859304
    19  H    2.152457   2.861873   4.284793   5.041681   4.922067
    20  H    3.417123   4.937035   4.939362   4.193667   2.809069
    21  H    3.393206   4.878208   5.963087   6.258604   5.610847
    22  H    3.891009   5.660026   6.214382   5.940758   4.842687
    23  C    3.523071   3.573522   3.534441   2.931659   1.889167
    24  H    3.037642   2.866140   3.303126   3.152913   2.420220
    25  C    4.703412   4.311240   3.776439   3.067461   2.708098
    26  H    4.938500   4.628547   3.694205   2.692111   2.559612
    27  C    4.341066   4.814579   4.958028   4.242342   2.756306
    28  H    5.181283   5.419621   5.616124   4.986125   3.695131
    29  C    4.093241   4.959775   5.520184   5.002274   3.391798
    30  H    3.509502   4.707032   5.262724   4.740515   3.081096
    31  H    5.119354   6.051201   6.582585   5.980315   4.303247
    32  H    4.005648   4.693500   5.556516   5.301093   3.901038
    33  H    4.918642   5.508983   5.368737   4.404298   2.846635
    34  C    6.021513   5.685924   5.267066   4.542505   3.984749
    35  C    6.969356   6.783689   6.131849   5.175555   4.573942
    36  C    6.561924   6.126600   6.038733   5.554681   4.962754
    37  C    8.223819   8.056227   7.494654   6.567083   5.886898
    38  H    6.891331   6.795306   5.917877   4.800688   4.280875
    39  C    7.877287   7.506164   7.411747   6.862384   6.187672
    40  H    6.139095   5.585887   5.763586   5.519602   4.996251
    41  C    8.628525   8.372843   8.053397   7.301243   6.587843
    42  H    9.019410   8.927405   8.244623   7.214450   6.536511
    43  H    8.452622   8.032257   8.115381   7.693092   7.016002
    44  H    9.670647   9.434113   9.138281   8.380948   7.637412
    45  Br   4.962858   3.866103   3.329150   3.287498   3.814553
    46  Cl   4.846427   4.432708   5.424691   5.635161   5.007330
                   11         12         13         14         15
    11  C    0.000000
    12  C    1.390218   0.000000
    13  C    2.407688   1.393172   0.000000
    14  C    2.796947   2.422185   1.392185   0.000000
    15  H    3.391298   2.151282   1.085036   2.142361   0.000000
    16  H    3.882157   3.404371   2.153540   1.085324   2.468175
    17  H    1.085707   2.155552   3.396392   3.882565   4.294658
    18  H    2.145930   1.084267   2.155988   3.404851   2.484754
    19  H    6.332526   6.924239   6.403602   5.126647   7.160832
    20  H    4.957691   6.222517   6.752440   6.203661   7.798250
    21  H    7.443019   8.276350   8.068782   6.977263   8.914948
    22  H    6.899055   7.985722   8.203085   7.399277   9.169381
    23  C    3.851861   4.986944   5.351772   4.755177   6.376578
    24  H    4.297594   5.277366   5.358502   4.518095   6.341672
    25  C    3.513283   4.457837   4.951607   4.677068   5.881557
    26  H    2.743982   3.738076   4.490321   4.486090   5.421687
    27  C    5.063840   6.312133   6.805769   6.235150   7.848119
    28  H    5.744710   6.906788   7.364165   6.810270   8.360591
    29  C    6.023800   7.287245   7.649746   6.884625   8.707850
    30  H    5.795235   7.079617   7.440247   6.655920   8.511295
    31  H    6.909129   8.211040   8.657727   7.945395   9.721364
    32  H    6.451345   7.614340   7.792301   6.883781   8.812679
    33  H    4.981589   6.297792   6.997892   6.612269   8.047070
    34  C    4.825592   5.719485   6.289635   6.106106   7.149956
    35  C    5.145457   6.053316   6.867616   6.916879   7.701603
    36  C    6.013226   6.832021   7.211726   6.867886   8.026224
    37  C    6.519661   7.384241   8.199348   8.264085   8.990776
    38  H    4.546823   5.476334   6.456606   6.660488   7.292254
    39  C    7.215730   8.026092   8.481222   8.215625   9.261790
    40  H    6.177394   6.943576   7.121248   6.594497   7.921675
    41  C    7.437299   8.270445   8.921283   8.838303   9.696546
    42  H    7.008180   7.855157   8.790000   8.979743   9.556144
    43  H    8.138351   8.913081   9.261529   8.906921  10.014666
    44  H    8.485346   9.301072   9.968907   9.910108  10.720456
    45  Br   3.731150   4.112424   4.116977   3.767747   4.845209
    46  Cl   6.756380   7.549234   7.384623   6.404457   8.219433
                   16         17         18         19         20
    16  H    0.000000
    17  H    4.967730   0.000000
    18  H    4.299681   2.480569   0.000000
    19  H    5.013834   7.038139   7.974823   0.000000
    20  H    6.934699   4.822243   6.963956   4.964410   0.000000
    21  H    7.089502   7.874483   9.244216   2.464718   4.291997
    22  H    7.855104   6.987371   8.816542   4.298503   2.477492
    23  C    5.472873   4.001108   5.821786   5.468476   4.080513
    24  H    5.049533   4.679605   6.215607   4.747492   4.449157
    25  C    5.469102   3.589083   5.126352   6.668739   5.268081
    26  H    5.414812   2.623226   4.282119   7.009539   5.143239
    27  C    6.953985   4.967357   7.070410   6.156200   3.948686
    28  H    7.480364   5.656917   7.629092   6.888576   5.028590
    29  C    7.486644   6.008106   8.130306   5.560471   3.581371
    30  H    7.263699   5.789998   7.939527   4.953511   2.608666
    31  H    8.570897   6.773118   8.999455   6.485580   4.100665
    32  H    7.347293   6.596035   8.526538   5.182074   4.303488
    33  H    7.442408   4.652650   6.935704   6.849957   3.785836
    34  C    6.862968   4.702631   6.235380   7.930409   6.225898
    35  C    7.779097   4.738704   6.365858   8.987702   6.586891
    36  C    7.474646   6.013083   7.407528   8.257456   7.072480
    37  C    9.095279   6.065489   7.625669  10.193487   7.690482
    38  H    7.609048   3.967970   5.682893   8.992557   6.232382
    39  C    8.829285   7.097186   8.505283   9.552817   8.106486
    40  H    7.070284   6.352476   7.632401   7.644177   7.107343
    41  C    9.562011   7.125084   8.604113  10.451982   8.392556
    42  H    9.863340   6.417380   7.971366  11.043368   8.177592
    43  H    9.430021   8.089957   9.431382   9.972950   8.863722
    44  H   10.624578   8.133178   9.588375  11.466447   9.327002
    45  Br   4.317917   4.252647   4.836607   6.611851   6.563627
    46  Cl   6.605507   7.186293   8.478420   5.741445   6.565681
                   21         22         23         24         25
    21  H    0.000000
    22  H    2.486954   0.000000
    23  C    6.418502   5.909882   0.000000
    24  H    5.972357   5.889084   1.094874   0.000000
    25  C    7.826996   7.298801   1.546871   2.228773   0.000000
    26  H    8.066130   7.347667   2.194173   3.015495   1.091739
    27  C    6.620823   5.755438   1.530481   2.187745   2.584188
    28  H    7.487555   6.748616   2.094877   2.579174   2.693720
    29  C    5.649742   4.829992   2.597493   2.757147   3.967725
    30  H    4.754556   3.752530   2.933600   3.077420   4.404928
    31  H    6.295856   5.247569   3.511019   3.776174   4.719086
    32  H    5.516325   5.175140   2.860114   2.601085   4.238042
    33  H    7.096677   5.870417   2.166536   3.080343   2.847478
    34  C    8.971380   8.302625   2.560437   3.233828   1.502010
    35  C    9.826663   8.851922   3.542665   4.414953   2.487417
    36  C    9.387959   8.928445   3.223548   3.545665   2.533505
    37  C   10.962380   9.920186   4.727807   5.533979   3.778473
    38  H    9.737619   8.612732   3.712033   4.696595   2.676187
    39  C   10.568839   9.986197   4.487778   4.863911   3.800194
    40  H    8.924308   8.739033   3.152487   3.121860   2.769062
    41  C   11.309158  10.452922   5.117937   5.722999   4.291516
    42  H   11.696302  10.481452   5.584977   6.467762   4.638505
    43  H   11.032066  10.591168   5.221774   5.426002   4.673779
    44  H   12.270191  11.366008   6.168056   6.755045   5.377382
    45  Br   8.302011   8.304937   2.890828   2.837003   1.961429
    46  Cl   7.088421   7.481778   3.408985   2.608986   4.070742
                   26         27         28         29         30
    26  H    0.000000
    27  C    3.162684   0.000000
    28  H    3.468810   1.091326   0.000000
    29  C    4.552902   1.523949   2.122242   0.000000
    30  H    4.812004   2.203176   3.065398   1.089085   0.000000
    31  H    5.273824   2.141615   2.440868   1.093994   1.758104
    32  H    4.997595   2.156471   2.430279   1.092953   1.773009
    33  H    3.087671   1.097022   1.747267   2.178985   2.604064
    34  C    2.104673   2.848642   2.425922   4.315372   5.011138
    35  C    2.510475   3.545661   3.208518   5.036060   5.667883
    36  C    3.390511   3.297180   2.476862   4.518564   5.404453
    37  C    3.902021   4.442331   3.862781   5.815955   6.568484
    38  H    2.240391   3.826396   3.783466   5.308388   5.757703
    39  C    4.509489   4.242900   3.277252   5.372702   6.340687
    40  H    3.794413   3.391338   2.605355   4.378282   5.267994
    41  C    4.717300   4.745632   3.899184   5.973281   6.877589
    42  H    4.566248   5.233391   4.749160   6.576797   7.264390
    43  H    5.477059   4.927732   3.883423   5.863298   6.891698
    44  H    5.779838   5.686893   4.799839   6.821271   7.755810
    45  Br   2.443658   4.228408   4.223686   5.366202   5.757952
    46  Cl   5.122973   3.664542   3.307335   3.729629   4.440265
                   31         32         33         34         35
    31  H    0.000000
    32  H    1.771789   0.000000
    33  H    2.461328   3.074959   0.000000
    34  C    4.784007   4.601574   2.967543   0.000000
    35  C    5.315621   5.540982   3.216220   1.394973   0.000000
    36  C    4.887872   4.537325   3.701461   1.397685   2.418053
    37  C    5.877427   6.292091   4.087557   2.418605   1.394804
    38  H    5.629306   5.947378   3.279033   2.154230   1.087093
    39  C    5.493546   5.428520   4.475057   2.409326   2.780903
    40  H    4.861514   4.142308   4.075344   2.169942   3.412204
    41  C    5.968571   6.250689   4.650305   2.790268   2.412030
    42  H    6.550987   7.155154   4.699528   3.400542   2.151779
    43  H    5.922280   5.755681   5.288737   3.391331   3.866703
    44  H    6.692908   7.087900   5.553030   3.876173   3.397574
    45  Br   6.247122   5.304496   4.727163   2.852498   3.938870
    46  Cl   4.396548   2.891279   4.737168   4.308877   5.638458
                   36         37         38         39         40
    36  C    0.000000
    37  C    2.794931   0.000000
    38  H    3.403023   2.153405   0.000000
    39  C    1.390052   2.412558   3.867994   0.000000
    40  H    1.090800   3.885068   4.311941   2.148002   0.000000
    41  C    2.419946   1.392134   3.396506   1.396550   3.403300
    42  H    3.880756   1.085841   2.475804   3.399728   4.970886
    43  H    2.143208   3.397165   4.953791   1.085810   2.460035
    44  H    3.402125   2.152795   4.294891   2.156352   4.295301
    45  Br   3.303755   5.070450   4.190937   4.585871   3.096831
    46  Cl   3.663421   6.316191   6.324924   4.638186   2.690229
                   41         42         43         44         45
    41  C    0.000000
    42  H    2.154768   0.000000
    43  H    2.155856   4.298534   0.000000
    44  H    1.085911   2.485151   2.484475   0.000000
    45  Br   5.333442   5.969071   5.231390   6.367652   0.000000
    46  Cl   5.898580   7.375420   4.653408   6.729849   4.094862
                   46
    46  Cl   0.000000
 Stoichiometry    C22H20BrClS2
 Framework group  C1[X(C22H20BrClS2)]
 Deg. of freedom   132
 Full point group                 C1      NOp   1
 Largest Abelian subgroup         C1      NOp   1
 Largest concise Abelian subgroup C1      NOp   1
                         Standard orientation:                         
 ---------------------------------------------------------------------
 Center     Atomic      Atomic             Coordinates (Angstroms)
 Number     Number       Type             X           Y           Z
 ---------------------------------------------------------------------
      1          6           0       -4.104375   -1.536083    0.764331
      2          6           0       -4.634766   -2.480987   -0.108254
      3          6           0       -4.088093   -2.668382   -1.377263
      4          6           0       -2.974501   -1.935728   -1.759877
      5          6           0       -2.412951   -1.031982   -0.859831
      6          6           0       -2.987240   -0.786587    0.390643
      7         16           0       -2.374592    0.455593    1.494677
      8          6           0       -1.958986    1.738073    0.343860
      9          6           0       -1.337744    1.488939   -0.884396
     10         16           0       -0.963616   -0.169943   -1.399443
     11          6           0       -0.973259    2.522431   -1.743901
     12          6           0       -1.190984    3.837582   -1.349343
     13          6           0       -1.788516    4.100650   -0.118620
     14          6           0       -2.186841    3.061404    0.717732
     15          1           0       -1.961271    5.125902    0.191730
     16          1           0       -2.672643    3.277047    1.664000
     17          1           0       -0.514124    2.302581   -2.702870
     18          1           0       -0.896035    4.651338   -2.002367
     19          1           0       -4.572420   -1.362487    1.728034
     20          1           0       -2.530065   -2.077903   -2.739888
     21          1           0       -5.503086   -3.055285    0.197306
     22          1           0       -4.524532   -3.383676   -2.065332
     23          6           0        0.465585   -0.749554   -0.308395
     24          1           0        0.034344   -0.872903    0.690386
     25          6           0        1.491916    0.403178   -0.411671
     26          1           0        1.288047    1.040807   -1.274086
     27          6           0        0.955560   -2.080126   -0.884480
     28          1           0        1.917704   -2.256655   -0.400633
     29          6           0        0.082346   -3.300052   -0.616710
     30          1           0       -0.916843   -3.230146   -1.044308
     31          1           0        0.563501   -4.178487   -1.056782
     32          1           0       -0.008165   -3.463431    0.460165
     33          1           0        1.171740   -1.968780   -1.954211
     34          6           0        2.920014   -0.050463   -0.515493
     35          6           0        3.588094    0.141373   -1.724963
     36          6           0        3.571832   -0.677245    0.550247
     37          6           0        4.902315   -0.299887   -1.878549
     38          1           0        3.080607    0.629155   -2.553393
     39          6           0        4.883391   -1.110327    0.393733
     40          1           0        3.052068   -0.868591    1.489969
     41          6           0        5.555681   -0.916057   -0.814836
     42          1           0        5.415959   -0.147410   -2.822991
     43          1           0        5.384784   -1.602255    1.221739
     44          1           0        6.581833   -1.253098   -0.927162
     45         35           0        1.283046    1.642273    1.094390
     46         17           0        1.026027   -2.080982    2.779385
 ---------------------------------------------------------------------
 Rotational constants (GHZ):           0.2068629           0.1280514           0.1063473
 Standard basis: 6-31+G(d,p) (6D, 7F)
 There are   621 symmetry adapted cartesian basis functions of A   symmetry.
 There are   621 symmetry adapted basis functions of A   symmetry.
   621 basis functions,  1099 primitive gaussians,   621 cartesian basis functions
   118 alpha electrons      118 beta electrons
       nuclear repulsion energy      3523.1798679797 Hartrees.
 NAtoms=   46 NActive=   46 NUniq=   46 SFac= 1.00D+00 NAtFMM=   60 NAOKFM=F Big=F
 Integral buffers will be    131072 words long.
 Raffenetti 2 integral format.
 Two-electron integral symmetry is turned on.
 Nuclear repulsion after empirical dispersion term =     3523.1346614076 Hartrees.
 ------------------------------------------------------------------------------
 Polarizable Continuum Model (PCM)
 =================================
 Model                : PCM.
 Atomic radii         : SMD-Coulomb.
 Polarization charges : Total charges.
 Charge compensation  : None.
 Solution method      : Matrix inversion.
 Cavity type          : VdW (van der Waals Surface) (Alpha=1.000).
 Cavity algorithm     : GePol (No added spheres)
                        Default sphere list used, NSphG=   46.
                        Lebedev-Laikov grids with approx.  5.0 points / Ang**2.
                        Smoothing algorithm: York/Karplus (Gamma=1.0000).
                        Polarization charges: spherical gaussians, with
                                              point-specific exponents (IZeta= 3).
                        Self-potential: point-specific (ISelfS= 7).
                        Self-field    : sphere-specific E.n sum rule (ISelfD= 2).
 1st derivatives      : Analytical E(r).r(x)/FMM algorithm (CHGder, D1EAlg=3).
                        Cavity 1st derivative terms included.
 Solvent              : Dichloromethane, Eps=   8.930000 Eps(inf)=   2.028346
 ------------------------------------------------------------------------------
 ------------------------------------------------------------------------------
 Atomic radii for non-electrostatic terms: SMD-CDS.
 ------------------------------------------------------------------------------
 Nuclear repulsion after PCM non-electrostatic terms =     3523.1180509219 Hartrees.
 One-electron integrals computed using PRISM.
 NBasis=   621 RedAO= T EigKep=  1.02D-06  NBF=   621
 NBsUse=   619 1.00D-06 EigRej=  7.29D-07 NBFU=   619
 Initial guess from the checkpoint file:  "/home/ansgus3642/gaussian/scratch/Gau-19031.chk"
 B after Tr=     0.000000    0.000000    0.000000
         Rot=    0.999928    0.001079    0.011246   -0.004123 Ang=   1.38 deg.
 ExpMin= 3.50D-02 ExpMax= 5.74D+05 ExpMxC= 5.74D+03 IAcc=3 IRadAn=         5 AccDes= 0.00D+00
 Harris functional with IExCor= 4639 and IRadAn=       5 diagonalized for initial guess.
 HarFok:  IExCor= 4639 AccDes= 0.00D+00 IRadAn=         5 IDoV= 1 UseB2=F ITyADJ=14
 ICtDFT=  3500011 ScaDFX=  1.000000  1.000000  1.000000  1.000000
 FoFCou: FMM=F IPFlag=           0 FMFlag=      100000 FMFlg1=           0
         NFxFlg=           0 DoJE=T BraDBF=F KetDBF=T FulRan=T
         wScrn=  0.000000 ICntrl=       500 IOpCl=  0 I1Cent=   200000004 NGrid=           0
         NMat0=    1 NMatS0=      1 NMatT0=    0 NMatD0=    1 NMtDS0=    0 NMtDT0=    0
 Petite list used in FoFCou.
 Requested convergence on RMS density matrix=1.00D-08 within 128 cycles.
 Requested convergence on MAX density matrix=1.00D-06.
 Requested convergence on             energy=1.00D-06.
 No special actions if energy rises.
 Inv3:  Mode=1 IEnd=    34455963.
 Iteration    1 A*A^-1 deviation from unit magnitude is 3.33D-15 for    370.
 Iteration    1 A*A^-1 deviation from orthogonality  is 2.73D-15 for   1083    479.
 Iteration    1 A^-1*A deviation from unit magnitude is 3.11D-15 for    370.
 Iteration    1 A^-1*A deviation from orthogonality  is 5.49D-15 for   1410   1344.
 Error on total polarization charges =  0.05211
 SCF Done:  E(RwB97XD) =  -4678.46501477     A.U. after   19 cycles
            NFock= 19  Conv=0.63D-08     -V/T= 2.0061
 SMD-CDS (non-electrostatic) energy       (kcal/mol) =     -10.42
 (included in total energy above)
 D1PCM: PCM CHGder 1st derivatives, ID1Alg=3 FixD1E=F DoIter=F DoCFld=F I1PDM=0.
 Calling FoFJK, ICntrl=      2127 FMM=F ISym2X=0 I1Cent= 0 IOpClX= 0 NMat=1 NMatS=1 NMatT=0.
 ***** Axes restored to original set *****
 -------------------------------------------------------------------
 Center     Atomic                   Forces (Hartrees/Bohr)
 Number     Number              X              Y              Z
 -------------------------------------------------------------------
      1        6          -0.000115467   -0.000454772    0.000125332
      2        6          -0.000400606   -0.000100901    0.000392531
      3        6          -0.000833534   -0.000731813    0.000365572
      4        6          -0.000205378   -0.000317090   -0.001305192
      5        6          -0.001612940   -0.000132899   -0.000751478
      6        6           0.000348212   -0.000233066   -0.000268236
      7       16          -0.001198945    0.000342144   -0.000349109
      8        6          -0.000572995   -0.000004692   -0.000384943
      9        6          -0.000401446    0.000140875    0.000664057
     10       16          -0.002932059    0.001687331   -0.000258957
     11        6          -0.001148727    0.000532032   -0.001016035
     12        6          -0.000088705    0.000427338   -0.000063682
     13        6           0.000016579    0.000145059    0.000073171
     14        6           0.000220185    0.000012759    0.000014738
     15        1          -0.000078687    0.000034587   -0.000098072
     16        1           0.000102474    0.000118426   -0.000116170
     17        1           0.000094092    0.000128684   -0.000024294
     18        1           0.000011092    0.000024473   -0.000051916
     19        1           0.000177068   -0.000093795    0.000013708
     20        1          -0.000087307   -0.000261342   -0.000031548
     21        1          -0.000066621    0.000058961    0.000056392
     22        1          -0.000086579   -0.000091020    0.000087360
     23        6          -0.007599790    0.001314693   -0.002782374
     24        1           0.006692734   -0.000559847    0.001183243
     25        6           0.002763989   -0.001239679    0.001725534
     26        1           0.000137437   -0.001497726   -0.000494640
     27        6           0.001659010   -0.000828341   -0.000597435
     28        1          -0.000519166   -0.000800372   -0.000034244
     29        6          -0.000004148   -0.000657982    0.000075435
     30        1          -0.000833718   -0.000501537   -0.000752578
     31        1           0.000228826   -0.000159411    0.000370354
     32        1          -0.000962224    0.000651228    0.000528759
     33        1          -0.000304353    0.000210160   -0.000185736
     34        6           0.002714226    0.002974354    0.001557798
     35        6           0.000743372    0.000548199    0.000695454
     36        6           0.002620459   -0.001745789    0.001359865
     37        6           0.000144928   -0.000139420    0.000028701
     38        1          -0.000180654    0.000047037    0.000091337
     39        6           0.000582342   -0.000536110   -0.000093701
     40        1          -0.001267938    0.001774573   -0.002580479
     41        6           0.000494295   -0.000199192   -0.000413063
     42        1           0.000022702   -0.000037466   -0.000002951
     43        1           0.000097844   -0.000047244   -0.000030728
     44        1           0.000007870   -0.000011583   -0.000014620
     45       35           0.001482917    0.001548828    0.000988612
     46       17           0.000139334   -0.001338655    0.002304230
 -------------------------------------------------------------------
 Cartesian Forces:  Max     0.007599790 RMS     0.001258996

 GradGradGradGradGradGradGradGradGradGradGradGradGradGradGradGradGradGrad
 Berny optimization.
 Using GEDIIS/GDIIS optimizer.
 FormGI is forming the generalized inverse of G from B-inverse, IUseBI=4.
 Internal  Forces:  Max     0.008839656 RMS     0.001348513
 Search for a local minimum.
 Step number   3 out of a maximum of  275
 All quantities printed in internal units (Hartrees-Bohrs-Radians)
 Mixed Optimization -- RFO/linear search
 Update second derivatives using D2CorX and points    2    3
 DE= -2.02D-03 DEPred=-5.35D-03 R= 3.78D-01
 Trust test= 3.78D-01 RLast= 9.05D-01 DXMaxT set to 5.05D-01
 ITU=  0  1  0
 Use linear search instead of GDIIS.
     Eigenvalues ---   -0.00079   0.00023   0.00264   0.00297   0.00472
     Eigenvalues ---    0.00583   0.00706   0.00879   0.01167   0.01193
     Eigenvalues ---    0.01314   0.01439   0.01600   0.01668   0.01754
     Eigenvalues ---    0.01801   0.01805   0.01821   0.01854   0.01881
     Eigenvalues ---    0.01946   0.02192   0.02259   0.02274   0.02336
     Eigenvalues ---    0.02513   0.02540   0.02560   0.02587   0.02604
     Eigenvalues ---    0.02789   0.02810   0.02862   0.02989   0.03073
     Eigenvalues ---    0.03111   0.03173   0.03389   0.03674   0.03702
     Eigenvalues ---    0.04116   0.04453   0.04544   0.04853   0.05615
     Eigenvalues ---    0.05810   0.06521   0.07453   0.07538   0.09460
     Eigenvalues ---    0.10266   0.10941   0.10998   0.11011   0.11375
     Eigenvalues ---    0.11762   0.11787   0.11832   0.11956   0.12295
     Eigenvalues ---    0.12304   0.12315   0.12442   0.12526   0.12563
     Eigenvalues ---    0.12825   0.14034   0.14882   0.15081   0.16029
     Eigenvalues ---    0.16129   0.16660   0.16852   0.17266   0.17553
     Eigenvalues ---    0.17750   0.18485   0.18718   0.19131   0.19306
     Eigenvalues ---    0.19359   0.19524   0.19782   0.20701   0.21049
     Eigenvalues ---    0.22483   0.23421   0.23526   0.24413   0.25722
     Eigenvalues ---    0.27057   0.27614   0.29122   0.29468   0.30049
     Eigenvalues ---    0.32646   0.33867   0.33936   0.34307   0.34547
     Eigenvalues ---    0.34613   0.34817   0.34939   0.36120   0.36207
     Eigenvalues ---    0.36275   0.36503   0.36529   0.36694   0.36714
     Eigenvalues ---    0.36723   0.36803   0.36829   0.36854   0.36898
     Eigenvalues ---    0.37063   0.37074   0.37775   0.40564   0.42142
     Eigenvalues ---    0.42374   0.42813   0.42945   0.46783   0.47900
     Eigenvalues ---    0.47993   0.48125   0.48144   0.48294   0.51482
     Eigenvalues ---    0.51686   0.52016
 RFO step:  Lambda=-4.71433371D-03 EMin=-7.88533386D-04
 Quartic linear search produced a step of -0.32213.
 Iteration  1 RMS(Cart)=  0.14438359 RMS(Int)=  0.02460159
 Iteration  2 RMS(Cart)=  0.04073187 RMS(Int)=  0.00280040
 Iteration  3 RMS(Cart)=  0.00280117 RMS(Int)=  0.00115886
 Iteration  4 RMS(Cart)=  0.00001520 RMS(Int)=  0.00115878
 Iteration  5 RMS(Cart)=  0.00000000 RMS(Int)=  0.00115878
 Variable       Old X    -DE/DX   Delta X   Delta X   Delta X     New X
                                 (Linear)    (Quad)   (Total)
    R1        2.62907  -0.00022  -0.00041  -0.00135  -0.00176   2.62731
    R2        2.63844   0.00051   0.00070   0.00165   0.00234   2.64078
    R3        2.05096  -0.00008  -0.00005  -0.00002  -0.00007   2.05089
    R4        2.63503   0.00013   0.00049   0.00130   0.00179   2.63683
    R5        2.05030   0.00004   0.00004   0.00002   0.00006   2.05037
    R6        2.62070   0.00160   0.00238   0.00108   0.00347   2.62417
    R7        2.04891   0.00005   0.00015  -0.00003   0.00012   2.04902
    R8        2.63356   0.00218   0.00221   0.00255   0.00476   2.63832
    R9        2.05117   0.00004   0.00011  -0.00012  -0.00001   2.05115
   R10        2.64137   0.00003  -0.00004  -0.00078  -0.00089   2.64048
   R11        3.34586   0.00311   0.01135   0.01043   0.02178   3.36764
   R12        3.34713  -0.00006  -0.00073   0.00020  -0.00060   3.34654
   R13        3.34960   0.00037  -0.00029  -0.00158  -0.00195   3.34765
   R14        2.64333   0.00009  -0.00013  -0.00158  -0.00159   2.64174
   R15        2.63405   0.00038   0.00030   0.00077   0.00106   2.63512
   R16        3.35773   0.00137   0.00277  -0.00053   0.00238   3.36011
   R17        2.63188   0.00123   0.00115   0.00231   0.00351   2.63539
   R18        3.57001   0.00884   0.06626  -0.20077  -0.13451   3.43550
   R19        2.62713   0.00027   0.00084  -0.00039   0.00045   2.62758
   R20        2.05169   0.00002  -0.00007  -0.00035  -0.00042   2.05127
   R21        2.63271  -0.00013   0.00016   0.00097   0.00107   2.63379
   R22        2.04897   0.00005   0.00008  -0.00018  -0.00010   2.04887
   R23        2.63085   0.00013  -0.00011  -0.00011  -0.00028   2.63057
   R24        2.05042   0.00002   0.00000   0.00008   0.00008   2.05050
   R25        2.05097  -0.00011  -0.00001  -0.00030  -0.00031   2.05065
   R26        2.06901  -0.00013  -0.00120   0.00671   0.00708   2.07609
   R27        2.92316   0.00668   0.00248   0.02970   0.03366   2.95682
   R28        2.89219   0.00186  -0.00567   0.02277   0.01710   2.90929
   R29        4.93027   0.00197  -0.02347   0.08518   0.06308   4.99335
   R30        2.06309  -0.00048  -0.00044   0.00167   0.00123   2.06431
   R31        2.83839   0.00404   0.01134   0.00237   0.01409   2.85248
   R32        3.70656   0.00167   0.00410   0.01676   0.02085   3.72742
   R33        2.06231  -0.00035   0.00185  -0.00157   0.00028   2.06259
   R34        2.87985   0.00147   0.00007   0.00664   0.00672   2.88657
   R35        2.07307   0.00015  -0.00089  -0.00066  -0.00155   2.07152
   R36        2.05807   0.00101   0.00262   0.00243   0.00505   2.06312
   R37        2.06735   0.00008  -0.00030  -0.00008  -0.00038   2.06697
   R38        2.06538   0.00049   0.00084   0.00245   0.00330   2.06868
   R39        2.63612  -0.00005   0.00161  -0.00107   0.00049   2.63660
   R40        2.64124   0.00057   0.00144   0.00026   0.00023   2.64147
   R41        2.63580   0.00058   0.00003   0.00149   0.00171   2.63751
   R42        2.05431   0.00004   0.00005  -0.00022  -0.00017   2.05414
   R43        2.62682   0.00107   0.00206  -0.00038   0.00149   2.62831
   R44        2.06131  -0.00084  -0.00191  -0.00214  -0.00573   2.05558
   R45        2.63075   0.00006   0.00001  -0.00015   0.00011   2.63086
   R46        2.05194   0.00001   0.00003   0.00000   0.00003   2.05197
   R47        2.63910   0.00028  -0.00012   0.00142   0.00136   2.64046
   R48        2.05188   0.00004   0.00010  -0.00003   0.00007   2.05196
   R49        5.08380   0.00126  -0.03849   0.07583   0.03562   5.11942
   R50        2.05207   0.00001   0.00002  -0.00003   0.00000   2.05207
    A1        2.09643   0.00052  -0.00024   0.00048   0.00021   2.09663
    A2        2.09571  -0.00021   0.00106   0.00007   0.00115   2.09687
    A3        2.09076  -0.00031  -0.00076  -0.00066  -0.00139   2.08936
    A4        2.10902  -0.00025  -0.00191   0.00024  -0.00168   2.10734
    A5        2.08056   0.00006   0.00097  -0.00032   0.00066   2.08122
    A6        2.09316   0.00019   0.00097  -0.00003   0.00095   2.09411
    A7        2.08851   0.00012   0.00198   0.00050   0.00248   2.09099
    A8        2.10412  -0.00020  -0.00096  -0.00056  -0.00152   2.10260
    A9        2.09056   0.00008  -0.00102   0.00004  -0.00098   2.08957
   A10        2.08056   0.00000   0.00008  -0.00244  -0.00238   2.07818
   A11        2.10445  -0.00026  -0.00135  -0.00134  -0.00268   2.10178
   A12        2.09793   0.00025   0.00124   0.00369   0.00494   2.10287
   A13        2.12478  -0.00101  -0.00364   0.00180  -0.00187   2.12290
   A14        2.03615   0.00114   0.00807   0.00669   0.01478   2.05094
   A15        2.12176  -0.00011  -0.00434  -0.00856  -0.01287   2.10888
   A16        2.06456   0.00060   0.00370  -0.00150   0.00220   2.06676
   A17        2.07876  -0.00084  -0.00105  -0.00608  -0.00704   2.07172
   A18        2.13963   0.00023  -0.00258   0.00734   0.00476   2.14439
   A19        1.75568  -0.00034   0.00255   0.00509   0.00758   1.76326
   A20        2.14762   0.00011  -0.00243   0.00350   0.00112   2.14874
   A21        2.06512   0.00004   0.00079   0.00115   0.00177   2.06690
   A22        2.06828  -0.00015   0.00165  -0.00361  -0.00197   2.06631
   A23        2.11102   0.00026  -0.00300  -0.00142  -0.00444   2.10658
   A24        2.12464  -0.00036  -0.00195   0.00437   0.00207   2.12671
   A25        2.04745   0.00010   0.00496  -0.00242   0.00198   2.04943
   A26        1.76588  -0.00154  -0.00036   0.00421   0.00373   1.76962
   A27        1.86908   0.00100   0.01400  -0.01308   0.00048   1.86956
   A28        1.85285   0.00516  -0.00141   0.04519   0.04382   1.89667
   A29        2.07814   0.00023   0.00023  -0.00259  -0.00227   2.07587
   A30        2.10076   0.00003   0.00045   0.00179   0.00219   2.10296
   A31        2.10420  -0.00026  -0.00073   0.00077  -0.00001   2.10420
   A32        2.09038  -0.00012   0.00076  -0.00078  -0.00003   2.09035
   A33        2.09031   0.00005  -0.00072   0.00069  -0.00002   2.09028
   A34        2.10250   0.00008  -0.00004   0.00009   0.00005   2.10255
   A35        2.10884  -0.00001  -0.00091   0.00137   0.00040   2.10924
   A36        2.09369  -0.00006   0.00026  -0.00087  -0.00060   2.09309
   A37        2.08056   0.00006   0.00062  -0.00063   0.00001   2.08057
   A38        2.09532   0.00040  -0.00008   0.00087   0.00076   2.09607
   A39        2.08939  -0.00005   0.00013   0.00060   0.00069   2.09008
   A40        2.09847  -0.00034  -0.00004  -0.00143  -0.00151   2.09696
   A41        1.83737   0.00181  -0.00807   0.09685   0.09094   1.92831
   A42        1.80776   0.00539   0.01185   0.05958   0.07121   1.87897
   A43        1.86664  -0.00431  -0.00038   0.04103   0.04397   1.91061
   A44        1.98908  -0.00282  -0.00231  -0.05364  -0.06184   1.92724
   A45        1.95145   0.00014  -0.00152  -0.07402  -0.08347   1.86797
   A46        1.99360   0.00021   0.00070  -0.03575  -0.04234   1.95126
   A47        2.25606   0.00084  -0.04396   0.22237   0.18137   2.43743
   A48        1.94344  -0.00175  -0.00991  -0.00497  -0.01649   1.92695
   A49        1.99367   0.00409   0.01429   0.02301   0.03869   2.03236
   A50        1.92714   0.00116   0.00100  -0.00700  -0.00489   1.92225
   A51        1.87480  -0.00085  -0.00708   0.00417  -0.00332   1.87148
   A52        1.79026   0.00074  -0.00118   0.01114   0.01003   1.80029
   A53        1.92316  -0.00389   0.00056  -0.02788  -0.02759   1.89557
   A54        1.82967   0.00051  -0.00965  -0.01380  -0.02345   1.80622
   A55        2.03349  -0.00155  -0.00582   0.01015   0.00434   2.03784
   A56        1.91972   0.00083   0.00442   0.00766   0.01211   1.93183
   A57        1.87316   0.00024   0.00505  -0.00357   0.00160   1.87477
   A58        1.84940  -0.00006   0.00704   0.01695   0.02409   1.87348
   A59        1.94497   0.00017  -0.00044  -0.01645  -0.01688   1.92809
   A60        1.98813   0.00038  -0.00614  -0.00649  -0.01270   1.97544
   A61        1.89661   0.00006   0.00340  -0.00562  -0.00229   1.89432
   A62        1.91796  -0.00009   0.00536   0.01963   0.02499   1.94295
   A63        1.87247  -0.00023  -0.00199  -0.00864  -0.01077   1.86170
   A64        1.89702  -0.00032  -0.00044   0.00260   0.00216   1.89918
   A65        1.88887   0.00019  -0.00021  -0.00209  -0.00231   1.88656
   A66        2.06434   0.00047  -0.00607   0.00241  -0.00272   2.06162
   A67        2.12485   0.00054   0.01121  -0.00171   0.00867   2.13352
   A68        2.09374  -0.00101  -0.00505  -0.00081  -0.00589   2.08784
   A69        2.09811   0.00055   0.00348  -0.00117   0.00204   2.10015
   A70        2.09307  -0.00049  -0.00075  -0.00040  -0.00102   2.09205
   A71        2.09197  -0.00007  -0.00273   0.00159  -0.00101   2.09096
   A72        2.08735   0.00073   0.00219   0.00303   0.00605   2.09339
   A73        2.10987  -0.00224  -0.00571  -0.01194  -0.02061   2.08926
   A74        2.08511   0.00151   0.00361   0.00883   0.01461   2.09972
   A75        2.09220   0.00033   0.00032   0.00163   0.00199   2.09419
   A76        2.09100  -0.00013  -0.00072  -0.00055  -0.00130   2.08970
   A77        2.09987  -0.00020   0.00040  -0.00097  -0.00060   2.09926
   A78        2.10402  -0.00025   0.00079  -0.00251  -0.00227   2.10175
   A79        2.08401   0.00023  -0.00041   0.00155   0.00142   2.08543
   A80        2.09515   0.00002  -0.00038   0.00096   0.00084   2.09599
   A81        2.58835   0.00236  -0.03418   0.16209   0.12971   2.71805
   A82        2.09079  -0.00035  -0.00174  -0.00010  -0.00192   2.08888
   A83        2.09652   0.00016   0.00074   0.00006   0.00085   2.09737
   A84        2.09583   0.00019   0.00100   0.00004   0.00109   2.09692
   A85        1.25961   0.00146   0.04644  -0.13819  -0.09053   1.16908
    D1       -0.03218  -0.00009  -0.00161   0.00029  -0.00132  -0.03350
    D2        3.14144   0.00006  -0.00292   0.00411   0.00118  -3.14057
    D3        3.08355  -0.00026   0.00198  -0.00464  -0.00265   3.08089
    D4       -0.02602  -0.00011   0.00067  -0.00082  -0.00015  -0.02617
    D5       -0.02095  -0.00022   0.00166  -0.01201  -0.01033  -0.03128
    D6        3.09791  -0.00084   0.01015  -0.02368  -0.01347   3.08444
    D7       -3.13675  -0.00004  -0.00193  -0.00710  -0.00904   3.13740
    D8       -0.01789  -0.00066   0.00655  -0.01877  -0.01219  -0.03007
    D9        0.03733   0.00012   0.00038   0.00727   0.00762   0.04496
   D10       -3.10743   0.00004  -0.00086   0.00342   0.00255  -3.10488
   D11       -3.13651  -0.00003   0.00170   0.00342   0.00510  -3.13142
   D12        0.00191  -0.00012   0.00045  -0.00044   0.00002   0.00194
   D13        0.01104   0.00011   0.00072  -0.00279  -0.00207   0.00897
   D14        3.12935  -0.00028  -0.00028  -0.00698  -0.00722   3.12213
   D15       -3.12741   0.00019   0.00195   0.00103   0.00297  -3.12444
   D16       -0.00910  -0.00019   0.00096  -0.00316  -0.00218  -0.01128
   D17       -0.06585  -0.00036  -0.00043  -0.00948  -0.00986  -0.07571
   D18        3.10914  -0.00067  -0.00413  -0.00672  -0.01079   3.09835
   D19        3.09894   0.00003   0.00060  -0.00523  -0.00460   3.09434
   D20       -0.00925  -0.00028  -0.00310  -0.00247  -0.00553  -0.01479
   D21        0.07047   0.00042  -0.00067   0.01683   0.01610   0.08656
   D22       -3.04755   0.00107  -0.00947   0.02913   0.01955  -3.02800
   D23       -3.10616   0.00077   0.00336   0.01424   0.01759  -3.08857
   D24        0.05901   0.00142  -0.00544   0.02654   0.02104   0.08005
   D25        2.35762  -0.00126   0.00011  -0.01344  -0.01345   2.34418
   D26       -1.98910   0.00410   0.00316   0.03352   0.03651  -1.95259
   D27       -0.75063  -0.00156  -0.00359  -0.01090  -0.01459  -0.76522
   D28        1.18583   0.00381  -0.00054   0.03606   0.03537   1.22120
   D29       -2.44790   0.00052   0.00063  -0.01358  -0.01314  -2.46104
   D30        0.66993  -0.00012   0.00949  -0.02591  -0.01648   0.65345
   D31       -0.72102  -0.00070  -0.00376   0.00916   0.00536  -0.71566
   D32        2.49236  -0.00091  -0.00396  -0.00787  -0.01190   2.48046
   D33        0.03356  -0.00023  -0.00705   0.00358  -0.00353   0.03003
   D34       -3.09439  -0.00078  -0.00730  -0.04345  -0.05077   3.13803
   D35        3.10324  -0.00001  -0.00689   0.02082   0.01387   3.11711
   D36       -0.02471  -0.00056  -0.00714  -0.02620  -0.03337  -0.05808
   D37        3.06358   0.00056   0.00231   0.03684   0.03913   3.10271
   D38       -0.07459   0.00031   0.00201   0.02137   0.02336  -0.05123
   D39       -0.00954   0.00035   0.00229   0.02031   0.02258   0.01304
   D40        3.13547   0.00010   0.00199   0.00484   0.00681  -3.14090
   D41        0.69876   0.00087   0.01004  -0.00369   0.00647   0.70523
   D42       -1.25013  -0.00131  -0.00465  -0.00587  -0.01066  -1.26079
   D43       -2.45589   0.00139   0.01024   0.04137   0.05168  -2.40422
   D44        1.87840  -0.00078  -0.00445   0.03919   0.03454   1.91295
   D45        0.03956   0.00042   0.00693   0.01399   0.02098   0.06054
   D46       -3.11542   0.00027   0.00403   0.01104   0.01513  -3.10029
   D47       -3.08887  -0.00011   0.00675  -0.03140  -0.02473  -3.11360
   D48        0.03934  -0.00026   0.00384  -0.03435  -0.03058   0.00876
   D49       -0.65241  -0.00111   0.01580  -0.02572  -0.00778  -0.66018
   D50       -2.74578  -0.00117   0.01671  -0.03468  -0.02018  -2.76596
   D51        1.42572  -0.00212   0.00995  -0.04268  -0.03304   1.39268
   D52        1.22334  -0.00030   0.02050  -0.00755   0.01535   1.23869
   D53       -0.87003  -0.00037   0.02141  -0.01652   0.00294  -0.86709
   D54       -2.98172  -0.00131   0.01466  -0.02451  -0.00992  -2.99163
   D55       -0.01995  -0.00005  -0.00190   0.00423   0.00234  -0.01761
   D56        3.12341  -0.00009  -0.00221   0.00258   0.00037   3.12378
   D57        3.13506   0.00009   0.00100   0.00717   0.00817  -3.13995
   D58       -0.00477   0.00006   0.00069   0.00553   0.00621   0.00145
   D59       -0.01368  -0.00016  -0.00287  -0.00964  -0.01251  -0.02619
   D60       -3.13997   0.00003  -0.00119  -0.00041  -0.00160  -3.14157
   D61        3.12614  -0.00012  -0.00255  -0.00798  -0.01053   3.11561
   D62       -0.00015   0.00007  -0.00087   0.00125   0.00037   0.00022
   D63        0.02868   0.00001   0.00265  -0.00286  -0.00021   0.02847
   D64       -3.11636   0.00026   0.00295   0.01270   0.01563  -3.10073
   D65       -3.12811  -0.00017   0.00098  -0.01202  -0.01104  -3.13915
   D66        0.01004   0.00007   0.00128   0.00354   0.00480   0.01484
   D67        2.90063  -0.00298   0.01180  -0.10193  -0.09149   2.80914
   D68       -1.41363   0.00319   0.02003   0.00125   0.01629  -1.39734
   D69        0.88003   0.00102   0.01750  -0.16965  -0.14979   0.73024
   D70       -0.31015   0.00156   0.01013  -0.04860  -0.03916  -0.34930
   D71       -2.43761   0.00100   0.01690  -0.06731  -0.05052  -2.48813
   D72        1.66663   0.00214   0.00370  -0.04199  -0.03915   1.62748
   D73       -2.29674  -0.00249   0.01381  -0.17420  -0.15901  -2.45576
   D74        1.85897  -0.00305   0.02059  -0.19291  -0.17037   1.68860
   D75       -0.31996  -0.00191   0.00739  -0.16759  -0.15901  -0.47897
   D76        1.71352  -0.00018   0.01756   0.02002   0.03623   1.74976
   D77       -0.41395  -0.00073   0.02434   0.00131   0.02487  -0.38907
   D78       -2.59288   0.00040   0.01114   0.02663   0.03624  -2.55664
   D79        2.90086   0.00210   0.06896   0.19152   0.26060  -3.12172
   D80       -1.31504   0.00187   0.06544   0.18303   0.24852  -1.06652
   D81        0.91956   0.00154   0.06390   0.17560   0.23961   1.15917
   D82       -1.37963   0.00183   0.05838   0.29271   0.34822  -1.03141
   D83        0.68765   0.00161   0.05485   0.28422   0.33613   1.02378
   D84        2.92225   0.00128   0.05331   0.27679   0.32722  -3.03371
   D85        0.91172  -0.00189   0.05428   0.11218   0.16929   1.08101
   D86        2.97900  -0.00212   0.05076   0.10369   0.15720   3.13621
   D87       -1.06958  -0.00245   0.04922   0.09625   0.14829  -0.92129
   D88        0.64078   0.00143  -0.00012   0.03330   0.03521   0.67599
   D89        1.93186  -0.00018  -0.02060   0.10266   0.08029   2.01215
   D90       -1.18531   0.00008  -0.02838   0.10765   0.07746  -1.10785
   D91       -0.23286  -0.00007  -0.01193   0.09023   0.07748  -0.15539
   D92        2.93315   0.00019  -0.01971   0.09523   0.07465   3.00780
   D93       -2.17028   0.00135  -0.00723   0.08839   0.08042  -2.08986
   D94        0.99573   0.00161  -0.01501   0.09339   0.07760   1.07333
   D95        1.08403   0.00044   0.06403   0.23811   0.30208   1.38610
   D96       -3.11299   0.00044   0.05997   0.21907   0.27904  -2.83395
   D97       -1.04917   0.00066   0.06498   0.22456   0.28952  -0.75965
   D98        3.12749   0.00032   0.05193   0.22415   0.27608  -2.87962
   D99       -1.06952   0.00032   0.04786   0.20511   0.25304  -0.81648
   D100       0.99429   0.00053   0.05288   0.21059   0.26352   1.25781
   D101      -1.13821   0.00047   0.06323   0.23361   0.29680  -0.84141
   D102       0.94796   0.00047   0.05917   0.21457   0.27376   1.22172
   D103       3.01178   0.00068   0.06418   0.22006   0.28424  -2.98717
   D104      -3.10879   0.00041  -0.00398   0.00311  -0.00070  -3.10949
   D105       0.02422   0.00024  -0.00428   0.00482   0.00050   0.02472
   D106       0.00883   0.00017   0.00366  -0.00180   0.00226   0.01109
   D107      -3.14134   0.00001   0.00336  -0.00010   0.00346  -3.13788
   D108       3.11247  -0.00048   0.00475  -0.01302  -0.00862   3.10386
   D109       0.01556  -0.00051   0.00230  -0.01117  -0.01024   0.00532
   D110      -0.00430  -0.00024  -0.00316  -0.00799  -0.01153  -0.01583
   D111      -3.10121  -0.00027  -0.00561  -0.00613  -0.01315  -3.11436
   D112      -0.01652  -0.00002  -0.00135   0.00943   0.00795  -0.00857
   D113       3.14125  -0.00009  -0.00172   0.00213   0.00027   3.14152
   D114       3.13365   0.00015  -0.00106   0.00774   0.00674   3.14039
   D115       0.00823   0.00008  -0.00143   0.00043  -0.00093   0.00730
   D116       0.00751   0.00014   0.00038   0.01018   0.01063   0.01815
   D117      -3.13518   0.00009  -0.00023   0.00648   0.00611  -3.12906
   D118       3.10507   0.00007   0.00260   0.00781   0.01136   3.11642
   D119      -0.03762   0.00003   0.00199   0.00411   0.00684  -0.03079
   D120       1.06008  -0.00016  -0.02745   0.04645   0.01943   1.07951
   D121      -2.03689  -0.00017  -0.02987   0.04845   0.01803  -2.01887
   D122       0.01961  -0.00009  -0.00154  -0.00725  -0.00892   0.01069
   D123      -3.13198  -0.00004  -0.00038  -0.00610  -0.00639  -3.13838
   D124      -3.13824  -0.00002  -0.00117   0.00010  -0.00121  -3.13945
   D125      -0.00664   0.00004  -0.00002   0.00125   0.00132  -0.00533
   D126      -0.01521   0.00003   0.00200  -0.00255  -0.00034  -0.01555
   D127       3.13638  -0.00002   0.00085  -0.00370  -0.00286   3.13352
   D128       3.12749   0.00008   0.00262   0.00118   0.00421   3.13170
   D129      -0.00411   0.00002   0.00147   0.00003   0.00169  -0.00243
   D130      -0.85197  -0.00094   0.00989  -0.00818   0.00390  -0.84807
         Item               Value     Threshold  Converged?
 Maximum Force            0.008840     0.000450     NO 
 RMS     Force            0.001349     0.000300     NO 
 Maximum Displacement     1.274049     0.001800     NO 
 RMS     Displacement     0.166133     0.001200     NO 
 Predicted change in Energy=-5.676811D-03
 GradGradGradGradGradGradGradGradGradGradGradGradGradGradGradGradGradGrad

                          Input orientation:                          
 ---------------------------------------------------------------------
 Center     Atomic      Atomic             Coordinates (Angstroms)
 Number     Number       Type             X           Y           Z
 ---------------------------------------------------------------------
      1          6           0       -4.053777   -1.450336    1.015699
      2          6           0       -4.638174   -2.436599    0.229100
      3          6           0       -4.182289   -2.678200   -1.067356
      4          6           0       -3.098818   -1.964395   -1.562260
      5          6           0       -2.476810   -1.020611   -0.742760
      6          6           0       -2.971339   -0.713568    0.527502
      7         16           0       -2.312060    0.592285    1.525612
      8          6           0       -1.959912    1.815631    0.293693
      9          6           0       -1.403015    1.507772   -0.951035
     10         16           0       -1.049114   -0.177118   -1.395457
     11          6           0       -1.140353    2.491999   -1.903497
     12          6           0       -1.373648    3.823339   -1.577202
     13          6           0       -1.882249    4.149076   -0.321125
     14          6           0       -2.190309    3.155473    0.603875
     15          1           0       -2.065287    5.187190   -0.063813
     16          1           0       -2.621172    3.419533    1.564188
     17          1           0       -0.743077    2.223879   -2.877437
     18          1           0       -1.158437    4.600749   -2.301663
     19          1           0       -4.452188   -1.232146    2.001349
     20          1           0       -2.724539   -2.156908   -2.562758
     21          1           0       -5.478510   -2.999320    0.622065
     22          1           0       -4.663261   -3.425083   -1.689072
     23          6           0        0.389817   -0.741530   -0.438378
     24          1           0        0.121372   -0.871246    0.619013
     25          6           0        1.512511    0.337978   -0.588200
     26          1           0        1.329080    0.958679   -1.468196
     27          6           0        0.845567   -2.116531   -0.959740
     28          1           0        1.687851   -2.367773   -0.312630
     29          6           0       -0.163788   -3.258738   -0.860574
     30          1           0       -0.914159   -3.239274   -1.653354
     31          1           0        0.372895   -4.206638   -0.959792
     32          1           0       -0.673561   -3.256488    0.108182
     33          1           0        1.232202   -2.034253   -1.982191
     34          6           0        2.928650   -0.174557   -0.689943
     35          6           0        3.623392    0.044409   -1.879925
     36          6           0        3.544882   -0.874783    0.351114
     37          6           0        4.921576   -0.443138   -2.038091
     38          1           0        3.149207    0.591459   -2.690763
     39          6           0        4.836488   -1.364649    0.189191
     40          1           0        2.995567   -1.068385    1.269810
     41          6           0        5.533121   -1.143052   -1.001593
     42          1           0        5.453288   -0.267156   -2.968356
     43          1           0        5.303728   -1.917689    0.998450
     44          1           0        6.544149   -1.521098   -1.120360
     45         35           0        1.415865    1.629232    0.899730
     46         17           0        1.002074   -2.104280    2.783752
 ---------------------------------------------------------------------
                    Distance matrix (angstroms):
                    1          2          3          4          5
     1  C    0.000000
     2  C    1.390314   0.000000
     3  C    2.421422   1.395350   0.000000
     4  C    2.796797   2.408644   1.388653   0.000000
     5  C    2.400763   2.760621   2.400337   1.396138   0.000000
     6  C    1.397439   2.415827   2.805307   2.438836   1.397283
     7  S    2.732378   4.033099   4.573544   4.085407   2.788206
     8  C    3.946150   5.025805   5.194798   4.362369   3.063607
     9  C    4.432267   5.236129   5.025958   3.912198   2.754839
    10  S    4.057432   4.541563   4.022418   2.724604   1.782081
    11  C    5.705415   6.408886   6.056688   4.879701   3.933429
    12  C    6.458938   7.287434   7.100592   6.039396   5.037571
    13  C    6.152727   7.160236   7.242840   6.355705   5.220819
    14  C    4.985538   6.115862   6.386919   5.632990   4.397180
    15  H    7.012574   8.051566   8.206896   7.379614   6.258364
    16  H    5.105764   6.336012   6.822350   6.244158   5.005770
    17  H    6.294211   6.822200   6.255793   4.982052   4.253163
    18  H    7.483549   8.248491   7.978113   6.885703   5.980633
    19  H    1.085285   2.150852   3.403067   3.881637   3.387772
    20  H    3.882199   3.396277   2.152442   1.085422   2.159845
    21  H    2.141066   1.085007   2.153474   3.391943   3.845547
    22  H    3.403951   2.158034   1.084297   2.144102   3.384901
    23  C    4.728876   5.347848   5.005042   3.863817   2.896219
    24  H    4.233742   5.025499   4.962904   4.040118   2.937225
    25  C    6.062518   6.796851   6.462017   5.245385   4.217149
    26  H    6.399081   7.072259   6.615342   5.306552   4.350707
    27  C    5.324448   5.620250   5.060276   3.993038   3.505184
    28  H    5.964263   6.349551   5.926594   4.963515   4.398211
    29  C    4.682172   4.677973   4.065481   3.283609   3.220740
    30  H    4.492365   4.249260   3.367324   2.531077   2.862433
    31  H    5.576306   5.445853   4.805975   4.176531   4.280034
    32  H    3.938481   4.050308   3.745328   3.215859   2.995823
    33  H    6.104906   6.285938   5.528861   4.351891   4.039855
    34  C    7.300076   7.950994   7.548252   6.347820   5.471526
    35  C    8.340133   8.880139   8.306715   7.023127   6.296021
    36  C    7.649350   8.331661   8.060616   6.999071   6.121977
    37  C    9.533994  10.025112   9.424340   8.177246   7.533092
    38  H    8.354026   8.850878   8.190051   6.844247   6.168108
    39  C    8.929013   9.535193   9.200145   8.148396   7.380463
    40  H    7.064256   7.824902   7.718515   6.779748   5.830921
    41  C    9.801658  10.326815   9.836167   8.689034   8.015048
    42  H   10.375784  10.805916  10.112926   8.831548   8.270879
    43  H    9.369185   9.985119   9.738093   8.784202   8.023300
    44  H   10.811280  11.300599  10.788798   9.663260   9.042719
    45  Br   6.278071   7.323395   7.332307   6.273588   4.987220
    46  Cl   5.395858   6.200732   6.483675   5.977014   5.070825
                    6          7          8          9         10
     6  C    0.000000
     7  S    1.770911   0.000000
     8  C    2.733952   1.771498   0.000000
     9  C    3.095168   2.792537   1.397949   0.000000
    10  S    2.771371   3.274089   2.766555   1.778092   0.000000
    11  C    4.420173   4.091528   2.440656   1.394589   2.718569
    12  C    5.250326   4.576875   2.806216   2.398916   4.017712
    13  C    5.054858   4.030624   2.414332   2.757342   4.534783
    14  C    3.947825   2.726601   1.394444   2.398436   4.050409
    15  H    5.999127   4.868297   3.392098   3.842380   5.619758
    16  H    4.275496   2.844358   2.150332   3.386013   4.915970
    17  H    5.018700   4.950823   3.421026   2.158553   2.838082
    18  H    6.287507   5.660977   3.890388   3.383861   4.864275
    19  H    2.152688   2.852197   4.291442   5.051850   4.922630
    20  H    3.419626   4.943983   4.952275   4.215917   2.844154
    21  H    3.394041   4.872620   5.972613   6.276797   5.626257
    22  H    3.889487   5.656994   6.221296   5.958772   4.868012
    23  C    3.497294   3.596728   3.549116   2.921716   1.817989
    24  H    3.098079   2.980845   3.414218   3.232420   2.431037
    25  C    4.738718   4.377239   3.875425   3.162335   2.734760
    26  H    5.027208   4.728111   3.828327   2.834308   2.636500
    27  C    4.330007   4.846160   4.990361   4.265181   2.746086
    28  H    5.015003   5.304749   5.583428   4.998086   3.669122
    29  C    4.035714   5.013915   5.505236   4.925799   3.250583
    30  H    3.920116   5.171151   5.516943   4.823555   3.075959
    31  H    5.059395   6.034557   6.578825   5.984013   4.295223
    32  H    3.452833   4.416656   5.235982   4.934797   3.447389
    33  H    5.070751   5.636060   5.494620   4.533607   2.999602
    34  C    6.048353   5.741235   5.369025   4.654216   4.039847
    35  C    7.061211   6.864943   6.247810   5.316863   4.702775
    36  C    6.520601   6.151057   6.127347   5.643921   4.964075
    37  C    8.303824   8.130041   7.608820   6.707324   6.011064
    38  H    7.037144   6.899511   6.042241   4.958730   4.460317
    39  C    7.842227   7.531093   7.504410   6.962925   6.209803
    40  H    6.023361   5.567241   5.816110   5.560240   4.925186
    41  C    8.651498   8.422887   8.159480   7.425591   6.664381
    42  H    9.132067   9.013047   8.362686   7.364024   6.690542
    43  H    8.375466   8.036050   8.197246   7.779119   7.008494
    44  H    9.690823   9.481561   9.244045   8.506476   7.716191
    45  Br   4.987467   3.919747   3.434807   3.374340   3.821898
    46  Cl   4.776270   4.453972   5.508126   5.725383   5.038563
                   11         12         13         14         15
    11  C    0.000000
    12  C    1.390454   0.000000
    13  C    2.408363   1.393739   0.000000
    14  C    2.798129   2.422825   1.392039   0.000000
    15  H    3.391754   2.151465   1.085078   2.142268   0.000000
    16  H    3.883039   3.404072   2.152358   1.085160   2.466578
    17  H    1.085484   2.155575   3.396885   3.883540   4.294873
    18  H    2.146086   1.084216   2.156488   3.405251   2.484806
    19  H    6.331299   6.916746   6.399690   5.130325   7.153326
    20  H    4.955463   6.209636   6.745354   6.207605   7.785571
    21  H    7.439937   8.260469   8.057435   6.978114   8.896036
    22  H    6.889755   7.960759   8.183714   7.394377   9.141235
    23  C    3.865709   5.024417   5.393891   4.788525   6.427873
    24  H    4.389354   5.394218   5.486529   4.643120   6.477066
    25  C    3.661626   4.632039   5.110792   4.803145   6.049007
    26  H    2.939159   3.939911   4.669801   4.637400   5.601279
    27  C    5.106183   6.370890   6.863428   6.281358   7.913286
    28  H    5.843541   7.021523   7.430680   6.810752   8.439515
    29  C    5.925568   7.220329   7.623636   6.884294   8.693920
    30  H    5.741187   7.077954   7.569660   6.900466   8.651996
    31  H    6.931972   8.240882   8.678221   7.950833   9.746359
    32  H    6.108180   7.311265   7.515824   6.607532   8.559334
    33  H    5.110985   6.423850   7.119866   6.733095   8.167181
    34  C    5.013983   5.939712   6.478780   6.242340   7.353896
    35  C    5.355793   6.272349   7.042033   7.046070   7.880833
    36  C    6.194346   7.069844   7.425956   7.014219   8.270047
    37  C    6.736477   7.618733   8.386206   8.396958   9.187744
    38  H    4.757327   5.669329   6.602073   6.777849   7.430516
    39  C    7.414560   8.282582   8.706493   8.365366   9.519722
    40  H    6.312848   7.150139   7.317518   6.721440   8.156165
    41  C    7.652599   8.526419   9.135501   8.983664   9.934143
    42  H    7.226546   8.079265   8.962201   9.104933   9.732175
    43  H    8.330236   9.175007   9.496589   9.058325  10.291264
    44  H    8.704586   9.563641  10.187926  10.056543  10.965392
    45  Br   3.890591   4.327896   4.326391   3.927014   5.070099
    46  Cl   6.905511   7.732958   7.554074   6.527493   8.407310
                   16         17         18         19         20
    16  H    0.000000
    17  H    4.968387   0.000000
    18  H    4.298798   2.480635   0.000000
    19  H    5.018152   7.035920   7.961619   0.000000
    20  H    6.938232   4.818351   6.941669   4.966994   0.000000
    21  H    7.088981   7.871000   9.218040   2.465494   4.293845
    22  H    7.848732   6.977881   8.779125   4.297991   2.475931
    23  C    5.512783   4.003262   5.865907   5.444078   4.026847
    24  H    5.179353   4.748920   6.333324   4.791509   4.458229
    25  C    5.587137   3.726246   5.314239   6.689447   5.298673
    26  H    5.554786   2.807227   4.488550   7.089466   5.228459
    27  C    7.002607   5.004049   7.137131   6.133221   3.913689
    28  H    7.455403   5.794040   7.785749   6.659146   4.957492
    29  C    7.517814   5.870469   8.052180   5.539680   3.266330
    30  H    7.589874   5.601222   7.870574   5.468370   2.296957
    31  H    8.572829   6.802522   9.039671   6.395106   4.045367
    32  H    7.105098   6.241248   8.232778   4.686157   3.542529
    33  H    7.561024   4.778585   7.059778   6.987436   4.000988
    34  C    6.985637   4.900939   6.488873   7.927063   6.276599
    35  C    7.889738   4.981082   6.618458   9.050352   6.753391
    36  C    7.611369   6.197728   7.690246   8.173379   7.031368
    37  C    9.208132   6.317102   7.904228  10.237532   7.853367
    38  H    7.707132   4.224869   5.897593   9.117163   6.486201
    39  C    8.966366   7.308439   8.816431   9.464723   8.085174
    40  H    7.195543   6.481985   7.883543   7.485388   6.970874
    41  C    9.689836   7.365166   8.913943  10.427464   8.464874
    42  H    9.966571   6.678957   8.237468  11.124192   8.403127
    43  H    9.571314   8.290895   9.753992   9.831261   8.785927
    44  H   10.752662   8.379489   9.909708  11.434509   9.401774
    45  Br   4.465911   4.391085   5.070095   6.620808   6.592923
    46  Cl   6.717720   7.336728   8.688306   5.578687   6.517330
                   21         22         23         24         25
    21  H    0.000000
    22  H    2.487420   0.000000
    23  C    6.376473   5.856559   0.000000
    24  H    5.990608   5.894239   1.098620   0.000000
    25  C    7.840706   7.315238   1.564681   2.203374   0.000000
    26  H    8.147284   7.427941   2.198512   3.027149   1.092387
    27  C    6.578402   5.708890   1.539530   2.137207   2.570499
    28  H    7.254601   6.584004   2.084555   2.358263   2.725393
    29  C    5.523748   4.578137   2.611717   2.823228   3.977504
    30  H    5.105723   3.753873   3.068427   3.441444   4.451967
    31  H    6.180520   5.148354   3.504159   3.698746   4.700036
    32  H    4.839189   4.379069   2.784693   2.565589   4.264275
    33  H    7.262724   6.064389   2.182683   3.058233   2.765729
    34  C    8.965544   8.318731   2.613507   3.174831   1.509468
    35  C    9.918108   8.985678   3.626537   4.398552   2.492098
    36  C    9.274086   8.834025   3.255072   3.433978   2.546297
    37  C   11.035048  10.044048   4.815077   5.503221   3.786033
    38  H    9.914939   8.841416   3.803200   4.718253   2.676527
    39  C   10.452690   9.900429   4.533763   4.760306   3.814721
    40  H    8.715393   8.542052   3.132839   2.953540   2.762157
    41  C   11.284415  10.471222   5.189606   5.655729   4.304607
    42  H   11.826245  10.674907   5.680191   6.454725   4.643388
    43  H   10.842890  10.432444   5.253033   5.300550   4.688157
    44  H   12.237872  11.382206   6.240884   6.685790   5.390430
    45  Br   8.308610   8.318880   2.909264   2.829648   1.972464
    46  Cl   6.889990   7.338031   3.551629   2.642366   4.194667
                   26         27         28         29         30
    26  H    0.000000
    27  C    3.154240   0.000000
    28  H    3.539679   1.091473   0.000000
    29  C    4.514917   1.527505   2.126647   0.000000
    30  H    4.763320   2.199612   3.054097   1.091758   0.000000
    31  H    5.277619   2.142887   2.351457   1.093794   1.753091
    32  H    4.925766   2.178924   2.557961   1.094697   1.777974
    33  H    3.038292   1.096203   1.762465   2.169373   2.483360
    34  C    2.109153   2.860644   2.547968   4.370865   5.008775
    35  C    2.503853   3.637679   3.467182   5.127630   5.605647
    36  C    3.403124   3.247549   2.473487   4.572271   5.430631
    37  C    3.898192   4.536180   4.139857   5.930858   6.482453
    38  H    2.223147   3.954289   4.067939   5.399032   5.679936
    39  C    4.521802   4.220523   3.342455   5.449068   6.322906
    40  H    3.792473   3.269863   2.429537   4.395192   5.342622
    41  C    4.723235   4.787752   4.093985   6.078716   6.810753
    42  H    4.556561   5.355914   5.063990   6.704018   7.148923
    43  H    5.491418   4.873320   3.872477   5.928585   6.887726
    44  H    5.785087   5.731856   4.995290   6.934212   7.672194
    45  Br   2.462569   4.220616   4.185670   5.430122   5.970729
    46  Cl   5.250496   3.746782   3.182342   3.996639   4.964683
                   31         32         33         34         35
    31  H    0.000000
    32  H    1.771559   0.000000
    33  H    2.550091   3.081469   0.000000
    34  C    4.781461   4.807414   2.829541   0.000000
    35  C    5.429896   5.771681   3.170029   1.395231   0.000000
    36  C    4.783433   4.850443   3.483844   1.397804   2.414251
    37  C    6.001429   6.620195   4.018240   2.421031   1.395708
    38  H    5.807400   6.103633   3.327362   2.153765   1.087002
    39  C    5.414862   5.826342   4.260768   2.414341   2.781777
    40  H    4.658129   4.427152   3.823332   2.155004   3.399015
    41  C    6.001269   6.649896   4.500412   2.796136   2.414248
    42  H    6.735298   7.479270   4.681103   3.401990   2.151807
    43  H    5.778158   6.189745   5.047289   3.395612   3.867609
    44  H    6.732182   7.524376   5.405817   3.882043   3.399790
    45  Br   6.213130   5.372384   4.664795   2.840640   3.887328
    46  Cl   4.339343   3.360657   4.772009   4.416116   5.765245
                   36         37         38         39         40
    36  C    0.000000
    37  C    2.791040   0.000000
    38  H    3.399917   2.153524   0.000000
    39  C    1.390839   2.411889   3.868773   0.000000
    40  H    1.087765   3.878486   4.297072   2.155111   0.000000
    41  C    2.419686   1.392190   3.397774   1.397272   3.406469
    42  H    3.876868   1.085855   2.474483   3.399270   4.964314
    43  H    2.144817   3.397194   4.954602   1.085849   2.474381
    44  H    3.402728   2.153362   4.295892   2.157662   4.302359
    45  Br   3.332234   5.021505   4.119840   4.600962   3.147944
    46  Cl   3.727635   6.432112   6.468964   4.688447   2.709080
                   41         42         43         44         45
    41  C    0.000000
    42  H    2.154466   0.000000
    43  H    2.157049   4.299091   0.000000
    44  H    1.085911   2.485445   2.487023   0.000000
    45  Br   5.315297   5.904164   5.263637   6.348593   0.000000
    46  Cl   5.981905   7.501672   4.661153   6.804174   4.202365
                   46
    46  Cl   0.000000
 Stoichiometry    C22H20BrClS2
 Framework group  C1[X(C22H20BrClS2)]
 Deg. of freedom   132
 Full point group                 C1      NOp   1
 Largest Abelian subgroup         C1      NOp   1
 Largest concise Abelian subgroup C1      NOp   1
                         Standard orientation:                         
 ---------------------------------------------------------------------
 Center     Atomic      Atomic             Coordinates (Angstroms)
 Number     Number       Type             X           Y           Z
 ---------------------------------------------------------------------
      1          6           0       -4.011390   -1.659910    0.797831
      2          6           0       -4.518583   -2.614802   -0.076188
      3          6           0       -3.996999   -2.752474   -1.363044
      4          6           0       -2.924450   -1.965288   -1.760954
      5          6           0       -2.379335   -1.053418   -0.855115
      6          6           0       -2.941140   -0.850310    0.408024
      7         16           0       -2.381989    0.412313    1.516743
      8          6           0       -2.029125    1.726916    0.382940
      9          6           0       -1.406140    1.523793   -0.851925
     10         16           0       -0.961872   -0.112908   -1.386197
     11          6           0       -1.144541    2.578083   -1.726521
     12          6           0       -1.448248    3.874817   -1.327017
     13          6           0       -2.024280    4.096936   -0.077474
     14          6           0       -2.329602    3.033301    0.767057
     15          1           0       -2.262344    5.107833    0.236862
     16          1           0       -2.812580    3.216431    1.721398
     17          1           0       -0.694324    2.390467   -2.696253
     18          1           0       -1.235100    4.706044   -1.989704
     19          1           0       -4.461123   -1.522892    1.775998
     20          1           0       -2.499254   -2.076688   -2.753396
     21          1           0       -5.350457   -3.235009    0.240940
     22          1           0       -4.418305   -3.475415   -2.052650
     23          6           0        0.456900   -0.681410   -0.401832
     24          1           0        0.148593   -0.890827    0.631636
     25          6           0        1.538057    0.449298   -0.430586
     26          1           0        1.366721    1.118675   -1.276687
     27          6           0        0.992974   -2.000042   -0.988338
     28          1           0        1.816318   -2.259616   -0.320476
     29          6           0        0.029814   -3.185442   -1.008866
     30          1           0       -0.685598   -3.143750   -1.832506
     31          1           0        0.610169   -4.102739   -1.143552
     32          1           0       -0.521147   -3.267036   -0.066451
     33          1           0        1.419756   -1.835529   -1.984559
     34          6           0        2.977813    0.001140   -0.499498
     35          6           0        3.713582    0.325164   -1.639814
     36          6           0        3.577547   -0.740931    0.522025
     37          6           0        5.036986   -0.099054   -1.768812
     38          1           0        3.252165    0.905030   -2.435064
     39          6           0        4.894647   -1.167475    0.388831
     40          1           0        2.997628   -1.016081    1.400215
     41          6           0        5.632226   -0.840701   -0.752031
     42          1           0        5.600587    0.158590   -2.660470
     43          1           0        5.349455   -1.753486    1.181805
     44          1           0        6.662633   -1.169721   -0.847990
     45         35           0        1.322049    1.635209    1.130685
     46         17           0        0.986235   -2.227426    2.751532
 ---------------------------------------------------------------------
 Rotational constants (GHZ):           0.2038366           0.1262978           0.1044575
 Standard basis: 6-31+G(d,p) (6D, 7F)
 There are   621 symmetry adapted cartesian basis functions of A   symmetry.
 There are   621 symmetry adapted basis functions of A   symmetry.
   621 basis functions,  1099 primitive gaussians,   621 cartesian basis functions
   118 alpha electrons      118 beta electrons
       nuclear repulsion energy      3501.7415532125 Hartrees.
 NAtoms=   46 NActive=   46 NUniq=   46 SFac= 1.00D+00 NAtFMM=   60 NAOKFM=F Big=F
 Integral buffers will be    131072 words long.
 Raffenetti 2 integral format.
 Two-electron integral symmetry is turned on.
 Nuclear repulsion after empirical dispersion term =     3501.6964420805 Hartrees.
 ------------------------------------------------------------------------------
 Polarizable Continuum Model (PCM)
 =================================
 Model                : PCM.
 Atomic radii         : SMD-Coulomb.
 Polarization charges : Total charges.
 Charge compensation  : None.
 Solution method      : Matrix inversion.
 Cavity type          : VdW (van der Waals Surface) (Alpha=1.000).
 Cavity algorithm     : GePol (No added spheres)
                        Default sphere list used, NSphG=   46.
                        Lebedev-Laikov grids with approx.  5.0 points / Ang**2.
                        Smoothing algorithm: York/Karplus (Gamma=1.0000).
                        Polarization charges: spherical gaussians, with
                                              point-specific exponents (IZeta= 3).
                        Self-potential: point-specific (ISelfS= 7).
                        Self-field    : sphere-specific E.n sum rule (ISelfD= 2).
 1st derivatives      : Analytical E(r).r(x)/FMM algorithm (CHGder, D1EAlg=3).
                        Cavity 1st derivative terms included.
 Solvent              : Dichloromethane, Eps=   8.930000 Eps(inf)=   2.028346
 ------------------------------------------------------------------------------
 ------------------------------------------------------------------------------
 Atomic radii for non-electrostatic terms: SMD-CDS.
 ------------------------------------------------------------------------------
 Nuclear repulsion after PCM non-electrostatic terms =     3501.6794871630 Hartrees.
 One-electron integrals computed using PRISM.
 NBasis=   621 RedAO= T EigKep=  1.06D-06  NBF=   621
 NBsUse=   619 1.00D-06 EigRej=  7.51D-07 NBFU=   619
 Initial guess from the checkpoint file:  "/home/ansgus3642/gaussian/scratch/Gau-19031.chk"
 B after Tr=     0.000000    0.000000    0.000000
         Rot=    0.999844   -0.014916    0.001219   -0.009397 Ang=  -2.03 deg.
 ExpMin= 3.50D-02 ExpMax= 5.74D+05 ExpMxC= 5.74D+03 IAcc=3 IRadAn=         5 AccDes= 0.00D+00
 Harris functional with IExCor= 4639 and IRadAn=       5 diagonalized for initial guess.
 HarFok:  IExCor= 4639 AccDes= 0.00D+00 IRadAn=         5 IDoV= 1 UseB2=F ITyADJ=14
 ICtDFT=  3500011 ScaDFX=  1.000000  1.000000  1.000000  1.000000
 FoFCou: FMM=F IPFlag=           0 FMFlag=      100000 FMFlg1=           0
         NFxFlg=           0 DoJE=T BraDBF=F KetDBF=T FulRan=T
         wScrn=  0.000000 ICntrl=       500 IOpCl=  0 I1Cent=   200000004 NGrid=           0
         NMat0=    1 NMatS0=      1 NMatT0=    0 NMatD0=    1 NMtDS0=    0 NMtDT0=    0
 Petite list used in FoFCou.
 Requested convergence on RMS density matrix=1.00D-08 within 128 cycles.
 Requested convergence on MAX density matrix=1.00D-06.
 Requested convergence on             energy=1.00D-06.
 No special actions if energy rises.
 Inv3:  Mode=1 IEnd=    35707500.
 Iteration    1 A*A^-1 deviation from unit magnitude is 3.55D-15 for    380.
 Iteration    1 A*A^-1 deviation from orthogonality  is 2.27D-15 for   2377   2081.
 Iteration    1 A^-1*A deviation from unit magnitude is 3.33D-15 for    380.
 Iteration    1 A^-1*A deviation from orthogonality  is 5.41D-15 for   3116   1121.
 Error on total polarization charges =  0.05149
 SCF Done:  E(RwB97XD) =  -4678.46618760     A.U. after   20 cycles
            NFock= 20  Conv=0.37D-08     -V/T= 2.0062
 SMD-CDS (non-electrostatic) energy       (kcal/mol) =     -10.64
 (included in total energy above)
 D1PCM: PCM CHGder 1st derivatives, ID1Alg=3 FixD1E=F DoIter=F DoCFld=F I1PDM=0.
 Calling FoFJK, ICntrl=      2127 FMM=F ISym2X=0 I1Cent= 0 IOpClX= 0 NMat=1 NMatS=1 NMatT=0.
 ***** Axes restored to original set *****
 -------------------------------------------------------------------
 Center     Atomic                   Forces (Hartrees/Bohr)
 Number     Number              X              Y              Z
 -------------------------------------------------------------------
      1        6           0.000198403    0.000220094    0.000040494
      2        6           0.000190225    0.000105760   -0.000282733
      3        6           0.000487806    0.000200234   -0.000047796
      4        6          -0.000541821    0.000832986    0.000850270
      5        6           0.000096627    0.000358400   -0.000967703
      6        6           0.000077953   -0.000145876    0.000119717
      7       16           0.000491664   -0.000198577    0.000560853
      8        6           0.000567444    0.000383107    0.000174391
      9        6           0.000411793   -0.000558478    0.000235730
     10       16          -0.013661644    0.003275550   -0.010176613
     11        6           0.000444414   -0.000477358    0.000726709
     12        6           0.000099851   -0.000157265    0.000086374
     13        6          -0.000041287   -0.000050232   -0.000124646
     14        6          -0.000141223   -0.000015433   -0.000030007
     15        1           0.000039425   -0.000020927   -0.000024424
     16        1           0.000070492    0.000048299    0.000049822
     17        1           0.000193979   -0.000225148   -0.000004614
     18        1           0.000041133   -0.000005751   -0.000078992
     19        1           0.000027810    0.000018799   -0.000020653
     20        1          -0.000265498    0.000309739    0.000009539
     21        1           0.000016012    0.000015394   -0.000015909
     22        1          -0.000006551    0.000024659   -0.000052819
     23        6           0.021019042   -0.006026949    0.014978103
     24        1          -0.002199992    0.002478621   -0.001263469
     25        6          -0.001857177    0.001413947   -0.000377170
     26        1          -0.000873970    0.000139080    0.000164216
     27        6          -0.001874803   -0.001169443   -0.002165271
     28        1          -0.000375440   -0.000147536   -0.001036425
     29        6           0.000338738   -0.000298081   -0.000075110
     30        1           0.000507933    0.000178129    0.000151008
     31        1           0.000135071    0.000087012    0.000708449
     32        1          -0.000041955   -0.000362694   -0.000451392
     33        1           0.000162926    0.000605876    0.000201601
     34        6          -0.001340753    0.000186497   -0.000742459
     35        6           0.000552746   -0.000699023   -0.000730442
     36        6           0.000299741   -0.001364194   -0.000308362
     37        6          -0.000268106    0.000728754    0.000477441
     38        1           0.000037136   -0.000075282   -0.000231356
     39        6          -0.000029621    0.000823975    0.000155680
     40        1          -0.000330913    0.000340765    0.000899245
     41        6          -0.000393133   -0.000313754    0.000059882
     42        1           0.000022184    0.000035749    0.000006888
     43        1          -0.000049664    0.000032132   -0.000003200
     44        1          -0.000063835   -0.000032334    0.000017058
     45       35          -0.001770656    0.000500634   -0.001321781
     46       17          -0.000402502   -0.000999856   -0.000140121
 -------------------------------------------------------------------
 Cartesian Forces:  Max     0.021019042 RMS     0.002766586

 GradGradGradGradGradGradGradGradGradGradGradGradGradGradGradGradGradGrad
 Berny optimization.
 Using GEDIIS/GDIIS optimizer.
 FormGI is forming the generalized inverse of G from B-inverse, IUseBI=4.
 Internal  Forces:  Max     0.014794900 RMS     0.001286463
 Search for a local minimum.
 Step number   4 out of a maximum of  275
 All quantities printed in internal units (Hartrees-Bohrs-Radians)
 Mixed Optimization -- RFO/linear search
 Update second derivatives using D2CorX and points    3    4
 DE= -1.17D-03 DEPred=-5.68D-03 R= 2.07D-01
 Trust test= 2.07D-01 RLast= 1.27D+00 DXMaxT set to 5.05D-01
 ITU=  0  0  1  0
 Use linear search instead of GDIIS.
     Eigenvalues ---   -0.07962   0.00023   0.00226   0.00298   0.00303
     Eigenvalues ---    0.00522   0.00596   0.00923   0.01074   0.01192
     Eigenvalues ---    0.01383   0.01479   0.01618   0.01649   0.01755
     Eigenvalues ---    0.01801   0.01804   0.01814   0.01845   0.01900
     Eigenvalues ---    0.01933   0.02192   0.02259   0.02264   0.02340
     Eigenvalues ---    0.02435   0.02513   0.02550   0.02578   0.02600
     Eigenvalues ---    0.02615   0.02790   0.02812   0.02862   0.02992
     Eigenvalues ---    0.03073   0.03122   0.03172   0.03401   0.03679
     Eigenvalues ---    0.03713   0.04126   0.04456   0.04558   0.04862
     Eigenvalues ---    0.05841   0.05934   0.06607   0.07473   0.09222
     Eigenvalues ---    0.10224   0.10311   0.10968   0.10998   0.11011
     Eigenvalues ---    0.11362   0.11762   0.11827   0.11871   0.12293
     Eigenvalues ---    0.12300   0.12314   0.12392   0.12525   0.12563
     Eigenvalues ---    0.12821   0.13343   0.14447   0.15058   0.15594
     Eigenvalues ---    0.16109   0.16338   0.16852   0.17271   0.17535
     Eigenvalues ---    0.17738   0.18447   0.18484   0.18885   0.19130
     Eigenvalues ---    0.19351   0.19519   0.19760   0.20210   0.20844
     Eigenvalues ---    0.22467   0.23024   0.23505   0.24400   0.25023
     Eigenvalues ---    0.25798   0.27082   0.27602   0.29147   0.30148
     Eigenvalues ---    0.30669   0.33009   0.33898   0.33996   0.34555
     Eigenvalues ---    0.34607   0.34755   0.34928   0.35816   0.36144
     Eigenvalues ---    0.36230   0.36503   0.36528   0.36684   0.36711
     Eigenvalues ---    0.36720   0.36723   0.36830   0.36854   0.36898
     Eigenvalues ---    0.37062   0.37074   0.37721   0.40544   0.41907
     Eigenvalues ---    0.42323   0.42818   0.42956   0.46777   0.47890
     Eigenvalues ---    0.47975   0.48124   0.48141   0.48293   0.51409
     Eigenvalues ---    0.51658   0.51972
 RFO step:  Lambda=-8.06789581D-02 EMin=-7.96200493D-02
 I=     1 Eig=   -7.96D-02 Dot1= -5.52D-03
 I=     1 Stepn= -6.00D-01 RXN=   6.00D-01 EDone=F
 Mixed    1 eigenvectors in step.  Raw Step.Grad=  5.52D-03.
 RFO eigenvector is Hessian eigenvector with negative curvature.
 Taking step of  6.00D-01 in eigenvector direction(s).  Step.Grad=  3.49D-04.
 Quartic linear search produced a step of -0.37993.
 Maximum step size (   0.505) exceeded in Quadratic search.
    -- Step size not scaled.
 Iteration  1 RMS(Cart)=  0.17004446 RMS(Int)=  0.01880594
 Iteration  2 RMS(Cart)=  0.04256713 RMS(Int)=  0.00352304
 Iteration  3 RMS(Cart)=  0.01076988 RMS(Int)=  0.00059889
 Iteration  4 RMS(Cart)=  0.00001609 RMS(Int)=  0.00059885
 Iteration  5 RMS(Cart)=  0.00000004 RMS(Int)=  0.00059885
 Variable       Old X    -DE/DX   Delta X   Delta X   Delta X     New X
                                 (Linear)    (Quad)   (Total)
    R1        2.62731  -0.00004   0.00067  -0.00434  -0.00375   2.62357
    R2        2.64078  -0.00044  -0.00089   0.00641   0.00554   2.64632
    R3        2.05089  -0.00002   0.00003  -0.00110  -0.00108   2.04982
    R4        2.63683  -0.00022  -0.00068   0.00381   0.00303   2.63986
    R5        2.05037  -0.00003  -0.00002   0.00040   0.00037   2.05074
    R6        2.62417  -0.00071  -0.00132   0.01902   0.01768   2.64185
    R7        2.04902   0.00002  -0.00004   0.00098   0.00093   2.04995
    R8        2.63832  -0.00118  -0.00181   0.02429   0.02255   2.66087
    R9        2.05115  -0.00016   0.00001   0.00025   0.00026   2.05141
   R10        2.64048   0.00057   0.00034  -0.00133  -0.00089   2.63960
   R11        3.36764  -0.00114  -0.00827   0.06911   0.06115   3.42879
   R12        3.34654   0.00049   0.00023   0.00703   0.00696   3.35349
   R13        3.34765  -0.00019   0.00074   0.00300   0.00346   3.35111
   R14        2.64174  -0.00043   0.00061  -0.00373  -0.00311   2.63863
   R15        2.63512   0.00001  -0.00040   0.00513   0.00473   2.63984
   R16        3.36011  -0.00128  -0.00090   0.01587   0.01522   3.37533
   R17        2.63539  -0.00102  -0.00133   0.01682   0.01552   2.65091
   R18        3.43550   0.01479   0.05110   0.39825   0.44936   3.88486
   R19        2.62758  -0.00023  -0.00017   0.00307   0.00289   2.63047
   R20        2.05127   0.00013   0.00016   0.00004   0.00020   2.05147
   R21        2.63379   0.00000  -0.00041   0.00087   0.00043   2.63421
   R22        2.04887   0.00006   0.00004   0.00076   0.00080   2.04967
   R23        2.63057   0.00010   0.00010   0.00092   0.00100   2.63157
   R24        2.05050  -0.00003  -0.00003   0.00023   0.00020   2.05070
   R25        2.05065   0.00003   0.00012  -0.00120  -0.00108   2.04958
   R26        2.07609  -0.00104  -0.00269  -0.00265  -0.00519   2.07090
   R27        2.95682  -0.00341  -0.01279   0.07860   0.06591   3.02273
   R28        2.90929   0.00155  -0.00650   0.01551   0.00901   2.91830
   R29        4.99335  -0.00015  -0.02397   0.09178   0.06758   5.06093
   R30        2.06431   0.00009  -0.00047  -0.00334  -0.00380   2.06051
   R31        2.85248  -0.00109  -0.00535   0.07364   0.06876   2.92124
   R32        3.72742  -0.00058  -0.00792   0.04252   0.03459   3.76201
   R33        2.06259  -0.00087  -0.00011  -0.00084  -0.00095   2.06164
   R34        2.88657  -0.00030  -0.00255   0.02264   0.02008   2.90665
   R35        2.07152  -0.00008   0.00059   0.00150   0.00209   2.07361
   R36        2.06312  -0.00045  -0.00192   0.01342   0.01150   2.07462
   R37        2.06697  -0.00007   0.00014   0.00080   0.00094   2.06791
   R38        2.06868  -0.00038  -0.00125   0.00586   0.00461   2.07329
   R39        2.63660   0.00054  -0.00018   0.00111   0.00103   2.63763
   R40        2.64147   0.00103  -0.00009   0.00923   0.00957   2.65104
   R41        2.63751  -0.00062  -0.00065   0.00445   0.00376   2.64127
   R42        2.05414   0.00012   0.00007   0.00108   0.00114   2.05528
   R43        2.62831  -0.00064  -0.00057   0.00971   0.00918   2.63749
   R44        2.05558   0.00103   0.00218  -0.01763  -0.01567   2.03990
   R45        2.63086  -0.00003  -0.00004   0.00006  -0.00013   2.63073
   R46        2.05197   0.00001  -0.00001   0.00013   0.00012   2.05209
   R47        2.64046  -0.00030  -0.00052   0.00405   0.00343   2.64389
   R48        2.05196  -0.00004  -0.00003   0.00034   0.00031   2.05227
   R49        5.11942   0.00026  -0.01353   0.04615   0.03241   5.15182
   R50        2.05207  -0.00005   0.00000  -0.00024  -0.00024   2.05184
    A1        2.09663  -0.00015  -0.00008   0.00505   0.00503   2.10166
    A2        2.09687   0.00011  -0.00044   0.00049   0.00003   2.09690
    A3        2.08936   0.00004   0.00053  -0.00557  -0.00506   2.08430
    A4        2.10734   0.00010   0.00064  -0.00815  -0.00758   2.09976
    A5        2.08122  -0.00005  -0.00025   0.00257   0.00235   2.08357
    A6        2.09411  -0.00005  -0.00036   0.00555   0.00522   2.09933
    A7        2.09099  -0.00003  -0.00094   0.00715   0.00620   2.09718
    A8        2.10260   0.00006   0.00058  -0.00520  -0.00461   2.09798
    A9        2.08957  -0.00002   0.00037  -0.00198  -0.00160   2.08798
   A10        2.07818   0.00017   0.00090  -0.00176  -0.00072   2.07746
   A11        2.10178  -0.00005   0.00102  -0.00664  -0.00571   2.09607
   A12        2.10287  -0.00011  -0.00188   0.00809   0.00613   2.10900
   A13        2.12290   0.00016   0.00071  -0.01576  -0.01524   2.10767
   A14        2.05094   0.00068  -0.00562   0.04456   0.03835   2.08929
   A15        2.10888  -0.00084   0.00489  -0.02832  -0.02276   2.08612
   A16        2.06676  -0.00024  -0.00084   0.01290   0.01219   2.07895
   A17        2.07172  -0.00029   0.00267  -0.01632  -0.01389   2.05783
   A18        2.14439   0.00054  -0.00181   0.00327   0.00157   2.14596
   A19        1.76326  -0.00009  -0.00288   0.00869   0.00485   1.76812
   A20        2.14874  -0.00060  -0.00042  -0.00944  -0.00988   2.13886
   A21        2.06690   0.00063  -0.00067   0.01084   0.01012   2.07702
   A22        2.06631  -0.00003   0.00075  -0.00082   0.00002   2.06633
   A23        2.10658   0.00076   0.00169  -0.00301  -0.00067   2.10591
   A24        2.12671   0.00034  -0.00079  -0.00492  -0.00576   2.12095
   A25        2.04943  -0.00109  -0.00075   0.00733   0.00634   2.05577
   A26        1.76962   0.00063  -0.00142  -0.01079  -0.01406   1.75556
   A27        1.86956   0.00173  -0.00018   0.05184   0.05057   1.92013
   A28        1.89667  -0.00524  -0.01665   0.08287   0.06507   1.96175
   A29        2.07587   0.00005   0.00086   0.00262   0.00355   2.07942
   A30        2.10296  -0.00024  -0.00083   0.00185   0.00099   2.10394
   A31        2.10420   0.00019   0.00000  -0.00455  -0.00458   2.09962
   A32        2.09035  -0.00007   0.00001  -0.00155  -0.00153   2.08882
   A33        2.09028  -0.00003   0.00001  -0.00070  -0.00069   2.08959
   A34        2.10255   0.00010  -0.00002   0.00224   0.00222   2.10477
   A35        2.10924  -0.00001  -0.00015  -0.00167  -0.00183   2.10741
   A36        2.09309  -0.00002   0.00023  -0.00040  -0.00016   2.09293
   A37        2.08057   0.00004   0.00000   0.00188   0.00190   2.08246
   A38        2.09607  -0.00025  -0.00029   0.00530   0.00505   2.10112
   A39        2.09008   0.00016  -0.00026   0.00183   0.00156   2.09165
   A40        2.09696   0.00009   0.00057  -0.00726  -0.00669   2.09027
   A41        1.92831  -0.00058  -0.03455   0.05076   0.01500   1.94331
   A42        1.87897  -0.00427  -0.02705   0.08507   0.05896   1.93792
   A43        1.91061   0.00157  -0.01670  -0.07831  -0.09649   1.81411
   A44        1.92724   0.00113   0.02349  -0.07388  -0.04770   1.87954
   A45        1.86797   0.00012   0.03171  -0.01013   0.02470   1.89268
   A46        1.95126   0.00211   0.01609   0.02567   0.04532   1.99658
   A47        2.43743  -0.00040  -0.06891   0.00912  -0.05845   2.37898
   A48        1.92695  -0.00018   0.00627  -0.06131  -0.05459   1.87235
   A49        2.03236  -0.00103  -0.01470   0.11901   0.10439   2.13675
   A50        1.92225  -0.00120   0.00186  -0.00562  -0.00454   1.91771
   A51        1.87148   0.00108   0.00126  -0.01737  -0.01554   1.85594
   A52        1.80029  -0.00085  -0.00381   0.00384  -0.00087   1.79943
   A53        1.89557   0.00228   0.01048  -0.05246  -0.04278   1.85280
   A54        1.80622  -0.00026   0.00891   0.00468   0.01353   1.81974
   A55        2.03784   0.00205  -0.00165  -0.02878  -0.03036   2.00748
   A56        1.93183  -0.00114  -0.00460   0.01777   0.01316   1.94499
   A57        1.87477  -0.00075  -0.00061   0.00319   0.00268   1.87745
   A58        1.87348   0.00010  -0.00915   0.00020  -0.00910   1.86439
   A59        1.92809  -0.00013   0.00641   0.00434   0.01083   1.93891
   A60        1.97544  -0.00047   0.00482   0.00864   0.01345   1.98889
   A61        1.89432  -0.00018   0.00087   0.00351   0.00439   1.89871
   A62        1.94295   0.00069  -0.00949  -0.00636  -0.01582   1.92714
   A63        1.86170   0.00038   0.00409  -0.00438  -0.00032   1.86138
   A64        1.89918  -0.00005  -0.00082  -0.00980  -0.01060   1.88857
   A65        1.88656  -0.00039   0.00088   0.00877   0.00970   1.89627
   A66        2.06162   0.00077   0.00103  -0.00360  -0.00349   2.05813
   A67        2.13352  -0.00081  -0.00329   0.02474   0.02261   2.15613
   A68        2.08784   0.00004   0.00224  -0.02133  -0.01939   2.06846
   A69        2.10015  -0.00027  -0.00078   0.01005   0.00953   2.10968
   A70        2.09205   0.00031   0.00039  -0.00783  -0.00758   2.08448
   A71        2.09096  -0.00004   0.00039  -0.00223  -0.00197   2.08899
   A72        2.09339  -0.00028  -0.00230   0.01662   0.01432   2.10771
   A73        2.08926   0.00085   0.00783  -0.06554  -0.05715   2.03211
   A74        2.09972  -0.00056  -0.00555   0.04891   0.04279   2.14251
   A75        2.09419   0.00014  -0.00076   0.00650   0.00575   2.09994
   A76        2.08970  -0.00007   0.00049  -0.00374  -0.00325   2.08645
   A77        2.09926  -0.00007   0.00023  -0.00273  -0.00250   2.09677
   A78        2.10175   0.00012   0.00086  -0.00513  -0.00414   2.09761
   A79        2.08543  -0.00010  -0.00054   0.00432   0.00372   2.08915
   A80        2.09599  -0.00002  -0.00032   0.00081   0.00043   2.09642
   A81        2.71805  -0.00069  -0.04928   0.05086   0.00061   2.71866
   A82        2.08888   0.00026   0.00073  -0.00669  -0.00603   2.08285
   A83        2.09737  -0.00010  -0.00032   0.00318   0.00288   2.10025
   A84        2.09692  -0.00016  -0.00041   0.00353   0.00315   2.10006
   A85        1.16908  -0.00102   0.03439   0.03246   0.06482   1.23390
    D1       -0.03350   0.00007   0.00050   0.00029   0.00079  -0.03271
    D2       -3.14057   0.00001  -0.00045   0.00121   0.00080  -3.13977
    D3        3.08089   0.00017   0.00101  -0.00054   0.00039   3.08128
    D4       -0.02617   0.00011   0.00006   0.00038   0.00039  -0.02578
    D5       -0.03128   0.00000   0.00392  -0.00542  -0.00158  -0.03285
    D6        3.08444   0.00048   0.00512  -0.01167  -0.00677   3.07767
    D7        3.13740  -0.00010   0.00343  -0.00469  -0.00125   3.13614
    D8       -0.03007   0.00039   0.00463  -0.01094  -0.00644  -0.03652
    D9        0.04496  -0.00005  -0.00290   0.00121  -0.00163   0.04332
   D10       -3.10488   0.00004  -0.00097  -0.00227  -0.00324  -3.10811
   D11       -3.13142   0.00001  -0.00194   0.00022  -0.00170  -3.13312
   D12        0.00194   0.00010  -0.00001  -0.00326  -0.00330  -0.00137
   D13        0.00897  -0.00001   0.00079   0.00181   0.00257   0.01154
   D14        3.12213   0.00026   0.00274  -0.01016  -0.00751   3.11462
   D15       -3.12444  -0.00010  -0.00113   0.00529   0.00417  -3.12027
   D16       -0.01128   0.00017   0.00083  -0.00669  -0.00590  -0.01718
   D17       -0.07571   0.00006   0.00375  -0.00598  -0.00224  -0.07795
   D18        3.09835   0.00022   0.00410  -0.02240  -0.01865   3.07970
   D19        3.09434  -0.00020   0.00175   0.00625   0.00811   3.10245
   D20       -0.01479  -0.00005   0.00210  -0.01017  -0.00830  -0.02309
   D21        0.08656  -0.00006  -0.00612   0.00798   0.00194   0.08851
   D22       -3.02800  -0.00055  -0.00743   0.01481   0.00764  -3.02036
   D23       -3.08857  -0.00019  -0.00668   0.02629   0.01945  -3.06912
   D24        0.08005  -0.00068  -0.00799   0.03312   0.02515   0.10520
   D25        2.34418   0.00063   0.00511  -0.02849  -0.02285   2.32133
   D26       -1.95259  -0.00429  -0.01387   0.07698   0.06294  -1.88965
   D27       -0.76522   0.00076   0.00554  -0.04500  -0.03918  -0.80440
   D28        1.22120  -0.00415  -0.01344   0.06046   0.04660   1.26780
   D29       -2.46104  -0.00030   0.00499   0.00528   0.01047  -2.45058
   D30        0.65345   0.00019   0.00626  -0.00114   0.00522   0.65867
   D31       -0.71566   0.00045  -0.00204  -0.01282  -0.01514  -0.73080
   D32        2.48046   0.00044   0.00452  -0.02561  -0.02137   2.45909
   D33        0.03003  -0.00009   0.00134  -0.01441  -0.01319   0.01684
   D34        3.13803   0.00028   0.01929  -0.03578  -0.01645   3.12159
   D35        3.11711  -0.00007  -0.00527  -0.00129  -0.00670   3.11041
   D36       -0.05808   0.00031   0.01268  -0.02265  -0.00995  -0.06803
   D37        3.10271  -0.00018  -0.01487   0.02682   0.01205   3.11476
   D38       -0.05123  -0.00005  -0.00888   0.01499   0.00617  -0.04506
   D39        0.01304  -0.00017  -0.00858   0.01495   0.00642   0.01946
   D40       -3.14090  -0.00004  -0.00259   0.00312   0.00053  -3.14037
   D41        0.70523   0.00016  -0.00246   0.03844   0.03587   0.74111
   D42       -1.26079  -0.00016   0.00405  -0.04428  -0.03975  -1.30054
   D43       -2.40422  -0.00023  -0.01963   0.05910   0.03923  -2.36499
   D44        1.91295  -0.00055  -0.01312  -0.02361  -0.03639   1.87656
   D45        0.06054  -0.00024  -0.00797   0.01595   0.00795   0.06849
   D46       -3.10029  -0.00027  -0.00575   0.01133   0.00552  -3.09478
   D47       -3.11360   0.00015   0.00940  -0.00493   0.00467  -3.10893
   D48        0.00876   0.00012   0.01162  -0.00954   0.00223   0.01099
   D49       -0.66018   0.00083   0.00295  -0.03567  -0.03441  -0.69459
   D50       -2.76596   0.00246   0.00767  -0.02851  -0.02280  -2.78876
   D51        1.39268   0.00158   0.01255  -0.06538  -0.05312   1.33956
   D52        1.23869   0.00003  -0.00583   0.01242   0.00752   1.24620
   D53       -0.86709   0.00166  -0.00112   0.01957   0.01912  -0.84797
   D54       -2.99163   0.00078   0.00377  -0.01729  -0.01119  -3.00283
   D55       -0.01761   0.00004  -0.00089  -0.00110  -0.00197  -0.01958
   D56        3.12378   0.00003  -0.00014  -0.00305  -0.00320   3.12058
   D57       -3.13995   0.00007  -0.00311   0.00345   0.00040  -3.13955
   D58        0.00145   0.00006  -0.00236   0.00150  -0.00083   0.00061
   D59       -0.02619   0.00011   0.00475  -0.00640  -0.00167  -0.02785
   D60       -3.14157  -0.00002   0.00061   0.00165   0.00225  -3.13932
   D61        3.11561   0.00012   0.00400  -0.00443  -0.00042   3.11518
   D62        0.00022  -0.00001  -0.00014   0.00362   0.00349   0.00372
   D63        0.02847  -0.00005   0.00008  -0.00054  -0.00046   0.02801
   D64       -3.10073  -0.00019  -0.00594   0.01127   0.00536  -3.09537
   D65       -3.13915   0.00008   0.00419  -0.00856  -0.00438   3.13966
   D66        0.01484  -0.00006  -0.00182   0.00324   0.00144   0.01628
   D67        2.80914   0.00203   0.03476  -0.03047   0.00480   2.81394
   D68       -1.39734  -0.00292  -0.00619   0.06041   0.05646  -1.34088
   D69        0.73024   0.00040   0.05691   0.04158   0.09813   0.82837
   D70       -0.34930  -0.00093   0.01488   0.02510   0.03896  -0.31035
   D71       -2.48813  -0.00145   0.01919   0.00898   0.02868  -2.45945
   D72        1.62748  -0.00273   0.01487  -0.00771   0.00643   1.63391
   D73       -2.45576   0.00177   0.06041  -0.04606   0.01370  -2.44205
   D74        1.68860   0.00125   0.06473  -0.06217   0.00343   1.69203
   D75       -0.47897  -0.00003   0.06041  -0.07887  -0.01882  -0.49779
   D76        1.74976  -0.00049  -0.01377  -0.00088  -0.01374   1.73601
   D77       -0.38907  -0.00101  -0.00945  -0.01699  -0.02402  -0.41309
   D78       -2.55664  -0.00229  -0.01377  -0.03369  -0.04627  -2.60291
   D79       -3.12172  -0.00130  -0.09901  -0.01154  -0.11094   3.05053
   D80       -1.06652  -0.00132  -0.09442  -0.01976  -0.11466  -1.18119
   D81        1.15917  -0.00078  -0.09103  -0.02202  -0.11357   1.04559
   D82       -1.03141  -0.00106  -0.13230  -0.00014  -0.13197  -1.16338
   D83        1.02378  -0.00107  -0.12771  -0.00836  -0.13569   0.88809
   D84       -3.03371  -0.00054  -0.12432  -0.01062  -0.13460   3.11487
   D85        1.08101   0.00167  -0.06432  -0.08241  -0.14657   0.93444
   D86        3.13621   0.00165  -0.05972  -0.09062  -0.15029   2.98591
   D87       -0.92129   0.00219  -0.05634  -0.09288  -0.14921  -1.07050
   D88        0.67599   0.00131  -0.01338   0.04312   0.03087   0.70686
   D89        2.01215   0.00042  -0.03050  -0.01137  -0.04104   1.97111
   D90       -1.10785   0.00038  -0.02943  -0.00082  -0.02915  -1.13701
   D91       -0.15539   0.00052  -0.02943  -0.00087  -0.03014  -0.18552
   D92        3.00780   0.00048  -0.02836   0.00969  -0.01825   2.98955
   D93       -2.08986  -0.00007  -0.03055   0.02715  -0.00363  -2.09349
   D94        1.07333  -0.00010  -0.02948   0.03771   0.00825   1.08158
   D95        1.38610   0.00008  -0.11477  -0.03596  -0.15076   1.23534
   D96       -2.83395   0.00015  -0.10602  -0.03381  -0.13982  -2.97377
   D97       -0.75965  -0.00002  -0.10999  -0.02462  -0.13464  -0.89430
   D98       -2.87962   0.00043  -0.10489  -0.04474  -0.14962  -3.02924
   D99       -0.81648   0.00051  -0.09614  -0.04259  -0.13868  -0.95516
   D100       1.25781   0.00033  -0.10012  -0.03340  -0.13350   1.12431
   D101      -0.84141   0.00004  -0.11276  -0.04032  -0.15309  -0.99451
   D102       1.22172   0.00012  -0.10401  -0.03817  -0.14215   1.07957
   D103      -2.98717  -0.00006  -0.10799  -0.02897  -0.13697  -3.12414
   D104      -3.10949  -0.00041   0.00027   0.01005   0.01020  -3.09930
   D105       0.02472  -0.00017  -0.00019   0.00818   0.00794   0.03266
   D106       0.01109  -0.00039  -0.00086   0.00036  -0.00055   0.01054
   D107      -3.13788  -0.00015  -0.00131  -0.00151  -0.00281  -3.14069
   D108       3.10386   0.00041   0.00327  -0.01256  -0.00942   3.09444
   D109       0.00532   0.00041   0.00389  -0.01359  -0.00948  -0.00416
   D110      -0.01583   0.00037   0.00438  -0.00207   0.00234  -0.01349
   D111      -3.11436   0.00037   0.00500  -0.00310   0.00228  -3.11209
   D112      -0.00857   0.00025  -0.00302   0.00284  -0.00014  -0.00871
   D113       3.14152   0.00016  -0.00010  -0.00138  -0.00146   3.14006
   D114       3.14039   0.00001  -0.00256   0.00473   0.00215  -3.14064
   D115       0.00730  -0.00008   0.00035   0.00051   0.00083   0.00813
   D116       0.01815  -0.00022  -0.00404   0.00047  -0.00356   0.01459
   D117      -3.12906  -0.00009  -0.00232   0.00144  -0.00081  -3.12987
   D118       3.11642  -0.00018  -0.00431  -0.00136  -0.00602   3.11040
   D119      -0.03079  -0.00005  -0.00260  -0.00039  -0.00328  -0.03406
   D120       1.07951   0.00002  -0.00738  -0.00500  -0.01307   1.06644
   D121      -2.01887   0.00001  -0.00685  -0.00521  -0.01235  -2.03122
   D122       0.01069  -0.00009   0.00339  -0.00465  -0.00124   0.00945
   D123      -3.13838  -0.00009   0.00243  -0.00265  -0.00027  -3.13864
   D124      -3.13945   0.00000   0.00046  -0.00041   0.00008  -3.13937
   D125      -0.00533   0.00001  -0.00050   0.00159   0.00106  -0.00427
   D126      -0.01555   0.00007   0.00013   0.00314   0.00317  -0.01237
   D127       3.13352   0.00007   0.00109   0.00113   0.00220   3.13572
   D128       3.13170  -0.00006  -0.00160   0.00215   0.00040   3.13210
   D129      -0.00243  -0.00006  -0.00064   0.00014  -0.00057  -0.00299
   D130      -0.84807  -0.00052  -0.00148  -0.03339  -0.03609  -0.88417
         Item               Value     Threshold  Converged?
 Maximum Force            0.014795     0.000450     NO 
 RMS     Force            0.001286     0.000300     NO 
 Maximum Displacement     0.796006     0.001800     NO 
 RMS     Displacement     0.205489     0.001200     NO 
 Predicted change in Energy=-2.085816D-02
 GradGradGradGradGradGradGradGradGradGradGradGradGradGradGradGradGradGrad

                          Input orientation:                          
 ---------------------------------------------------------------------
 Center     Atomic      Atomic             Coordinates (Angstroms)
 Number     Number       Type             X           Y           Z
 ---------------------------------------------------------------------
      1          6           0       -4.251201   -1.386114    0.953359
      2          6           0       -4.841187   -2.374249    0.176848
      3          6           0       -4.366350   -2.636615   -1.110467
      4          6           0       -3.259831   -1.940798   -1.606331
      5          6           0       -2.628158   -0.987255   -0.785110
      6          6           0       -3.149679   -0.668541    0.470886
      7         16           0       -2.509670    0.646023    1.476613
      8          6           0       -2.131750    1.869730    0.250065
      9          6           0       -1.532854    1.550329   -0.970167
     10         16           0       -1.133395   -0.143322   -1.373034
     11          6           0       -1.264913    2.532712   -1.935041
     12          6           0       -1.528553    3.866366   -1.635918
     13          6           0       -2.073916    4.201235   -0.397539
     14          6           0       -2.389071    3.213488    0.532125
     15          1           0       -2.282938    5.239526   -0.161141
     16          1           0       -2.852461    3.488237    1.473463
     17          1           0       -0.838515    2.260802   -2.895644
     18          1           0       -1.306688    4.635663   -2.367630
     19          1           0       -4.657031   -1.146176    1.930262
     20          1           0       -2.876302   -2.163169   -2.597237
     21          1           0       -5.695116   -2.918767    0.566689
     22          1           0       -4.848243   -3.387565   -1.727412
     23          6           0        0.510660   -0.826272   -0.344986
     24          1           0        0.283623   -0.975252    0.716707
     25          6           0        1.721426    0.214534   -0.441719
     26          1           0        1.509680    0.880794   -1.278486
     27          6           0        0.801115   -2.203496   -0.980399
     28          1           0        1.727869   -2.528613   -0.505379
     29          6           0       -0.262091   -3.281722   -0.710453
     30          1           0       -1.210489   -3.114367   -1.237512
     31          1           0        0.120809   -4.247853   -1.053167
     32          1           0       -0.474254   -3.349539    0.363835
     33          1           0        1.009029   -2.114020   -2.054109
     34          6           0        3.190941   -0.236279   -0.605905
     35          6           0        3.836292    0.063480   -1.806677
     36          6           0        3.892828   -0.961031    0.368842
     37          6           0        5.148005   -0.358601   -2.040823
     38          1           0        3.306399    0.625388   -2.572418
     39          6           0        5.201521   -1.387159    0.137085
     40          1           0        3.352623   -1.198632    1.272713
     41          6           0        5.838064   -1.079582   -1.070249
     42          1           0        5.628852   -0.114569   -2.983398
     43          1           0        5.724956   -1.956581    0.899452
     44          1           0        6.858008   -1.405253   -1.250755
     45         35           0        1.689409    1.437946    1.128441
     46         17           0        1.365985   -2.331721    2.756525
 ---------------------------------------------------------------------
                    Distance matrix (angstroms):
                    1          2          3          4          5
     1  C    0.000000
     2  C    1.388332   0.000000
     3  C    2.415862   1.396956   0.000000
     4  C    2.800446   2.422456   1.398008   0.000000
     5  C    2.411562   2.783274   2.418172   1.408069   0.000000
     6  C    1.400371   2.420144   2.802549   2.438361   1.396814
     7  S    2.726959   4.030807   4.573397   4.093768   2.792317
     8  C    3.948065   5.035650   5.210723   4.386217   3.079022
     9  C    4.439826   5.259565   5.057557   3.946533   2.770067
    10  S    4.083790   4.596399   4.091142   2.794115   1.814440
    11  C    5.711213   6.428691   6.084469   4.909179   3.946003
    12  C    6.457996   7.294172   7.114630   6.059815   5.048826
    13  C    6.146865   7.157143   7.247048   6.371196   5.232382
    14  C    4.980090   6.112438   6.389948   5.647821   4.408913
    15  H    7.001090   8.039181   8.202159   7.389177   6.267481
    16  H    5.097673   6.324949   6.817797   6.255038   5.018117
    17  H    6.305651   6.851663   6.294217   5.017822   4.266972
    18  H    7.480702   8.252630   7.989243   6.902476   5.988978
    19  H    1.084716   2.148613   3.398814   3.884725   3.393351
    20  H    3.885986   3.406006   2.157517   1.085559   2.174431
    21  H    2.140895   1.085205   2.158258   3.407206   3.868376
    22  H    3.398352   2.157096   1.084789   2.151940   3.402675
    23  C    4.967337   5.595607   5.258187   4.129136   3.173610
    24  H    4.559543   5.339693   5.265068   4.345671   3.276288
    25  C    6.338815   7.081830   6.755538   5.551099   4.525604
    26  H    6.580862   7.283325   6.850411   5.551316   4.566698
    27  C    5.471145   5.762287   5.187216   4.117292   3.643802
    28  H    6.259592   6.606192   6.125137   5.141477   4.629147
    29  C    4.719597   4.751729   4.173861   3.403986   3.296729
    30  H    4.127069   3.966127   3.194346   2.390209   2.595969
    31  H    5.597336   5.444698   4.768016   4.130039   4.273192
    32  H    4.297429   4.478422   4.222587   3.691280   3.397022
    33  H    6.102846   6.266572   5.482542   4.295775   4.013612
    34  C    7.690181   8.348574   7.945366   6.746755   5.870092
    35  C    8.667563   9.229059   8.663634   7.376465   6.628480
    36  C    8.176035   8.849693   8.556282   7.484771   6.622352
    37  C    9.917961  10.429039   9.827403   8.566437   7.901944
    38  H    8.578726   9.107109   8.464576   7.115758   6.404221
    39  C    9.487900  10.091180   9.729424   8.656818   7.893936
    40  H    7.612836   8.349942   8.205479   7.250122   6.328432
    41  C   10.294766  10.829489  10.322599   9.154277   8.471525
    42  H   10.711224  11.167588  10.477245   9.178241   8.589078
    43  H    9.992600  10.599056  10.311968   9.327680   8.576238
    44  H   11.325767  11.825742  11.292571  10.138240   9.506781
    45  Br   6.580031   7.621485   7.634590   6.587099   5.308922
    46  Cl   5.974810   6.722019   6.921435   6.370676   5.504902
                    6          7          8          9         10
     6  C    0.000000
     7  S    1.774592   0.000000
     8  C    2.743677   1.773331   0.000000
     9  C    3.100668   2.785440   1.396302   0.000000
    10  S    2.782318   3.261547   2.771920   1.786148   0.000000
    11  C    4.425929   4.092480   2.442465   1.402800   2.737573
    12  C    5.256621   4.584872   2.811998   2.409828   4.037680
    13  C    5.062227   4.042506   2.420465   2.765493   4.550972
    14  C    3.956315   2.738335   1.396946   2.399185   4.058883
    15  H    6.004661   4.881999   3.398157   3.850626   5.636062
    16  H    4.286293   2.862812   2.153066   3.386470   4.924018
    17  H    5.025540   4.951455   3.423577   2.166642   2.860963
    18  H    6.291929   5.669444   3.896593   3.394604   4.884460
    19  H    2.151749   2.833537   4.277359   5.044216   4.932899
    20  H    3.423744   4.962080   4.992570   4.271098   2.935332
    21  H    3.398815   4.866493   5.977251   6.297553   5.681101
    22  H    3.887251   5.657255   6.239303   5.995667   4.944773
    23  C    3.753479   3.822077   3.821628   3.196097   2.055777
    24  H    3.455729   3.317903   3.761078   3.538884   2.658395
    25  C    5.033918   4.665657   4.250318   3.557238   3.024138
    26  H    5.212520   4.878613   4.071176   3.130551   2.836124
    27  C    4.480077   5.011783   5.167873   4.420263   2.853210
    28  H    5.310691   5.653614   5.900236   5.242721   3.824823
    29  C    4.069698   5.026137   5.563783   5.003100   3.323814
    30  H    3.558251   4.816107   5.282313   4.683459   2.975133
    31  H    5.082352   6.104853   6.648102   6.029959   4.303779
    32  H    3.789077   4.620142   5.477317   5.187379   3.705537
    33  H    5.075418   5.697814   5.571712   4.589505   2.989564
    34  C    6.445912   6.132887   5.787831   5.063486   4.392836
    35  C    7.384236   7.168723   6.565840   5.633667   4.992855
    36  C    7.049317   6.693412   6.657541   6.126819   5.381979
    37  C    8.675039   8.486555   7.950374   7.030234   6.320464
    38  H    7.253750   7.086730   6.252060   5.180839   4.662747
    39  C    8.388705   8.086448   8.024771   7.430118   6.630140
    40  H    6.572964   6.149050   6.367025   6.037813   5.313945
    41  C    9.128175   8.896566   8.599977   7.826678   7.040561
    42  H    9.449951   9.311592   8.638267   7.623321   6.951409
    43  H    8.977854   8.655388   8.763001   8.274642   7.449099
    44  H   10.181384   9.969939   9.684716   8.900605   8.091350
    45  Br   5.318499   4.287264   3.944520   3.847047   4.089744
    46  Cl   5.327432   5.052311   6.014041   6.112432   5.299929
                   11         12         13         14         15
    11  C    0.000000
    12  C    1.391982   0.000000
    13  C    2.408810   1.393966   0.000000
    14  C    2.795370   2.422221   1.392567   0.000000
    15  H    3.392630   2.151658   1.085183   2.143994   0.000000
    16  H    3.879592   3.400584   2.148289   1.084590   2.462377
    17  H    1.085592   2.154274   3.395884   3.880907   4.293794
    18  H    2.147390   1.084640   2.158385   3.406276   2.487229
    19  H    6.323072   6.901492   6.378553   5.109315   7.126533
    20  H    5.008629   6.252668   6.781455   6.240091   7.815787
    21  H    7.456806   8.261341   8.045946   6.966755   8.873017
    22  H    6.923369   7.977984   8.188732   7.397765   9.135682
    23  C    4.118701   5.276907   5.653195   5.049497   6.680710
    24  H    4.662139   5.679797   5.796167   4.972214   6.780953
    25  C    4.064748   5.032330   5.504576   5.180568   6.431500
    26  H    3.295188   4.274606   4.964228   4.890811   5.884807
    27  C    5.254662   6.534545   7.044580   6.465967   8.098219
    28  H    6.051255   7.264858   7.730204   7.141242   8.749232
    29  C    6.026019   7.318168   7.705535   6.946640   8.774807
    30  H    5.690255   6.999324   7.414115   6.675509   8.490951
    31  H    6.976674   8.300635   8.754070   8.030209   9.827719
    32  H    6.364813   7.561735   7.755823   6.838725   8.793120
    33  H    5.174660   6.509933   7.220195   6.827740   8.276172
    34  C    5.411889   6.337684   6.888662   6.658268   7.755360
    35  C    5.668851   6.578196   7.351004   7.358512   8.181945
    36  C    6.642018   7.530883   7.927066   7.544238   8.767433
    37  C    7.035367   7.911429   8.697622   8.728539   9.491635
    38  H    4.994099   5.895569   6.816493   6.983898   7.638404
    39  C    7.840527   8.719917   9.189557   8.884768  10.000951
    40  H    6.747907   7.611847   7.835537   7.278896   8.675562
    41  C    8.015536   8.890974   9.536194   9.417208  10.329970
    42  H    7.458629   8.300120   9.200297   9.366000   9.961320
    43  H    8.777606   9.640965  10.021142   9.628187  10.818280
    44  H    9.053047   9.913260  10.580168  10.489038  11.353293
    45  Br   4.394480   4.888168   4.911924   4.488000   5.647528
    46  Cl   7.252249   8.129464   8.028733   7.056752   8.896696
                   16         17         18         19         20
    16  H    0.000000
    17  H    4.965045   0.000000
    18  H    4.296510   2.477488   0.000000
    19  H    4.994289   7.034055   7.945208   0.000000
    20  H    6.964880   4.879871   6.981441   4.970263   0.000000
    21  H    7.067717   7.899509   9.216177   2.465569   4.304308
    22  H    7.842537   7.024723   8.793445   4.294062   2.478768
    23  C    5.764748   4.225655   6.101358   5.655450   4.281523
    24  H    5.507308   4.977984   6.597317   5.090382   4.730591
    25  C    5.941843   4.094174   5.694294   6.939923   5.607034
    26  H    5.779296   3.167593   4.818423   7.241063   5.499241
    27  C    7.194851   5.127037   7.289810   6.275447   4.017361
    28  H    7.816504   5.936177   8.000210   6.972118   5.070287
    29  C    7.570459   5.985558   8.156127   5.554226   3.412508
    30  H    7.323923   5.637394   7.832585   5.078112   2.351290
    31  H    8.664368   6.832101   9.092987   6.430319   3.963929
    32  H    7.324092   6.498678   8.480406   4.980374   3.993151
    33  H    7.664213   4.822932   7.142763   6.994010   3.923417
    34  C    7.397195   5.264488   6.860624   8.297633   6.670063
    35  C    8.199250   5.279005   6.904330   9.357591   7.116310
    36  C    8.155679   6.589590   8.114569   8.693239   7.487582
    37  C    9.547556   6.590175   8.167774  10.607945   8.243516
    38  H    7.905480   4.467591   6.115948   9.318196   6.782511
    39  C    9.509050   7.680306   9.214378  10.023203   8.563290
    40  H    7.778825   6.848980   8.306640   8.036771   7.396374
    41  C   10.142025   7.685502   9.240925  10.915792   8.913250
    42  H   10.236039   6.890350   8.428854  11.445858   8.756913
    43  H   10.175835   8.675726  10.177206  10.464463   9.287150
    44  H   11.209854   8.682286  10.217746  11.949147   9.856177
    45  Br   4.995129   4.822941   5.605757   6.899123   6.906114
    46  Cl   7.301606   7.609081   9.052325   6.193945   6.832875
                   21         22         23         24         25
    21  H    0.000000
    22  H    2.489953   0.000000
    23  C    6.612211   6.098292   0.000000
    24  H    6.288487   6.174869   1.095871   0.000000
    25  C    8.114157   7.601886   1.599559   2.196547   0.000000
    26  H    8.351672   7.670959   2.187130   2.988130   1.090375
    27  C    6.716109   5.820249   1.544300   2.157904   2.642729
    28  H    7.510144   6.743620   2.098879   2.447912   2.743894
    29  C    5.592905   4.698744   2.599990   2.766658   4.028693
    30  H    4.837900   3.680746   2.999056   3.259932   4.506772
    31  H    6.181860   5.087846   3.515782   3.724094   4.780035
    32  H    5.242529   4.848354   2.799886   2.517167   4.262926
    33  H    7.243049   6.003023   2.197219   3.082277   2.920527
    34  C    9.355892   8.707287   2.756823   3.278396   1.545854
    35  C   10.265203   9.345434   3.740057   4.479720   2.521624
    36  C    9.787775   9.310675   3.459302   3.625958   2.598837
    37  C   11.442326  10.449775   4.959793   5.625517   3.824534
    38  H   10.170658   9.127760   3.858099   4.745268   2.687158
    39  C   11.012133  10.415168   4.748807   4.969039   3.874467
    40  H    9.236824   9.002576   3.291254   3.126948   2.756287
    41  C   11.793066  10.952434   5.382509   5.835744   4.360791
    42  H   12.194215  11.048055   5.802037   6.557670   4.672946
    43  H   11.465365  10.988206   5.478605   5.532135   4.747708
    44  H   12.773987  11.882469   6.437738   6.875925   5.446350
    45  Br   8.592305   8.612917   2.947391   2.822992   1.990770
    46  Cl   7.416141   7.735446   3.552088   2.678129   4.103476
                   26         27         28         29         30
    26  H    0.000000
    27  C    3.178642   0.000000
    28  H    3.502765   1.090971   0.000000
    29  C    4.559428   1.538133   2.137562   0.000000
    30  H    4.833458   2.223139   3.084327   1.097842   0.000000
    31  H    5.318153   2.155807   2.416298   1.094291   1.758160
    32  H    4.952669   2.178749   2.505753   1.097136   1.778106
    33  H    3.133872   1.097309   1.757039   2.187393   2.567837
    34  C    2.127641   3.117924   2.721301   4.605332   5.296688
    35  C    2.521926   3.877397   3.585773   5.402669   5.991048
    36  C    3.432988   3.594838   2.812227   4.879943   5.767241
    37  C    3.918503   4.839791   4.331728   6.291555   6.976388
    38  H    2.228832   4.100433   4.088047   5.609505   6.014151
    39  C    4.558195   4.612889   3.712403   5.844549   6.781345
    40  H    3.772144   3.549149   2.751415   4.619348   5.549168
    41  C    4.756190   5.161599   4.394596   6.495442   7.338285
    42  H    4.567828   5.628735   5.214006   7.064018   7.669647
    43  H    5.528351   5.276269   4.275216   6.339758   7.348978
    44  H    5.816476   6.115246   5.304323   7.383013   8.247538
    45  Br   2.477099   4.300741   4.290039   5.428181   5.893275
    46  Cl   5.159672   3.781550   3.287817   3.946273   4.816958
                   31         32         33         34         35
    31  H    0.000000
    32  H    1.780159   0.000000
    33  H    2.518742   3.094041   0.000000
    34  C    5.071338   4.905755   3.222413   0.000000
    35  C    5.741095   5.911060   3.577170   1.395775   0.000000
    36  C    5.201291   4.977589   3.939083   1.402870   2.405349
    37  C    6.432296   6.807193   4.495864   2.429825   1.397700
    38  H    6.017024   6.222135   3.612604   2.150110   1.087605
    39  C    5.950958   6.009723   4.786089   2.432898   2.783238
    40  H    5.015185   4.483017   4.171104   2.116948   3.362961
    41  C    6.536454   6.859640   5.035635   2.816742   2.419919
    42  H    7.151808   7.675735   5.118998   3.407448   2.151661
    43  H    6.361534   6.376318   5.566712   3.412736   3.869216
    44  H    7.315002   7.755592   5.946283   3.902527   3.405436
    45  Br   6.288738   5.309055   4.817469   2.839997   3.887568
    46  Cl   4.442497   3.185498   4.828769   4.362026   5.715087
                   36         37         38         39         40
    36  C    0.000000
    37  C    2.782962   0.000000
    38  H    3.392880   2.154608   0.000000
    39  C    1.395698   2.409165   3.870819   0.000000
    40  H    1.079471   3.861161   4.256080   2.177984   0.000000
    41  C    2.422598   1.392124   3.401876   1.399087   3.417756
    42  H    3.868824   1.085917   2.471888   3.396986   4.946806
    43  H    2.151594   3.395825   4.956799   1.086015   2.518288
    44  H    3.407744   2.154948   4.299328   2.161106   4.324154
    45  Br   3.344718   5.023316   4.119620   4.615077   3.120679
    46  Cl   3.736944   6.419612   6.395884   4.739726   2.726228
                   41         42         43         44         45
    41  C    0.000000
    42  H    2.152943   0.000000
    43  H    2.159083   4.298694   0.000000
    44  H    1.085786   2.485708   2.492219   0.000000
    45  Br   5.327619   5.902266   5.278342   6.360721   0.000000
    46  Cl   6.017602   7.485621   4.752902   6.861410   4.118938
                   46
    46  Cl   0.000000
 Stoichiometry    C22H20BrClS2
 Framework group  C1[X(C22H20BrClS2)]
 Deg. of freedom   132
 Full point group                 C1      NOp   1
 Largest Abelian subgroup         C1      NOp   1
 Largest concise Abelian subgroup C1      NOp   1
                         Standard orientation:                         
 ---------------------------------------------------------------------
 Center     Atomic      Atomic             Coordinates (Angstroms)
 Number     Number       Type             X           Y           Z
 ---------------------------------------------------------------------
      1          6           0       -4.169153   -1.725153    0.821245
      2          6           0       -4.682755   -2.678773   -0.047251
      3          6           0       -4.185074   -2.788567   -1.347922
      4          6           0       -3.130089   -1.972843   -1.767479
      5          6           0       -2.572573   -1.054633   -0.857136
      6          6           0       -3.120786   -0.889393    0.416932
      7         16           0       -2.581905    0.371299    1.543627
      8          6           0       -2.289072    1.725113    0.436315
      9          6           0       -1.663781    1.561521   -0.801388
     10         16           0       -1.140772   -0.055498   -1.350966
     11          6           0       -1.464131    2.644007   -1.670992
     12          6           0       -1.825123    3.922624   -1.255734
     13          6           0       -2.398219    4.103790    0.001994
     14          6           0       -2.644430    3.015766    0.835556
     15          1           0       -2.683037    5.098641    0.328753
     16          1           0       -3.130239    3.170028    1.792911
     17          1           0       -1.015348    2.491648   -2.647664
     18          1           0       -1.656862    4.769015   -1.912814
     19          1           0       -4.595165   -1.604547    1.811486
     20          1           0       -2.727540   -2.076337   -2.770316
     21          1           0       -5.496394   -3.316426    0.282993
     22          1           0       -4.608722   -3.513271   -2.035013
     23          6           0        0.544509   -0.708643   -0.371452
     24          1           0        0.324736   -0.969153    0.670069
     25          6           0        1.676840    0.421097   -0.361357
     26          1           0        1.420536    1.143447   -1.136881
     27          6           0        0.936728   -1.998139   -1.125259
     28          1           0        1.882783   -2.297391   -0.671775
     29          6           0       -0.046395   -3.170118   -0.964681
     30          1           0       -1.002371   -3.024412   -1.484426
     31          1           0        0.407015   -4.071145   -1.388997
     32          1           0       -0.257278   -3.350079    0.096851
     33          1           0        1.141798   -1.797022   -2.184308
     34          6           0        3.175853    0.093976   -0.550083
     35          6           0        3.802424    0.546966   -1.712149
     36          6           0        3.924708   -0.663688    0.362717
     37          6           0        5.142239    0.243363   -1.969611
     38          1           0        3.236117    1.136326   -2.429670
     39          6           0        5.261797   -0.971744    0.107237
     40          1           0        3.399653   -1.020469    1.235804
     41          6           0        5.879040   -0.511028   -1.060751
     42          1           0        5.607778    0.605766   -2.881286
     43          1           0        5.822222   -1.568727    0.820654
     44          1           0        6.920646   -0.744734   -1.259167
     45         35           0        1.549886    1.491734    1.312198
     46         17           0        1.494775   -2.423392    2.590635
 ---------------------------------------------------------------------
 Rotational constants (GHZ):           0.2017564           0.1120173           0.0947211
 Standard basis: 6-31+G(d,p) (6D, 7F)
 There are   621 symmetry adapted cartesian basis functions of A   symmetry.
 There are   621 symmetry adapted basis functions of A   symmetry.
   621 basis functions,  1099 primitive gaussians,   621 cartesian basis functions
   118 alpha electrons      118 beta electrons
       nuclear repulsion energy      3394.5974653760 Hartrees.
 NAtoms=   46 NActive=   46 NUniq=   46 SFac= 1.00D+00 NAtFMM=   60 NAOKFM=F Big=F
 Integral buffers will be    131072 words long.
 Raffenetti 2 integral format.
 Two-electron integral symmetry is turned on.
 Nuclear repulsion after empirical dispersion term =     3394.5555431518 Hartrees.
 ------------------------------------------------------------------------------
 Polarizable Continuum Model (PCM)
 =================================
 Model                : PCM.
 Atomic radii         : SMD-Coulomb.
 Polarization charges : Total charges.
 Charge compensation  : None.
 Solution method      : Matrix inversion.
 Cavity type          : VdW (van der Waals Surface) (Alpha=1.000).
 Cavity algorithm     : GePol (No added spheres)
                        Default sphere list used, NSphG=   46.
                        Lebedev-Laikov grids with approx.  5.0 points / Ang**2.
                        Smoothing algorithm: York/Karplus (Gamma=1.0000).
                        Polarization charges: spherical gaussians, with
                                              point-specific exponents (IZeta= 3).
                        Self-potential: point-specific (ISelfS= 7).
                        Self-field    : sphere-specific E.n sum rule (ISelfD= 2).
 1st derivatives      : Analytical E(r).r(x)/FMM algorithm (CHGder, D1EAlg=3).
                        Cavity 1st derivative terms included.
 Solvent              : Dichloromethane, Eps=   8.930000 Eps(inf)=   2.028346
 ------------------------------------------------------------------------------
 ------------------------------------------------------------------------------
 Atomic radii for non-electrostatic terms: SMD-CDS.
 ------------------------------------------------------------------------------
 Nuclear repulsion after PCM non-electrostatic terms =     3394.5380020214 Hartrees.
 One-electron integrals computed using PRISM.
 NBasis=   621 RedAO= T EigKep=  1.02D-06  NBF=   621
 NBsUse=   620 1.00D-06 EigRej=  5.86D-07 NBFU=   620
 Initial guess from the checkpoint file:  "/home/ansgus3642/gaussian/scratch/Gau-19031.chk"
 B after Tr=     0.000000    0.000000    0.000000
         Rot=    0.999482   -0.022122   -0.018877   -0.013815 Ang=  -3.69 deg.
 ExpMin= 3.50D-02 ExpMax= 5.74D+05 ExpMxC= 5.74D+03 IAcc=3 IRadAn=         5 AccDes= 0.00D+00
 Harris functional with IExCor= 4639 and IRadAn=       5 diagonalized for initial guess.
 HarFok:  IExCor= 4639 AccDes= 0.00D+00 IRadAn=         5 IDoV= 1 UseB2=F ITyADJ=14
 ICtDFT=  3500011 ScaDFX=  1.000000  1.000000  1.000000  1.000000
 FoFCou: FMM=F IPFlag=           0 FMFlag=      100000 FMFlg1=           0
         NFxFlg=           0 DoJE=T BraDBF=F KetDBF=T FulRan=T
         wScrn=  0.000000 ICntrl=       500 IOpCl=  0 I1Cent=   200000004 NGrid=           0
         NMat0=    1 NMatS0=      1 NMatT0=    0 NMatD0=    1 NMtDS0=    0 NMtDT0=    0
 Petite list used in FoFCou.
 Requested convergence on RMS density matrix=1.00D-08 within 128 cycles.
 Requested convergence on MAX density matrix=1.00D-06.
 Requested convergence on             energy=1.00D-06.
 No special actions if energy rises.
 Inv3:  Mode=1 IEnd=    38642763.
 Iteration    1 A*A^-1 deviation from unit magnitude is 3.11D-15 for   2516.
 Iteration    1 A*A^-1 deviation from orthogonality  is 2.06D-15 for   1668    696.
 Iteration    1 A^-1*A deviation from unit magnitude is 3.00D-15 for   2516.
 Iteration    1 A^-1*A deviation from orthogonality  is 1.31D-14 for   2160   2119.
 Error on total polarization charges =  0.05236
 SCF Done:  E(RwB97XD) =  -4678.44496351     A.U. after   19 cycles
            NFock= 19  Conv=0.41D-08     -V/T= 2.0063
 SMD-CDS (non-electrostatic) energy       (kcal/mol) =     -11.01
 (included in total energy above)
 D1PCM: PCM CHGder 1st derivatives, ID1Alg=3 FixD1E=F DoIter=F DoCFld=F I1PDM=0.
 Calling FoFJK, ICntrl=      2127 FMM=F ISym2X=0 I1Cent= 0 IOpClX= 0 NMat=1 NMatS=1 NMatT=0.
 ***** Axes restored to original set *****
 -------------------------------------------------------------------
 Center     Atomic                   Forces (Hartrees/Bohr)
 Number     Number              X              Y              Z
 -------------------------------------------------------------------
      1        6           0.001110964    0.001689773   -0.000354184
      2        6           0.001928152    0.000512571   -0.001967376
      3        6           0.005750027    0.004690695   -0.002326368
      4        6           0.000397541    0.002747538    0.006465069
      5        6           0.003579064   -0.001437377   -0.000746490
      6        6          -0.000938866    0.001062934    0.000998542
      7       16           0.002265580   -0.000413751    0.000929158
      8        6           0.003093379    0.000789481    0.002518601
      9        6           0.005403674   -0.000296861   -0.003368445
     10       16           0.008861407   -0.006446071    0.007461715
     11        6           0.001782648   -0.002862579    0.003292031
     12        6           0.000202752   -0.002881086   -0.000020442
     13        6          -0.000217705   -0.000996359    0.000129897
     14        6          -0.001086573   -0.000029443   -0.000200511
     15        1           0.000128447   -0.000189696    0.000299678
     16        1          -0.000110937   -0.000326420    0.000612027
     17        1           0.000090814   -0.000589703    0.000234287
     18        1          -0.000140727   -0.000283091    0.000062748
     19        1          -0.000266417    0.000146501    0.000339927
     20        1           0.000333594    0.000767179    0.000154648
     21        1           0.000335755   -0.000158644   -0.000329243
     22        1           0.000579841    0.000506927   -0.000520314
     23        6           0.020898321   -0.005397135    0.003163566
     24        1          -0.011666121    0.002810714   -0.002241578
     25        6          -0.009111273    0.005276547   -0.005857030
     26        1           0.001204425    0.002449447   -0.000474641
     27        6          -0.008401401    0.006370664   -0.000961968
     28        1           0.002551910    0.001209516    0.001780397
     29        6           0.000157369    0.002911437   -0.001653939
     30        1           0.007038840   -0.000924642    0.001943496
     31        1           0.000683861    0.000166060    0.001386378
     32        1           0.000462464   -0.000036225   -0.001964885
     33        1          -0.000126142    0.001242756    0.000913775
     34        6          -0.011697920   -0.009632065   -0.003826370
     35        6          -0.002266211    0.000484556   -0.002934760
     36        6          -0.006515480    0.001906242   -0.005420182
     37        6          -0.001089902    0.001426112    0.000269016
     38        1           0.000812006   -0.000256329   -0.000608650
     39        6          -0.004659797    0.001977679   -0.000345405
     40        1           0.001478082   -0.004118126    0.008038144
     41        6          -0.002866156    0.000476074    0.002506882
     42        1          -0.000218323    0.000168300   -0.000020637
     43        1          -0.000608278    0.000200103    0.000160302
     44        1          -0.000156918   -0.000099884    0.000066018
     45       35          -0.008334988   -0.004004810   -0.006869861
     46       17          -0.000650782   -0.000609508   -0.000713022
 -------------------------------------------------------------------
 Cartesian Forces:  Max     0.020898321 RMS     0.003795272

 GradGradGradGradGradGradGradGradGradGradGradGradGradGradGradGradGradGrad
 Berny optimization.
 Using GEDIIS/GDIIS optimizer.
 FormGI is forming the generalized inverse of G from B-inverse, IUseBI=4.
 Internal  Forces:  Max     0.034698421 RMS     0.005593919
 Search for a local minimum.
 Step number   5 out of a maximum of  275
 All quantities printed in internal units (Hartrees-Bohrs-Radians)
 Mixed Optimization -- RFO/linear search
 Update second derivatives using D2CorX and points    5    4
 ITU=  0  0  0  1  0
 Use linear search instead of GDIIS.
     Eigenvalues ---    0.00023   0.00184   0.00292   0.00300   0.00507
     Eigenvalues ---    0.00593   0.00898   0.01076   0.01192   0.01357
     Eigenvalues ---    0.01465   0.01592   0.01655   0.01718   0.01781
     Eigenvalues ---    0.01802   0.01805   0.01823   0.01877   0.01934
     Eigenvalues ---    0.02191   0.02259   0.02267   0.02338   0.02496
     Eigenvalues ---    0.02513   0.02551   0.02582   0.02603   0.02678
     Eigenvalues ---    0.02789   0.02813   0.02862   0.02993   0.03072
     Eigenvalues ---    0.03128   0.03171   0.03400   0.03671   0.03709
     Eigenvalues ---    0.04120   0.04457   0.04546   0.04845   0.05830
     Eigenvalues ---    0.05855   0.06586   0.07474   0.08854   0.09366
     Eigenvalues ---    0.10247   0.10943   0.10998   0.11011   0.11335
     Eigenvalues ---    0.11751   0.11818   0.11855   0.12147   0.12294
     Eigenvalues ---    0.12304   0.12326   0.12437   0.12525   0.12562
     Eigenvalues ---    0.12825   0.13929   0.14801   0.15062   0.15911
     Eigenvalues ---    0.16117   0.16471   0.16892   0.17271   0.17548
     Eigenvalues ---    0.17774   0.18481   0.18614   0.19127   0.19224
     Eigenvalues ---    0.19353   0.19522   0.19797   0.20594   0.20974
     Eigenvalues ---    0.22505   0.23339   0.23529   0.24415   0.25775
     Eigenvalues ---    0.27059   0.27594   0.28954   0.29280   0.30153
     Eigenvalues ---    0.31142   0.33039   0.33923   0.34054   0.34558
     Eigenvalues ---    0.34610   0.34762   0.34929   0.35978   0.36175
     Eigenvalues ---    0.36254   0.36503   0.36529   0.36693   0.36712
     Eigenvalues ---    0.36723   0.36741   0.36831   0.36854   0.36899
     Eigenvalues ---    0.37062   0.37074   0.37739   0.40577   0.42033
     Eigenvalues ---    0.42403   0.42827   0.42958   0.46781   0.47913
     Eigenvalues ---    0.48010   0.48124   0.48153   0.48339   0.51506
     Eigenvalues ---    0.51704   0.52045
 RFO step:  Lambda=-5.27701960D-03 EMin= 2.25552101D-04
 Quartic linear search produced a step of -0.93632.
 Iteration  1 RMS(Cart)=  0.20536167 RMS(Int)=  0.01579964
 Iteration  2 RMS(Cart)=  0.02876684 RMS(Int)=  0.00087162
 Iteration  3 RMS(Cart)=  0.00067866 RMS(Int)=  0.00069986
 Iteration  4 RMS(Cart)=  0.00000115 RMS(Int)=  0.00069986
 Iteration  5 RMS(Cart)=  0.00000000 RMS(Int)=  0.00069986
 Variable       Old X    -DE/DX   Delta X   Delta X   Delta X     New X
                                 (Linear)    (Quad)   (Total)
    R1        2.62357   0.00089   0.00351   0.00067   0.00417   2.62773
    R2        2.64632  -0.00307  -0.00519  -0.00147  -0.00666   2.63966
    R3        2.04982   0.00044   0.00101   0.00009   0.00109   2.05091
    R4        2.63986  -0.00048  -0.00284  -0.00059  -0.00344   2.63642
    R5        2.05074  -0.00030  -0.00035  -0.00006  -0.00041   2.05033
    R6        2.64185  -0.00988  -0.01655  -0.00363  -0.02019   2.62166
    R7        2.04995  -0.00032  -0.00087  -0.00001  -0.00088   2.04907
    R8        2.66087  -0.01206  -0.02111  -0.00436  -0.02546   2.63540
    R9        2.05141  -0.00019  -0.00024  -0.00010  -0.00034   2.05106
   R10        2.63960  -0.00037   0.00083   0.00009   0.00098   2.64057
   R11        3.42879  -0.01536  -0.05726  -0.02074  -0.07791   3.35088
   R12        3.35349   0.00063  -0.00651   0.00095  -0.00561   3.34789
   R13        3.35111  -0.00140  -0.00324   0.00105  -0.00232   3.34879
   R14        2.63863   0.00046   0.00291   0.00076   0.00363   2.64226
   R15        2.63984  -0.00195  -0.00443  -0.00105  -0.00548   2.63436
   R16        3.37533  -0.00760  -0.01425  -0.00921  -0.02339   3.35194
   R17        2.65091  -0.00689  -0.01453  -0.00300  -0.01752   2.63338
   R18        3.88486  -0.03470  -0.42074   0.17701  -0.24373   3.64112
   R19        2.63047  -0.00214  -0.00270  -0.00052  -0.00321   2.62725
   R20        2.05147  -0.00003  -0.00019   0.00019   0.00000   2.05147
   R21        2.63421   0.00103  -0.00040  -0.00047  -0.00087   2.63335
   R22        2.04967  -0.00028  -0.00075   0.00006  -0.00069   2.04898
   R23        2.63157  -0.00099  -0.00093   0.00045  -0.00049   2.63108
   R24        2.05070  -0.00014  -0.00019  -0.00004  -0.00023   2.05047
   R25        2.04958   0.00050   0.00101   0.00019   0.00120   2.05078
   R26        2.07090   0.00030   0.00486  -0.00694  -0.00121   2.06969
   R27        3.02273  -0.03213  -0.06171  -0.04037  -0.10093   2.92180
   R28        2.91830  -0.00990  -0.00844  -0.02148  -0.02992   2.88838
   R29        5.06093  -0.00169  -0.06328   0.01635  -0.04628   5.01465
   R30        2.06051   0.00163   0.00356   0.00077   0.00433   2.06484
   R31        2.92124  -0.02072  -0.06438  -0.01953  -0.08344   2.83780
   R32        3.76201  -0.00775  -0.03239  -0.00864  -0.04103   3.72098
   R33        2.06164   0.00258   0.00089   0.00327   0.00415   2.06579
   R34        2.90665  -0.00730  -0.01880  -0.00366  -0.02246   2.88419
   R35        2.07361  -0.00081  -0.00196  -0.00096  -0.00292   2.07070
   R36        2.07462  -0.00715  -0.01076  -0.00108  -0.01184   2.06278
   R37        2.06791  -0.00034  -0.00088  -0.00086  -0.00174   2.06617
   R38        2.07329  -0.00202  -0.00432  -0.00069  -0.00500   2.06828
   R39        2.63763   0.00006  -0.00096  -0.00126  -0.00209   2.63554
   R40        2.65104  -0.00174  -0.00896  -0.00098  -0.01035   2.64069
   R41        2.64127  -0.00375  -0.00353  -0.00142  -0.00496   2.63631
   R42        2.05528  -0.00009  -0.00107  -0.00020  -0.00127   2.05401
   R43        2.63749  -0.00695  -0.00860  -0.00325  -0.01183   2.62566
   R44        2.03990   0.00496   0.01468   0.00702   0.02065   2.06056
   R45        2.63073  -0.00011   0.00012  -0.00005  -0.00007   2.63066
   R46        2.05209  -0.00003  -0.00011  -0.00006  -0.00017   2.05191
   R47        2.64389  -0.00159  -0.00321  -0.00029  -0.00363   2.64027
   R48        2.05227  -0.00029  -0.00029  -0.00027  -0.00056   2.05171
   R49        5.15182  -0.00268  -0.03034   0.05078   0.01924   5.17107
   R50        2.05184  -0.00013   0.00022  -0.00011   0.00011   2.05195
    A1        2.10166  -0.00294  -0.00471  -0.00109  -0.00579   2.09587
    A2        2.09690   0.00146  -0.00003   0.00024   0.00021   2.09711
    A3        2.08430   0.00149   0.00474   0.00091   0.00564   2.08994
    A4        2.09976   0.00122   0.00710   0.00164   0.00872   2.10849
    A5        2.08357  -0.00027  -0.00220  -0.00068  -0.00287   2.08070
    A6        2.09933  -0.00094  -0.00489  -0.00093  -0.00582   2.09351
    A7        2.09718  -0.00016  -0.00580  -0.00146  -0.00727   2.08992
    A8        2.09798   0.00095   0.00432   0.00064   0.00496   2.10294
    A9        2.08798  -0.00079   0.00149   0.00084   0.00233   2.09031
   A10        2.07746  -0.00042   0.00068   0.00066   0.00134   2.07880
   A11        2.09607   0.00105   0.00535   0.00078   0.00609   2.10216
   A12        2.10900  -0.00059  -0.00574  -0.00123  -0.00701   2.10199
   A13        2.10767   0.00585   0.01427   0.00255   0.01679   2.12446
   A14        2.08929  -0.00614  -0.03591  -0.00619  -0.04220   2.04709
   A15        2.08612   0.00027   0.02131   0.00378   0.02530   2.11142
   A16        2.07895  -0.00345  -0.01141  -0.00183  -0.01325   2.06570
   A17        2.05783   0.00360   0.01301   0.00285   0.01581   2.07364
   A18        2.14596  -0.00009  -0.00147  -0.00105  -0.00246   2.14350
   A19        1.76812  -0.00002  -0.00455  -0.00027  -0.00507   1.76305
   A20        2.13886  -0.00066   0.00925  -0.00202   0.00717   2.14603
   A21        2.07702   0.00036  -0.00948   0.00065  -0.00877   2.06825
   A22        2.06633   0.00032  -0.00002   0.00126   0.00123   2.06756
   A23        2.10591  -0.00068   0.00063   0.00260   0.00337   2.10928
   A24        2.12095   0.00228   0.00540  -0.00033   0.00496   2.12591
   A25        2.05577  -0.00159  -0.00594  -0.00204  -0.00805   2.04772
   A26        1.75556   0.00565   0.01317   0.00523   0.01788   1.77344
   A27        1.92013  -0.00014  -0.04735   0.00232  -0.04536   1.87477
   A28        1.96175  -0.01711  -0.06093  -0.02280  -0.08374   1.87801
   A29        2.07942  -0.00141  -0.00332   0.00091  -0.00243   2.07699
   A30        2.10394   0.00006  -0.00092  -0.00169  -0.00261   2.10133
   A31        2.09962   0.00136   0.00429   0.00085   0.00514   2.10476
   A32        2.08882   0.00082   0.00143  -0.00006   0.00136   2.09018
   A33        2.08959  -0.00051   0.00065   0.00012   0.00077   2.09036
   A34        2.10477  -0.00031  -0.00208  -0.00006  -0.00213   2.10264
   A35        2.10741   0.00021   0.00171   0.00025   0.00194   2.10934
   A36        2.09293   0.00019   0.00015   0.00005   0.00020   2.09313
   A37        2.08246  -0.00039  -0.00178  -0.00021  -0.00198   2.08048
   A38        2.10112  -0.00214  -0.00473  -0.00110  -0.00588   2.09524
   A39        2.09165   0.00057  -0.00147   0.00065  -0.00081   2.09083
   A40        2.09027   0.00158   0.00626   0.00055   0.00682   2.09709
   A41        1.94331  -0.00562  -0.01404  -0.05317  -0.06682   1.87650
   A42        1.93792  -0.02212  -0.05520  -0.04165  -0.09743   1.84050
   A43        1.81411   0.01992   0.09035  -0.02737   0.06335   1.87746
   A44        1.87954   0.01339   0.04466   0.04587   0.08979   1.96933
   A45        1.89268  -0.00303  -0.02313   0.04292   0.01906   1.91173
   A46        1.99658  -0.00291  -0.04243   0.02972  -0.01481   1.98177
   A47        2.37898   0.00200   0.05473  -0.01467   0.04461   2.42359
   A48        1.87235   0.00816   0.05112   0.00938   0.06024   1.93259
   A49        2.13675  -0.01866  -0.09774  -0.03400  -0.13039   2.00636
   A50        1.91771  -0.00636   0.00425   0.00088   0.00463   1.92235
   A51        1.85594   0.00372   0.01455   0.01432   0.02828   1.88422
   A52        1.79943  -0.00336   0.00081   0.00454   0.00487   1.80430
   A53        1.85280   0.01860   0.04005   0.01105   0.04994   1.90274
   A54        1.81974  -0.00442  -0.01266  -0.01222  -0.02493   1.79482
   A55        2.00748   0.00854   0.02843   0.00532   0.03374   2.04122
   A56        1.94499  -0.00305  -0.01233   0.00011  -0.01238   1.93261
   A57        1.87745  -0.00162  -0.00251   0.00404   0.00172   1.87917
   A58        1.86439   0.00146   0.00852  -0.00316   0.00524   1.86963
   A59        1.93891  -0.00148  -0.01014   0.00431  -0.00586   1.93305
   A60        1.98889  -0.00134  -0.01260  -0.00955  -0.02213   1.96677
   A61        1.89871  -0.00032  -0.00411   0.00092  -0.00323   1.89547
   A62        1.92714   0.00047   0.01481   0.00710   0.02195   1.94908
   A63        1.86138   0.00073   0.00030   0.00247   0.00271   1.86408
   A64        1.88857   0.00091   0.00993   0.00056   0.01057   1.89914
   A65        1.89627  -0.00041  -0.00909  -0.00145  -0.01056   1.88571
   A66        2.05813  -0.00291   0.00327   0.01002   0.01232   2.07045
   A67        2.15613  -0.00253  -0.02117  -0.01919  -0.03903   2.11710
   A68        2.06846   0.00545   0.01815   0.00911   0.02691   2.09537
   A69        2.10968  -0.00313  -0.00892  -0.00572  -0.01442   2.09526
   A70        2.08448   0.00262   0.00709   0.00215   0.00913   2.09360
   A71        2.08899   0.00052   0.00184   0.00360   0.00532   2.09431
   A72        2.10771  -0.00405  -0.01341  -0.00586  -0.01899   2.08873
   A73        2.03211   0.01040   0.05351   0.01536   0.06866   2.10077
   A74        2.14251  -0.00634  -0.04007  -0.00951  -0.04964   2.09287
   A75        2.09994  -0.00171  -0.00539  -0.00072  -0.00615   2.09379
   A76        2.08645   0.00057   0.00304   0.00066   0.00372   2.09018
   A77        2.09677   0.00114   0.00234   0.00007   0.00243   2.09920
   A78        2.09761   0.00137   0.00388   0.00021   0.00408   2.10169
   A79        2.08915  -0.00128  -0.00348  -0.00011  -0.00360   2.08555
   A80        2.09642  -0.00008  -0.00040  -0.00009  -0.00050   2.09592
   A81        2.71866  -0.00553  -0.00057   0.04029   0.03985   2.75852
   A82        2.08285   0.00209   0.00564   0.00302   0.00851   2.09136
   A83        2.10025  -0.00096  -0.00270  -0.00143  -0.00406   2.09620
   A84        2.10006  -0.00113  -0.00295  -0.00160  -0.00447   2.09559
   A85        1.23390  -0.01196  -0.06070  -0.05042  -0.11120   1.12270
    D1       -0.03271   0.00048  -0.00074   0.00032  -0.00046  -0.03317
    D2       -3.13977  -0.00010  -0.00075  -0.00057  -0.00134  -3.14111
    D3        3.08128   0.00109  -0.00036   0.00269   0.00232   3.08360
    D4       -0.02578   0.00052  -0.00037   0.00180   0.00144  -0.02434
    D5       -0.03285   0.00046   0.00148   0.00386   0.00534  -0.02751
    D6        3.07767   0.00262   0.00634   0.00271   0.00911   3.08678
    D7        3.13614  -0.00015   0.00117   0.00152   0.00266   3.13881
    D8       -0.03652   0.00201   0.00603   0.00037   0.00643  -0.03009
    D9        0.04332  -0.00022   0.00153  -0.00201  -0.00049   0.04283
   D10       -3.10811  -0.00019   0.00303   0.00019   0.00325  -3.10486
   D11       -3.13312   0.00037   0.00159  -0.00110   0.00046  -3.13266
   D12       -0.00137   0.00040   0.00309   0.00109   0.00420   0.00283
   D13        0.01154  -0.00060  -0.00240  -0.00040  -0.00276   0.00877
   D14        3.11462   0.00055   0.00703   0.00557   0.01269   3.12732
   D15       -3.12027  -0.00064  -0.00391  -0.00258  -0.00649  -3.12676
   D16       -0.01718   0.00051   0.00552   0.00339   0.00896  -0.00822
   D17       -0.07795   0.00104   0.00210   0.00447   0.00661  -0.07134
   D18        3.07970   0.00191   0.01746  -0.00509   0.01248   3.09219
   D19        3.10245  -0.00016  -0.00759  -0.00159  -0.00915   3.09330
   D20       -0.02309   0.00071   0.00777  -0.01115  -0.00327  -0.02636
   D21        0.08851  -0.00098  -0.00182  -0.00623  -0.00810   0.08041
   D22       -3.02036  -0.00331  -0.00715  -0.00509  -0.01235  -3.03271
   D23       -3.06912  -0.00190  -0.01821   0.00322  -0.01481  -3.08392
   D24        0.10520  -0.00424  -0.02355   0.00436  -0.01906   0.08614
   D25        2.32133   0.00328   0.02139   0.01222   0.03365   2.35498
   D26       -1.88965  -0.01339  -0.05893  -0.01014  -0.06929  -1.95894
   D27       -0.80440   0.00409   0.03669   0.00279   0.03956  -0.76485
   D28        1.26780  -0.01258  -0.04364  -0.01957  -0.06339   1.20441
   D29       -2.45058  -0.00204  -0.00980  -0.00533  -0.01515  -2.46573
   D30        0.65867   0.00015  -0.00488  -0.00653  -0.01140   0.64727
   D31       -0.73080   0.00310   0.01418  -0.00046   0.01371  -0.71710
   D32        2.45909   0.00266   0.02001   0.00219   0.02215   2.48124
   D33        0.01684   0.00054   0.01235   0.01152   0.02382   0.04066
   D34        3.12159   0.00092   0.01540   0.01910   0.03451  -3.12709
   D35        3.11041   0.00098   0.00627   0.00887   0.01511   3.12552
   D36       -0.06803   0.00136   0.00932   0.01646   0.02580  -0.04223
   D37        3.11476  -0.00057  -0.01128  -0.01218  -0.02340   3.09136
   D38       -0.04506  -0.00004  -0.00577  -0.00617  -0.01191  -0.05697
   D39        0.01946  -0.00096  -0.00601  -0.00955  -0.01553   0.00393
   D40       -3.14037  -0.00043  -0.00050  -0.00354  -0.00404   3.13878
   D41        0.74111  -0.00178  -0.03359  -0.01116  -0.04481   0.69629
   D42       -1.30054   0.00241   0.03721  -0.00720   0.03000  -1.27053
   D43       -2.36499  -0.00223  -0.03673  -0.01850  -0.05529  -2.42028
   D44        1.87656   0.00197   0.03407  -0.01454   0.01952   1.89608
   D45        0.06849  -0.00108  -0.00745  -0.01216  -0.01958   0.04891
   D46       -3.09478  -0.00054  -0.00517  -0.00835  -0.01351  -3.10829
   D47       -3.10893  -0.00069  -0.00437  -0.00469  -0.00903  -3.11796
   D48        0.01099  -0.00015  -0.00209  -0.00088  -0.00296   0.00803
   D49       -0.69459   0.00207   0.03222   0.00615   0.04132  -0.65327
   D50       -2.78876   0.00378   0.02135   0.01173   0.03016  -2.75860
   D51        1.33956   0.00703   0.04973   0.01601   0.06467   1.40423
   D52        1.24620  -0.00058  -0.00704   0.00130  -0.00210   1.24411
   D53       -0.84797   0.00113  -0.01791   0.00688  -0.01326  -0.86122
   D54       -3.00283   0.00439   0.01048   0.01116   0.02125  -2.98157
   D55       -0.01958   0.00019   0.00184   0.00072   0.00256  -0.01702
   D56        3.12058   0.00036   0.00300   0.00253   0.00552   3.12611
   D57       -3.13955  -0.00033  -0.00037  -0.00305  -0.00342   3.14021
   D58        0.00061  -0.00016   0.00078  -0.00124  -0.00046   0.00015
   D59       -0.02785   0.00034   0.00156   0.00593   0.00748  -0.02037
   D60       -3.13932  -0.00002  -0.00211   0.00249   0.00039  -3.13893
   D61        3.11518   0.00016   0.00040   0.00411   0.00450   3.11968
   D62        0.00372  -0.00019  -0.00327   0.00067  -0.00260   0.00112
   D63        0.02801  -0.00001   0.00043  -0.00147  -0.00101   0.02700
   D64       -3.09537  -0.00053  -0.00502  -0.00747  -0.01247  -3.10783
   D65        3.13966   0.00035   0.00410   0.00196   0.00607  -3.13746
   D66        0.01628  -0.00016  -0.00135  -0.00405  -0.00539   0.01089
   D67        2.81394   0.01009  -0.00449  -0.02702  -0.03102   2.78291
   D68       -1.34088  -0.01198  -0.05286  -0.08134  -0.13740  -1.47828
   D69        0.82837  -0.00907  -0.09188   0.00972  -0.08063   0.74775
   D70       -0.31035  -0.00724  -0.03647  -0.04470  -0.08226  -0.39261
   D71       -2.45945  -0.00571  -0.02686  -0.04736  -0.07408  -2.53353
   D72        1.63391  -0.01001  -0.00602  -0.03421  -0.04167   1.59224
   D73       -2.44205   0.00462  -0.01283   0.01678   0.00605  -2.43600
   D74        1.69203   0.00615  -0.00321   0.01413   0.01423   1.70627
   D75       -0.49779   0.00185   0.01762   0.02727   0.04665  -0.45115
   D76        1.73601   0.00075   0.01287  -0.08956  -0.07744   1.65857
   D77       -0.41309   0.00227   0.02249  -0.09222  -0.06926  -0.48235
   D78       -2.60291  -0.00203   0.04332  -0.07907  -0.03685  -2.63976
   D79        3.05053  -0.00717   0.10387   0.05465   0.15834  -3.07431
   D80       -1.18119  -0.00754   0.10736   0.05437   0.16139  -1.01980
   D81        1.04559  -0.00503   0.10634   0.06503   0.17103   1.21662
   D82       -1.16338  -0.00479   0.12357  -0.00076   0.12363  -1.03976
   D83        0.88809  -0.00516   0.12705  -0.00104   0.12667   1.01476
   D84        3.11487  -0.00265   0.12603   0.00962   0.13631  -3.03201
   D85        0.93444   0.00822   0.13724   0.10793   0.24485   1.17929
   D86        2.98591   0.00785   0.14072   0.10764   0.24789  -3.04938
   D87       -1.07050   0.01037   0.13970   0.11831   0.25753  -0.81296
   D88        0.70686  -0.00677  -0.02890   0.01048  -0.01798   0.68888
   D89        1.97111   0.00284   0.03842   0.06833   0.10594   2.07705
   D90       -1.13701   0.00203   0.02730   0.07039   0.09714  -1.03987
   D91       -0.18552   0.00215   0.02822   0.06764   0.09591  -0.08961
   D92        2.98955   0.00135   0.01709   0.06970   0.08711   3.07665
   D93       -2.09349  -0.00328   0.00340   0.05214   0.05515  -2.03834
   D94        1.08158  -0.00408  -0.00773   0.05420   0.04634   1.12792
   D95        1.23534   0.00194   0.14116   0.08221   0.22334   1.45868
   D96       -2.97377   0.00179   0.13092   0.07993   0.21086  -2.76291
   D97       -0.89430   0.00136   0.12607   0.08296   0.20906  -0.68524
   D98       -3.02924   0.00027   0.14010   0.07278   0.21287  -2.81637
   D99       -0.95516   0.00011   0.12985   0.07049   0.20039  -0.75477
   D100       1.12431  -0.00032   0.12500   0.07352   0.19859   1.32289
   D101      -0.99451   0.00025   0.14334   0.07371   0.21698  -0.77753
   D102       1.07957   0.00010   0.13310   0.07143   0.20450   1.28407
   D103      -3.12414  -0.00033   0.12825   0.07445   0.20269  -2.92145
   D104      -3.09930  -0.00144  -0.00955  -0.00429  -0.01353  -3.11282
   D105       0.03266  -0.00077  -0.00743  -0.00099  -0.00827   0.02439
   D106       0.01054  -0.00082   0.00051  -0.00681  -0.00613   0.00441
   D107      -3.14069  -0.00015   0.00263  -0.00351  -0.00087  -3.14156
   D108       3.09444   0.00149   0.00882   0.00103   0.00926   3.10370
   D109      -0.00416   0.00148   0.00887   0.00140   0.00965   0.00549
   D110      -0.01349   0.00084  -0.00219   0.00309   0.00062  -0.01287
   D111      -3.11209   0.00083  -0.00213   0.00346   0.00101  -3.11108
   D112      -0.00871   0.00037   0.00013   0.00578   0.00587  -0.00284
   D113       3.14006   0.00040   0.00137   0.00335   0.00460  -3.13852
   D114      -3.14064  -0.00031  -0.00201   0.00248   0.00059  -3.14005
   D115       0.00813  -0.00028  -0.00078   0.00005  -0.00068   0.00745
   D116       0.01459  -0.00038   0.00333   0.00169   0.00525   0.01984
   D117      -3.12987  -0.00034   0.00076   0.00057   0.00141  -3.12847
   D118       3.11040   0.00005   0.00564   0.00193   0.00785   3.11824
   D119      -0.03406   0.00010   0.00307   0.00081   0.00400  -0.03006
   D120       1.06644   0.00258   0.01224   0.03147   0.04228   1.10872
   D121      -2.03122   0.00249   0.01156   0.03173   0.04183  -1.98939
   D122       0.00945   0.00015   0.00116  -0.00077   0.00025   0.00970
   D123      -3.13864  -0.00006   0.00025  -0.00209  -0.00190  -3.14054
   D124      -3.13937   0.00012  -0.00008   0.00168   0.00153  -3.13783
   D125      -0.00427  -0.00010  -0.00099   0.00036  -0.00062  -0.00489
   D126      -0.01237  -0.00017  -0.00297  -0.00294  -0.00593  -0.01830
   D127       3.13572   0.00004  -0.00206  -0.00162  -0.00378   3.13194
   D128       3.13210  -0.00022  -0.00038  -0.00182  -0.00206   3.13005
   D129      -0.00299   0.00000   0.00053  -0.00050   0.00009  -0.00290
   D130      -0.88417   0.00386   0.03380  -0.02957   0.00159  -0.88257
         Item               Value     Threshold  Converged?
 Maximum Force            0.034698     0.000450     NO 
 RMS     Force            0.005594     0.000300     NO 
 Maximum Displacement     1.018662     0.001800     NO 
 RMS     Displacement     0.223321     0.001200     NO 
 Predicted change in Energy=-1.749876D-04
 GradGradGradGradGradGradGradGradGradGradGradGradGradGradGradGradGradGrad

                          Input orientation:                          
 ---------------------------------------------------------------------
 Center     Atomic      Atomic             Coordinates (Angstroms)
 Number     Number       Type             X           Y           Z
 ---------------------------------------------------------------------
      1          6           0       -4.042650   -1.452821    1.056274
      2          6           0       -4.643623   -2.437283    0.279578
      3          6           0       -4.215086   -2.678014   -1.026103
      4          6           0       -3.143684   -1.963206   -1.541677
      5          6           0       -2.506442   -1.020315   -0.735593
      6          6           0       -2.970270   -0.716687    0.547063
      7         16           0       -2.284288    0.585873    1.532670
      8          6           0       -1.950124    1.807956    0.293636
      9          6           0       -1.417882    1.493839   -0.960585
     10         16           0       -1.095250   -0.189813   -1.416094
     11          6           0       -1.148578    2.476563   -1.911187
     12          6           0       -1.361772    3.810155   -1.581089
     13          6           0       -1.857271    4.140140   -0.321147
     14          6           0       -2.165793    3.149122    0.606873
     15          1           0       -2.027028    5.179910   -0.061495
     16          1           0       -2.580456    3.417265    1.573242
     17          1           0       -0.764233    2.204099   -2.889220
     18          1           0       -1.142687    4.585909   -2.306252
     19          1           0       -4.419352   -1.237645    2.051091
     20          1           0       -2.792421   -2.150595   -2.551400
     21          1           0       -5.475877   -3.000247    0.688991
     22          1           0       -4.709594   -3.423535   -1.638812
     23          6           0        0.451004   -0.775076   -0.426588
     24          1           0        0.150062   -0.884541    0.620782
     25          6           0        1.514213    0.328316   -0.633210
     26          1           0        1.305728    0.901368   -1.539888
     27          6           0        0.867286   -2.136174   -0.983658
     28          1           0        1.694196   -2.423884   -0.329086
     29          6           0       -0.173052   -3.251789   -0.933382
     30          1           0       -0.865559   -3.220001   -1.776564
     31          1           0        0.344218   -4.213662   -0.985265
     32          1           0       -0.748599   -3.226153   -0.002794
     33          1           0        1.277101   -2.032639   -1.994616
     34          6           0        2.930863   -0.163635   -0.711910
     35          6           0        3.655002    0.068892   -1.880949
     36          6           0        3.514798   -0.867262    0.344800
     37          6           0        4.961701   -0.405207   -1.999252
     38          1           0        3.199194    0.616411   -2.701855
     39          6           0        4.812941   -1.346161    0.218228
     40          1           0        2.943817   -1.076595    1.249859
     41          6           0        5.544227   -1.107962   -0.948203
     42          1           0        5.522159   -0.218998   -2.910422
     43          1           0        5.259377   -1.903067    1.036354
     44          1           0        6.561476   -1.477136   -1.037504
     45         35           0        1.381037    1.674684    0.797435
     46         17           0        0.964608   -2.137254    2.813727
 ---------------------------------------------------------------------
                    Distance matrix (angstroms):
                    1          2          3          4          5
     1  C    0.000000
     2  C    1.390537   0.000000
     3  C    2.422215   1.395134   0.000000
     4  C    2.796065   2.406561   1.387324   0.000000
     5  C    2.399538   2.757882   2.398296   1.394594   0.000000
     6  C    1.396849   2.414976   2.805569   2.438589   1.397330
     7  S    2.734056   4.034374   4.574741   4.085092   2.788227
     8  C    3.948790   5.027643   5.195738   4.360576   3.060706
     9  C    4.431696   5.234227   5.023246   3.907329   2.748919
    10  S    4.049068   4.529611   4.009565   2.712337   1.773211
    11  C    5.711527   6.415659   6.062715   4.881448   3.931154
    12  C    6.468516   7.298158   7.109553   6.042223   5.035730
    13  C    6.160712   7.168481   7.248688   6.355736   5.217613
    14  C    4.990233   6.120024   6.389188   5.631024   4.393457
    15  H    7.021770   8.061298   8.213710   7.379835   6.255160
    16  H    5.111066   6.340817   6.825030   6.242549   5.002830
    17  H    6.299841   6.828863   6.262157   4.984385   4.250911
    18  H    7.495506   8.262463   7.990181   6.890535   5.979678
    19  H    1.085296   2.151206   3.403750   3.880947   3.387044
    20  H    3.881401   3.394640   2.151436   1.085376   2.157886
    21  H    2.140926   1.084986   2.152899   3.389757   3.842800
    22  H    3.404705   2.158070   1.084322   2.143378   3.383069
    23  C    4.780286   5.405258   5.074739   3.946753   2.983640
    24  H    4.253402   5.050430   4.998329   4.085157   2.985833
    25  C    6.074992   6.811803   6.482071   5.269952   4.242046
    26  H    6.394326   7.060583   6.599647   5.291792   4.344237
    27  C    5.360575   5.661851   5.111350   4.053293   3.562123
    28  H    5.981102   6.366992   5.955671   5.008761   4.447539
    29  C    4.708376   4.703264   4.083608   3.294712   3.234703
    30  H    4.608883   4.371972   3.475093   2.612386   2.935087
    31  H    5.570883   5.443703   4.811147   4.188032   4.287897
    32  H    3.888072   3.984126   3.655701   3.114423   2.914228
    33  H    6.159859   6.355365   5.614147   4.444471   4.114017
    34  C    7.308786   7.970280   7.581913   6.389609   5.504430
    35  C    8.378348   8.933978   8.379411   7.103989   6.360943
    36  C    7.613415   8.308372   8.056631   7.006802   6.119314
    37  C    9.566194  10.078921   9.504004   8.266439   7.599234
    38  H    8.417217   8.928816   8.284499   6.944965   6.252946
    39  C    8.895795   9.519501   9.210182   8.172263   7.388458
    40  H    6.999267   7.769308   7.680783   6.755473   5.800905
    41  C    9.800258  10.347310   9.885106   8.750055   8.053953
    42  H   10.427970  10.883015  10.218188   8.944975   8.356460
    43  H    9.312938   9.946230   9.727266   8.789840   8.014174
    44  H   10.808885  11.323022  10.843271   9.730396   9.084436
    45  Br   6.266152   7.312522   7.320373   6.259296   4.972493
    46  Cl   5.350674   6.161508   6.470390   5.989816   5.088557
                    6          7          8          9         10
     6  C    0.000000
     7  S    1.771626   0.000000
     8  C    2.734730   1.772106   0.000000
     9  C    3.093434   2.791305   1.398221   0.000000
    10  S    2.765372   3.272722   2.764972   1.773771   0.000000
    11  C    4.422489   4.089585   2.439418   1.393527   2.712476
    12  C    5.254388   4.576301   2.805272   2.398644   4.012232
    13  C    5.057798   4.031352   2.413641   2.757690   4.530793
    14  C    3.949081   2.727891   1.394043   2.399220   4.048079
    15  H    6.002491   4.869571   3.391475   3.842725   5.615788
    16  H    4.277214   2.847128   2.150484   3.386949   4.914568
    17  H    5.020521   4.947963   3.419626   2.156701   2.830280
    18  H    6.292773   5.660465   3.889524   3.383408   4.858205
    19  H    2.152519   2.855254   4.296676   5.053713   4.916195
    20  H    3.418800   4.942276   4.947103   4.207368   2.830896
    21  H    3.393060   4.874248   5.975455   6.275765   5.614251
    22  H    3.889772   5.658248   6.222342   5.956168   4.854899
    23  C    3.557600   3.629420   3.599471   2.987618   1.926800
    24  H    3.125713   2.986590   3.430356   3.258199   2.486426
    25  C    4.753490   4.380181   3.879434   3.172192   2.773205
    26  H    5.025697   4.735860   3.845034   2.846870   2.640208
    27  C    4.368626   4.865580   5.012529   4.289467   2.797655
    28  H    5.043749   5.324763   5.619370   5.043052   3.735461
    29  C    4.054983   5.026567   5.501325   4.906254   3.234062
    30  H    4.011936   5.239132   5.544580   4.815721   3.060185
    31  H    5.055956   6.023668   6.569587   5.973372   4.295234
    32  H    3.396407   4.387201   5.183993   4.862471   3.367038
    33  H    5.121721   5.655249   5.513733   4.557214   3.059207
    34  C    6.059229   5.726928   5.359322   4.660541   4.087316
    35  C    7.099761   6.869878   6.258642   5.348990   4.779949
    36  C    6.489969   6.095247   6.084799   5.622292   4.981188
    37  C    8.336481   8.121642   7.611094   6.736786   6.088771
    38  H    7.098937   6.928255   6.075214   5.011915   4.554715
    39  C    7.815545   7.472026   7.462786   6.948262   6.238178
    40  H    5.966564   5.493347   5.760699   5.524275   4.920137
    41  C    8.653645   8.385073   8.136955   7.432394   6.718972
    42  H    9.182769   9.018287   8.379114   7.409443   6.784097
    43  H    8.329105   7.959148   8.142495   7.753227   7.023605
    44  H    9.692437   9.439775   9.220147   8.514856   7.773416
    45  Br   4.971440   3.893673   3.371677   3.310179   3.808945
    46  Cl   4.758050   4.428527   5.514635   5.753827   5.091849
                   11         12         13         14         15
    11  C    0.000000
    12  C    1.390282   0.000000
    13  C    2.407896   1.393507   0.000000
    14  C    2.797801   2.422930   1.392308   0.000000
    15  H    3.391330   2.151269   1.085061   2.142445   0.000000
    16  H    3.882840   3.404315   2.152732   1.085226   2.466894
    17  H    1.085590   2.155847   3.396761   3.883311   4.294896
    18  H    2.146031   1.084276   2.156382   3.405495   2.484719
    19  H    6.339792   6.929777   6.411890   5.138873   7.167374
    20  H    4.952038   6.206352   6.739576   6.201157   7.779573
    21  H    7.448617   8.274098   8.068445   6.984135   8.909139
    22  H    6.896825   7.971043   8.190310   7.396881   9.148954
    23  C    3.916102   5.063929   5.431261   4.828561   6.460324
    24  H    4.403902   5.401300   5.492179   4.651216   6.479412
    25  C    3.652211   4.614431   5.098460   4.799708   6.033673
    26  H    2.939850   3.946935   4.688234   4.659661   5.621284
    27  C    5.118727   6.378437   6.874173   6.297914   7.921649
    28  H    5.882073   7.054764   7.463203   6.843532   8.469757
    29  C    5.892518   7.190524   7.606053   6.878594   8.677036
    30  H    5.705179   7.050357   7.567920   6.923663   8.651530
    31  H    6.916999   8.224782   8.664503   7.940129   9.732181
    32  H    6.026850   7.237170   7.456056   6.559288   8.502924
    33  H    5.120916   6.424399   7.122358   6.743287   8.165481
    34  C    5.005072   5.913814   6.449915   6.220084   7.318278
    35  C    5.373283   6.265380   7.028030   7.039796   7.856105
    36  C    6.165851   7.026252   7.374055   6.961978   8.212503
    37  C    6.756320   7.611206   8.365083   8.380115   9.153730
    38  H    4.794626   5.679659   6.606987   6.793040   7.423639
    39  C    7.395088   8.243313   8.653447   8.310315   9.457960
    40  H    6.274141   7.101598   7.261738   6.661699   8.097703
    41  C    7.653091   8.501838   9.094941   8.943458   9.881674
    42  H    7.263832   8.086391   8.953347   9.100561   9.708492
    43  H    8.302472   9.128610   9.434503   8.991230  10.220838
    44  H    8.708616   9.540901  10.146047  10.013564  10.910145
    45  Br   3.791911   4.211960   4.220940   3.845814   4.963796
    46  Cl   6.933807   7.752298   7.562811   6.528046   8.411758
                   16         17         18         19         20
    16  H    0.000000
    17  H    4.968300   0.000000
    18  H    4.299230   2.481149   0.000000
    19  H    5.027729   7.043591   7.977265   0.000000
    20  H    6.932436   4.815706   6.939899   4.966217   0.000000
    21  H    7.095760   7.879619   9.235679   2.465426   4.292200
    22  H    7.851565   6.985675   8.793151   4.298574   2.475631
    23  C    5.546601   4.051770   5.900267   5.483906   4.114205
    24  H    5.183478   4.764005   6.337550   4.801043   4.508197
    25  C    5.583579   3.714762   5.290112   6.698126   5.326495
    26  H    5.578866   2.793304   4.489754   7.088515   5.208883
    27  C    7.018928   5.013082   7.139723   6.161623   3.981392
    28  H    7.484017   5.832357   7.816283   6.666923   5.014289
    29  C    7.520308   5.825934   8.015889   5.567308   3.269818
    30  H    7.629900   5.537971   7.828767   5.586602   2.335979
    31  H    8.563335   6.785378   9.021548   6.384961   4.067866
    32  H    7.069271   6.149743   8.154112   4.652637   3.439394
    33  H    7.570456   4.787202   7.053911   7.032022   4.109128
    34  C    6.958405   4.899038   6.457081   7.925486   6.331486
    35  C    7.875530   5.010525   6.603192   9.075415   6.851634
    36  C    7.551050   6.180797   7.645739   8.123998   7.058041
    37  C    9.179223   6.355065   7.891074  10.251946   7.967287
    38  H    7.715283   4.273712   5.896215   9.168984   6.601394
    39  C    8.898798   7.305166   8.776785   9.413096   8.133848
    40  H    7.128600   6.453260   7.836414   7.408384   6.964731
    41  C    9.635655   7.384712   8.887029  10.406031   8.553188
    42  H    9.948770   6.737253   8.238466  11.157414   8.543548
    43  H    9.489845   8.280267   9.709081   9.754500   8.818429
    44  H   10.693273   8.405139   9.885564  11.409442   9.499517
    45  Br   4.396804   4.298126   4.947452   6.610433   6.577629
    46  Cl   6.705144   7.372913   8.709523   5.511618   6.549812
                   21         22         23         24         25
    21  H    0.000000
    22  H    2.486972   0.000000
    23  C    6.428360   5.925841   0.000000
    24  H    6.010994   5.930305   1.095231   0.000000
    25  C    7.854228   7.336443   1.546150   2.214593   0.000000
    26  H    8.135150   7.409364   2.186426   3.032083   1.092666
    27  C    6.616653   5.760913   1.528466   2.157597   2.571972
    28  H    7.264889   6.612353   2.067269   2.378271   2.774795
    29  C    5.551155   4.594274   2.603918   2.850209   3.969145
    30  H    5.232809   3.851884   3.087626   3.497589   4.422796
    31  H    6.176489   5.156786   3.485311   3.701368   4.703444
    32  H    4.782965   4.290105   2.761598   2.584490   4.260515
    33  H    7.330806   6.156437   2.173158   3.070611   2.735645
    34  C    8.982325   8.358390   2.570014   3.166801   1.501701
    35  C    9.969812   9.067643   3.618432   4.410475   2.491411
    36  C    9.246639   8.837980   3.160755   3.376080   2.527499
    37  C   11.086204  10.137760   4.791291   5.499655   3.780119
    38  H    9.991742   8.944281   3.829573   4.752891   2.683552
    39  C   10.431557   9.921832   4.446169   4.702933   3.796106
    40  H    8.654839   8.510420   3.019189   2.870137   2.750180
    41  C   11.300612  10.534689   5.130675   5.622157   4.289887
    42  H   11.901593  10.796983   5.674088   6.463109   4.642077
    43  H   10.796765  10.433059   5.151021   5.226394   4.668272
    44  H   12.255551  11.453693   6.180937   6.648858   5.375684
    45  Br   8.299639   8.308004   2.892148   2.845371   1.969058
    46  Cl   6.836600   7.326404   3.552317   2.653636   4.273462
                   26         27         28         29         30
    26  H    0.000000
    27  C    3.119020   0.000000
    28  H    3.560091   1.093170   0.000000
    29  C    4.450095   1.526246   2.130073   0.000000
    30  H    4.664352   2.192289   3.046529   1.091574   0.000000
    31  H    5.234084   2.142325   2.335875   1.093371   1.754160
    32  H    4.859974   2.182025   2.591785   1.094489   1.777633
    33  H    2.969174   1.095766   1.760975   2.171517   2.459343
    34  C    2.112070   2.867597   2.604732   4.384066   4.988756
    35  C    2.515636   3.665897   3.530860   5.155462   5.591349
    36  C    3.400014   3.222462   2.488331   4.573834   5.405839
    37  C    3.909513   4.559815   4.188210   5.966975   6.475308
    38  H    2.239772   3.995837   4.139861   5.427937   5.665371
    39  C    4.521382   4.199624   3.344789   5.460562   6.303636
    40  H    3.791881   3.228512   2.422769   4.383249   5.316462
    41  C    4.727829   4.788763   4.115544   6.106020   6.799430
    42  H    4.572950   5.390346   5.116456   6.748477   7.148048
    43  H    5.489373   4.839963   3.853076   5.933817   6.867435
    44  H    5.790730   5.732454   5.008853   6.965206   7.664505
    45  Br   2.463081   4.237791   4.262086   5.448032   5.969138
    46  Cl   5.320108   3.798633   3.239094   4.071521   5.058916
                   31         32         33         34         35
    31  H    0.000000
    32  H    1.770501   0.000000
    33  H    2.577968   3.081444   0.000000
    34  C    4.813333   4.839453   2.805965   0.000000
    35  C    5.486693   5.811754   3.175494   1.394667   0.000000
    36  C    4.797921   4.884849   3.440678   1.397393   2.418677
    37  C    6.070720   6.674662   4.028006   2.416591   1.395073
    38  H    5.867467   6.134761   3.348446   2.154148   1.086934
    39  C    5.444303   5.874857   4.227303   2.409510   2.783835
    40  H    4.647029   4.452379   3.770754   2.163840   3.408795
    41  C    6.056966   6.706727   4.489808   2.788774   2.413332
    42  H    6.817231   7.537884   4.706221   3.398726   2.151505
    43  H    5.795220   6.239083   5.006205   3.391759   3.869534
    44  H    6.793055   7.587285   5.399006   3.874616   3.398411
    45  Br   6.239041   5.403140   4.642262   2.838926   3.863059
    46  Cl   4.373636   3.471825   4.819623   4.493490   5.843396
                   36         37         38         39         40
    36  C    0.000000
    37  C    2.793135   0.000000
    38  H    3.403381   2.154945   0.000000
    39  C    1.389438   2.413450   3.870756   0.000000
    40  H    1.090400   3.883213   4.306685   2.151872   0.000000
    41  C    2.418342   1.392087   3.398226   1.397168   3.405084
    42  H    3.878945   1.085826   2.477413   3.400285   4.969030
    43  H    2.143524   3.398102   4.956443   1.085716   2.467886
    44  H    3.400729   2.152503   4.296271   2.156709   4.298828
    45  Br   3.349523   4.996855   4.082973   4.608573   3.196327
    46  Cl   3.769874   6.491649   6.557263   4.708727   2.736412
                   41         42         43         44         45
    41  C    0.000000
    42  H    2.154309   0.000000
    43  H    2.156803   4.299091   0.000000
    44  H    1.085845   2.484132   2.485512   0.000000
    45  Br   5.303068   5.872234   5.281942   6.335450   0.000000
    46  Cl   6.015353   7.564183   4.653917   6.825883   4.332404
                   46
    46  Cl   0.000000
 Stoichiometry    C22H20BrClS2
 Framework group  C1[X(C22H20BrClS2)]
 Deg. of freedom   132
 Full point group                 C1      NOp   1
 Largest Abelian subgroup         C1      NOp   1
 Largest concise Abelian subgroup C1      NOp   1
                         Standard orientation:                         
 ---------------------------------------------------------------------
 Center     Atomic      Atomic             Coordinates (Angstroms)
 Number     Number       Type             X           Y           Z
 ---------------------------------------------------------------------
      1          6           0       -4.019984   -1.630842    0.801873
      2          6           0       -4.552074   -2.563538   -0.081615
      3          6           0       -4.052722   -2.685079   -1.378640
      4          6           0       -2.979248   -1.902754   -1.779001
      5          6           0       -2.411145   -1.012945   -0.867743
      6          6           0       -2.946490   -0.827767    0.409616
      7         16           0       -2.349396    0.406911    1.531091
      8          6           0       -1.991589    1.734829    0.413519
      9          6           0       -1.389029    1.538647   -0.832858
     10         16           0       -0.993812   -0.092984   -1.405439
     11          6           0       -1.102966    2.602737   -1.685967
     12          6           0       -1.372214    3.898745   -1.260815
     13          6           0       -1.938853    4.111222   -0.005571
     14          6           0       -2.262706    3.039702    0.822370
     15          1           0       -2.152419    5.121409    0.327999
     16          1           0       -2.732327    3.216761    1.784566
     17          1           0       -0.662908    2.421541   -2.661684
     18          1           0       -1.141153    4.736827   -1.908799
     19          1           0       -4.451514   -1.507901    1.790071
     20          1           0       -2.573218   -1.997449   -2.781106
     21          1           0       -5.386145   -3.179651    0.237639
     22          1           0       -4.493793   -3.390410   -2.074139
     23          6           0        0.518774   -0.717071   -0.388012
     24          1           0        0.170067   -0.919907    0.630217
     25          6           0        1.557159    0.426829   -0.449923
     26          1           0        1.376402    1.066739   -1.316965
     27          6           0        1.002774   -2.016575   -1.030850
     28          1           0        1.804743   -2.335432   -0.359884
     29          6           0       -0.004712   -3.159226   -1.124375
     30          1           0       -0.655511   -3.076368   -1.996801
     31          1           0        0.543214   -4.099819   -1.226944
     32          1           0       -0.625886   -3.225021   -0.225643
     33          1           0        1.458559   -1.819802   -2.007705
     34          6           0        2.990136   -0.019999   -0.494952
     35          6           0        3.763619    0.326432   -1.602565
     36          6           0        3.542262   -0.792549    0.530246
     37          6           0        5.088241   -0.102219   -1.691240
     38          1           0        3.332498    0.927434   -2.399030
     39          6           0        4.858893   -1.225527    0.432512
     40          1           0        2.933979   -1.090227    1.384852
     41          6           0        5.639213   -0.873472   -0.671680
     42          1           0        5.687016    0.172649   -2.554336
     43          1           0        5.281078   -1.835897    1.224969
     44          1           0        6.670280   -1.207495   -0.737936
     45         35           0        1.313230    1.647329    1.075877
     46         17           0        0.913016   -2.326754    2.754033
 ---------------------------------------------------------------------
 Rotational constants (GHZ):           0.2033633           0.1265511           0.1041522
 Standard basis: 6-31+G(d,p) (6D, 7F)
 There are   621 symmetry adapted cartesian basis functions of A   symmetry.
 There are   621 symmetry adapted basis functions of A   symmetry.
   621 basis functions,  1099 primitive gaussians,   621 cartesian basis functions
   118 alpha electrons      118 beta electrons
       nuclear repulsion energy      3500.0910475927 Hartrees.
 NAtoms=   46 NActive=   46 NUniq=   46 SFac= 1.00D+00 NAtFMM=   60 NAOKFM=F Big=F
 Integral buffers will be    131072 words long.
 Raffenetti 2 integral format.
 Two-electron integral symmetry is turned on.
 Nuclear repulsion after empirical dispersion term =     3500.0460122911 Hartrees.
 ------------------------------------------------------------------------------
 Polarizable Continuum Model (PCM)
 =================================
 Model                : PCM.
 Atomic radii         : SMD-Coulomb.
 Polarization charges : Total charges.
 Charge compensation  : None.
 Solution method      : Matrix inversion.
 Cavity type          : VdW (van der Waals Surface) (Alpha=1.000).
 Cavity algorithm     : GePol (No added spheres)
                        Default sphere list used, NSphG=   46.
                        Lebedev-Laikov grids with approx.  5.0 points / Ang**2.
                        Smoothing algorithm: York/Karplus (Gamma=1.0000).
                        Polarization charges: spherical gaussians, with
                                              point-specific exponents (IZeta= 3).
                        Self-potential: point-specific (ISelfS= 7).
                        Self-field    : sphere-specific E.n sum rule (ISelfD= 2).
 1st derivatives      : Analytical E(r).r(x)/FMM algorithm (CHGder, D1EAlg=3).
                        Cavity 1st derivative terms included.
 Solvent              : Dichloromethane, Eps=   8.930000 Eps(inf)=   2.028346
 ------------------------------------------------------------------------------
 ------------------------------------------------------------------------------
 Atomic radii for non-electrostatic terms: SMD-CDS.
 ------------------------------------------------------------------------------
 Nuclear repulsion after PCM non-electrostatic terms =     3500.0290036721 Hartrees.
 One-electron integrals computed using PRISM.
 NBasis=   621 RedAO= T EigKep=  1.05D-06  NBF=   621
 NBsUse=   619 1.00D-06 EigRej=  7.54D-07 NBFU=   619
 Lowest energy guess from the checkpoint file:  "/home/ansgus3642/gaussian/scratch/Gau-19031.chk"
 B after Tr=     0.000000    0.000000    0.000000
         Rot=    0.999967   -0.005559    0.001644    0.005660 Ang=  -0.93 deg.
 B after Tr=     0.000000    0.000000    0.000000
         Rot=    0.999465    0.016542    0.020267    0.019639 Ang=   3.75 deg.
 Requested convergence on RMS density matrix=1.00D-08 within 128 cycles.
 Requested convergence on MAX density matrix=1.00D-06.
 Requested convergence on             energy=1.00D-06.
 No special actions if energy rises.
 Inv3:  Mode=1 IEnd=    36122700.
 Iteration    1 A*A^-1 deviation from unit magnitude is 2.89D-15 for    621.
 Iteration    1 A*A^-1 deviation from orthogonality  is 2.44D-15 for   2507     83.
 Iteration    1 A^-1*A deviation from unit magnitude is 3.11D-15 for   3196.
 Iteration    1 A^-1*A deviation from orthogonality  is 2.22D-15 for   2663   1477.
 Error on total polarization charges =  0.05163
 SCF Done:  E(RwB97XD) =  -4678.46791372     A.U. after   17 cycles
            NFock= 17  Conv=0.30D-08     -V/T= 2.0062
 SMD-CDS (non-electrostatic) energy       (kcal/mol) =     -10.67
 (included in total energy above)
 D1PCM: PCM CHGder 1st derivatives, ID1Alg=3 FixD1E=F DoIter=F DoCFld=F I1PDM=0.
 Calling FoFJK, ICntrl=      2127 FMM=F ISym2X=0 I1Cent= 0 IOpClX= 0 NMat=1 NMatS=1 NMatT=0.
 ***** Axes restored to original set *****
 -------------------------------------------------------------------
 Center     Atomic                   Forces (Hartrees/Bohr)
 Number     Number              X              Y              Z
 -------------------------------------------------------------------
      1        6          -0.000112728    0.000134511    0.000129521
      2        6          -0.000099413   -0.000117471    0.000154228
      3        6          -0.000388589   -0.000295578    0.000191540
      4        6          -0.000726575    0.000079901   -0.000201668
      5        6          -0.000137248    0.000279613    0.000566810
      6        6          -0.000196300   -0.000017317    0.000222475
      7       16           0.000279462   -0.000201496   -0.000161006
      8        6          -0.000090446   -0.000154859    0.000037112
      9        6          -0.001131759   -0.000045196   -0.000389108
     10       16           0.006119478   -0.002443547    0.001448202
     11        6           0.000572400    0.000154778   -0.000013703
     12        6           0.000093908    0.000198476    0.000107644
     13        6           0.000122152    0.000084358   -0.000033793
     14        6          -0.000043028   -0.000088301   -0.000041646
     15        1           0.000041696    0.000013936   -0.000015840
     16        1           0.000011094   -0.000016565   -0.000059285
     17        1          -0.000044611    0.000012989   -0.000042982
     18        1           0.000069343    0.000023814   -0.000016554
     19        1          -0.000016462   -0.000006877   -0.000050935
     20        1          -0.000055070    0.000082799    0.000108901
     21        1          -0.000000778   -0.000014114    0.000036982
     22        1          -0.000029133    0.000006592    0.000028967
     23        6          -0.006218042    0.001365930   -0.003163040
     24        1          -0.000534785    0.001208505    0.000279523
     25        6          -0.001963515    0.001524641    0.000411346
     26        1          -0.000613021   -0.000241728    0.000189431
     27        6           0.000999055   -0.000527805    0.000281132
     28        1           0.000023600   -0.000521036   -0.001350614
     29        6           0.000255151   -0.000260588    0.000320983
     30        1          -0.000380982    0.000410511   -0.000079172
     31        1          -0.000186182   -0.000101347    0.000312514
     32        1           0.000327727   -0.000682141   -0.000166302
     33        1           0.000013229    0.000328126    0.000142423
     34        6           0.000505454    0.000343223    0.000520638
     35        6           0.000537304   -0.000908190   -0.000147854
     36        6           0.001292789   -0.002068799    0.000448631
     37        6           0.000046784    0.000826735    0.000373143
     38        1           0.000078863   -0.000041509   -0.000105976
     39        6           0.001101613    0.000624714    0.000357809
     40        1          -0.000133437    0.001338993   -0.000824489
     41        6           0.000154531   -0.000682956   -0.000189884
     42        1           0.000057588   -0.000028338   -0.000003146
     43        1           0.000082607   -0.000038815    0.000005244
     44        1          -0.000007709   -0.000040178   -0.000004609
     45       35           0.000398623    0.001186011    0.000321006
     46       17          -0.000074638   -0.000684408    0.000065401
 -------------------------------------------------------------------
 Cartesian Forces:  Max     0.006218042 RMS     0.000966143

 GradGradGradGradGradGradGradGradGradGradGradGradGradGradGradGradGradGrad
 Berny optimization.
 Using GEDIIS/GDIIS optimizer.
 FormGI is forming the generalized inverse of G from B-inverse, IUseBI=4.
 Internal  Forces:  Max     0.005210997 RMS     0.000590402
 Search for a local minimum.
 Step number   6 out of a maximum of  275
 All quantities printed in internal units (Hartrees-Bohrs-Radians)
 Mixed Optimization -- En-DIIS/RFO-DIIS
 Update second derivatives using D2CorX and points    4    6
 DE= -1.73D-03 DEPred=-1.75D-04 R= 9.86D+00
 TightC=F SS=  1.41D+00  RLast= 4.60D-01 DXNew= 8.4853D-01 1.3790D+00
 Trust test= 9.86D+00 RLast= 4.60D-01 DXMaxT set to 8.49D-01
 ITU=  1  0  0  0  1  0
 Use linear search instead of GDIIS.
     Eigenvalues ---    0.00023   0.00219   0.00291   0.00300   0.00510
     Eigenvalues ---    0.00593   0.00903   0.01067   0.01192   0.01339
     Eigenvalues ---    0.01461   0.01617   0.01656   0.01754   0.01801
     Eigenvalues ---    0.01805   0.01819   0.01852   0.01898   0.01945
     Eigenvalues ---    0.02189   0.02259   0.02270   0.02326   0.02505
     Eigenvalues ---    0.02540   0.02550   0.02561   0.02596   0.02638
     Eigenvalues ---    0.02790   0.02814   0.02862   0.02994   0.03074
     Eigenvalues ---    0.03119   0.03250   0.03379   0.03669   0.03772
     Eigenvalues ---    0.04115   0.04454   0.04545   0.04878   0.05772
     Eigenvalues ---    0.05878   0.06620   0.07475   0.09030   0.10241
     Eigenvalues ---    0.10673   0.10967   0.11000   0.11013   0.11490
     Eigenvalues ---    0.11760   0.11827   0.11850   0.12229   0.12294
     Eigenvalues ---    0.12315   0.12320   0.12447   0.12527   0.12563
     Eigenvalues ---    0.12821   0.13959   0.14791   0.15031   0.15890
     Eigenvalues ---    0.16040   0.16475   0.16769   0.17262   0.17579
     Eigenvalues ---    0.17870   0.18485   0.18592   0.19126   0.19224
     Eigenvalues ---    0.19352   0.19526   0.19811   0.20574   0.21026
     Eigenvalues ---    0.22525   0.23300   0.23481   0.24429   0.25760
     Eigenvalues ---    0.27058   0.27569   0.28875   0.29628   0.30117
     Eigenvalues ---    0.30850   0.32633   0.33877   0.34006   0.34537
     Eigenvalues ---    0.34612   0.34754   0.34921   0.35866   0.36153
     Eigenvalues ---    0.36247   0.36503   0.36530   0.36645   0.36712
     Eigenvalues ---    0.36723   0.36725   0.36829   0.36854   0.36898
     Eigenvalues ---    0.37062   0.37073   0.37669   0.40529   0.42050
     Eigenvalues ---    0.42421   0.42830   0.42933   0.46781   0.47916
     Eigenvalues ---    0.47999   0.48124   0.48154   0.48352   0.51517
     Eigenvalues ---    0.51720   0.52067
 RFO step:  Lambda=-1.27978855D-03 EMin= 2.26036626D-04
 Quartic linear search produced a step of -0.24475.
 Iteration  1 RMS(Cart)=  0.09043233 RMS(Int)=  0.00654467
 Iteration  2 RMS(Cart)=  0.00851496 RMS(Int)=  0.00084759
 Iteration  3 RMS(Cart)=  0.00016351 RMS(Int)=  0.00084522
 Iteration  4 RMS(Cart)=  0.00000043 RMS(Int)=  0.00084522
 Variable       Old X    -DE/DX   Delta X   Delta X   Delta X     New X
                                 (Linear)    (Quad)   (Total)
    R1        2.62773  -0.00010  -0.00010   0.00011   0.00000   2.62774
    R2        2.63966   0.00017   0.00027  -0.00052  -0.00025   2.63941
    R3        2.05091  -0.00005   0.00000  -0.00018  -0.00018   2.05073
    R4        2.63642  -0.00003   0.00010  -0.00058  -0.00048   2.63594
    R5        2.05033   0.00002   0.00001  -0.00001   0.00000   2.05032
    R6        2.62166   0.00066   0.00061   0.00095   0.00157   2.62323
    R7        2.04907   0.00000  -0.00001   0.00001   0.00000   2.04907
    R8        2.63540   0.00070   0.00071   0.00052   0.00123   2.63663
    R9        2.05106  -0.00013   0.00002  -0.00040  -0.00038   2.05069
   R10        2.64057   0.00045  -0.00002   0.00076   0.00072   2.64129
   R11        3.35088   0.00191   0.00410   0.00568   0.00977   3.36065
   R12        3.34789  -0.00029  -0.00033  -0.00264  -0.00298   3.34491
   R13        3.34879  -0.00021  -0.00028  -0.00011  -0.00040   3.34840
   R14        2.64226  -0.00014  -0.00013   0.00007   0.00001   2.64226
   R15        2.63436  -0.00001   0.00019  -0.00020  -0.00001   2.63435
   R16        3.35194   0.00024   0.00200   0.00247   0.00449   3.35644
   R17        2.63338   0.00039   0.00049  -0.00074  -0.00023   2.63316
   R18        3.64112  -0.00521  -0.05033   0.01107  -0.03926   3.60187
   R19        2.62725   0.00018   0.00008   0.00051   0.00058   2.62783
   R20        2.05147   0.00001  -0.00005   0.00026   0.00022   2.05168
   R21        2.63335  -0.00008   0.00011  -0.00046  -0.00039   2.63295
   R22        2.04898   0.00003  -0.00003   0.00016   0.00013   2.04911
   R23        2.63108   0.00007  -0.00012   0.00015   0.00000   2.63108
   R24        2.05047   0.00001   0.00001  -0.00004  -0.00004   2.05043
   R25        2.05078  -0.00005  -0.00003  -0.00003  -0.00006   2.05072
   R26        2.06969   0.00013   0.00157   0.00065   0.00266   2.07234
   R27        2.92180   0.00148   0.00857  -0.00050   0.00903   2.93083
   R28        2.88838   0.00171   0.00512   0.00657   0.01168   2.90007
   R29        5.01465   0.00022  -0.00521  -0.05606  -0.06049   4.95416
   R30        2.06484  -0.00017  -0.00013  -0.00033  -0.00046   2.06438
   R31        2.83780   0.00334   0.00359   0.01356   0.01688   2.85468
   R32        3.72098   0.00102   0.00158  -0.00306  -0.00148   3.71950
   R33        2.06579  -0.00066  -0.00078  -0.00381  -0.00459   2.06120
   R34        2.88419   0.00046   0.00058  -0.00009   0.00049   2.88467
   R35        2.07070  -0.00009   0.00020   0.00099   0.00119   2.07189
   R36        2.06278   0.00033   0.00009   0.00087   0.00096   2.06374
   R37        2.06617  -0.00002   0.00020   0.00009   0.00029   2.06646
   R38        2.06828  -0.00034   0.00010  -0.00158  -0.00149   2.06680
   R39        2.63554   0.00056   0.00026   0.00175   0.00167   2.63721
   R40        2.64069   0.00129   0.00019   0.00279   0.00159   2.64228
   R41        2.63631   0.00020   0.00029  -0.00113  -0.00048   2.63583
   R42        2.05401   0.00003   0.00003   0.00033   0.00036   2.05437
   R43        2.62566   0.00087   0.00065   0.00152   0.00181   2.62747
   R44        2.06056  -0.00041  -0.00122  -0.00431  -0.00598   2.05458
   R45        2.63066   0.00010   0.00005  -0.00005   0.00069   2.63135
   R46        2.05191   0.00003   0.00001   0.00015   0.00017   2.05208
   R47        2.64027  -0.00018   0.00005  -0.00112  -0.00073   2.63953
   R48        2.05171   0.00005   0.00006  -0.00005   0.00001   2.05172
   R49        5.17107   0.00062  -0.01264   0.07250   0.05908   5.23015
   R50        2.05195   0.00001   0.00003  -0.00006  -0.00003   2.05192
    A1        2.09587   0.00015   0.00019   0.00035   0.00054   2.09641
    A2        2.09711  -0.00010  -0.00006   0.00020   0.00014   2.09725
    A3        2.08994  -0.00004  -0.00014  -0.00059  -0.00073   2.08921
    A4        2.10849  -0.00015  -0.00028  -0.00114  -0.00143   2.10706
    A5        2.08070   0.00006   0.00013   0.00052   0.00065   2.08134
    A6        2.09351   0.00009   0.00015   0.00056   0.00071   2.09422
    A7        2.08992   0.00009   0.00026   0.00034   0.00060   2.09052
    A8        2.10294  -0.00007  -0.00008   0.00034   0.00026   2.10320
    A9        2.09031  -0.00001  -0.00018  -0.00068  -0.00086   2.08945
   A10        2.07880   0.00026  -0.00015   0.00132   0.00116   2.07996
   A11        2.10216  -0.00009  -0.00009  -0.00048  -0.00057   2.10159
   A12        2.10199  -0.00017   0.00021  -0.00080  -0.00059   2.10141
   A13        2.12446  -0.00084  -0.00038  -0.00305  -0.00344   2.12102
   A14        2.04709   0.00119   0.00094  -0.00012   0.00081   2.04790
   A15        2.11142  -0.00035  -0.00062   0.00296   0.00228   2.11370
   A16        2.06570   0.00048   0.00026   0.00171   0.00197   2.06767
   A17        2.07364  -0.00046  -0.00047   0.00071   0.00025   2.07389
   A18        2.14350  -0.00002   0.00022  -0.00253  -0.00233   2.14117
   A19        1.76305   0.00025   0.00005  -0.00269  -0.00261   1.76044
   A20        2.14603   0.00012   0.00066   0.00007   0.00072   2.14676
   A21        2.06825  -0.00013  -0.00033  -0.00183  -0.00229   2.06595
   A22        2.06756   0.00001  -0.00031   0.00084   0.00054   2.06809
   A23        2.10928   0.00001  -0.00066   0.00069  -0.00006   2.10922
   A24        2.12591  -0.00009   0.00020  -0.00088  -0.00079   2.12512
   A25        2.04772   0.00009   0.00042   0.00096   0.00110   2.04882
   A26        1.77344  -0.00019  -0.00094  -0.00672  -0.00757   1.76587
   A27        1.87477   0.00067  -0.00128   0.01658   0.01524   1.89001
   A28        1.87801  -0.00122   0.00457  -0.01389  -0.00926   1.86874
   A29        2.07699   0.00002  -0.00027   0.00085   0.00064   2.07763
   A30        2.10133   0.00002   0.00040  -0.00049  -0.00012   2.10121
   A31        2.10476  -0.00005  -0.00014  -0.00040  -0.00057   2.10419
   A32        2.09018  -0.00005   0.00004   0.00002   0.00006   2.09024
   A33        2.09036   0.00003  -0.00002  -0.00038  -0.00040   2.08996
   A34        2.10264   0.00002  -0.00002   0.00036   0.00034   2.10298
   A35        2.10934  -0.00003  -0.00003  -0.00042  -0.00047   2.10888
   A36        2.09313   0.00001  -0.00001   0.00035   0.00034   2.09347
   A37        2.08048   0.00002   0.00002   0.00021   0.00023   2.08072
   A38        2.09524   0.00013   0.00020   0.00008   0.00030   2.09554
   A39        2.09083  -0.00008  -0.00018  -0.00027  -0.00049   2.09035
   A40        2.09709  -0.00005  -0.00003   0.00026   0.00020   2.09729
   A41        1.87650   0.00013   0.01268  -0.00629   0.00666   1.88315
   A42        1.84050  -0.00007   0.00942  -0.00545   0.00370   1.84420
   A43        1.87746  -0.00016   0.00811  -0.02315  -0.01514   1.86232
   A44        1.96933  -0.00070  -0.01030   0.00459  -0.00429   1.96505
   A45        1.91173   0.00068  -0.01071   0.02887   0.01801   1.92975
   A46        1.98177   0.00010  -0.00747  -0.00235  -0.00963   1.97215
   A47        2.42359  -0.00102   0.00339  -0.02425  -0.02540   2.39819
   A48        1.93259  -0.00094  -0.00138  -0.00640  -0.00726   1.92533
   A49        2.00636   0.00063   0.00636   0.00608   0.00894   2.01530
   A50        1.92235   0.00105  -0.00002   0.00698   0.00840   1.93075
   A51        1.88422   0.00058  -0.00312  -0.00523  -0.00643   1.87779
   A52        1.80430  -0.00022  -0.00098  -0.00052  -0.00193   1.80236
   A53        1.90274  -0.00120  -0.00175  -0.00180  -0.00321   1.89953
   A54        1.79482   0.00099   0.00279   0.02643   0.02925   1.82407
   A55        2.04122   0.00036  -0.00083  -0.00469  -0.00562   2.03560
   A56        1.93261  -0.00085  -0.00019  -0.01478  -0.01497   1.91764
   A57        1.87917  -0.00066  -0.00108   0.00327   0.00211   1.88127
   A58        1.86963  -0.00025   0.00094  -0.01176  -0.01069   1.85894
   A59        1.93305   0.00040  -0.00122   0.00293   0.00157   1.93463
   A60        1.96677  -0.00035   0.00212   0.00180   0.00391   1.97067
   A61        1.89547   0.00027  -0.00028   0.00282   0.00252   1.89800
   A62        1.94908   0.00055  -0.00150  -0.00410  -0.00560   1.94348
   A63        1.86408   0.00018  -0.00058   0.00598   0.00537   1.86945
   A64        1.89914  -0.00010   0.00001  -0.00165  -0.00164   1.89750
   A65        1.88571  -0.00057   0.00021  -0.00466  -0.00445   1.88126
   A66        2.07045   0.00059  -0.00216  -0.00600  -0.00452   2.06594
   A67        2.11710   0.00073   0.00402   0.01220   0.01178   2.12888
   A68        2.09537  -0.00131  -0.00184  -0.00596  -0.00707   2.08830
   A69        2.09526   0.00052   0.00120   0.00369   0.00398   2.09924
   A70        2.09360  -0.00013  -0.00038  -0.00104  -0.00096   2.09264
   A71        2.09431  -0.00039  -0.00082  -0.00265  -0.00302   2.09129
   A72        2.08873   0.00070   0.00114   0.00278   0.00468   2.09341
   A73        2.10077  -0.00109  -0.00282  -0.00317  -0.01066   2.09011
   A74        2.09287   0.00039   0.00168   0.00090   0.00643   2.09930
   A75        2.09379   0.00045   0.00010   0.00060   0.00085   2.09465
   A76        2.09018  -0.00017  -0.00012  -0.00035  -0.00054   2.08963
   A77        2.09920  -0.00028   0.00002  -0.00027  -0.00033   2.09887
   A78        2.10169  -0.00012   0.00001   0.00047  -0.00046   2.10124
   A79        2.08555   0.00014  -0.00003  -0.00061  -0.00018   2.08538
   A80        2.09592  -0.00002   0.00002   0.00017   0.00065   2.09657
   A81        2.75852  -0.00030  -0.00990  -0.15344  -0.16386   2.59466
   A82        2.09136  -0.00023  -0.00061  -0.00140  -0.00187   2.08949
   A83        2.09620   0.00012   0.00029   0.00080   0.00102   2.09721
   A84        2.09559   0.00011   0.00032   0.00062   0.00087   2.09646
   A85        1.12270   0.00137   0.01135   0.04215   0.04789   1.17059
    D1       -0.03317  -0.00005  -0.00008  -0.00240  -0.00248  -0.03565
    D2       -3.14111  -0.00002   0.00013  -0.00039  -0.00026  -3.14137
    D3        3.08360  -0.00002  -0.00066  -0.00420  -0.00486   3.07874
    D4       -0.02434   0.00001  -0.00045  -0.00219  -0.00264  -0.02698
    D5       -0.02751  -0.00002  -0.00092  -0.00234  -0.00326  -0.03077
    D6        3.08678   0.00011  -0.00057  -0.00674  -0.00730   3.07947
    D7        3.13881  -0.00005  -0.00034  -0.00056  -0.00091   3.13790
    D8       -0.03009   0.00007   0.00000  -0.00496  -0.00496  -0.03505
    D9        0.04283   0.00003   0.00052   0.00347   0.00399   0.04682
   D10       -3.10486   0.00006   0.00000   0.00412   0.00411  -3.10075
   D11       -3.13266   0.00000   0.00030   0.00144   0.00175  -3.13091
   D12        0.00283   0.00003  -0.00022   0.00209   0.00187   0.00471
   D13        0.00877   0.00004   0.00005   0.00023   0.00028   0.00905
   D14        3.12732   0.00006  -0.00127   0.00193   0.00066   3.12798
   D15       -3.12676   0.00002   0.00057  -0.00042   0.00015  -3.12661
   D16       -0.00822   0.00003  -0.00075   0.00128   0.00053  -0.00769
   D17       -0.07134  -0.00006  -0.00107  -0.00494  -0.00599  -0.07733
   D18        3.09219   0.00005   0.00151   0.00603   0.00753   3.09971
   D19        3.09330  -0.00007   0.00025  -0.00664  -0.00637   3.08693
   D20       -0.02636   0.00004   0.00283   0.00433   0.00714  -0.01921
   D21        0.08041   0.00005   0.00151   0.00598   0.00747   0.08788
   D22       -3.03271  -0.00007   0.00115   0.01051   0.01163  -3.02108
   D23       -3.08392  -0.00005  -0.00114  -0.00544  -0.00658  -3.09050
   D24        0.08614  -0.00017  -0.00149  -0.00091  -0.00241   0.08373
   D25        2.35498  -0.00005  -0.00264  -0.01452  -0.01720   2.33778
   D26       -1.95894  -0.00125   0.00156  -0.02688  -0.02537  -1.98431
   D27       -0.76485   0.00007  -0.00009  -0.00356  -0.00367  -0.76852
   D28        1.20441  -0.00113   0.00411  -0.01592  -0.01184   1.19257
   D29       -2.46573   0.00005   0.00115   0.01083   0.01197  -2.45376
   D30        0.64727   0.00019   0.00151   0.00630   0.00782   0.65509
   D31       -0.71710  -0.00022   0.00035  -0.00715  -0.00682  -0.72391
   D32        2.48124  -0.00001  -0.00019   0.01197   0.01173   2.49298
   D33        0.04066  -0.00024  -0.00260   0.00069  -0.00191   0.03875
   D34       -3.12709   0.00032  -0.00442   0.03651   0.03208  -3.09501
   D35        3.12552  -0.00045  -0.00206  -0.01851  -0.02057   3.10496
   D36       -0.04223   0.00011  -0.00388   0.01732   0.01343  -0.02880
   D37        3.09136  -0.00029   0.00278  -0.03153  -0.02872   3.06264
   D38       -0.05697  -0.00016   0.00141  -0.02021  -0.01878  -0.07575
   D39        0.00393  -0.00010   0.00223  -0.01327  -0.01103  -0.00710
   D40        3.13878   0.00003   0.00086  -0.00194  -0.00109   3.13769
   D41        0.69629   0.00019   0.00219   0.00271   0.00491   0.70120
   D42       -1.27053  -0.00003   0.00238  -0.00782  -0.00547  -1.27600
   D43       -2.42028  -0.00034   0.00393  -0.03153  -0.02762  -2.44790
   D44        1.89608  -0.00057   0.00413  -0.04207  -0.03799   1.85809
   D45        0.04891  -0.00005   0.00285  -0.00910  -0.00624   0.04267
   D46       -3.10829  -0.00016   0.00196  -0.01168  -0.00972  -3.11801
   D47       -3.11796   0.00049   0.00107   0.02552   0.02661  -3.09135
   D48        0.00803   0.00038   0.00018   0.02294   0.02313   0.03115
   D49       -0.65327   0.00048  -0.00169   0.02574   0.02462  -0.62865
   D50       -2.75860   0.00126  -0.00180   0.02648   0.02423  -2.73437
   D51        1.40423   0.00126  -0.00283   0.04416   0.04121   1.44544
   D52        1.24411   0.00002  -0.00133   0.01931   0.01855   1.26266
   D53       -0.86122   0.00080  -0.00144   0.02005   0.01817  -0.84306
   D54       -2.98157   0.00080  -0.00246   0.03773   0.03515  -2.94643
   D55       -0.01702  -0.00002  -0.00014  -0.00322  -0.00337  -0.02039
   D56        3.12611  -0.00007  -0.00057  -0.00387  -0.00444   3.12166
   D57        3.14021   0.00009   0.00074  -0.00064   0.00011   3.14033
   D58        0.00015   0.00004   0.00032  -0.00128  -0.00096  -0.00081
   D59       -0.02037   0.00003  -0.00142   0.00700   0.00557  -0.01480
   D60       -3.13893  -0.00003  -0.00065   0.00002  -0.00063  -3.13956
   D61        3.11968   0.00008  -0.00100   0.00765   0.00665   3.12633
   D62        0.00112   0.00002  -0.00022   0.00067   0.00046   0.00157
   D63        0.02700   0.00004   0.00036   0.00142   0.00179   0.02879
   D64       -3.10783  -0.00009   0.00174  -0.00994  -0.00819  -3.11602
   D65       -3.13746   0.00010  -0.00041   0.00836   0.00794  -3.12952
   D66        0.01089  -0.00003   0.00097  -0.00301  -0.00204   0.00886
   D67        2.78291   0.00036   0.00642   0.01028   0.01663   2.79955
   D68       -1.47828  -0.00003   0.01981   0.00229   0.02289  -1.45539
   D69        0.74775   0.00012  -0.00428   0.02591   0.02122   0.76897
   D70       -0.39261  -0.00003   0.01060  -0.02380  -0.01353  -0.40615
   D71       -2.53353  -0.00052   0.01111  -0.01628  -0.00583  -2.53936
   D72        1.59224  -0.00023   0.00862  -0.02405  -0.01521   1.57704
   D73       -2.43600   0.00022  -0.00483  -0.01528  -0.02157  -2.45758
   D74        1.70627  -0.00028  -0.00432  -0.00777  -0.01387   1.69240
   D75       -0.45115   0.00002  -0.00681  -0.01553  -0.02325  -0.47439
   D76        1.65857  -0.00021   0.02232  -0.05669  -0.03467   1.62390
   D77       -0.48235  -0.00070   0.02283  -0.04917  -0.02697  -0.50931
   D78       -2.63976  -0.00041   0.02034  -0.05693  -0.03634  -2.67610
   D79       -3.07431  -0.00051  -0.01160  -0.09282  -0.10452   3.10435
   D80       -1.01980  -0.00046  -0.01144  -0.07288  -0.08437  -1.10417
   D81        1.21662  -0.00038  -0.01406  -0.08678  -0.10079   1.11583
   D82       -1.03976  -0.00008   0.00204  -0.09779  -0.09561  -1.13536
   D83        1.01476  -0.00002   0.00221  -0.07785  -0.07545   0.93930
   D84       -3.03201   0.00006  -0.00042  -0.09174  -0.09188  -3.12388
   D85        1.17929  -0.00038  -0.02405  -0.06991  -0.09420   1.08509
   D86       -3.04938  -0.00033  -0.02389  -0.04998  -0.07405  -3.12343
   D87       -0.81296  -0.00025  -0.02651  -0.06387  -0.09047  -0.90343
   D88        0.68888   0.00085  -0.00315   0.08496   0.08246   0.77134
   D89        2.07705  -0.00024  -0.01589  -0.08470  -0.10139   1.97567
   D90       -1.03987  -0.00037  -0.01664  -0.09627  -0.11320  -1.15306
   D91       -0.08961   0.00009  -0.01610  -0.07652  -0.09312  -0.18274
   D92        3.07665  -0.00004  -0.01685  -0.08809  -0.10493   2.97172
   D93       -2.03834   0.00065  -0.01261  -0.07243  -0.08616  -2.12450
   D94        1.12792   0.00052  -0.01336  -0.08400  -0.09797   1.02995
   D95        1.45868  -0.00071  -0.01776  -0.08061  -0.09839   1.36029
   D96       -2.76291  -0.00052  -0.01739  -0.07026  -0.08765  -2.85055
   D97       -0.68524  -0.00073  -0.01821  -0.07668  -0.09490  -0.78015
   D98       -2.81637   0.00029  -0.01548  -0.04756  -0.06305  -2.87942
   D99       -0.75477   0.00047  -0.01510  -0.03720  -0.05231  -0.80708
   D100       1.32289   0.00026  -0.01593  -0.04363  -0.05956   1.26333
   D101      -0.77753  -0.00019  -0.01564  -0.05817  -0.07380  -0.85133
   D102       1.28407   0.00000  -0.01526  -0.04782  -0.06306   1.22101
   D103      -2.92145  -0.00021  -0.01608  -0.05424  -0.07031  -2.99177
   D104      -3.11282  -0.00042   0.00082  -0.01650  -0.01465  -3.12748
   D105       0.02439  -0.00018   0.00008  -0.01484  -0.01407   0.01032
   D106       0.00441  -0.00026   0.00163  -0.00481  -0.00285   0.00156
   D107      -3.14156  -0.00003   0.00090  -0.00315  -0.00227   3.13936
   D108       3.10370   0.00041   0.00004   0.02432   0.02325   3.12695
   D109       0.00549   0.00024  -0.00004   0.01039   0.00888   0.01437
   D110      -0.01287   0.00025  -0.00072   0.01257   0.01126  -0.00161
   D111      -3.11108   0.00008  -0.00080  -0.00136  -0.00311  -3.11419
   D112      -0.00284   0.00023  -0.00140  -0.00201  -0.00330  -0.00614
   D113      -3.13852   0.00010  -0.00077   0.00098   0.00010  -3.13842
   D114      -3.14005  -0.00001  -0.00067  -0.00367  -0.00389   3.13924
   D115       0.00745  -0.00013  -0.00004  -0.00068  -0.00049   0.00696
   D116       0.01984  -0.00021  -0.00041  -0.01358  -0.01358   0.00626
   D117      -3.12847  -0.00006  -0.00015  -0.00749  -0.00756  -3.13603
   D118       3.11824  -0.00008  -0.00045   0.00018   0.00044   3.11868
   D119      -0.03006   0.00007  -0.00018   0.00627   0.00646  -0.02360
   D120       1.10872  -0.00014  -0.00715   0.10562   0.09578   1.20450
   D121      -1.98939  -0.00032  -0.00722   0.09161   0.08140  -1.90798
   D122       0.00970  -0.00019   0.00024   0.00100   0.00101   0.01071
   D123      -3.14054  -0.00009   0.00053   0.00340   0.00381  -3.13673
   D124      -3.13783  -0.00007  -0.00040  -0.00201  -0.00241  -3.14024
   D125      -0.00489   0.00004  -0.00011   0.00039   0.00040  -0.00449
   D126      -0.01830   0.00019   0.00067   0.00687   0.00749  -0.01081
   D127       3.13194   0.00009   0.00039   0.00447   0.00469   3.13663
   D128       3.13005   0.00004   0.00040   0.00075   0.00144   3.13148
   D129      -0.00290  -0.00006   0.00012  -0.00165  -0.00137  -0.00427
   D130      -0.88257  -0.00092   0.00844  -0.14017  -0.13261  -1.01518
         Item               Value     Threshold  Converged?
 Maximum Force            0.005211     0.000450     NO 
 RMS     Force            0.000590     0.000300     NO 
 Maximum Displacement     0.504530     0.001800     NO 
 RMS     Displacement     0.089199     0.001200     NO 
 Predicted change in Energy=-8.185068D-04
 GradGradGradGradGradGradGradGradGradGradGradGradGradGradGradGradGradGrad

                          Input orientation:                          
 ---------------------------------------------------------------------
 Center     Atomic      Atomic             Coordinates (Angstroms)
 Number     Number       Type             X           Y           Z
 ---------------------------------------------------------------------
      1          6           0       -4.095307   -1.443323    1.041384
      2          6           0       -4.718134   -2.407657    0.256691
      3          6           0       -4.292541   -2.646968   -1.049942
      4          6           0       -3.200578   -1.955838   -1.556820
      5          6           0       -2.538773   -1.037333   -0.741298
      6          6           0       -3.003738   -0.730265    0.540541
      7         16           0       -2.296712    0.554904    1.531265
      8          6           0       -1.948128    1.775880    0.295417
      9          6           0       -1.416961    1.459887   -0.958795
     10         16           0       -1.107130   -0.227737   -1.417747
     11          6           0       -1.101660    2.446019   -1.891379
     12          6           0       -1.273524    3.781886   -1.545459
     13          6           0       -1.778055    4.111657   -0.289282
     14          6           0       -2.130229    3.119006    0.621292
     15          1           0       -1.915148    5.152977   -0.016931
     16          1           0       -2.544376    3.387589    1.587725
[truncated: 1,530,546 more chars]
