# Supplementary material for: Enriching Alkene syn-Dihalogenation: Aryl Alkene, Bromine, Regio-Reversion, and Stereoconvergency
Source: Org Lett. 2026 Feb 25;28(9):3002–7. doi: 10.1021/acs.orglett.6c00241 (PMC12973299; doi:10.1021/acs.orglett.6c00241)
Supplement: Supplementary file 1 [file ol6c00241_si_001.zip › Fig 4c/2nd chlorination major TS.log]

 Entering Gaussian System, Link 0=g16
 Input=250420002_2ndCl_major_Tsoptfreq_6-31_gdp+_SMD_DCM_wB97XD.gjf
 Output=250420002_2ndCl_major_Tsoptfreq_6-31_gdp+_SMD_DCM_wB97XD.log
 Initial command:
 /home/ansgus3642/gaussian/g16/l1.exe "/home/ansgus3642/gaussian/scratch/Gau-116735.inp" -scrdir="/home/ansgus3642/gaussian/scratch/"
 Entering Link 1 = /home/ansgus3642/gaussian/g16/l1.exe PID=    116737.
  
 Copyright (c) 1988-2019, Gaussian, Inc.  All Rights Reserved.
  
 This is part of the Gaussian(R) 16 program.  It is based on
 the Gaussian(R) 09 system (copyright 2009, Gaussian, Inc.),
 the Gaussian(R) 03 system (copyright 2003, Gaussian, Inc.),
 the Gaussian(R) 98 system (copyright 1998, Gaussian, Inc.),
 the Gaussian(R) 94 system (copyright 1995, Gaussian, Inc.),
 the Gaussian 92(TM) system (copyright 1992, Gaussian, Inc.),
 the Gaussian 90(TM) system (copyright 1990, Gaussian, Inc.),
 the Gaussian 88(TM) system (copyright 1988, Gaussian, Inc.),
 the Gaussian 86(TM) system (copyright 1986, Carnegie Mellon
 University), and the Gaussian 82(TM) system (copyright 1983,
 Carnegie Mellon University). Gaussian is a federally registered
 trademark of Gaussian, Inc.
  
 This software contains proprietary and confidential information,
 including trade secrets, belonging to Gaussian, Inc.
  
 This software is provided under written license and may be
 used, copied, transmitted, or stored only in accord with that
 written license.
  
 The following legend is applicable only to US Government
 contracts under FAR:
  
                    RESTRICTED RIGHTS LEGEND
  
 Use, reproduction and disclosure by the US Government is
 subject to restrictions as set forth in subparagraphs (a)
 and (c) of the Commercial Computer Software - Restricted
 Rights clause in FAR 52.227-19.
  
 Gaussian, Inc.
 340 Quinnipiac St., Bldg. 40, Wallingford CT 06492
  
  
 ---------------------------------------------------------------
 Warning -- This program may not be used in any manner that
 competes with the business of Gaussian, Inc. or will provide
 assistance to any competitor of Gaussian, Inc.  The licensee
 of this program is prohibited from giving any competitor of
 Gaussian, Inc. access to this program.  By using this program,
 the user acknowledges that Gaussian, Inc. is engaged in the
 business of creating and licensing software in the field of
 computational chemistry and represents and warrants to the
 licensee that it is not a competitor of Gaussian, Inc. and that
 it will not use this program in any manner prohibited above.
 ---------------------------------------------------------------
  

 Cite this work as:
 Gaussian 16, Revision C.01,
 M. J. Frisch, G. W. Trucks, H. B. Schlegel, G. E. Scuseria, 
 M. A. Robb, J. R. Cheeseman, G. Scalmani, V. Barone, 
 G. A. Petersson, H. Nakatsuji, X. Li, M. Caricato, A. V. Marenich, 
 J. Bloino, B. G. Janesko, R. Gomperts, B. Mennucci, H. P. Hratchian, 
 J. V. Ortiz, A. F. Izmaylov, J. L. Sonnenberg, D. Williams-Young, 
 F. Ding, F. Lipparini, F. Egidi, J. Goings, B. Peng, A. Petrone, 
 T. Henderson, D. Ranasinghe, V. G. Zakrzewski, J. Gao, N. Rega, 
 G. Zheng, W. Liang, M. Hada, M. Ehara, K. Toyota, R. Fukuda, 
 J. Hasegawa, M. Ishida, T. Nakajima, Y. Honda, O. Kitao, H. Nakai, 
 T. Vreven, K. Throssell, J. A. Montgomery, Jr., J. E. Peralta, 
 F. Ogliaro, M. J. Bearpark, J. J. Heyd, E. N. Brothers, K. N. Kudin, 
 V. N. Staroverov, T. A. Keith, R. Kobayashi, J. Normand, 
 K. Raghavachari, A. P. Rendell, J. C. Burant, S. S. Iyengar, 
 J. Tomasi, M. Cossi, J. M. Millam, M. Klene, C. Adamo, R. Cammi, 
 J. W. Ochterski, R. L. Martin, K. Morokuma, O. Farkas, 
 J. B. Foresman, and D. J. Fox, Gaussian, Inc., Wallingford CT, 2019.
 
 ******************************************
 Gaussian 16:  ES64L-G16RevC.01  3-Jul-2019
                20-Apr-2025 
 ******************************************
 %mem=12GB
 %nprocshared=4
 Will use up to    4 processors via shared memory.
 ----------------------------------------------------------------------
 # opt=(calcfc,ts,noeigen) freq wb97xd/6-31+g(d,p) scrf=(smd,solvent=di
 chloromethane)
 ----------------------------------------------------------------------
 1/5=1,10=4,11=1,18=20,26=3,38=1/1,3;
 2/9=110,12=2,17=6,18=5,40=1/2;
 3/5=1,6=6,7=111,11=2,25=1,30=1,70=32201,71=2,72=9,74=-58,140=1/1,2,3;
 4//1;
 5/5=2,38=5,53=9/2;
 8/6=4,10=90,11=11/1;
 11/6=1,8=1,9=11,15=111,16=1/1,2,10;
 10/6=1,13=1/2;
 6/7=2,8=2,9=2,10=2,28=1/1;
 7/10=1,25=1/1,2,3,16;
 1/5=1,10=4,11=1,18=20,26=3/3(2);
 2/9=110/2;
 99//99;
 2/9=110/2;
 3/5=1,6=6,7=111,11=2,25=1,30=1,70=32205,71=1,72=9,74=-58/1,2,3;
 4/5=5,16=3,69=1/1;
 5/5=2,38=5,53=9/2;
 7//1,2,3,16;
 1/5=1,11=1,18=20,26=3/3(-5);
 2/9=110/2;
 6/7=2,8=2,9=2,10=2,19=2,28=1/1;
 99/9=1/99;
 -------------------
 Title Card Required
 -------------------
 Symbolic Z-matrix:
 Charge =  0 Multiplicity = 1
 C                    -4.24438  -1.3875    0.89126 
 C                    -4.77697  -2.41583   0.12112 
 C                    -4.20638  -2.75264  -1.10638 
 C                    -3.07271  -2.08263  -1.54763 
 C                    -2.50948  -1.0874   -0.74751 
 C                    -3.105    -0.70469   0.45758 
 S                    -2.47765   0.62731   1.44667 
 C                    -1.9862    1.78264   0.19267 
 C                    -1.34794   1.38955  -0.98784 
 S                    -1.01107  -0.32237  -1.31834 
 C                    -0.93467   2.32655  -1.93405 
 C                    -1.12141   3.68102  -1.67864 
 C                    -1.73764   4.08353  -0.49582 
 C                    -2.18483   3.1427    0.42797 
 H                    -1.88897   5.13896  -0.29411 
 H                    -2.68552   3.46566   1.33515 
 H                    -0.46009   2.00029  -2.85448 
 H                    -0.78775   4.41603  -2.40293 
 H                    -4.72208  -1.1012    1.82288 
 H                    -2.61448  -2.34241  -2.49684 
 H                    -5.66028  -2.93953   0.47166 
 H                    -4.64096  -3.5361   -1.71753 
 C                     0.51226  -0.87451   0.0282 
 H                    -0.07501  -0.8237    0.92905 
 C                     1.52801   0.25927  -0.23739 
 H                     1.2575    0.7674   -1.16423 
 C                     0.91383  -2.23471  -0.52248 
 H                     1.8609   -2.46811  -0.03356 
 C                    -0.07031  -3.37415  -0.27284 
 H                    -0.91583  -3.36257  -0.96306 
 H                     0.44423  -4.32969  -0.40946 
 H                    -0.45402  -3.33976   0.7502 
 H                     1.14128  -2.14312  -1.5918 
 C                     2.9715   -0.15816  -0.41974 
 C                     3.45924  -0.22198  -1.7279 
 C                     3.81338  -0.50049   0.64065 
 C                     4.75889  -0.65839  -1.98103 
 H                     2.81451   0.05513  -2.55878 
 C                     5.11262  -0.93022   0.38783 
 H                     3.43523  -0.45655   1.65534 
 C                     5.59238  -1.00587  -0.92072 
 H                     5.12123  -0.70951  -3.00335 
 H                     5.75688  -1.20012   1.21926 
 H                     6.60847  -1.33847  -1.11109 
 Br                    1.3484    1.70085   1.07795 
 Cl                    1.22972  -1.63635   2.42543 
 
 Add virtual bond connecting atoms Cl46       and H24        Dist= 4.05D+00.

 GradGradGradGradGradGradGradGradGradGradGradGradGradGradGradGradGradGrad
 Berny optimization.
 Initialization pass.
                           ----------------------------
                           !    Initial Parameters    !
                           ! (Angstroms and Degrees)  !
 --------------------------                            --------------------------
 ! Name  Definition              Value          Derivative Info.                !
 --------------------------------------------------------------------------------
 ! R1    R(1,2)                  1.3908         calculate D2E/DX2 analytically  !
 ! R2    R(1,6)                  1.3973         calculate D2E/DX2 analytically  !
 ! R3    R(1,19)                 1.0854         calculate D2E/DX2 analytically  !
 ! R4    R(2,3)                  1.3949         calculate D2E/DX2 analytically  !
 ! R5    R(2,21)                 1.0851         calculate D2E/DX2 analytically  !
 ! R6    R(3,4)                  1.3888         calculate D2E/DX2 analytically  !
 ! R7    R(3,22)                 1.0845         calculate D2E/DX2 analytically  !
 ! R8    R(4,5)                  1.3957         calculate D2E/DX2 analytically  !
 ! R9    R(4,20)                 1.0856         calculate D2E/DX2 analytically  !
 ! R10   R(5,6)                  1.3976         calculate D2E/DX2 analytically  !
 ! R11   R(5,10)                 1.7766         calculate D2E/DX2 analytically  !
 ! R12   R(6,7)                  1.7737         calculate D2E/DX2 analytically  !
 ! R13   R(7,8)                  1.7745         calculate D2E/DX2 analytically  !
 ! R14   R(8,9)                  1.3984         calculate D2E/DX2 analytically  !
 ! R15   R(8,14)                 1.3945         calculate D2E/DX2 analytically  !
 ! R16   R(9,10)                 1.7758         calculate D2E/DX2 analytically  !
 ! R17   R(9,11)                 1.3943         calculate D2E/DX2 analytically  !
 ! R18   R(10,23)                2.1068         calculate D2E/DX2 analytically  !
 ! R19   R(11,12)                1.3909         calculate D2E/DX2 analytically  !
 ! R20   R(11,17)                1.0858         calculate D2E/DX2 analytically  !
 ! R21   R(12,13)                1.3931         calculate D2E/DX2 analytically  !
 ! R22   R(12,18)                1.0845         calculate D2E/DX2 analytically  !
 ! R23   R(13,14)                1.3923         calculate D2E/DX2 analytically  !
 ! R24   R(13,15)                1.0851         calculate D2E/DX2 analytically  !
 ! R25   R(14,16)                1.0853         calculate D2E/DX2 analytically  !
 ! R26   R(23,24)                1.0766         calculate D2E/DX2 analytically  !
 ! R27   R(23,25)                1.5452         calculate D2E/DX2 analytically  !
 ! R28   R(23,27)                1.5214         calculate D2E/DX2 analytically  !
 ! R29   R(24,46)                2.1452         calculate D2E/DX2 analytically  !
 ! R30   R(25,26)                1.0911         calculate D2E/DX2 analytically  !
 ! R31   R(25,34)                1.5137         calculate D2E/DX2 analytically  !
 ! R32   R(25,45)                1.9597         calculate D2E/DX2 analytically  !
 ! R33   R(27,28)                1.0911         calculate D2E/DX2 analytically  !
 ! R34   R(27,29)                1.5262         calculate D2E/DX2 analytically  !
 ! R35   R(27,33)                1.0971         calculate D2E/DX2 analytically  !
 ! R36   R(29,30)                1.0915         calculate D2E/DX2 analytically  !
 ! R37   R(29,31)                1.0938         calculate D2E/DX2 analytically  !
 ! R38   R(29,32)                1.0932         calculate D2E/DX2 analytically  !
 ! R39   R(34,35)                1.3976         calculate D2E/DX2 analytically  !
 ! R40   R(34,36)                1.3966         calculate D2E/DX2 analytically  !
 ! R41   R(35,37)                1.3941         calculate D2E/DX2 analytically  !
 ! R42   R(35,38)                1.0876         calculate D2E/DX2 analytically  !
 ! R43   R(36,39)                1.3916         calculate D2E/DX2 analytically  !
 ! R44   R(36,40)                1.0838         calculate D2E/DX2 analytically  !
 ! R45   R(37,41)                1.3927         calculate D2E/DX2 analytically  !
 ! R46   R(37,42)                1.0858         calculate D2E/DX2 analytically  !
 ! R47   R(39,41)                1.3958         calculate D2E/DX2 analytically  !
 ! R48   R(39,43)                1.0859         calculate D2E/DX2 analytically  !
 ! R49   R(41,44)                1.086          calculate D2E/DX2 analytically  !
 ! A1    A(2,1,6)              120.1125         calculate D2E/DX2 analytically  !
 ! A2    A(2,1,19)             120.1195         calculate D2E/DX2 analytically  !
 ! A3    A(6,1,19)             119.7598         calculate D2E/DX2 analytically  !
 ! A4    A(1,2,3)              120.6096         calculate D2E/DX2 analytically  !
 ! A5    A(1,2,21)             119.3215         calculate D2E/DX2 analytically  !
 ! A6    A(3,2,21)             120.049          calculate D2E/DX2 analytically  !
 ! A7    A(2,3,4)              119.8017         calculate D2E/DX2 analytically  !
 ! A8    A(2,3,22)             120.4249         calculate D2E/DX2 analytically  !
 ! A9    A(4,3,22)             119.7733         calculate D2E/DX2 analytically  !
 ! A10   A(3,4,5)              119.4254         calculate D2E/DX2 analytically  !
 ! A11   A(3,4,20)             120.4589         calculate D2E/DX2 analytically  !
 ! A12   A(5,4,20)             120.104          calculate D2E/DX2 analytically  !
 ! A13   A(4,5,6)              121.1727         calculate D2E/DX2 analytically  !
 ! A14   A(4,5,10)             117.5956         calculate D2E/DX2 analytically  !
 ! A15   A(6,5,10)             121.2315         calculate D2E/DX2 analytically  !
 ! A16   A(1,6,5)              118.7666         calculate D2E/DX2 analytically  !
 ! A17   A(1,6,7)              118.8352         calculate D2E/DX2 analytically  !
 ! A18   A(5,6,7)              122.3946         calculate D2E/DX2 analytically  !
 ! A19   A(6,7,8)              101.1173         calculate D2E/DX2 analytically  !
 ! A20   A(7,8,9)              122.6813         calculate D2E/DX2 analytically  !
 ! A21   A(7,8,14)             118.4445         calculate D2E/DX2 analytically  !
 ! A22   A(9,8,14)             118.7915         calculate D2E/DX2 analytically  !
 ! A23   A(8,9,10)             120.9772         calculate D2E/DX2 analytically  !
 ! A24   A(8,9,11)             121.2832         calculate D2E/DX2 analytically  !
 ! A25   A(10,9,11)            117.7311         calculate D2E/DX2 analytically  !
 ! A26   A(5,10,9)             101.2641         calculate D2E/DX2 analytically  !
 ! A27   A(5,10,23)            106.9548         calculate D2E/DX2 analytically  !
 ! A28   A(9,10,23)            105.7157         calculate D2E/DX2 analytically  !
 ! A29   A(9,11,12)            119.3403         calculate D2E/DX2 analytically  !
 ! A30   A(9,11,17)            120.1929         calculate D2E/DX2 analytically  !
 ! A31   A(12,11,17)           120.4618         calculate D2E/DX2 analytically  !
 ! A32   A(11,12,13)           119.7781         calculate D2E/DX2 analytically  !
 ! A33   A(11,12,18)           119.7372         calculate D2E/DX2 analytically  !
 ! A34   A(13,12,18)           120.4847         calculate D2E/DX2 analytically  !
 ! A35   A(12,13,14)           120.675          calculate D2E/DX2 analytically  !
 ! A36   A(12,13,15)           120.0348         calculate D2E/DX2 analytically  !
 ! A37   A(14,13,15)           119.2819         calculate D2E/DX2 analytically  !
 ! A38   A(8,14,13)            120.0889         calculate D2E/DX2 analytically  !
 ! A39   A(8,14,16)            119.8001         calculate D2E/DX2 analytically  !
 ! A40   A(13,14,16)           120.1105         calculate D2E/DX2 analytically  !
 ! A41   A(10,23,24)            97.3552         calculate D2E/DX2 analytically  !
 ! A42   A(10,23,25)            99.9708         calculate D2E/DX2 analytically  !
 ! A43   A(10,23,27)           101.1756         calculate D2E/DX2 analytically  !
 ! A44   A(24,23,25)           117.8903         calculate D2E/DX2 analytically  !
 ! A45   A(24,23,27)           119.2787         calculate D2E/DX2 analytically  !
 ! A46   A(25,23,27)           114.8516         calculate D2E/DX2 analytically  !
 ! A47   A(23,24,46)           103.5347         calculate D2E/DX2 analytically  !
 ! A48   A(23,25,26)           108.9503         calculate D2E/DX2 analytically  !
 ! A49   A(23,25,34)           116.4385         calculate D2E/DX2 analytically  !
 ! A50   A(23,25,45)           111.3534         calculate D2E/DX2 analytically  !
 ! A51   A(26,25,34)           105.2209         calculate D2E/DX2 analytically  !
 ! A52   A(26,25,45)           101.8208         calculate D2E/DX2 analytically  !
 ! A53   A(34,25,45)           111.7846         calculate D2E/DX2 analytically  !
 ! A54   A(23,27,28)           104.9611         calculate D2E/DX2 analytically  !
 ! A55   A(23,27,29)           115.982          calculate D2E/DX2 analytically  !
 ! A56   A(23,27,33)           109.4442         calculate D2E/DX2 analytically  !
 ! A57   A(28,27,29)           109.0699         calculate D2E/DX2 analytically  !
 ! A58   A(28,27,33)           105.9423         calculate D2E/DX2 analytically  !
 ! A59   A(29,27,33)           110.8213         calculate D2E/DX2 analytically  !
 ! A60   A(27,29,30)           112.8395         calculate D2E/DX2 analytically  !
 ! A61   A(27,29,31)           109.1744         calculate D2E/DX2 analytically  !
 ! A62   A(27,29,32)           110.8509         calculate D2E/DX2 analytically  !
 ! A63   A(30,29,31)           107.1377         calculate D2E/DX2 analytically  !
 ! A64   A(30,29,32)           108.6352         calculate D2E/DX2 analytically  !
 ! A65   A(31,29,32)           108.0282         calculate D2E/DX2 analytically  !
 ! A66   A(25,34,35)           117.2683         calculate D2E/DX2 analytically  !
 ! A67   A(25,34,36)           123.4362         calculate D2E/DX2 analytically  !
 ! A68   A(35,34,36)           119.2839         calculate D2E/DX2 analytically  !
 ! A69   A(34,35,37)           120.6355         calculate D2E/DX2 analytically  !
 ! A70   A(34,35,38)           119.774          calculate D2E/DX2 analytically  !
 ! A71   A(37,35,38)           119.5825         calculate D2E/DX2 analytically  !
 ! A72   A(34,36,39)           120.0369         calculate D2E/DX2 analytically  !
 ! A73   A(34,36,40)           119.3814         calculate D2E/DX2 analytically  !
 ! A74   A(39,36,40)           120.5559         calculate D2E/DX2 analytically  !
 ! A75   A(35,37,41)           119.8524         calculate D2E/DX2 analytically  !
 ! A76   A(35,37,42)           119.7861         calculate D2E/DX2 analytically  !
 ! A77   A(41,37,42)           120.3534         calculate D2E/DX2 analytically  !
 ! A78   A(36,39,41)           120.5284         calculate D2E/DX2 analytically  !
 ! A79   A(36,39,43)           119.4429         calculate D2E/DX2 analytically  !
 ! A80   A(41,39,43)           120.0269         calculate D2E/DX2 analytically  !
 ! A81   A(37,41,39)           119.6373         calculate D2E/DX2 analytically  !
 ! A82   A(37,41,44)           120.1927         calculate D2E/DX2 analytically  !
 ! A83   A(39,41,44)           120.1693         calculate D2E/DX2 analytically  !
 ! D1    D(6,1,2,3)             -1.8162         calculate D2E/DX2 analytically  !
 ! D2    D(6,1,2,21)           179.8081         calculate D2E/DX2 analytically  !
 ! D3    D(19,1,2,3)           177.1368         calculate D2E/DX2 analytically  !
 ! D4    D(19,1,2,21)           -1.239          calculate D2E/DX2 analytically  !
 ! D5    D(2,1,6,5)             -0.8136         calculate D2E/DX2 analytically  !
 ! D6    D(2,1,6,7)            178.5167         calculate D2E/DX2 analytically  !
 ! D7    D(19,1,6,5)          -179.7703         calculate D2E/DX2 analytically  !
 ! D8    D(19,1,6,7)            -0.44           calculate D2E/DX2 analytically  !
 ! D9    D(1,2,3,4)              1.8917         calculate D2E/DX2 analytically  !
 ! D10   D(1,2,3,22)          -178.2532         calculate D2E/DX2 analytically  !
 ! D11   D(21,2,3,4)          -179.7443         calculate D2E/DX2 analytically  !
 ! D12   D(21,2,3,22)            0.1107         calculate D2E/DX2 analytically  !
 ! D13   D(2,3,4,5)              0.6718         calculate D2E/DX2 analytically  !
 ! D14   D(2,3,4,20)           179.4272         calculate D2E/DX2 analytically  !
 ! D15   D(22,3,4,5)          -179.1842         calculate D2E/DX2 analytically  !
 ! D16   D(22,3,4,20)           -0.4289         calculate D2E/DX2 analytically  !
 ! D17   D(3,4,5,6)             -3.3546         calculate D2E/DX2 analytically  !
 ! D18   D(3,4,5,10)           176.7956         calculate D2E/DX2 analytically  !
 ! D19   D(20,4,5,6)           177.8856         calculate D2E/DX2 analytically  !
 ! D20   D(20,4,5,10)           -1.9642         calculate D2E/DX2 analytically  !
 ! D21   D(4,5,6,1)              3.413          calculate D2E/DX2 analytically  !
 ! D22   D(4,5,6,7)           -175.8922         calculate D2E/DX2 analytically  !
 ! D23   D(10,5,6,1)          -176.7427         calculate D2E/DX2 analytically  !
 ! D24   D(10,5,6,7)             3.9521         calculate D2E/DX2 analytically  !
 ! D25   D(4,5,10,9)           136.1781         calculate D2E/DX2 analytically  !
 ! D26   D(4,5,10,23)         -113.368          calculate D2E/DX2 analytically  !
 ! D27   D(6,5,10,9)           -43.6716         calculate D2E/DX2 analytically  !
 ! D28   D(6,5,10,23)           66.7823         calculate D2E/DX2 analytically  !
 ! D29   D(1,6,7,8)           -141.2447         calculate D2E/DX2 analytically  !
 ! D30   D(5,6,7,8)             38.0601         calculate D2E/DX2 analytically  !
 ! D31   D(6,7,8,9)            -40.8709         calculate D2E/DX2 analytically  !
 ! D32   D(6,7,8,14)           142.4798         calculate D2E/DX2 analytically  !
 ! D33   D(7,8,9,10)             1.0643         calculate D2E/DX2 analytically  !
 ! D34   D(7,8,9,11)          -177.8546         calculate D2E/DX2 analytically  !
 ! D35   D(14,8,9,10)          177.7025         calculate D2E/DX2 analytically  !
 ! D36   D(14,8,9,11)           -1.2164         calculate D2E/DX2 analytically  !
 ! D37   D(7,8,14,13)          176.055          calculate D2E/DX2 analytically  !
 ! D38   D(7,8,14,16)           -3.7055         calculate D2E/DX2 analytically  !
 ! D39   D(9,8,14,13)           -0.7271         calculate D2E/DX2 analytically  !
 ! D40   D(9,8,14,16)          179.5125         calculate D2E/DX2 analytically  !
 ! D41   D(8,9,10,5)            40.8872         calculate D2E/DX2 analytically  !
 ! D42   D(8,9,10,23)          -70.5163         calculate D2E/DX2 analytically  !
 ! D43   D(11,9,10,5)         -140.1565         calculate D2E/DX2 analytically  !
 ! D44   D(11,9,10,23)         108.4399         calculate D2E/DX2 analytically  !
 ! D45   D(8,9,11,12)            2.1397         calculate D2E/DX2 analytically  !
 ! D46   D(8,9,11,17)         -178.6665         calculate D2E/DX2 analytically  !
 ! D47   D(10,9,11,12)        -176.8131         calculate D2E/DX2 analytically  !
 ! D48   D(10,9,11,17)           2.3806         calculate D2E/DX2 analytically  !
 ! D49   D(5,10,23,24)         -38.1573         calculate D2E/DX2 analytically  !
 ! D50   D(5,10,23,25)        -158.2624         calculate D2E/DX2 analytically  !
 ! D51   D(5,10,23,27)          83.7232         calculate D2E/DX2 analytically  !
 ! D52   D(9,10,23,24)          69.1755         calculate D2E/DX2 analytically  !
 ! D53   D(9,10,23,25)         -50.9295         calculate D2E/DX2 analytically  !
 ! D54   D(9,10,23,27)        -168.944          calculate D2E/DX2 analytically  !
 ! D55   D(9,11,12,13)          -1.1086         calculate D2E/DX2 analytically  !
 ! D56   D(9,11,12,18)         179.0062         calculate D2E/DX2 analytically  !
 ! D57   D(17,11,12,13)        179.6998         calculate D2E/DX2 analytically  !
 ! D58   D(17,11,12,18)         -0.1854         calculate D2E/DX2 analytically  !
 ! D59   D(11,12,13,14)         -0.8128         calculate D2E/DX2 analytically  !
 ! D60   D(11,12,13,15)       -179.7582         calculate D2E/DX2 analytically  !
 ! D61   D(18,12,13,14)        179.0715         calculate D2E/DX2 analytically  !
 ! D62   D(18,12,13,15)          0.1261         calculate D2E/DX2 analytically  !
 ! D63   D(12,13,14,8)           1.7441         calculate D2E/DX2 analytically  !
 ! D64   D(12,13,14,16)       -178.4961         calculate D2E/DX2 analytically  !
 ! D65   D(15,13,14,8)        -179.3026         calculate D2E/DX2 analytically  !
 ! D66   D(15,13,14,16)          0.4571         calculate D2E/DX2 analytically  !
 ! D67   D(10,23,24,46)        172.034          calculate D2E/DX2 analytically  !
 ! D68   D(25,23,24,46)        -82.5489         calculate D2E/DX2 analytically  !
 ! D69   D(27,23,24,46)         64.7912         calculate D2E/DX2 analytically  !
 ! D70   D(10,23,25,26)        -14.8266         calculate D2E/DX2 analytically  !
 ! D71   D(10,23,25,34)       -133.5604         calculate D2E/DX2 analytically  !
 ! D72   D(10,23,25,45)         96.6913         calculate D2E/DX2 analytically  !
 ! D73   D(24,23,25,26)       -118.7197         calculate D2E/DX2 analytically  !
 ! D74   D(24,23,25,34)        122.5466         calculate D2E/DX2 analytically  !
 ! D75   D(24,23,25,45)         -7.2017         calculate D2E/DX2 analytically  !
 ! D76   D(27,23,25,26)         92.5286         calculate D2E/DX2 analytically  !
 ! D77   D(27,23,25,34)        -26.2052         calculate D2E/DX2 analytically  !
 ! D78   D(27,23,25,45)       -155.9534         calculate D2E/DX2 analytically  !
 ! D79   D(10,23,27,28)        166.1057         calculate D2E/DX2 analytically  !
 ! D80   D(10,23,27,29)        -73.4674         calculate D2E/DX2 analytically  !
 ! D81   D(10,23,27,33)         52.7874         calculate D2E/DX2 analytically  !
 ! D82   D(24,23,27,28)        -88.8018         calculate D2E/DX2 analytically  !
 ! D83   D(24,23,27,29)         31.625          calculate D2E/DX2 analytically  !
 ! D84   D(24,23,27,33)        157.8799         calculate D2E/DX2 analytically  !
 ! D85   D(25,23,27,28)         59.4867         calculate D2E/DX2 analytically  !
 ! D86   D(25,23,27,29)        179.9135         calculate D2E/DX2 analytically  !
 ! D87   D(25,23,27,33)        -53.8316         calculate D2E/DX2 analytically  !
 ! D88   D(23,25,34,35)        101.0677         calculate D2E/DX2 analytically  !
 ! D89   D(23,25,34,36)        -77.6808         calculate D2E/DX2 analytically  !
 ! D90   D(26,25,34,35)        -19.6732         calculate D2E/DX2 analytically  !
 ! D91   D(26,25,34,36)        161.5783         calculate D2E/DX2 analytically  !
 ! D92   D(45,25,34,35)       -129.3897         calculate D2E/DX2 analytically  !
 ! D93   D(45,25,34,36)         51.8618         calculate D2E/DX2 analytically  !
 ! D94   D(23,27,29,30)         79.209          calculate D2E/DX2 analytically  !
 ! D95   D(23,27,29,31)       -161.7802         calculate D2E/DX2 analytically  !
 ! D96   D(23,27,29,32)        -42.894          calculate D2E/DX2 analytically  !
 ! D97   D(28,27,29,30)       -162.605          calculate D2E/DX2 analytically  !
 ! D98   D(28,27,29,31)        -43.5941         calculate D2E/DX2 analytically  !
 ! D99   D(28,27,29,32)         75.292          calculate D2E/DX2 analytically  !
 ! D100  D(33,27,29,30)        -46.3487         calculate D2E/DX2 analytically  !
 ! D101  D(33,27,29,31)         72.6622         calculate D2E/DX2 analytically  !
 ! D102  D(33,27,29,32)       -168.4517         calculate D2E/DX2 analytically  !
 ! D103  D(25,34,35,37)       -176.9777         calculate D2E/DX2 analytically  !
 ! D104  D(25,34,35,38)          1.9839         calculate D2E/DX2 analytically  !
 ! D105  D(36,34,35,37)          1.8249         calculate D2E/DX2 analytically  !
 ! D106  D(36,34,35,38)       -179.2135         calculate D2E/DX2 analytically  !
 ! D107  D(25,34,36,39)        177.2048         calculate D2E/DX2 analytically  !
 ! D108  D(25,34,36,40)         -0.9575         calculate D2E/DX2 analytically  !
 ! D109  D(35,34,36,39)         -1.5198         calculate D2E/DX2 analytically  !
 ! D110  D(35,34,36,40)       -179.6821         calculate D2E/DX2 analytically  !
 ! D111  D(34,35,37,41)         -1.4785         calculate D2E/DX2 analytically  !
 ! D112  D(34,35,37,42)        179.5506         calculate D2E/DX2 analytically  !
 ! D113  D(38,35,37,41)        179.5579         calculate D2E/DX2 analytically  !
 ! D114  D(38,35,37,42)          0.5871         calculate D2E/DX2 analytically  !
 ! D115  D(34,36,39,41)          0.8844         calculate D2E/DX2 analytically  !
 ! D116  D(34,36,39,43)       -179.6051         calculate D2E/DX2 analytically  !
 ! D117  D(40,36,39,41)        179.0249         calculate D2E/DX2 analytically  !
 ! D118  D(40,36,39,43)         -1.4646         calculate D2E/DX2 analytically  !
 ! D119  D(35,37,41,39)          0.8142         calculate D2E/DX2 analytically  !
 ! D120  D(35,37,41,44)       -179.4813         calculate D2E/DX2 analytically  !
 ! D121  D(42,37,41,39)        179.7791         calculate D2E/DX2 analytically  !
 ! D122  D(42,37,41,44)         -0.5165         calculate D2E/DX2 analytically  !
 ! D123  D(36,39,41,37)         -0.5243         calculate D2E/DX2 analytically  !
 ! D124  D(36,39,41,44)        179.7712         calculate D2E/DX2 analytically  !
 ! D125  D(43,39,41,37)        179.9681         calculate D2E/DX2 analytically  !
 ! D126  D(43,39,41,44)          0.2635         calculate D2E/DX2 analytically  !
 --------------------------------------------------------------------------------
 Trust Radius=3.00D-01 FncErr=1.00D-07 GrdErr=1.00D-06 EigMax=2.50D+02 EigMin=1.00D-04
 Number of steps in this run=    268 maximum allowed number of steps=    276.
 Search for a saddle point of order  1.
 GradGradGradGradGradGradGradGradGradGradGradGradGradGradGradGradGradGrad

                          Input orientation:                          
 ---------------------------------------------------------------------
 Center     Atomic      Atomic             Coordinates (Angstroms)
 Number     Number       Type             X           Y           Z
 ---------------------------------------------------------------------
      1          6           0       -4.244383   -1.387502    0.891257
      2          6           0       -4.776967   -2.415825    0.121115
      3          6           0       -4.206376   -2.752637   -1.106379
      4          6           0       -3.072710   -2.082629   -1.547625
      5          6           0       -2.509479   -1.087402   -0.747510
      6          6           0       -3.104997   -0.704692    0.457576
      7         16           0       -2.477652    0.627310    1.446665
      8          6           0       -1.986200    1.782635    0.192666
      9          6           0       -1.347937    1.389549   -0.987837
     10         16           0       -1.011068   -0.322365   -1.318343
     11          6           0       -0.934670    2.326552   -1.934051
     12          6           0       -1.121414    3.681022   -1.678637
     13          6           0       -1.737642    4.083528   -0.495821
     14          6           0       -2.184827    3.142697    0.427974
     15          1           0       -1.888967    5.138955   -0.294105
     16          1           0       -2.685523    3.465662    1.335145
     17          1           0       -0.460088    2.000293   -2.854482
     18          1           0       -0.787750    4.416028   -2.402927
     19          1           0       -4.722076   -1.101195    1.822878
     20          1           0       -2.614484   -2.342405   -2.496837
     21          1           0       -5.660275   -2.939531    0.471657
     22          1           0       -4.640964   -3.536097   -1.717534
     23          6           0        0.512263   -0.874513    0.028200
     24          1           0       -0.075010   -0.823702    0.929049
     25          6           0        1.528011    0.259265   -0.237394
     26          1           0        1.257500    0.767400   -1.164232
     27          6           0        0.913828   -2.234708   -0.522480
     28          1           0        1.860897   -2.468107   -0.033561
     29          6           0       -0.070311   -3.374152   -0.272838
     30          1           0       -0.915833   -3.362570   -0.963057
     31          1           0        0.444230   -4.329691   -0.409462
     32          1           0       -0.454021   -3.339763    0.750203
     33          1           0        1.141275   -2.143125   -1.591797
     34          6           0        2.971504   -0.158160   -0.419741
     35          6           0        3.459235   -0.221980   -1.727897
     36          6           0        3.813381   -0.500487    0.640646
     37          6           0        4.758890   -0.658392   -1.981027
     38          1           0        2.814512    0.055126   -2.558779
     39          6           0        5.112616   -0.930215    0.387826
     40          1           0        3.435229   -0.456547    1.655342
     41          6           0        5.592381   -1.005867   -0.920720
     42          1           0        5.121234   -0.709505   -3.003352
     43          1           0        5.756875   -1.200122    1.219262
     44          1           0        6.608467   -1.338471   -1.111088
     45         35           0        1.348396    1.700846    1.077954
     46         17           0        1.229719   -1.636346    2.425431
 ---------------------------------------------------------------------
                    Distance matrix (angstroms):
                    1          2          3          4          5
     1  C    0.000000
     2  C    1.390760   0.000000
     3  C    2.419832   1.394904   0.000000
     4  C    2.793593   2.408361   1.388815   0.000000
     5  C    2.405309   2.767800   2.404424   1.395668   0.000000
     6  C    1.397322   2.415919   2.802333   2.433225   1.397620
     7  S    2.736656   4.037896   4.574993   4.082112   2.784898
     8  C    3.954389   5.041881   5.213961   4.376001   3.065104
     9  C    4.430847   5.241077   5.034127   3.917170   2.746311
    10  S    4.058470   4.542754   4.020093   2.720564   1.776617
    11  C    5.721081   6.440271   6.098136   4.915426   3.942459
    12  C    6.484383   7.333057   7.157963   6.086411   5.052879
    13  C    6.175751   7.201368   7.293873   6.396107   5.234271
    14  C    4.997910   6.140889   6.418400   5.656444   4.402374
    15  H    7.039013   8.098620   8.264829   7.424543   6.273606
    16  H    5.116667   6.359237   6.851370   6.264488   5.009874
    17  H    6.310991   6.855051   6.299276   5.020351   4.263003
    18  H    7.515379   8.304147   8.047223   6.941551   5.999375
    19  H    1.085394   2.151107   3.402022   3.878648   3.391559
    20  H    3.879123   3.396380   2.153087   1.085568   2.155505
    21  H    2.142337   1.085072   2.153822   3.392237   3.852826
    22  H    3.402870   2.157345   1.084521   2.144961   3.388256
    23  C    4.861451   5.510012   5.203861   4.098146   3.126975
    24  H    4.207490   5.029514   4.993190   4.087177   2.967664
    25  C    6.107882   6.858380   6.535280   5.326144   4.286614
    26  H    6.256145   6.942610   6.499842   5.198113   4.219488
    27  C    5.415122   5.729936   5.179351   4.119045   3.617455
    28  H    6.268767   6.639872   6.167957   5.175081   4.638562
    29  C    4.767051   4.819357   4.264751   3.508207   3.376993
    30  H    4.291692   4.120693   3.349662   2.575284   2.786137
    31  H    5.686074   5.586170   4.959932   4.325918   4.398990
    32  H    4.265919   4.465118   4.227503   3.703773   3.397232
    33  H    5.978448   6.167173   5.404119   4.214651   3.892991
    34  C    7.436331   8.088781   7.663207   6.442688   5.568851
    35  C    8.219741   8.721630   8.096425   6.794175   6.110291
    36  C    8.110312   8.816604   8.511215   7.396618   6.500000
    37  C    9.478425   9.921700   9.248074   7.971841   7.384768
    38  H    7.988237   8.421282   7.699732   6.344432   5.738549
    39  C    9.381683  10.004100   9.612361   8.489617   7.707790
    40  H    7.773477   8.580955   8.443534   7.433466   6.442921
    41  C   10.009537  10.516500   9.954964   8.754212   8.104121
    42  H   10.165748  10.518945   9.735358   8.434769   7.966141
    43  H   10.008389  10.660473  10.348202   9.294948   8.497853
    44  H   11.036129  11.502483  10.906911   9.719543   9.128645
    45  Br   6.391551   7.441948   7.447168   6.383927   5.098024
    46  Cl   5.690466   6.480566   6.578063   5.873265   4.934622
                    6          7          8          9         10
     6  C    0.000000
     7  S    1.773722   0.000000
     8  C    2.740197   1.774490   0.000000
     9  C    3.092301   2.789994   1.398386   0.000000
    10  S    2.772111   3.270783   2.768584   1.775772   0.000000
    11  C    4.429293   4.086252   2.434027   1.394305   2.720605
    12  C    5.266165   4.575156   2.802410   2.404031   4.021081
    13  C    5.070077   4.033151   2.414519   2.766130   4.540523
    14  C    3.956007   2.729588   1.394486   2.403837   4.053886
    15  H    6.015976   4.871527   3.392828   3.851237   5.625459
    16  H    4.282282   2.848138   2.151021   3.390520   4.918734
    17  H    5.028142   4.945251   3.414894   2.155376   2.838669
    18  H    6.306654   5.659462   3.886920   3.387605   4.866062
    19  H    2.153186   2.857745   4.296404   5.048637   4.923964
    20  H    3.413395   4.938536   4.964285   4.220036   2.835552
    21  H    3.394724   4.878738   5.989617   6.282302   5.627502
    22  H    3.886792   5.659155   6.243841   5.969797   4.864522
    23  C    3.646611   3.634158   3.651000   3.101395   2.106794
    24  H    3.068757   2.854129   3.314800   3.192691   2.485621
    25  C    4.782986   4.360831   3.854256   3.179903   2.820225
    26  H    4.881465   4.559361   3.659708   2.684490   2.521456
    27  C    4.410489   4.854978   5.006060   4.297369   2.827663
    28  H    5.292537   5.531336   5.737608   5.107717   3.808288
    29  C    4.107169   4.976312   5.520849   4.983613   3.360284
    30  H    3.724910   4.915809   5.380940   4.771788   3.062376
    31  H    5.146784   6.046029   6.605307   6.021303   4.359199
    32  H    3.749254   4.507528   5.375628   5.117251   3.700524
    33  H    4.929487   5.477608   5.327007   4.363568   2.832406
    34  C    6.163785   5.813238   5.359156   4.623387   4.085992
    35  C    6.935304   6.785703   6.112267   5.123828   4.490147
    36  C    6.923812   6.441948   6.248878   5.732661   5.210055
    37  C    8.233447   8.109848   7.495318   6.517195   5.817601
    38  H    6.687025   6.661680   5.796686   4.644839   4.039337
    39  C    8.221003   7.820434   7.602028   7.000893   6.385922
    40  H    6.653629   6.015019   6.045267   5.768288   5.350735
    41  C    8.811061   8.567217   8.151703   7.342379   6.650625
    42  H    8.924624   8.906896   8.181743   7.093554   6.371363
    43  H    8.908333   8.437930   8.360978   7.877565   7.281137
    44  H    9.859704   9.641782   9.236308   8.411994   7.689782
    45  Br   5.099430   3.990873   3.451080   3.410954   3.924626
    46  Cl   4.850793   4.452721   5.197769   5.239346   4.556700
                   11         12         13         14         15
    11  C    0.000000
    12  C    1.390934   0.000000
    13  C    2.408368   1.393127   0.000000
    14  C    2.794306   2.420424   1.392313   0.000000
    15  H    3.392597   2.152123   1.085134   2.143357   0.000000
    16  H    3.879523   3.402308   2.152365   1.085340   2.467563
    17  H    1.085756   2.155183   3.396365   3.879991   4.295163
    18  H    2.146472   1.084510   2.156364   3.403997   2.486450
    19  H    6.341010   6.935054   6.415962   5.137510   7.172698
    20  H    4.993762   6.259423   6.787159   6.231009   7.832570
    21  H    7.473313   8.310039   8.102248   7.005294   8.948245
    22  H    6.939319   8.029667   8.245032   7.432503   9.211741
    23  C    4.023787   5.131773   5.469812   4.855110   6.483177
    24  H    4.342863   5.309193   5.373593   4.520478   6.351364
    25  C    3.635535   4.561256   5.035500   4.747848   5.957376
    26  H    2.798068   3.796451   4.518225   4.475128   5.455994
    27  C    5.120017   6.361979   6.852088   6.278655   7.891687
    28  H    5.866499   7.029384   7.489131   6.932678   8.485090
    29  C    6.000398   7.270252   7.645044   6.887063   8.705226
    30  H    5.771420   7.082832   7.505868   6.772283   8.583147
    31  H    6.966442   8.260361   8.691966   7.965540   9.752557
    32  H    6.288352   7.458961   7.635804   6.717277   8.662465
    33  H    4.940111   6.248839   6.946980   6.563714   7.993439
    34  C    4.870844   5.751184   6.338277   6.180779   7.190229
    35  C    5.083691   6.018156   6.860244   6.915509   7.707052
    36  C    6.096327   6.871411   7.288251   7.021148   8.074270
    37  C    6.428742   7.314365   8.179032   8.274465   8.980476
    38  H    4.427869   5.423402   6.419184   6.591447   7.286754
    39  C    7.250332   8.024768   8.534898   8.357206   9.290964
    40  H    6.302809   6.999849   7.210990   6.785722   7.965993
    41  C    7.398260   8.222920   8.933740   8.917092   9.701652
    42  H    6.858208   7.746112   8.735277   8.943824   9.522994
    43  H    8.194973   8.918197   9.328786   9.086080  10.046546
    44  H    8.426659   9.234093   9.971668   9.988573  10.715918
    45  Br   3.830936   4.197601   4.204470   3.871056   4.917688
    46  Cl   6.276482   7.116572   7.075020   6.203887   7.938941
                   16         17         18         19         20
    16  H    0.000000
    17  H    4.965163   0.000000
    18  H    4.298595   2.479322   0.000000
    19  H    5.024103   7.047089   7.985994   0.000000
    20  H    6.958647   4.860901   7.001585   4.964120   0.000000
    21  H    7.114862   7.906137   9.279493   2.466880   4.294806
    22  H    7.884620   7.030220   8.863031   4.297656   2.477667
    23  C    5.547167   4.185670   5.965755   5.538101   4.278676
    24  H    5.037691   4.736912   6.250187   4.740375   4.526818
    25  C    5.523380   3.719256   5.227902   6.720057   5.388324
    26  H    5.392118   2.706858   4.362327   6.940447   5.141885
    27  C    6.992876   5.026043   7.117846   6.208782   4.044585
    28  H    7.599533   5.771583   7.747292   6.974980   5.110045
    29  C    7.497199   5.975071   8.107953   5.585452   3.533198
    30  H    7.418779   5.704866   7.911777   5.230940   2.505720
    31  H    8.579425   6.845773   9.054241   6.488239   4.202639
    32  H    7.185789   6.442825   8.378896   4.937420   4.025617
    33  H    7.393907   4.618079   6.884879   6.864729   3.868402
    34  C    6.943606   4.728922   6.244054   8.069066   6.347324
    35  C    7.793522   4.644220   6.324845   8.961856   6.479007
    36  C    7.645157   6.060723   7.389578   8.637856   7.386062
    37  C    9.133680   5.921931   7.529472  10.225189   7.580805
    38  H    7.552800   3.820225   5.658449   8.794098   5.935149
    39  C    9.001784   7.082053   8.437117   9.940311   8.368013
    40  H    7.276665   6.445779   7.618733   8.184453   7.576020
    41  C    9.675081   7.029140   8.502938  10.673539   8.463044
    42  H    9.859008   6.206152   7.845234  10.969807   7.922389
    43  H    9.646608   8.092507   9.353797  10.496788   9.230052
    44  H   10.744394   8.009447   9.459764  11.706650   9.380352
    45  Br   4.410581   4.338702   4.904270   6.727331   6.695627
    46  Cl   6.522908   6.630088   8.000903   6.006107   6.285311
                   21         22         23         24         25
    21  H    0.000000
    22  H    2.487457   0.000000
    23  C    6.523893   6.057010   0.000000
    24  H    5.990086   5.933753   1.076569   0.000000
    25  C    7.899779   7.392688   1.545230   2.259000   0.000000
    26  H    8.017049   7.322439   2.161747   2.947713   1.091057
    27  C    6.686099   5.829021   1.521392   2.252926   2.584259
    28  H    7.552848   6.800777   2.088581   2.716325   2.755162
    29  C    5.656047   4.796274   2.584224   2.819459   3.969585
    30  H    4.974645   3.804727   3.035206   3.276110   4.429069
    31  H    6.322491   5.310371   3.483451   3.788559   4.718337
    32  H    5.229040   4.864028   2.744531   2.550725   4.225731
    33  H    7.152146   5.948989   2.151609   3.094332   2.784861
    34  C    9.112531   8.428784   2.600323   3.397562   1.513660
    35  C    9.766708   8.751954   3.492037   4.462322   2.486528
    36  C    9.784051   9.287190   3.378219   3.912445   2.563414
    37  C   10.944325   9.834016   4.702929   5.644684   3.784300
    38  H    9.485438   8.317974   3.585671   4.613743   2.661876
    39  C   10.958994  10.312880   4.614724   5.216870   3.828205
    40  H    9.502342   9.278190   3.371352   3.603343   2.780704
    41  C   11.502175  10.571581   5.169652   5.964407   4.311218
    42  H   11.545113  10.244192   5.519071   6.517497   4.636841
    43  H   11.573062  11.054257   5.388006   5.851222   4.704779
    44  H   12.473592  11.478111   6.219078   7.006855   5.396956
    45  Br   8.427465   8.432838   2.904062   2.901999   1.959734
    46  Cl   7.279254   7.432236   2.615693   2.145196   3.282218
                   26         27         28         29         30
    26  H    0.000000
    27  C    3.089111   0.000000
    28  H    3.480088   1.091080   0.000000
    29  C    4.439608   1.526166   2.146564   0.000000
    30  H    4.671242   2.194047   3.061741   1.091533   0.000000
    31  H    5.216457   2.149942   2.369334   1.093834   1.758284
    32  H    4.843878   2.170686   2.594786   1.093174   1.774556
    33  H    2.944058   1.097068   1.746874   2.173251   2.472661
    34  C    2.085363   2.925173   2.591995   4.429088   5.067033
    35  C    2.478755   3.461676   3.235822   4.950867   5.439624
    36  C    3.376041   3.573205   2.852767   4.916855   5.755766
    37  C    3.867786   4.404161   3.932691   5.797797   6.367992
    38  H    2.208253   3.605891   3.694971   5.030674   5.304946
    39  C    4.489176   4.490009   3.621651   5.768192   6.639536
    40  H    3.767034   3.776537   3.062236   4.951677   5.850874
    41  C    4.689879   4.853607   4.104774   6.172083   6.921899
    42  H    4.526815   5.116956   4.747856   6.442685   6.902734
    43  H    5.458623   5.249680   4.284390   6.396004   7.346001
    44  H    5.750684   5.794706   4.997656   7.032264   7.793201
    45  Br   2.430428   4.270694   4.344916   5.439942   5.910215
    46  Cl   4.320237   3.024567   2.671489   3.462759   4.366359
                   31         32         33         34         35
    31  H    0.000000
    32  H    1.769643   0.000000
    33  H    2.581639   3.076016   0.000000
    34  C    4.877386   4.819293   2.943389   0.000000
    35  C    5.263251   5.583469   3.013679   1.397579   0.000000
    36  C    5.207371   5.126813   3.849963   1.396555   2.411013
    37  C    5.879162   6.467133   3.929767   2.425406   1.394143
    38  H    5.428114   5.758293   2.926958   2.155370   1.087575
    39  C    5.829746   6.076569   4.600175   2.415076   2.776968
    40  H    5.311378   4.925290   4.318644   2.147102   3.391446
    41  C    6.149199   6.693133   4.642849   2.799747   2.411706
    42  H    6.458202   7.217403   4.459577   3.405931   2.150978
    43  H    6.377393   6.585842   5.485897   3.395631   3.862856
    44  H    6.887488   7.572867   5.546958   3.885691   3.397744
    45  Br   6.276727   5.363196   4.684718   2.886776   4.003211
    46  Cl   3.988448   2.922841   4.050033   3.648815   4.921515
                   36         37         38         39         40
    36  C    0.000000
    37  C    2.791432   0.000000
    38  H    3.397465   2.150235   0.000000
    39  C    1.391616   2.410493   3.864539   0.000000
    40  H    1.083761   3.875048   4.290211   2.155130   0.000000
    41  C    2.420354   1.392730   3.394923   1.395776   3.404578
    42  H    3.877227   1.085843   2.470480   3.398364   4.960850
    43  H    2.145100   3.395776   4.950428   1.085912   2.476512
    44  H    3.403424   2.154121   4.293252   2.156615   4.301205
    45  Br   3.333655   5.153139   4.252495   4.644148   3.056566
    46  Cl   3.339303   5.729600   5.496817   4.441548   2.617105
                   41         42         43         44         45
    41  C    0.000000
    42  H    2.155729   0.000000
    43  H    2.155068   4.298280   0.000000
    44  H    1.085954   2.487594   2.484931   0.000000
    45  Br   5.415940   6.058148   5.279230   6.457376   0.000000
    46  Cl   5.534171   6.743486   4.705346   6.444116   3.600921
                   46
    46  Cl   0.000000
 Stoichiometry    C22H20BrClS2
 Framework group  C1[X(C22H20BrClS2)]
 Deg. of freedom   132
 Full point group                 C1      NOp   1
 Largest Abelian subgroup         C1      NOp   1
 Largest concise Abelian subgroup C1      NOp   1
                         Standard orientation:                         
 ---------------------------------------------------------------------
 Center     Atomic      Atomic             Coordinates (Angstroms)
 Number     Number       Type             X           Y           Z
 ---------------------------------------------------------------------
      1          6           0       -4.244383   -1.387502    0.891257
      2          6           0       -4.776967   -2.415825    0.121115
      3          6           0       -4.206376   -2.752637   -1.106379
      4          6           0       -3.072710   -2.082629   -1.547625
      5          6           0       -2.509479   -1.087402   -0.747510
      6          6           0       -3.104997   -0.704692    0.457576
      7         16           0       -2.477652    0.627310    1.446665
      8          6           0       -1.986200    1.782635    0.192666
      9          6           0       -1.347937    1.389549   -0.987837
     10         16           0       -1.011068   -0.322365   -1.318343
     11          6           0       -0.934670    2.326552   -1.934051
     12          6           0       -1.121414    3.681022   -1.678637
     13          6           0       -1.737642    4.083528   -0.495821
     14          6           0       -2.184827    3.142697    0.427974
     15          1           0       -1.888967    5.138955   -0.294105
     16          1           0       -2.685523    3.465662    1.335145
     17          1           0       -0.460088    2.000293   -2.854482
     18          1           0       -0.787750    4.416028   -2.402927
     19          1           0       -4.722076   -1.101195    1.822878
     20          1           0       -2.614484   -2.342405   -2.496837
     21          1           0       -5.660275   -2.939531    0.471657
     22          1           0       -4.640964   -3.536097   -1.717534
     23          6           0        0.512263   -0.874513    0.028200
     24          1           0       -0.075010   -0.823702    0.929049
     25          6           0        1.528011    0.259265   -0.237394
     26          1           0        1.257500    0.767400   -1.164232
     27          6           0        0.913828   -2.234708   -0.522480
     28          1           0        1.860897   -2.468107   -0.033561
     29          6           0       -0.070311   -3.374152   -0.272838
     30          1           0       -0.915833   -3.362570   -0.963057
     31          1           0        0.444230   -4.329691   -0.409462
     32          1           0       -0.454021   -3.339763    0.750203
     33          1           0        1.141275   -2.143125   -1.591797
     34          6           0        2.971504   -0.158160   -0.419741
     35          6           0        3.459235   -0.221980   -1.727897
     36          6           0        3.813381   -0.500487    0.640646
     37          6           0        4.758890   -0.658392   -1.981027
     38          1           0        2.814512    0.055126   -2.558779
     39          6           0        5.112616   -0.930215    0.387826
     40          1           0        3.435229   -0.456547    1.655342
     41          6           0        5.592381   -1.005867   -0.920720
     42          1           0        5.121234   -0.709505   -3.003352
     43          1           0        5.756875   -1.200122    1.219262
     44          1           0        6.608467   -1.338471   -1.111088
     45         35           0        1.348396    1.700846    1.077954
     46         17           0        1.229719   -1.636346    2.425431
 ---------------------------------------------------------------------
 Rotational constants (GHZ):           0.2173129           0.1259345           0.1040021
 Standard basis: 6-31+G(d,p) (6D, 7F)
 There are   621 symmetry adapted cartesian basis functions of A   symmetry.
 There are   621 symmetry adapted basis functions of A   symmetry.
   621 basis functions,  1099 primitive gaussians,   621 cartesian basis functions
   118 alpha electrons      118 beta electrons
       nuclear repulsion energy      3528.2925202800 Hartrees.
 NAtoms=   46 NActive=   46 NUniq=   46 SFac= 1.00D+00 NAtFMM=   60 NAOKFM=F Big=F
 Integral buffers will be    131072 words long.
 Raffenetti 2 integral format.
 Two-electron integral symmetry is turned on.
 Nuclear repulsion after empirical dispersion term =     3528.2478958724 Hartrees.
 Force inversion solution in PCM.
 ------------------------------------------------------------------------------
 Polarizable Continuum Model (PCM)
 =================================
 Model                : PCM.
 Atomic radii         : SMD-Coulomb.
 Polarization charges : Total charges.
 Charge compensation  : None.
 Solution method      : Matrix inversion.
 Cavity type          : VdW (van der Waals Surface) (Alpha=1.000).
 Cavity algorithm     : GePol (No added spheres)
                        Default sphere list used, NSphG=   46.
                        Lebedev-Laikov grids with approx.  5.0 points / Ang**2.
                        Smoothing algorithm: York/Karplus (Gamma=1.0000).
                        Polarization charges: spherical gaussians, with
                                              point-specific exponents (IZeta= 3).
                        Self-potential: point-specific (ISelfS= 7).
                        Self-field    : sphere-specific E.n sum rule (ISelfD= 2).
 1st derivatives      : Analytical E(r).r(x)/FMM algorithm (CHGder, D1EAlg=3).
                        Cavity 1st derivative terms included.
 2nd derivatives      : Analytical E(r).r(xy)/FMM algorithm (CHGder, D2EAlg=3).
                        Cavity 2nd derivative terms included.
 Solvent              : Dichloromethane, Eps=   8.930000 Eps(inf)=   2.028346
 ------------------------------------------------------------------------------
 ------------------------------------------------------------------------------
 Atomic radii for non-electrostatic terms: SMD-CDS.
 ------------------------------------------------------------------------------
 Nuclear repulsion after PCM non-electrostatic terms =     3528.2314025043 Hartrees.
 One-electron integrals computed using PRISM.
 NBasis=   621 RedAO= T EigKep=  1.03D-06  NBF=   621
 NBsUse=   619 1.00D-06 EigRej=  8.70D-07 NBFU=   619
 ExpMin= 3.50D-02 ExpMax= 5.74D+05 ExpMxC= 5.74D+03 IAcc=3 IRadAn=         5 AccDes= 0.00D+00
 Harris functional with IExCor= 4639 and IRadAn=       5 diagonalized for initial guess.
 HarFok:  IExCor= 4639 AccDes= 0.00D+00 IRadAn=         5 IDoV= 1 UseB2=F ITyADJ=14
 ICtDFT=  3500011 ScaDFX=  1.000000  1.000000  1.000000  1.000000
 FoFCou: FMM=F IPFlag=           0 FMFlag=      100000 FMFlg1=           0
         NFxFlg=           0 DoJE=T BraDBF=F KetDBF=T FulRan=T
         wScrn=  0.000000 ICntrl=       500 IOpCl=  0 I1Cent=   200000004 NGrid=           0
         NMat0=    1 NMatS0=      1 NMatT0=    0 NMatD0=    1 NMtDS0=    0 NMtDT0=    0
 Petite list used in FoFCou.
 Requested convergence on RMS density matrix=1.00D-08 within 128 cycles.
 Requested convergence on MAX density matrix=1.00D-06.
 Requested convergence on             energy=1.00D-06.
 No special actions if energy rises.
 Inv3:  Mode=1 IEnd=    34293483.
 Iteration    1 A*A^-1 deviation from unit magnitude is 3.66D-15 for    363.
 Iteration    1 A*A^-1 deviation from orthogonality  is 2.48D-15 for   1230    738.
 Iteration    1 A^-1*A deviation from unit magnitude is 3.66D-15 for    363.
 Iteration    1 A^-1*A deviation from orthogonality  is 1.67D-15 for   1748    352.
 EnCoef did     1 forward-backward iterations
 Error on total polarization charges =  0.05194
 SCF Done:  E(RwB97XD) =  -4678.44041968     A.U. after   18 cycles
            NFock= 18  Conv=0.55D-08     -V/T= 2.0061
 SMD-CDS (non-electrostatic) energy       (kcal/mol) =     -10.35
 (included in total energy above)
 DoSCS=F DFT=T ScalE2(SS,OS)=  1.000000  1.000000
 Range of M.O.s used for correlation:     1   619
 NBasis=   621 NAE=   118 NBE=   118 NFC=     0 NFV=     0
 NROrb=    619 NOA=   118 NOB=   118 NVA=   501 NVB=   501

 **** Warning!!: The largest alpha MO coefficient is  0.13304871D+03

 Symmetrizing basis deriv contribution to polar:
 IMax=3 JMax=2 DiffMx= 0.00D+00
 G2DrvN: will do    47 centers at a time, making    1 passes.
 Calling FoFCou, ICntrl=  3107 FMM=F I1Cent=   0 AccDes= 0.00D+00.
 NEqPCM:  Using equilibrium solvation (IEInf=0, Eps=   8.9300, EpsInf=   2.0283)
 G2PCM: DoFxE=T DoFxN=T DoGrad=T DoDP/DQ/DG/TGxP=FFFF NFrqRd=   0 IEInf=0 SqF1=F DoCFld=F IF1Alg=4.
 End of G2Drv F.D. properties file   721 does not exist.
 End of G2Drv F.D. properties file   722 does not exist.
 End of G2Drv F.D. properties file   788 does not exist.
          IDoAtm=1111111111111111111111111111111111111111111111
 NEqPCM:  Using equilibrium solvation (IEInf=0, Eps=   8.9300, EpsInf=   2.0283)
          Differentiating once with respect to nuclear coordinates.
 CalDSu exits because no D1Ps are significant.
          There are   141 degrees of freedom in the 1st order CPHF.  IDoFFX=6 NUNeed=     0.
    135 vectors produced by pass  0 Test12= 5.91D-14 1.00D-09 XBig12= 3.59D-01 9.39D-02.
 AX will form   135 AO Fock derivatives at one time.
    135 vectors produced by pass  1 Test12= 5.91D-14 1.00D-09 XBig12= 1.23D-02 2.65D-02.
    135 vectors produced by pass  2 Test12= 5.91D-14 1.00D-09 XBig12= 5.20D-04 2.50D-03.
    135 vectors produced by pass  3 Test12= 5.91D-14 1.00D-09 XBig12= 8.28D-06 3.65D-04.
    135 vectors produced by pass  4 Test12= 5.91D-14 1.00D-09 XBig12= 8.56D-08 2.83D-05.
    135 vectors produced by pass  5 Test12= 5.91D-14 1.00D-09 XBig12= 6.95D-10 2.85D-06.
    135 vectors produced by pass  6 Test12= 5.91D-14 1.00D-09 XBig12= 5.35D-12 1.87D-07.
     84 vectors produced by pass  7 Test12= 5.91D-14 1.00D-09 XBig12= 4.01D-14 1.46D-08.
      2 vectors produced by pass  8 Test12= 5.91D-14 1.00D-09 XBig12= 2.60D-16 1.01D-09.
 InvSVY:  IOpt=1 It=  1 EMax= 7.22D-16
 Solved reduced A of dimension  1031 with   141 vectors.
 End of Minotr F.D. properties file   721 does not exist.
 End of Minotr F.D. properties file   722 does not exist.
 End of Minotr F.D. properties file   788 does not exist.

 **********************************************************************

            Population analysis using the SCF Density.

 **********************************************************************

 Orbital symmetries:
       Occupied  (A) (A) (A) (A) (A) (A) (A) (A) (A) (A) (A) (A)
                 (A) (A) (A) (A) (A) (A) (A) (A) (A) (A) (A) (A)
                 (A) (A) (A) (A) (A) (A) (A) (A) (A) (A) (A) (A)
                 (A) (A) (A) (A) (A) (A) (A) (A) (A) (A) (A) (A)
                 (A) (A) (A) (A) (A) (A) (A) (A) (A) (A) (A) (A)
                 (A) (A) (A) (A) (A) (A) (A) (A) (A) (A) (A) (A)
                 (A) (A) (A) (A) (A) (A) (A) (A) (A) (A) (A) (A)
                 (A) (A) (A) (A) (A) (A) (A) (A) (A) (A) (A) (A)
                 (A) (A) (A) (A) (A) (A) (A) (A) (A) (A) (A) (A)
                 (A) (A) (A) (A) (A) (A) (A) (A) (A) (A)
       Virtual   (A) (A) (A) (A) (A) (A) (A) (A) (A) (A) (A) (A)
                 (A) (A) (A) (A) (A) (A) (A) (A) (A) (A) (A) (A)
                 (A) (A) (A) (A) (A) (A) (A) (A) (A) (A) (A) (A)
                 (A) (A) (A) (A) (A) (A) (A) (A) (A) (A) (A) (A)
                 (A) (A) (A) (A) (A) (A) (A) (A) (A) (A) (A) (A)
                 (A) (A) (A) (A) (A) (A) (A) (A) (A) (A) (A) (A)
                 (A) (A) (A) (A) (A) (A) (A) (A) (A) (A) (A) (A)
                 (A) (A) (A) (A) (A) (A) (A) (A) (A) (A) (A) (A)
                 (A) (A) (A) (A) (A) (A) (A) (A) (A) (A) (A) (A)
                 (A) (A) (A) (A) (A) (A) (A) (A) (A) (A) (A) (A)
                 (A) (A) (A) (A) (A) (A) (A) (A) (A) (A) (A) (A)
                 (A) (A) (A) (A) (A) (A) (A) (A) (A) (A) (A) (A)
                 (A) (A) (A) (A) (A) (A) (A) (A) (A) (A) (A) (A)
                 (A) (A) (A) (A) (A) (A) (A) (A) (A) (A) (A) (A)
                 (A) (A) (A) (A) (A) (A) (A) (A) (A) (A) (A) (A)
                 (A) (A) (A) (A) (A) (A) (A) (A) (A) (A) (A) (A)
                 (A) (A) (A) (A) (A) (A) (A) (A) (A) (A) (A) (A)
                 (A) (A) (A) (A) (A) (A) (A) (A) (A) (A) (A) (A)
                 (A) (A) (A) (A) (A) (A) (A) (A) (A) (A) (A) (A)
                 (A) (A) (A) (A) (A) (A) (A) (A) (A) (A) (A) (A)
                 (A) (A) (A) (A) (A) (A) (A) (A) (A) (A) (A) (A)
                 (A) (A) (A) (A) (A) (A) (A) (A) (A) (A) (A) (A)
                 (A) (A) (A) (A) (A) (A) (A) (A) (A) (A) (A) (A)
                 (A) (A) (A) (A) (A) (A) (A) (A) (A) (A) (A) (A)
                 (A) (A) (A) (A) (A) (A) (A) (A) (A) (A) (A) (A)
                 (A) (A) (A) (A) (A) (A) (A) (A) (A) (A) (A) (A)
                 (A) (A) (A) (A) (A) (A) (A) (A) (A) (A) (A) (A)
                 (A) (A) (A) (A) (A) (A) (A) (A) (A) (A) (A) (A)
                 (A) (A) (A) (A) (A) (A) (A) (A) (A) (A) (A) (A)
                 (A) (A) (A) (A) (A) (A) (A) (A) (A) (A) (A) (A)
                 (A) (A) (A) (A) (A) (A) (A) (A) (A) (A) (A) (A)
                 (A) (A) (A) (A) (A) (A) (A) (A) (A) (A) (A) (A)
                 (A) (A) (A) (A) (A) (A) (A) (A) (A) (A) (A) (A)
                 (A) (A) (A) (A) (A) (A) (A) (A) (A) (A) (A) (A)
                 (A) (A) (A) (A) (A) (A) (A) (A) (A) (A) (A) (A)
                 (A) (A) (A) (A) (A) (A) (A) (A) (A) (A) (A) (A)
                 (A) (A) (A) (A) (A) (A) (A) (A) (A) (A) (A) (A)
                 (A) (A) (A) (A) (A) (A) (A) (A) (A) (A) (A) (A)
                 (A) (A) (A) (A) (A) (A) (A) (A) (A) (A) (A) (A)
                 (A) (A) (A) (A) (A) (A) (A) (A) (A) (A) (A) (A)
                 (A) (A) (A) (A) (A) (A) (A) (A) (A) (A) (A) (A)
                 (A) (A) (A) (A) (A) (A) (A) (A) (A)
 The electronic state is 1-A.
 Alpha  occ. eigenvalues -- -483.19947-101.59399 -89.14172 -89.08521 -62.05885
 Alpha  occ. eigenvalues --  -56.54917 -56.54573 -56.54536 -10.38333 -10.38100
 Alpha  occ. eigenvalues --  -10.37195 -10.37134 -10.37104 -10.37016 -10.33705
 Alpha  occ. eigenvalues --  -10.33663 -10.33002 -10.32910 -10.32763 -10.32716
 Alpha  occ. eigenvalues --  -10.32429 -10.32427 -10.32256 -10.30938 -10.30700
 Alpha  occ. eigenvalues --  -10.30630 -10.30570 -10.30359 -10.30060 -10.28255
 Alpha  occ. eigenvalues --   -9.46317  -8.70396  -8.15542  -8.10118  -7.20613
 Alpha  occ. eigenvalues --   -7.20555  -7.20523  -6.64758  -6.63462  -6.63423
 Alpha  occ. eigenvalues --   -6.10456  -6.10216  -6.09762  -6.05182  -6.04778
 Alpha  occ. eigenvalues --   -6.04142  -2.75292  -2.74927  -2.74895  -2.73848
 Alpha  occ. eigenvalues --   -2.73847  -1.02998  -0.99183  -0.97957  -0.95476
 Alpha  occ. eigenvalues --   -0.92999  -0.92759  -0.88870  -0.88066  -0.87545
 Alpha  occ. eigenvalues --   -0.85088  -0.84629  -0.84258  -0.81296  -0.79566
 Alpha  occ. eigenvalues --   -0.78532  -0.74040  -0.73308  -0.72898  -0.72046
 Alpha  occ. eigenvalues --   -0.70217  -0.70052  -0.67656  -0.66419  -0.64181
 Alpha  occ. eigenvalues --   -0.61144  -0.60305  -0.58366  -0.57382  -0.57326
 Alpha  occ. eigenvalues --   -0.56981  -0.55580  -0.55053  -0.54428  -0.54043
 Alpha  occ. eigenvalues --   -0.53317  -0.52947  -0.52394  -0.51741  -0.50881
 Alpha  occ. eigenvalues --   -0.50378  -0.49474  -0.48527  -0.48371  -0.47122
 Alpha  occ. eigenvalues --   -0.46131  -0.45510  -0.45295  -0.44561  -0.44323
 Alpha  occ. eigenvalues --   -0.43936  -0.43558  -0.42730  -0.42542  -0.42045
 Alpha  occ. eigenvalues --   -0.41912  -0.39999  -0.36823  -0.35891  -0.35857
 Alpha  occ. eigenvalues --   -0.35344  -0.34789  -0.33359  -0.32586  -0.31300
 Alpha  occ. eigenvalues --   -0.30443  -0.30415  -0.29235
 Alpha virt. eigenvalues --   -0.00915   0.01691   0.02550   0.03431   0.03500
 Alpha virt. eigenvalues --    0.05064   0.05315   0.06002   0.06047   0.06362
 Alpha virt. eigenvalues --    0.07186   0.07348   0.07913   0.08354   0.08572
 Alpha virt. eigenvalues --    0.08824   0.09194   0.09512   0.09678   0.09882
 Alpha virt. eigenvalues --    0.10118   0.10752   0.10824   0.11076   0.11365
 Alpha virt. eigenvalues --    0.11754   0.12411   0.12455   0.12907   0.13196
 Alpha virt. eigenvalues --    0.13591   0.13759   0.13811   0.13930   0.14843
 Alpha virt. eigenvalues --    0.15004   0.15412   0.15757   0.15815   0.16399
 Alpha virt. eigenvalues --    0.16696   0.16974   0.17212   0.17348   0.17575
 Alpha virt. eigenvalues --    0.17996   0.18058   0.18571   0.18664   0.18838
 Alpha virt. eigenvalues --    0.19315   0.19498   0.19898   0.20278   0.20735
 Alpha virt. eigenvalues --    0.20817   0.21195   0.21496   0.21954   0.22273
 Alpha virt. eigenvalues --    0.22503   0.22708   0.22972   0.23086   0.23429
 Alpha virt. eigenvalues --    0.23495   0.23520   0.23588   0.23883   0.24254
 Alpha virt. eigenvalues --    0.24603   0.24908   0.25002   0.25472   0.25807
 Alpha virt. eigenvalues --    0.26111   0.26186   0.26368   0.26547   0.26747
 Alpha virt. eigenvalues --    0.27084   0.27242   0.27392   0.27561   0.27699
 Alpha virt. eigenvalues --    0.27933   0.28264   0.28485   0.28970   0.29146
 Alpha virt. eigenvalues --    0.29301   0.29347   0.29572   0.29690   0.29952
 Alpha virt. eigenvalues --    0.30249   0.30561   0.30834   0.31276   0.31702
 Alpha virt. eigenvalues --    0.31785   0.32267   0.32511   0.32632   0.32895
 Alpha virt. eigenvalues --    0.32978   0.33077   0.33433   0.33555   0.34112
 Alpha virt. eigenvalues --    0.34234   0.34462   0.34819   0.35354   0.35523
 Alpha virt. eigenvalues --    0.35865   0.36110   0.36583   0.36732   0.37055
 Alpha virt. eigenvalues --    0.37099   0.37327   0.37681   0.37975   0.38209
 Alpha virt. eigenvalues --    0.38371   0.39283   0.39380   0.39912   0.40070
 Alpha virt. eigenvalues --    0.40426   0.40978   0.41242   0.41646   0.42005
 Alpha virt. eigenvalues --    0.42497   0.42817   0.43178   0.43851   0.44091
 Alpha virt. eigenvalues --    0.44350   0.45011   0.45194   0.45534   0.46432
 Alpha virt. eigenvalues --    0.47077   0.47568   0.48201   0.48791   0.49927
 Alpha virt. eigenvalues --    0.51641   0.52500   0.55859   0.56998   0.59784
 Alpha virt. eigenvalues --    0.60526   0.60640   0.61702   0.62691   0.64445
 Alpha virt. eigenvalues --    0.65445   0.66553   0.67087   0.67901   0.69670
 Alpha virt. eigenvalues --    0.70648   0.70791   0.71149   0.72048   0.72908
 Alpha virt. eigenvalues --    0.73597   0.74424   0.75187   0.75723   0.76568
 Alpha virt. eigenvalues --    0.76643   0.77202   0.77738   0.78199   0.78226
 Alpha virt. eigenvalues --    0.78446   0.79060   0.79638   0.79834   0.79971
 Alpha virt. eigenvalues --    0.80574   0.81270   0.81816   0.82252   0.82517
 Alpha virt. eigenvalues --    0.82839   0.83125   0.83205   0.83790   0.84246
 Alpha virt. eigenvalues --    0.85129   0.85154   0.85524   0.85577   0.85986
 Alpha virt. eigenvalues --    0.86800   0.87449   0.88244   0.88569   0.89479
 Alpha virt. eigenvalues --    0.90168   0.90250   0.90889   0.91051   0.91713
 Alpha virt. eigenvalues --    0.92380   0.92970   0.93773   0.94846   0.95119
 Alpha virt. eigenvalues --    0.95994   0.96712   0.97094   0.98055   0.98323
 Alpha virt. eigenvalues --    0.99108   0.99199   0.99276   1.00048   1.00574
 Alpha virt. eigenvalues --    1.01260   1.01587   1.02414   1.02995   1.03300
 Alpha virt. eigenvalues --    1.03841   1.04254   1.04523   1.05055   1.05292
 Alpha virt. eigenvalues --    1.05612   1.05752   1.06909   1.06999   1.07796
 Alpha virt. eigenvalues --    1.08331   1.09132   1.10255   1.10443   1.10601
 Alpha virt. eigenvalues --    1.11403   1.12018   1.12206   1.12772   1.13316
 Alpha virt. eigenvalues --    1.14071   1.14425   1.15530   1.15832   1.16446
 Alpha virt. eigenvalues --    1.17054   1.18077   1.18507   1.19700   1.20382
 Alpha virt. eigenvalues --    1.21487   1.22558   1.23154   1.23658   1.23992
 Alpha virt. eigenvalues --    1.24838   1.26161   1.26399   1.27432   1.27814
 Alpha virt. eigenvalues --    1.28134   1.29241   1.30391   1.31551   1.31719
 Alpha virt. eigenvalues --    1.32665   1.33738   1.34207   1.34649   1.35146
 Alpha virt. eigenvalues --    1.35914   1.37300   1.38300   1.39507   1.42017
 Alpha virt. eigenvalues --    1.42402   1.43529   1.44403   1.45502   1.46018
 Alpha virt. eigenvalues --    1.46228   1.47021   1.47501   1.47674   1.48044
 Alpha virt. eigenvalues --    1.48701   1.49249   1.49394   1.50850   1.51459
 Alpha virt. eigenvalues --    1.51788   1.52234   1.53590   1.54519   1.54760
 Alpha virt. eigenvalues --    1.55298   1.56681   1.56954   1.58939   1.59951
 Alpha virt. eigenvalues --    1.60583   1.64286   1.65059   1.65489   1.68622
 Alpha virt. eigenvalues --    1.69874   1.71156   1.74123   1.78151   1.79927
 Alpha virt. eigenvalues --    1.82860   1.83325   1.85462   1.88633   1.91474
 Alpha virt. eigenvalues --    1.91790   1.91943   1.93432   1.93473   1.93876
 Alpha virt. eigenvalues --    1.95794   1.96555   1.97325   1.99776   2.00275
 Alpha virt. eigenvalues --    2.01213   2.01789   2.02407   2.02667   2.03809
 Alpha virt. eigenvalues --    2.04062   2.05662   2.06279   2.06430   2.06719
 Alpha virt. eigenvalues --    2.07599   2.08117   2.08208   2.08498   2.09450
 Alpha virt. eigenvalues --    2.09496   2.10707   2.11731   2.12269   2.12535
 Alpha virt. eigenvalues --    2.12908   2.13390   2.14570   2.15880   2.16265
 Alpha virt. eigenvalues --    2.18603   2.20098   2.21804   2.22453   2.23640
 Alpha virt. eigenvalues --    2.23844   2.24685   2.25665   2.26572   2.26893
 Alpha virt. eigenvalues --    2.28200   2.31695   2.33444   2.35767   2.36191
 Alpha virt. eigenvalues --    2.36497   2.37404   2.37516   2.37796   2.38729
 Alpha virt. eigenvalues --    2.41673   2.42884   2.46725   2.46923   2.47111
 Alpha virt. eigenvalues --    2.47584   2.47888   2.48514   2.49333   2.49839
 Alpha virt. eigenvalues --    2.50781   2.51720   2.51940   2.52732   2.54181
 Alpha virt. eigenvalues --    2.54438   2.56052   2.56651   2.57106   2.57990
 Alpha virt. eigenvalues --    2.59444   2.60912   2.61595   2.63353   2.63646
 Alpha virt. eigenvalues --    2.63776   2.63980   2.64629   2.64969   2.65487
 Alpha virt. eigenvalues --    2.66454   2.67252   2.68219   2.68738   2.69848
 Alpha virt. eigenvalues --    2.70762   2.71489   2.71823   2.74366   2.74837
 Alpha virt. eigenvalues --    2.75142   2.76790   2.78062   2.78739   2.79492
 Alpha virt. eigenvalues --    2.79668   2.80484   2.82291   2.84201   2.84379
 Alpha virt. eigenvalues --    2.84657   2.86748   2.87934   2.89927   2.90309
 Alpha virt. eigenvalues --    2.90900   2.93389   2.95566   2.97124   3.01359
 Alpha virt. eigenvalues --    3.02014   3.03720   3.05196   3.07176   3.09967
 Alpha virt. eigenvalues --    3.10634   3.14311   3.17799   3.26993   3.27907
 Alpha virt. eigenvalues --    3.29590   3.36654   3.37018   3.37468   3.38016
 Alpha virt. eigenvalues --    3.38105   3.39796   3.40083   3.43391   3.44547
 Alpha virt. eigenvalues --    3.45380   3.48780   3.52079   3.53803   3.57064
 Alpha virt. eigenvalues --    3.57294   3.58319   3.60351   3.63077   3.64525
 Alpha virt. eigenvalues --    3.69392   3.89578   3.92400   4.00935   4.05729
 Alpha virt. eigenvalues --    4.17920   4.42379   4.42845   4.43183   4.45473
 Alpha virt. eigenvalues --    4.46568   4.47888   4.49027   4.50353   4.55322
 Alpha virt. eigenvalues --    4.55925   4.57080   4.58465   4.59214   4.60337
 Alpha virt. eigenvalues --    4.62415   4.63523   4.65062   4.67021   4.75780
 Alpha virt. eigenvalues --    4.87225   4.88610   4.91358   4.98446   9.32312
 Alpha virt. eigenvalues --   85.14326
          Condensed to atoms (all electrons):
               1          2          3          4          5          6
     1  C   28.349011  -2.020214   2.569605  -4.181169  -2.529336 -16.096980
     2  C   -2.020214   6.972966  -0.287952   1.826806  -2.164278   1.052376
     3  C    2.569605  -0.287952   9.592767  -3.088004  -0.127397  -2.002548
     4  C   -4.181169   1.826806  -3.088004  34.086442 -18.997199 -16.165450
     5  C   -2.529336  -2.164278  -0.127397 -18.997199  37.320418   4.843201
     6  C  -16.096980   1.052376  -2.002548 -16.165450   4.843201  47.524321
     7  S    2.570462   0.197758   0.150826  -1.975980  -2.722322   2.544115
     8  C    2.209493  -0.435403   0.623228  -6.709953   3.273402   8.350353
     9  C   -2.178968   0.258441  -0.323831  -3.332273   7.265788   4.307973
    10  S   -1.892344   0.306207  -1.667772  24.764448 -19.967467 -29.081644
    11  C   -2.879971   0.210738  -0.209124   5.549673  -1.442977  -7.004804
    12  C    0.303690   0.000749  -0.027256  -0.397203  -0.230288   0.660097
    13  C   -0.184245  -0.002389   0.012872   0.234557   0.073783  -0.352786
    14  C    1.631525  -0.037749   0.105743  -2.594292  -2.290132   3.586168
    15  H    0.000073  -0.000015   0.000012   0.000037   0.000561   0.000432
    16  H   -0.011593   0.000030  -0.000275   0.003704   0.015977  -0.009576
    17  H    0.001681  -0.000126  -0.000942  -0.007338  -0.009009   0.008979
    18  H   -0.000005  -0.000003   0.000026   0.000403  -0.000407  -0.000224
    19  H    0.032806   0.062690  -0.022318   0.048591   0.002203   0.150511
    20  H    0.010144  -0.009352   0.018035   0.249280  -0.004336  -0.011912
    21  H    0.036236   0.268380   0.030365  -0.024508   0.025885  -0.001645
    22  H   -0.006397   0.033467   0.257440   0.002783   0.042343  -0.000189
    23  C    0.093807  -0.026599   0.196296  -5.593982   5.622362   6.880428
    24  H    0.005145   0.001337   0.002570   0.077818  -0.019006  -0.112623
    25  C    0.495042  -0.065461   0.117076   0.275648  -0.399665  -0.105241
    26  H   -0.004434   0.000178  -0.000202  -0.012067   0.098280  -0.007494
    27  C   -0.570920   0.049127   0.077174   1.812007  -0.468070  -2.208100
    28  H    0.001618  -0.000442  -0.000858  -0.002020  -0.021453  -0.009987
    29  C   -0.025046   0.024904  -0.084989  -0.263822   0.276479   0.266594
    30  H    0.027661  -0.028347   0.025319  -0.153997   0.140491  -0.061700
    31  H   -0.001523   0.002881  -0.002956   0.038494  -0.043529  -0.001398
    32  H   -0.008982   0.004577  -0.005269   0.036176  -0.002535  -0.025560
    33  H   -0.003726   0.001358   0.001585   0.040176  -0.036543  -0.011558
    34  C    0.080124  -0.012728   0.062459   0.642937  -1.736824  -0.852146
    35  C    0.076686  -0.007534  -0.005833  -0.414908   0.608929   0.654187
    36  C   -0.052870   0.000551   0.020135   0.249439  -0.183015  -0.445686
    37  C    0.015013  -0.001791   0.002932  -0.038037   0.059347   0.075990
    38  H   -0.000067   0.000000  -0.000006  -0.000117   0.002510  -0.000609
    39  C   -0.013143   0.001210  -0.004875  -0.020891   0.021429  -0.034785
    40  H    0.000022   0.000007  -0.000023  -0.000090   0.000178   0.000177
    41  C    0.000351  -0.000147   0.001154   0.001783   0.008911   0.001336
    42  H    0.000000   0.000000   0.000000   0.000001   0.000015   0.000000
    43  H    0.000000   0.000000   0.000000  -0.000003   0.000016   0.000000
    44  H    0.000000   0.000000   0.000000   0.000000  -0.000001   0.000000
    45  Br  -0.062737   0.002497  -0.010022   0.007597  -0.025575  -0.124560
    46  Cl   0.015710   0.000262   0.012970  -0.102884  -0.025663   0.301902
               7          8          9         10         11         12
     1  C    2.570462   2.209493  -2.178968  -1.892344  -2.879971   0.303690
     2  C    0.197758  -0.435403   0.258441   0.306207   0.210738   0.000749
     3  C    0.150826   0.623228  -0.323831  -1.667772  -0.209124  -0.027256
     4  C   -1.975980  -6.709953  -3.332273  24.764448   5.549673  -0.397203
     5  C   -2.722322   3.273402   7.265788 -19.967467  -1.442977  -0.230288
     6  C    2.544115   8.350353   4.307973 -29.081644  -7.004804   0.660097
     7  S   23.080149   1.446565  -2.822055 -10.358336  -1.244127   0.291508
     8  C    1.446565  33.820995  -0.292797 -22.380696  -8.582021  -0.400765
     9  C   -2.822055  -0.292797  38.761353 -16.422628 -21.251516   2.473123
    10  S  -10.358336 -22.380696 -16.422628  98.386233  18.056924  -1.546960
    11  C   -1.244127  -8.582021 -21.251516  18.056924  33.680873  -4.991958
    12  C    0.291508  -0.400765   2.473123  -1.546960  -4.991958   8.617058
    13  C    0.202255   0.074292  -2.686662   0.800866   2.214325  -0.142466
    14  C    3.246548  -8.638660  -0.552460  -6.493966  -4.046277   1.230784
    15  H   -0.008402   0.003943   0.038247   0.002479  -0.016695   0.017565
    16  H    0.027401   0.024752   0.026545   0.010883   0.030611  -0.009020
    17  H    0.000770  -0.010013   0.011813   0.037692   0.222096   0.062406
    18  H   -0.000794   0.000535   0.050572   0.002943  -0.019708   0.282282
    19  H    0.041445  -0.008868   0.017576   0.009232   0.004286  -0.000341
    20  H   -0.001136   0.004115  -0.010264   0.082531  -0.001948   0.000375
    21  H   -0.005018   0.000680  -0.000085   0.000253  -0.000015   0.000002
    22  H   -0.001048  -0.000415   0.000046   0.002809   0.000212   0.000011
    23  C    1.347274   3.388559   7.481684 -22.420110  -4.268538   0.683792
    24  H   -0.020243  -0.080261  -0.037775   0.179458   0.031779  -0.005116
    25  C    1.404826   3.077720  -2.630273  -4.612862   0.274417  -0.359210
    26  H    0.005391  -0.028960  -0.042738  -0.173716   0.104728   0.005841
    27  C   -1.083947  -1.114537  -0.773246   4.631888   1.007165  -0.080838
    28  H   -0.005759  -0.003858  -0.025949   0.160211   0.002688   0.000050
    29  C    0.034836  -0.044976   0.105302  -0.287495  -0.028114   0.020344
    30  H   -0.005106   0.004765  -0.017558   0.126294   0.000139   0.000290
    31  H    0.000399  -0.001908   0.001357   0.006637   0.000442   0.000011
    32  H   -0.000585  -0.005007   0.004114   0.000915   0.001194  -0.000124
    33  H    0.004883  -0.009812   0.002462  -0.035139   0.012270  -0.000576
    34  C   -0.644022  -2.028438  -2.601468   8.558275   1.255504  -0.067165
    35  C    0.389616   1.270625   0.879700  -3.656048  -1.008199   0.018203
    36  C   -0.302763  -0.532340  -0.219650   1.648584   0.404344  -0.029103
    37  C    0.052124   0.251567   0.280523  -0.688959  -0.243125  -0.035145
    38  H   -0.000149  -0.000071  -0.004468  -0.003864   0.005941  -0.001936
    39  C   -0.065870  -0.177098   0.003982   0.346288   0.069838   0.021086
    40  H    0.000717  -0.000554   0.001578  -0.006776   0.000473   0.000112
    41  C   -0.000481   0.020311   0.040243  -0.063151  -0.028205  -0.005018
    42  H    0.000001   0.000008  -0.000066  -0.000160   0.000095   0.000024
    43  H    0.000006   0.000000  -0.000002  -0.000125   0.000014   0.000001
    44  H    0.000000   0.000001  -0.000001   0.000023  -0.000002   0.000000
    45  Br  -0.204825  -0.477529   0.259994   0.753313   0.055420   0.029093
    46  Cl   0.142387   0.210911   0.007399  -0.920956  -0.064871  -0.003011
              13         14         15         16         17         18
     1  C   -0.184245   1.631525   0.000073  -0.011593   0.001681  -0.000005
     2  C   -0.002389  -0.037749  -0.000015   0.000030  -0.000126  -0.000003
     3  C    0.012872   0.105743   0.000012  -0.000275  -0.000942   0.000026
     4  C    0.234557  -2.594292   0.000037   0.003704  -0.007338   0.000403
     5  C    0.073783  -2.290132   0.000561   0.015977  -0.009009  -0.000407
     6  C   -0.352786   3.586168   0.000432  -0.009576   0.008979  -0.000224
     7  S    0.202255   3.246548  -0.008402   0.027401   0.000770  -0.000794
     8  C    0.074292  -8.638660   0.003943   0.024752  -0.010013   0.000535
     9  C   -2.686662  -0.552460   0.038247   0.026545   0.011813   0.050572
    10  S    0.800866  -6.493966   0.002479   0.010883   0.037692   0.002943
    11  C    2.214325  -4.046277  -0.016695   0.030611   0.222096  -0.019708
    12  C   -0.142466   1.230784   0.017565  -0.009020   0.062406   0.282282
    13  C    6.394500  -0.858079   0.274581   0.044468  -0.000716   0.020397
    14  C   -0.858079  21.138810   0.016616   0.171427  -0.004331  -0.005992
    15  H    0.274581   0.016616   0.472376  -0.003689  -0.000121  -0.003420
    16  H    0.044468   0.171427  -0.003689   0.469404   0.000009  -0.000114
    17  H   -0.000716  -0.004331  -0.000121   0.000009   0.477151  -0.003607
    18  H    0.020397  -0.005992  -0.003420  -0.000114  -0.003607   0.472241
    19  H    0.000042  -0.011583   0.000000   0.000000   0.000000   0.000000
    20  H   -0.000159   0.000927   0.000000   0.000000   0.000002   0.000000
    21  H    0.000001   0.000218   0.000000   0.000000   0.000000   0.000000
    22  H   -0.000002  -0.000014   0.000000   0.000000   0.000000   0.000000
    23  C   -0.176044   0.030778   0.000672  -0.000736  -0.005465  -0.000260
    24  H    0.000561  -0.005408   0.000000   0.000001  -0.000004   0.000000
    25  C    0.159422   0.661531  -0.001188  -0.001801   0.014194  -0.000162
    26  H    0.004923  -0.000660   0.000000   0.000000   0.000211  -0.000014
    27  C    0.044477  -0.394831   0.000025   0.000072   0.000918   0.000022
    28  H    0.000032  -0.000196   0.000000   0.000000   0.000000   0.000000
    29  C   -0.003860  -0.036642   0.000000   0.000006  -0.000198  -0.000004
    30  H    0.000008   0.000020   0.000000   0.000000   0.000000   0.000000
    31  H   -0.000002  -0.000118   0.000000   0.000000   0.000000   0.000000
    32  H    0.000025  -0.000134   0.000000   0.000000   0.000000   0.000000
    33  H    0.000019  -0.000296   0.000000   0.000000  -0.000001   0.000000
    34  C   -0.031980   0.300651   0.000233  -0.000585  -0.011572   0.000289
    35  C   -0.003117  -0.022752  -0.000071   0.000075   0.009781  -0.000495
    36  C   -0.011542   0.034234   0.000021  -0.000066  -0.002045   0.000097
    37  C   -0.012800   0.014610  -0.000003   0.000004   0.003742  -0.000140
    38  H    0.000158  -0.000304   0.000000   0.000000  -0.000011   0.000000
    39  C   -0.003743   0.016426   0.000001  -0.000002   0.000255   0.000005
    40  H   -0.000009  -0.000174   0.000000   0.000000   0.000000   0.000000
    41  C   -0.000368  -0.001570   0.000000   0.000000  -0.000074  -0.000001
    42  H    0.000001   0.000001   0.000000   0.000000   0.000000   0.000000
    43  H    0.000000  -0.000001   0.000000   0.000000   0.000000   0.000000
    44  H    0.000000   0.000000   0.000000   0.000000   0.000000   0.000000
    45  Br  -0.036233   0.068239   0.001286   0.001407  -0.000679   0.001233
    46  Cl   0.001749   0.016621   0.000002   0.000011   0.000003  -0.000005
              19         20         21         22         23         24
     1  C    0.032806   0.010144   0.036236  -0.006397   0.093807   0.005145
     2  C    0.062690  -0.009352   0.268380   0.033467  -0.026599   0.001337
     3  C   -0.022318   0.018035   0.030365   0.257440   0.196296   0.002570
     4  C    0.048591   0.249280  -0.024508   0.002783  -5.593982   0.077818
     5  C    0.002203  -0.004336   0.025885   0.042343   5.622362  -0.019006
     6  C    0.150511  -0.011912  -0.001645  -0.000189   6.880428  -0.112623
     7  S    0.041445  -0.001136  -0.005018  -0.001048   1.347274  -0.020243
     8  C   -0.008868   0.004115   0.000680  -0.000415   3.388559  -0.080261
     9  C    0.017576  -0.010264  -0.000085   0.000046   7.481684  -0.037775
    10  S    0.009232   0.082531   0.000253   0.002809 -22.420110   0.179458
    11  C    0.004286  -0.001948  -0.000015   0.000212  -4.268538   0.031779
    12  C   -0.000341   0.000375   0.000002   0.000011   0.683792  -0.005116
    13  C    0.000042  -0.000159   0.000001  -0.000002  -0.176044   0.000561
    14  C   -0.011583   0.000927   0.000218  -0.000014   0.030778  -0.005408
    15  H    0.000000   0.000000   0.000000   0.000000   0.000672   0.000000
    16  H    0.000000   0.000000   0.000000   0.000000  -0.000736   0.000001
    17  H    0.000000   0.000002   0.000000   0.000000  -0.005465  -0.000004
    18  H    0.000000   0.000000   0.000000   0.000000  -0.000260   0.000000
    19  H    0.468576   0.000009  -0.003830  -0.000113  -0.001583   0.000002
    20  H    0.000009   0.472069  -0.000119  -0.003561  -0.008287   0.000001
    21  H   -0.003830  -0.000119   0.470006  -0.003511   0.000074   0.000000
    22  H   -0.000113  -0.003561  -0.003511   0.471276  -0.000680   0.000000
    23  C   -0.001583  -0.008287   0.000074  -0.000680  41.201223   0.111827
    24  H    0.000002   0.000001   0.000000   0.000000   0.111827   0.440485
    25  C    0.000252   0.000162  -0.000058  -0.000032  -8.863753   0.024887
    26  H    0.000000   0.000000   0.000000   0.000000   0.235998   0.003360
    27  C   -0.000264  -0.004176   0.000212   0.000560  -9.158156   0.056553
    28  H    0.000000  -0.000001   0.000000   0.000000  -0.341594   0.000025
    29  C    0.000305   0.008824  -0.000239  -0.000105   0.185528  -0.004208
    30  H    0.000000  -0.000110  -0.000001  -0.000019  -0.087895   0.000000
    31  H    0.000000   0.000005   0.000000   0.000000   0.029088   0.000105
    32  H   -0.000001   0.000018   0.000000   0.000000   0.008937   0.002435
    33  H    0.000000   0.000013   0.000000   0.000000   0.133268   0.003252
    34  C   -0.000048  -0.000132   0.000002   0.000001 -12.932285   0.044853
    35  C    0.000000   0.000240   0.000000  -0.000002   3.646085  -0.022634
    36  C   -0.000004  -0.000147   0.000001   0.000000  -2.109600   0.020521
    37  C    0.000000   0.000060   0.000000   0.000000  -0.730356   0.000210
    38  H    0.000000   0.000000   0.000000   0.000000   0.028821  -0.000019
    39  C    0.000000   0.000013   0.000000   0.000000   0.717756   0.001453
    40  H    0.000000   0.000000   0.000000   0.000000  -0.038880  -0.000059
    41  C    0.000000  -0.000007   0.000000   0.000000   0.068528  -0.000274
    42  H    0.000000   0.000000   0.000000   0.000000  -0.001779   0.000000
    43  H    0.000000   0.000000   0.000000   0.000000   0.002660   0.000000
    44  H    0.000000   0.000000   0.000000   0.000000   0.000583   0.000000
    45  Br  -0.000021   0.000084   0.000000   0.000005  -0.150333   0.001980
    46  Cl  -0.000038   0.000059   0.000001  -0.000004   1.051160   0.033317
              25         26         27         28         29         30
     1  C    0.495042  -0.004434  -0.570920   0.001618  -0.025046   0.027661
     2  C   -0.065461   0.000178   0.049127  -0.000442   0.024904  -0.028347
     3  C    0.117076  -0.000202   0.077174  -0.000858  -0.084989   0.025319
     4  C    0.275648  -0.012067   1.812007  -0.002020  -0.263822  -0.153997
     5  C   -0.399665   0.098280  -0.468070  -0.021453   0.276479   0.140491
     6  C   -0.105241  -0.007494  -2.208100  -0.009987   0.266594  -0.061700
     7  S    1.404826   0.005391  -1.083947  -0.005759   0.034836  -0.005106
     8  C    3.077720  -0.028960  -1.114537  -0.003858  -0.044976   0.004765
     9  C   -2.630273  -0.042738  -0.773246  -0.025949   0.105302  -0.017558
    10  S   -4.612862  -0.173716   4.631888   0.160211  -0.287495   0.126294
    11  C    0.274417   0.104728   1.007165   0.002688  -0.028114   0.000139
    12  C   -0.359210   0.005841  -0.080838   0.000050   0.020344   0.000290
    13  C    0.159422   0.004923   0.044477   0.000032  -0.003860   0.000008
    14  C    0.661531  -0.000660  -0.394831  -0.000196  -0.036642   0.000020
    15  H   -0.001188   0.000000   0.000025   0.000000   0.000000   0.000000
    16  H   -0.001801   0.000000   0.000072   0.000000   0.000006   0.000000
    17  H    0.014194   0.000211   0.000918   0.000000  -0.000198   0.000000
    18  H   -0.000162  -0.000014   0.000022   0.000000  -0.000004   0.000000
    19  H    0.000252   0.000000  -0.000264   0.000000   0.000305   0.000000
    20  H    0.000162   0.000000  -0.004176  -0.000001   0.008824  -0.000110
    21  H   -0.000058   0.000000   0.000212   0.000000  -0.000239  -0.000001
    22  H   -0.000032   0.000000   0.000560   0.000000  -0.000105  -0.000019
    23  C   -8.863753   0.235998  -9.158156  -0.341594   0.185528  -0.087895
    24  H    0.024887   0.003360   0.056553   0.000025  -0.004208   0.000000
    25  C   21.941526   0.350240   0.167653  -0.083100  -0.124840  -0.005295
    26  H    0.350240   0.581458  -0.013724   0.000102   0.012604   0.000003
    27  C    0.167653  -0.013724  12.774900   0.521531  -1.047335  -0.044965
    28  H   -0.083100   0.000102   0.521531   0.470143   0.011349   0.003814
    29  C   -0.124840   0.012604  -1.047335   0.011349   6.842217   0.416778
    30  H   -0.005295   0.000003  -0.044965   0.003814   0.416778   0.557875
    31  H    0.001689   0.000002  -0.140363  -0.005503   0.479923  -0.026298
    32  H    0.007168  -0.000006  -0.079342  -0.001982   0.430694  -0.029108
    33  H    0.031604   0.000339   0.295325  -0.023349  -0.058796  -0.004887
    34  C   -5.822737  -0.431650   2.502525   0.219850  -0.152679   0.015343
    35  C    1.931070   0.278037  -2.267341  -0.015456   0.327805  -0.001559
    36  C    0.288836  -0.139106   1.230418  -0.086948  -0.423888  -0.001449
    37  C    0.509251   0.024947  -0.218547   0.006992   0.005203  -0.000014
    38  H    0.105941   0.004002   0.016627  -0.000013   0.005263   0.000000
    39  C   -1.593754   0.009611   0.605726   0.025095  -0.010170   0.000235
    40  H    0.034980  -0.000043   0.010658  -0.000274  -0.001554   0.000000
    41  C   -0.406606   0.001733  -0.048010  -0.005018  -0.013407  -0.000030
    42  H   -0.006494  -0.000003   0.000716  -0.000002   0.000163   0.000000
    43  H   -0.001397   0.000002  -0.000630  -0.000013   0.000231   0.000000
    44  H    0.002551   0.000000  -0.000687   0.000000  -0.000055   0.000000
    45  Br  -0.500481  -0.052562   0.165367   0.005674  -0.045788   0.000759
    46  Cl   0.231529   0.001283  -0.403143  -0.033552  -0.138604  -0.000369
              31         32         33         34         35         36
     1  C   -0.001523  -0.008982  -0.003726   0.080124   0.076686  -0.052870
     2  C    0.002881   0.004577   0.001358  -0.012728  -0.007534   0.000551
     3  C   -0.002956  -0.005269   0.001585   0.062459  -0.005833   0.020135
     4  C    0.038494   0.036176   0.040176   0.642937  -0.414908   0.249439
     5  C   -0.043529  -0.002535  -0.036543  -1.736824   0.608929  -0.183015
     6  C   -0.001398  -0.025560  -0.011558  -0.852146   0.654187  -0.445686
     7  S    0.000399  -0.000585   0.004883  -0.644022   0.389616  -0.302763
     8  C   -0.001908  -0.005007  -0.009812  -2.028438   1.270625  -0.532340
     9  C    0.001357   0.004114   0.002462  -2.601468   0.879700  -0.219650
    10  S    0.006637   0.000915  -0.035139   8.558275  -3.656048   1.648584
    11  C    0.000442   0.001194   0.012270   1.255504  -1.008199   0.404344
    12  C    0.000011  -0.000124  -0.000576  -0.067165   0.018203  -0.029103
    13  C   -0.000002   0.000025   0.000019  -0.031980  -0.003117  -0.011542
    14  C   -0.000118  -0.000134  -0.000296   0.300651  -0.022752   0.034234
    15  H    0.000000   0.000000   0.000000   0.000233  -0.000071   0.000021
    16  H    0.000000   0.000000   0.000000  -0.000585   0.000075  -0.000066
    17  H    0.000000   0.000000  -0.000001  -0.011572   0.009781  -0.002045
    18  H    0.000000   0.000000   0.000000   0.000289  -0.000495   0.000097
    19  H    0.000000  -0.000001   0.000000  -0.000048   0.000000  -0.000004
    20  H    0.000005   0.000018   0.000013  -0.000132   0.000240  -0.000147
    21  H    0.000000   0.000000   0.000000   0.000002   0.000000   0.000001
    22  H    0.000000   0.000000   0.000000   0.000001  -0.000002   0.000000
    23  C    0.029088   0.008937   0.133268 -12.932285   3.646085  -2.109600
    24  H    0.000105   0.002435   0.003252   0.044853  -0.022634   0.020521
    25  C    0.001689   0.007168   0.031604  -5.822737   1.931070   0.288836
    26  H    0.000002  -0.000006   0.000339  -0.431650   0.278037  -0.139106
    27  C   -0.140363  -0.079342   0.295325   2.502525  -2.267341   1.230418
    28  H   -0.005503  -0.001982  -0.023349   0.219850  -0.015456  -0.086948
    29  C    0.479923   0.430694  -0.058796  -0.152679   0.327805  -0.423888
    30  H   -0.026298  -0.029108  -0.004887   0.015343  -0.001559  -0.001449
    31  H    0.514228  -0.021635  -0.000759  -0.009081   0.000349   0.003095
    32  H   -0.021635   0.494009   0.003811  -0.006756  -0.005365   0.004180
    33  H   -0.000759   0.003811   0.522680  -0.041159  -0.026099   0.019987
    34  C   -0.009081  -0.006756  -0.041159  34.314923  -5.594073  -5.435371
    35  C    0.000349  -0.005365  -0.026099  -5.594073  32.093661 -18.338003
    36  C    0.003095   0.004180   0.019987  -5.435371 -18.338003  31.502402
    37  C   -0.000738  -0.000620  -0.023485  -1.270451  -3.144009   1.054089
    38  H    0.000000   0.000000  -0.000475  -0.068836   0.195325   0.000587
    39  C   -0.001241   0.001516   0.001618  -0.779591  -0.809497  -3.203819
    40  H    0.000000   0.000001  -0.000011   0.174853   0.083793   0.075236
    41  C    0.000380  -0.000071  -0.002884  -1.569211  -0.373780   0.303134
    42  H    0.000000   0.000000  -0.000009   0.032255  -0.017616   0.014192
    43  H    0.000000   0.000000   0.000000   0.048256   0.018959  -0.012241
    44  H    0.000000   0.000000   0.000000   0.013617  -0.019729  -0.005397
    45  Br   0.000045   0.000960   0.002750   0.067220  -0.649765   0.522302
    46  Cl   0.003034  -0.001694   0.007881  -0.200963   0.253707  -0.355071
              37         38         39         40         41         42
     1  C    0.015013  -0.000067  -0.013143   0.000022   0.000351   0.000000
     2  C   -0.001791   0.000000   0.001210   0.000007  -0.000147   0.000000
     3  C    0.002932  -0.000006  -0.004875  -0.000023   0.001154   0.000000
     4  C   -0.038037  -0.000117  -0.020891  -0.000090   0.001783   0.000001
     5  C    0.059347   0.002510   0.021429   0.000178   0.008911   0.000015
     6  C    0.075990  -0.000609  -0.034785   0.000177   0.001336   0.000000
     7  S    0.052124  -0.000149  -0.065870   0.000717  -0.000481   0.000001
     8  C    0.251567  -0.000071  -0.177098  -0.000554   0.020311   0.000008
     9  C    0.280523  -0.004468   0.003982   0.001578   0.040243  -0.000066
    10  S   -0.688959  -0.003864   0.346288  -0.006776  -0.063151  -0.000160
    11  C   -0.243125   0.005941   0.069838   0.000473  -0.028205   0.000095
    12  C   -0.035145  -0.001936   0.021086   0.000112  -0.005018   0.000024
    13  C   -0.012800   0.000158  -0.003743  -0.000009  -0.000368   0.000001
    14  C    0.014610  -0.000304   0.016426  -0.000174  -0.001570   0.000001
    15  H   -0.000003   0.000000   0.000001   0.000000   0.000000   0.000000
    16  H    0.000004   0.000000  -0.000002   0.000000   0.000000   0.000000
    17  H    0.003742  -0.000011   0.000255   0.000000  -0.000074   0.000000
    18  H   -0.000140   0.000000   0.000005   0.000000  -0.000001   0.000000
    19  H    0.000000   0.000000   0.000000   0.000000   0.000000   0.000000
    20  H    0.000060   0.000000   0.000013   0.000000  -0.000007   0.000000
    21  H    0.000000   0.000000   0.000000   0.000000   0.000000   0.000000
    22  H    0.000000   0.000000   0.000000   0.000000   0.000000   0.000000
    23  C   -0.730356   0.028821   0.717756  -0.038880   0.068528  -0.001779
    24  H    0.000210  -0.000019   0.001453  -0.000059  -0.000274   0.000000
    25  C    0.509251   0.105941  -1.593754   0.034980  -0.406606  -0.006494
    26  H    0.024947   0.004002   0.009611  -0.000043   0.001733  -0.000003
    27  C   -0.218547   0.016627   0.605726   0.010658  -0.048010   0.000716
    28  H    0.006992  -0.000013   0.025095  -0.000274  -0.005018  -0.000002
    29  C    0.005203   0.005263  -0.010170  -0.001554  -0.013407   0.000163
    30  H   -0.000014   0.000000   0.000235   0.000000  -0.000030   0.000000
    31  H   -0.000738   0.000000  -0.001241   0.000000   0.000380   0.000000
    32  H   -0.000620   0.000000   0.001516   0.000001  -0.000071   0.000000
    33  H   -0.023485  -0.000475   0.001618  -0.000011  -0.002884  -0.000009
    34  C   -1.270451  -0.068836  -0.779591   0.174853  -1.569211   0.032255
    35  C   -3.144009   0.195325  -0.809497   0.083793  -0.373780  -0.017616
    36  C    1.054089   0.000587  -3.203819   0.075236   0.303134   0.014192
    37  C   10.195806   0.035714  -0.856858  -0.003910   0.971808   0.293085
    38  H    0.035714   0.518875   0.010537  -0.000122  -0.014894  -0.003824
    39  C   -0.856858   0.010537  11.042785   0.001575   0.642212  -0.006247
    40  H   -0.003910  -0.000122   0.001575   0.489829  -0.016412   0.000011
    41  C    0.971808  -0.014894   0.642212  -0.016412   6.278094   0.019197
    42  H    0.293085  -0.003824  -0.006247   0.000011   0.019197   0.493718
    43  H   -0.006980   0.000012   0.277561  -0.004153   0.000291  -0.000120
    44  H    0.032961  -0.000122   0.030932  -0.000112   0.272580  -0.003671
    45  Br  -0.152103  -0.000214   0.281850   0.003544   0.014101   0.000281
    46  Cl   0.007566  -0.000045  -0.188227  -0.000153  -0.004894   0.000001
              43         44         45         46
     1  C    0.000000   0.000000  -0.062737   0.015710
     2  C    0.000000   0.000000   0.002497   0.000262
     3  C    0.000000   0.000000  -0.010022   0.012970
     4  C   -0.000003   0.000000   0.007597  -0.102884
     5  C    0.000016  -0.000001  -0.025575  -0.025663
     6  C    0.000000   0.000000  -0.124560   0.301902
     7  S    0.000006   0.000000  -0.204825   0.142387
     8  C    0.000000   0.000001  -0.477529   0.210911
     9  C   -0.000002  -0.000001   0.259994   0.007399
    10  S   -0.000125   0.000023   0.753313  -0.920956
    11  C    0.000014  -0.000002   0.055420  -0.064871
    12  C    0.000001   0.000000   0.029093  -0.003011
    13  C    0.000000   0.000000  -0.036233   0.001749
    14  C   -0.000001   0.000000   0.068239   0.016621
    15  H    0.000000   0.000000   0.001286   0.000002
    16  H    0.000000   0.000000   0.001407   0.000011
    17  H    0.000000   0.000000  -0.000679   0.000003
    18  H    0.000000   0.000000   0.001233  -0.000005
    19  H    0.000000   0.000000  -0.000021  -0.000038
    20  H    0.000000   0.000000   0.000084   0.000059
    21  H    0.000000   0.000000   0.000000   0.000001
    22  H    0.000000   0.000000   0.000005  -0.000004
    23  C    0.002660   0.000583  -0.150333   1.051160
    24  H    0.000000   0.000000   0.001980   0.033317
    25  C   -0.001397   0.002551  -0.500481   0.231529
    26  H    0.000002   0.000000  -0.052562   0.001283
    27  C   -0.000630  -0.000687   0.165367  -0.403143
    28  H   -0.000013   0.000000   0.005674  -0.033552
    29  C    0.000231  -0.000055  -0.045788  -0.138604
    30  H    0.000000   0.000000   0.000759  -0.000369
    31  H    0.000000   0.000000   0.000045   0.003034
    32  H    0.000000   0.000000   0.000960  -0.001694
    33  H    0.000000   0.000000   0.002750   0.007881
    34  C    0.048256   0.013617   0.067220  -0.200963
    35  C    0.018959  -0.019729  -0.649765   0.253707
    36  C   -0.012241  -0.005397   0.522302  -0.355071
    37  C   -0.006980   0.032961  -0.152103   0.007566
    38  H    0.000012  -0.000122  -0.000214  -0.000045
    39  C    0.277561   0.030932   0.281850  -0.188227
    40  H   -0.004153  -0.000112   0.003544  -0.000153
    41  C    0.000291   0.272580   0.014101  -0.004894
    42  H   -0.000120  -0.003671   0.000281   0.000001
    43  H    0.491816  -0.003614   0.000391   0.000379
    44  H   -0.003614   0.494131  -0.000060  -0.000008
    45  Br   0.000391  -0.000060  35.271759  -0.086265
    46  Cl   0.000379  -0.000008  -0.086265  17.996657
 Mulliken charges:
               1
     1  C    0.198763
     2  C   -0.178966
     3  C   -0.008134
     4  C    0.127387
     5  C   -0.255482
     6  C   -0.479936
     7  S    0.290706
     8  C   -0.091881
     9  C   -0.053082
    10  S   -0.194211
    11  C    0.136007
    12  C   -0.384998
    13  C   -0.051113
    14  C   -0.275253
    15  H    0.204440
    16  H    0.210669
    17  H    0.204550
    18  H    0.204309
    19  H    0.210488
    20  H    0.208683
    21  H    0.206715
    22  H    0.205137
    23  C   -0.230274
    24  H    0.263693
    25  C   -0.524804
    26  H    0.184105
    27  C    0.149524
    28  H    0.238152
    29  C   -0.658538
    30  H    0.148913
    31  H    0.174887
    32  H    0.194048
    33  H    0.194286
    34  C   -0.032218
    35  C   -0.332947
    36  C    0.493742
    37  C   -0.465471
    38  H    0.169852
    39  C   -0.361186
    40  H    0.195565
    41  C   -0.091634
    42  H    0.186227
    43  H    0.188684
    44  H    0.186078
    45  Br   0.060603
    46  Cl  -0.766083
 Sum of Mulliken charges =   0.00000
 Mulliken charges with hydrogens summed into heavy atoms:
               1
     1  C    0.409251
     2  C    0.027749
     3  C    0.197003
     4  C    0.336070
     5  C   -0.255482
     6  C   -0.479936
     7  S    0.290706
     8  C   -0.091881
     9  C   -0.053082
    10  S   -0.194211
    11  C    0.340557
    12  C   -0.180689
    13  C    0.153327
    14  C   -0.064584
    23  C    0.033419
    25  C   -0.340699
    27  C    0.581962
    29  C   -0.140691
    34  C   -0.032218
    35  C   -0.163095
    36  C    0.689306
    37  C   -0.279244
    39  C   -0.172502
    41  C    0.094444
    45  Br   0.060603
    46  Cl  -0.766083
 APT charges:
               1
     1  C   -0.792806
     2  C   -0.434943
     3  C   -0.464109
     4  C   -0.378175
     5  C   -0.454171
     6  C   -0.813357
     7  S   -0.551354
     8  C   -0.302096
     9  C   -0.413764
    10  S    1.040702
    11  C   -0.566884
    12  C   -0.530721
    13  C   -0.452454
    14  C   -0.949085
    15  H    1.077393
    16  H    0.778489
    17  H    0.477723
    18  H    0.931635
    19  H    0.785030
    20  H    0.488757
    21  H    1.248308
    22  H    1.111468
    23  C    0.268755
    24  H    0.353968
    25  C   -1.078019
    26  H    0.385833
    27  C   -0.687711
    28  H    0.563276
    29  C   -1.772073
    30  H    0.366410
    31  H    0.766252
    32  H    0.289208
    33  H    0.431794
    34  C   -1.003689
    35  C   -0.757848
    36  C   -0.050863
    37  C   -0.761957
    38  H    0.217304
    39  C   -0.629149
    40  H    0.232114
    41  C   -0.279078
    42  H    0.936025
    43  H    0.947195
    44  H    1.295717
    45  Br   0.104077
    46  Cl  -0.973124
 Sum of APT charges =   0.00000
 APT charges with hydrogens summed into heavy atoms:
               1
     1  C   -0.007776
     2  C    0.813365
     3  C    0.647359
     4  C    0.110582
     5  C   -0.454171
     6  C   -0.813357
     7  S   -0.551354
     8  C   -0.302096
     9  C   -0.413764
    10  S    1.040702
    11  C   -0.089162
    12  C    0.400914
    13  C    0.624939
    14  C   -0.170596
    23  C    0.622723
    25  C   -0.692186
    27  C    0.307360
    29  C   -0.350204
    34  C   -1.003689
    35  C   -0.540544
    36  C    0.181251
    37  C    0.174068
    39  C    0.318045
    41  C    1.016639
    45  Br   0.104077
    46  Cl  -0.973124
 Electronic spatial extent (au):  <R**2>=          11041.7768
 Charge=              0.0000 electrons
 Dipole moment (field-independent basis, Debye):
    X=             -9.1445    Y=              3.7146    Z=            -13.3753  Tot=             16.6228
 Quadrupole moment (field-independent basis, Debye-Ang):
   XX=           -160.2447   YY=           -170.1602   ZZ=           -196.8956
   XY=              9.2409   XZ=            -16.0618   YZ=             15.9322
 Traceless Quadrupole moment (field-independent basis, Debye-Ang):
   XX=             15.5221   YY=              5.6066   ZZ=            -21.1287
   XY=              9.2409   XZ=            -16.0618   YZ=             15.9322
 Octapole moment (field-independent basis, Debye-Ang**2):
  XXX=            -11.8039  YYY=            141.5652  ZZZ=            -75.7899  XYY=            -89.1294
  XXY=            -82.1150  XXZ=              5.7750  XZZ=            -16.1817  YZZ=             66.3691
  YYZ=            -47.8294  XYZ=              2.8867
 Hexadecapole moment (field-independent basis, Debye-Ang**3):
 XXXX=          -7700.4240 YYYY=          -3735.8946 ZZZZ=          -2170.3685 XXXY=            275.6636
 XXXZ=           -159.8167 YYYX=             75.3716 YYYZ=            127.2696 ZZZX=            -97.5516
 ZZZY=            185.5774 XXYY=          -1961.4554 XXZZ=          -1694.9037 YYZZ=          -1034.9993
 XXYZ=            110.9622 YYXZ=             15.4902 ZZXY=            111.1480
 N-N= 3.528231402504D+03 E-N=-1.814225489639D+04  KE= 4.649928960957D+03
  Exact polarizability:       0.000       0.000       0.000       0.000       0.000       0.000
 Approx polarizability:     362.774       2.553     367.109     -20.808       6.886     390.133
 D2PCM: PCM CHGder 2nd derivatives, FixD1E=F FixD2E=F DoIter=F DoCFld=F I1PDM=0
 Calling FoFJK, ICntrl=    100127 FMM=F ISym2X=0 I1Cent= 0 IOpClX= 0 NMat=1 NMatS=1 NMatT=0.
 ***** Axes restored to original set *****
 -------------------------------------------------------------------
 Center     Atomic                   Forces (Hartrees/Bohr)
 Number     Number              X              Y              Z
 -------------------------------------------------------------------
      1        6          -0.000000751    0.000005048   -0.000001805
      2        6          -0.000002820    0.000005095   -0.000002272
      3        6          -0.000003220    0.000004452   -0.000000807
      4        6          -0.000001079    0.000002903   -0.000000962
      5        6           0.000002337    0.000003604   -0.000005049
      6        6          -0.000001030    0.000002904   -0.000001124
      7       16           0.000000046    0.000003390   -0.000003598
      8        6          -0.000000137    0.000002035   -0.000003054
      9        6           0.000004385   -0.000001184   -0.000002625
     10       16          -0.000010359   -0.000000382   -0.000002314
     11        6           0.000006349   -0.000001193   -0.000001783
     12        6           0.000003634    0.000003197   -0.000004765
     13        6           0.000004386    0.000002220   -0.000007711
     14        6           0.000003880    0.000002102   -0.000003177
     15        1           0.000005376    0.000001697   -0.000006492
     16        1           0.000001936    0.000004689   -0.000006867
     17        1           0.000002645   -0.000001746   -0.000003537
     18        1           0.000006049   -0.000001535   -0.000005527
     19        1          -0.000003128    0.000007218   -0.000003113
     20        1          -0.000000297    0.000000573   -0.000000385
     21        1          -0.000003128    0.000005921   -0.000001808
     22        1          -0.000001877    0.000002552   -0.000000644
     23        6          -0.008882319    0.009448238   -0.029691402
     24        1           0.000001474   -0.000004705   -0.000003957
     25        6          -0.000001612   -0.000013880    0.000002535
     26        1           0.000000256   -0.000002617   -0.000000304
     27        6          -0.000005071   -0.000003526    0.000003182
     28        1          -0.000001688   -0.000001564    0.000005961
     29        6           0.000000851    0.000002485    0.000002329
     30        1          -0.000000400   -0.000000936    0.000001704
     31        1          -0.000002825   -0.000000351    0.000004482
     32        1          -0.000004416    0.000001265    0.000001411
     33        1          -0.000001188   -0.000001357    0.000002993
     34        6          -0.000001417   -0.000004296   -0.000006714
     35        6          -0.000002445   -0.000004584    0.000006383
     36        6           0.000003904   -0.000003552    0.000006523
     37        6           0.000003522   -0.000004100    0.000005891
     38        1           0.000001927   -0.000004822    0.000001010
     39        6          -0.000004543   -0.000003685    0.000008558
     40        1          -0.000000624   -0.000000732    0.000000837
     41        6          -0.000000948   -0.000006163    0.000001320
     42        1           0.000001894   -0.000007578    0.000004438
     43        1          -0.000002040   -0.000004370    0.000005203
     44        1          -0.000000742   -0.000006681    0.000005764
     45       35           0.000000046    0.000004578    0.000003378
     46       17           0.008885207   -0.009430630    0.029697895
 -------------------------------------------------------------------
 Cartesian Forces:  Max     0.029697895 RMS     0.003900571
 FormGI is forming the generalized inverse of G from B-inverse, IUseBI=4.

 GradGradGradGradGradGradGradGradGradGradGradGradGradGradGradGradGradGrad
 Berny optimization.
 Internal  Forces:  Max     0.052560120 RMS     0.003950491
 Search for a saddle point.
 Step number   1 out of a maximum of  268
 All quantities printed in internal units (Hartrees-Bohrs-Radians)
 Swapping is turned off.
 Second derivative matrix not updated -- analytic derivatives used.
 ITU=  0
     Eigenvalues ---   -0.00824   0.00137   0.00441   0.00731   0.01042
     Eigenvalues ---    0.01093   0.01198   0.01361   0.01531   0.01603
     Eigenvalues ---    0.01702   0.01798   0.01812   0.01820   0.01835
     Eigenvalues ---    0.01877   0.02034   0.02179   0.02203   0.02260
     Eigenvalues ---    0.02348   0.02446   0.02516   0.02543   0.02595
     Eigenvalues ---    0.02603   0.02755   0.02794   0.02819   0.02827
     Eigenvalues ---    0.02839   0.03023   0.03097   0.03176   0.03326
     Eigenvalues ---    0.03687   0.03740   0.03948   0.04489   0.04600
     Eigenvalues ---    0.04700   0.06218   0.06324   0.07016   0.07746
     Eigenvalues ---    0.07944   0.09300   0.10200   0.10927   0.10973
     Eigenvalues ---    0.11050   0.11357   0.11607   0.11740   0.11778
     Eigenvalues ---    0.12138   0.12245   0.12300   0.12332   0.12341
     Eigenvalues ---    0.12487   0.12530   0.12570   0.12927   0.14238
     Eigenvalues ---    0.14638   0.15636   0.15998   0.16660   0.17042
     Eigenvalues ---    0.17841   0.17934   0.18618   0.18982   0.19238
     Eigenvalues ---    0.19334   0.19397   0.19532   0.19673   0.20293
     Eigenvalues ---    0.20986   0.21773   0.22183   0.22970   0.23272
     Eigenvalues ---    0.24822   0.25232   0.27097   0.27650   0.29051
     Eigenvalues ---    0.29152   0.30314   0.30876   0.31623   0.33046
     Eigenvalues ---    0.33854   0.34445   0.34610   0.34897   0.35023
     Eigenvalues ---    0.35347   0.36261   0.36530   0.36554   0.36613
     Eigenvalues ---    0.36661   0.36666   0.36741   0.36776   0.36794
     Eigenvalues ---    0.36860   0.36963   0.37041   0.37054   0.37474
     Eigenvalues ---    0.38618   0.39353   0.42218   0.42806   0.42924
     Eigenvalues ---    0.43069   0.43325   0.47001   0.48325   0.48440
     Eigenvalues ---    0.48460   0.48499   0.48796   0.51887   0.52238
     Eigenvalues ---    0.52263   0.59356
 Eigenvectors required to have negative eigenvalues:
                          R18       A47       D82       D69       D84
   1                   -0.59218   0.28353   0.26203  -0.25317   0.24994
                          D83       D74       D73       D75       A41
   1                    0.24251  -0.22137  -0.20101  -0.19472   0.16284
 RFO step:  Lambda0=1.329429322D-02 Lambda=-1.68749419D-02.
 Linear search not attempted -- option 19 set.
 Maximum step size (   0.300) exceeded in Quadratic search.
    -- Step size scaled by   0.469
 Iteration  1 RMS(Cart)=  0.03088341 RMS(Int)=  0.00228012
 Iteration  2 RMS(Cart)=  0.00700357 RMS(Int)=  0.00036595
 Iteration  3 RMS(Cart)=  0.00001005 RMS(Int)=  0.00036593
 Iteration  4 RMS(Cart)=  0.00000000 RMS(Int)=  0.00036593
 Variable       Old X    -DE/DX   Delta X   Delta X   Delta X     New X
                                 (Linear)    (Quad)   (Total)
    R1        2.62815   0.00000   0.00000   0.00026   0.00026   2.62842
    R2        2.64056   0.00000   0.00000  -0.00011  -0.00011   2.64044
    R3        2.05110   0.00000   0.00000   0.00006   0.00006   2.05116
    R4        2.63599   0.00000   0.00000  -0.00009  -0.00009   2.63590
    R5        2.05049   0.00000   0.00000   0.00003   0.00003   2.05052
    R6        2.62448   0.00000   0.00000   0.00068   0.00068   2.62516
    R7        2.04945   0.00000   0.00000   0.00017   0.00017   2.04962
    R8        2.63743   0.00000   0.00000   0.00028   0.00028   2.63771
    R9        2.05143   0.00000   0.00000   0.00012   0.00012   2.05154
   R10        2.64112   0.00000   0.00000   0.00003   0.00003   2.64115
   R11        3.35732   0.00000   0.00000  -0.00085  -0.00085   3.35647
   R12        3.35185   0.00000   0.00000   0.00200   0.00200   3.35385
   R13        3.35330   0.00000   0.00000   0.00171   0.00172   3.35502
   R14        2.64257   0.00000   0.00000   0.00040   0.00041   2.64297
   R15        2.63520   0.00000   0.00000  -0.00028  -0.00028   2.63492
   R16        3.35572   0.00000   0.00000  -0.00207  -0.00207   3.35365
   R17        2.63485   0.00000   0.00000   0.00045   0.00045   2.63530
   R18        3.98126   0.00001   0.00000   0.23360   0.23360   4.21486
   R19        2.62849   0.00000   0.00000   0.00070   0.00071   2.62919
   R20        2.05178   0.00000   0.00000   0.00004   0.00004   2.05182
   R21        2.63263   0.00000   0.00000  -0.00024  -0.00024   2.63239
   R22        2.04943   0.00000   0.00000   0.00019   0.00019   2.04961
   R23        2.63109   0.00000   0.00000   0.00043   0.00043   2.63152
   R24        2.05061   0.00000   0.00000   0.00004   0.00004   2.05064
   R25        2.05099   0.00000   0.00000   0.00004   0.00004   2.05104
   R26        2.03442   0.01955   0.00000  -0.00158  -0.00158   2.03284
   R27        2.92006  -0.00001   0.00000  -0.02132  -0.02132   2.89874
   R28        2.87501   0.00000   0.00000  -0.02005  -0.02005   2.85496
   R29        4.05383   0.02969   0.00000   0.14787   0.14787   4.20170
   R30        2.06180   0.00000   0.00000  -0.00019  -0.00019   2.06161
   R31        2.86040   0.00000   0.00000   0.00058   0.00058   2.86098
   R32        3.70336   0.00001   0.00000  -0.00423  -0.00423   3.69913
   R33        2.06184   0.00000   0.00000   0.00446   0.00446   2.06631
   R34        2.88404   0.00000   0.00000  -0.00220  -0.00220   2.88184
   R35        2.07316   0.00000   0.00000  -0.00084  -0.00084   2.07232
   R36        2.06270   0.00000   0.00000   0.00033   0.00033   2.06303
   R37        2.06705   0.00000   0.00000  -0.00044  -0.00044   2.06661
   R38        2.06580   0.00000   0.00000   0.00015   0.00015   2.06595
   R39        2.64104   0.00000   0.00000  -0.00080  -0.00080   2.64024
   R40        2.63911   0.00000   0.00000   0.00001   0.00001   2.63912
   R41        2.63455   0.00000   0.00000   0.00006   0.00006   2.63461
   R42        2.05522   0.00000   0.00000  -0.00011  -0.00011   2.05511
   R43        2.62977   0.00000   0.00000  -0.00014  -0.00014   2.62963
   R44        2.04801   0.00000   0.00000   0.00092   0.00092   2.04893
   R45        2.63188   0.00000   0.00000   0.00008   0.00008   2.63196
   R46        2.05195   0.00000   0.00000  -0.00008  -0.00008   2.05186
   R47        2.63763   0.00000   0.00000   0.00013   0.00013   2.63776
   R48        2.05208   0.00000   0.00000  -0.00008  -0.00008   2.05199
   R49        2.05216   0.00000   0.00000  -0.00005  -0.00005   2.05210
    A1        2.09636   0.00000   0.00000  -0.00028  -0.00029   2.09607
    A2        2.09648   0.00000   0.00000   0.00052   0.00052   2.09700
    A3        2.09020   0.00000   0.00000  -0.00015  -0.00015   2.09005
    A4        2.10503   0.00000   0.00000  -0.00107  -0.00107   2.10396
    A5        2.08255   0.00000   0.00000   0.00068   0.00069   2.08324
    A6        2.09525   0.00000   0.00000   0.00046   0.00046   2.09571
    A7        2.09093   0.00000   0.00000   0.00073   0.00072   2.09166
    A8        2.10181   0.00000   0.00000  -0.00043  -0.00043   2.10138
    A9        2.09044   0.00000   0.00000  -0.00029  -0.00029   2.09015
   A10        2.08437   0.00000   0.00000   0.00120   0.00119   2.08555
   A11        2.10240   0.00000   0.00000  -0.00046  -0.00046   2.10194
   A12        2.09621   0.00000   0.00000  -0.00070  -0.00070   2.09551
   A13        2.11486   0.00000   0.00000  -0.00260  -0.00262   2.11224
   A14        2.05243   0.00000   0.00000   0.00384   0.00383   2.05626
   A15        2.11589   0.00000   0.00000  -0.00121  -0.00124   2.11465
   A16        2.07287   0.00000   0.00000   0.00258   0.00257   2.07544
   A17        2.07407   0.00000   0.00000   0.00160   0.00160   2.07567
   A18        2.13619   0.00000   0.00000  -0.00411  -0.00412   2.13207
   A19        1.76483   0.00000   0.00000   0.00070   0.00068   1.76552
   A20        2.14119   0.00000   0.00000  -0.00448  -0.00448   2.13671
   A21        2.06725   0.00000   0.00000   0.00192   0.00192   2.06917
   A22        2.07330   0.00000   0.00000   0.00245   0.00245   2.07575
   A23        2.11145   0.00000   0.00000  -0.00097  -0.00100   2.11046
   A24        2.11679   0.00000   0.00000  -0.00284  -0.00285   2.11394
   A25        2.05480   0.00000   0.00000   0.00364   0.00363   2.05843
   A26        1.76739   0.00000   0.00000   0.00194   0.00197   1.76936
   A27        1.86671   0.00001   0.00000   0.00651   0.00651   1.87323
   A28        1.84509  -0.00001   0.00000  -0.00866  -0.00867   1.83642
   A29        2.08288   0.00000   0.00000   0.00119   0.00119   2.08407
   A30        2.09776   0.00000   0.00000  -0.00084  -0.00085   2.09692
   A31        2.10245   0.00000   0.00000  -0.00031  -0.00031   2.10215
   A32        2.09052   0.00000   0.00000   0.00064   0.00064   2.09116
   A33        2.08981   0.00000   0.00000  -0.00035  -0.00035   2.08946
   A34        2.10285   0.00000   0.00000  -0.00030  -0.00030   2.10255
   A35        2.10618   0.00000   0.00000  -0.00099  -0.00099   2.10519
   A36        2.09500   0.00000   0.00000   0.00038   0.00038   2.09539
   A37        2.08186   0.00000   0.00000   0.00063   0.00063   2.08249
   A38        2.09595   0.00000   0.00000  -0.00036  -0.00037   2.09558
   A39        2.09091   0.00000   0.00000   0.00018   0.00019   2.09109
   A40        2.09632   0.00000   0.00000   0.00016   0.00017   2.09649
   A41        1.69917   0.00000   0.00000  -0.07182  -0.07124   1.62793
   A42        1.74482   0.00000   0.00000  -0.02383  -0.02298   1.72184
   A43        1.76585   0.00001   0.00000  -0.03188  -0.03131   1.73454
   A44        2.05757   0.00000   0.00000   0.02473   0.02144   2.07901
   A45        2.08181   0.00000   0.00000   0.01970   0.01588   2.09769
   A46        2.00454  -0.00001   0.00000   0.02613   0.02379   2.02833
   A47        1.80702   0.05256   0.00000  -0.05106  -0.05106   1.75596
   A48        1.90154   0.00000   0.00000  -0.00044  -0.00042   1.90112
   A49        2.03224   0.00000   0.00000  -0.01259  -0.01260   2.01964
   A50        1.94348   0.00000   0.00000  -0.00119  -0.00119   1.94230
   A51        1.83645   0.00000   0.00000   0.00626   0.00623   1.84268
   A52        1.77711   0.00000   0.00000   0.00478   0.00475   1.78186
   A53        1.95101   0.00000   0.00000   0.00585   0.00581   1.95682
   A54        1.83192   0.00000   0.00000  -0.00066  -0.00065   1.83127
   A55        2.02427   0.00001   0.00000  -0.00697  -0.00696   2.01731
   A56        1.91016   0.00000   0.00000   0.00160   0.00161   1.91177
   A57        1.90363   0.00000   0.00000   0.00653   0.00653   1.91016
   A58        1.84904   0.00000   0.00000  -0.00711  -0.00712   1.84192
   A59        1.93420   0.00000   0.00000   0.00610   0.00609   1.94029
   A60        1.96942   0.00000   0.00000  -0.00375  -0.00376   1.96566
   A61        1.90545   0.00000   0.00000   0.00348   0.00348   1.90893
   A62        1.93471   0.00000   0.00000  -0.00193  -0.00194   1.93278
   A63        1.86991   0.00000   0.00000   0.00201   0.00202   1.87192
   A64        1.89604   0.00000   0.00000  -0.00125  -0.00127   1.89477
   A65        1.88545   0.00000   0.00000   0.00180   0.00180   1.88725
   A66        2.04672   0.00000   0.00000   0.00396   0.00396   2.05068
   A67        2.15437   0.00000   0.00000  -0.00634  -0.00634   2.14803
   A68        2.08190   0.00000   0.00000   0.00235   0.00235   2.08425
   A69        2.10549   0.00000   0.00000  -0.00174  -0.00174   2.10375
   A70        2.09045   0.00000   0.00000   0.00054   0.00054   2.09099
   A71        2.08711   0.00000   0.00000   0.00121   0.00121   2.08832
   A72        2.09504   0.00000   0.00000  -0.00106  -0.00106   2.09398
   A73        2.08360   0.00000   0.00000   0.00110   0.00110   2.08470
   A74        2.10410   0.00000   0.00000  -0.00001  -0.00001   2.10409
   A75        2.09182   0.00000   0.00000   0.00023   0.00023   2.09205
   A76        2.09066   0.00000   0.00000  -0.00005  -0.00005   2.09062
   A77        2.10056   0.00000   0.00000  -0.00019  -0.00019   2.10037
   A78        2.10362   0.00000   0.00000  -0.00055  -0.00055   2.10307
   A79        2.08467   0.00000   0.00000   0.00033   0.00033   2.08500
   A80        2.09486   0.00000   0.00000   0.00022   0.00022   2.09509
   A81        2.08807   0.00000   0.00000   0.00079   0.00079   2.08885
   A82        2.09776   0.00000   0.00000  -0.00034  -0.00034   2.09742
   A83        2.09735   0.00000   0.00000  -0.00045  -0.00045   2.09690
    D1       -0.03170   0.00000   0.00000  -0.00008  -0.00007  -0.03177
    D2        3.13824   0.00000   0.00000  -0.00301  -0.00301   3.13524
    D3        3.09162   0.00000   0.00000   0.00507   0.00507   3.09669
    D4       -0.02162   0.00000   0.00000   0.00214   0.00214  -0.01948
    D5       -0.01420   0.00000   0.00000   0.00895   0.00895  -0.00525
    D6        3.11570   0.00000   0.00000   0.01632   0.01632   3.13202
    D7       -3.13758   0.00000   0.00000   0.00382   0.00382  -3.13376
    D8       -0.00768   0.00000   0.00000   0.01118   0.01119   0.00351
    D9        0.03302   0.00000   0.00000  -0.00596  -0.00596   0.02706
   D10       -3.11110   0.00000   0.00000  -0.00301  -0.00301  -3.11412
   D11       -3.13713   0.00000   0.00000  -0.00301  -0.00300  -3.14013
   D12        0.00193   0.00000   0.00000  -0.00005  -0.00005   0.00188
   D13        0.01173   0.00000   0.00000   0.00293   0.00292   0.01464
   D14        3.13159   0.00000   0.00000   0.00468   0.00466   3.13626
   D15       -3.12735   0.00000   0.00000  -0.00001  -0.00001  -3.12736
   D16       -0.00749   0.00000   0.00000   0.00174   0.00174  -0.00575
   D17       -0.05855   0.00000   0.00000   0.00629   0.00629  -0.05226
   D18        3.08567   0.00000   0.00000  -0.00480  -0.00481   3.08085
   D19        3.10469   0.00000   0.00000   0.00455   0.00454   3.10923
   D20       -0.03428   0.00000   0.00000  -0.00655  -0.00656  -0.04084
   D21        0.05957   0.00000   0.00000  -0.01218  -0.01217   0.04740
   D22       -3.06990   0.00000   0.00000  -0.01986  -0.01982  -3.08972
   D23       -3.08474   0.00000   0.00000  -0.00067  -0.00069  -3.08543
   D24        0.06898   0.00000   0.00000  -0.00835  -0.00834   0.06063
   D25        2.37676   0.00000   0.00000   0.01120   0.01122   2.38798
   D26       -1.97865  -0.00001   0.00000   0.00462   0.00464  -1.97400
   D27       -0.76221   0.00000   0.00000   0.00011   0.00011  -0.76210
   D28        1.16557  -0.00001   0.00000  -0.00648  -0.00647   1.15910
   D29       -2.46518   0.00000   0.00000   0.00383   0.00385  -2.46133
   D30        0.66427   0.00000   0.00000   0.01152   0.01152   0.67579
   D31       -0.71333   0.00000   0.00000  -0.00734  -0.00734  -0.72067
   D32        2.48674   0.00000   0.00000  -0.00523  -0.00524   2.48150
   D33        0.01858   0.00000   0.00000   0.00048   0.00048   0.01906
   D34       -3.10415   0.00000   0.00000   0.01113   0.01112  -3.09303
   D35        3.10149   0.00000   0.00000  -0.00165  -0.00164   3.09986
   D36       -0.02123   0.00000   0.00000   0.00900   0.00899  -0.01224
   D37        3.07274   0.00000   0.00000  -0.00929  -0.00928   3.06346
   D38       -0.06467   0.00000   0.00000  -0.00573  -0.00573  -0.07041
   D39       -0.01269   0.00000   0.00000  -0.00703  -0.00703  -0.01972
   D40        3.13308   0.00000   0.00000  -0.00347  -0.00348   3.12961
   D41        0.71362   0.00000   0.00000   0.00399   0.00399   0.71761
   D42       -1.23074   0.00000   0.00000  -0.00103  -0.00102  -1.23176
   D43       -2.44619   0.00000   0.00000  -0.00636  -0.00638  -2.45257
   D44        1.89263   0.00000   0.00000  -0.01138  -0.01139   1.88125
   D45        0.03735   0.00000   0.00000  -0.00456  -0.00455   0.03279
   D46       -3.11832   0.00000   0.00000  -0.00119  -0.00119  -3.11951
   D47       -3.08597   0.00000   0.00000   0.00580   0.00582  -3.08015
   D48        0.04155   0.00000   0.00000   0.00917   0.00918   0.05073
   D49       -0.66597   0.00000   0.00000   0.01685   0.01667  -0.64930
   D50       -2.76220   0.00000   0.00000   0.01693   0.01650  -2.74570
   D51        1.46124   0.00000   0.00000   0.00640   0.00704   1.46828
   D52        1.20734   0.00000   0.00000   0.01803   0.01783   1.22517
   D53       -0.88889   0.00000   0.00000   0.01811   0.01766  -0.87123
   D54       -2.94863   0.00000   0.00000   0.00758   0.00820  -2.94043
   D55       -0.01935   0.00000   0.00000  -0.00192  -0.00191  -0.02126
   D56        3.12425   0.00000   0.00000   0.00025   0.00025   3.12449
   D57        3.13635   0.00000   0.00000  -0.00529  -0.00528   3.13107
   D58       -0.00324   0.00000   0.00000  -0.00312  -0.00312  -0.00635
   D59       -0.01419   0.00000   0.00000   0.00376   0.00376  -0.01043
   D60       -3.13737   0.00000   0.00000   0.00209   0.00208  -3.13529
   D61        3.12539   0.00000   0.00000   0.00158   0.00158   3.12697
   D62        0.00220   0.00000   0.00000  -0.00010  -0.00010   0.00211
   D63        0.03044   0.00000   0.00000   0.00077   0.00076   0.03120
   D64       -3.11535   0.00000   0.00000  -0.00280  -0.00280  -3.11815
   D65       -3.12942   0.00000   0.00000   0.00242   0.00242  -3.12700
   D66        0.00798   0.00000   0.00000  -0.00114  -0.00114   0.00683
   D67        3.00256   0.00001   0.00000   0.01668   0.01679   3.01935
   D68       -1.44075   0.00001   0.00000  -0.04616  -0.04647  -1.48722
   D69        1.13082   0.00000   0.00000   0.09349   0.09369   1.22451
   D70       -0.25877   0.00000   0.00000  -0.01185  -0.01189  -0.27067
   D71       -2.33107   0.00000   0.00000  -0.01129  -0.01134  -2.34240
   D72        1.68758   0.00000   0.00000  -0.00700  -0.00707   1.68051
   D73       -2.07205   0.00000   0.00000   0.07876   0.07912  -1.99293
   D74        2.13884   0.00000   0.00000   0.07932   0.07967   2.21851
   D75       -0.12569   0.00000   0.00000   0.08360   0.08394  -0.04175
   D76        1.61493   0.00000   0.00000  -0.05280  -0.05309   1.56184
   D77       -0.45737   0.00000   0.00000  -0.05224  -0.05253  -0.50990
   D78       -2.72190   0.00000   0.00000  -0.04795  -0.04826  -2.77016
   D79        2.89909   0.00000   0.00000  -0.01576  -0.01576   2.88334
   D80       -1.28225   0.00000   0.00000  -0.01214  -0.01214  -1.29438
   D81        0.92131   0.00000   0.00000  -0.00796  -0.00796   0.91335
   D82       -1.54988   0.00000   0.00000  -0.11517  -0.11536  -1.66525
   D83        0.55196   0.00000   0.00000  -0.11156  -0.11174   0.44022
   D84        2.75552   0.00000   0.00000  -0.10738  -0.10757   2.64796
   D85        1.03824   0.00000   0.00000   0.02005   0.02023   1.05847
   D86        3.14008   0.00000   0.00000   0.02367   0.02385  -3.11925
   D87       -0.93954   0.00000   0.00000   0.02784   0.02803  -0.91151
   D88        1.76396   0.00000   0.00000   0.00429   0.00429   1.76826
   D89       -1.35579   0.00000   0.00000   0.00567   0.00567  -1.35011
   D90       -0.34336   0.00000   0.00000   0.00792   0.00795  -0.33541
   D91        2.82007   0.00000   0.00000   0.00930   0.00933   2.82940
   D92       -2.25828   0.00000   0.00000  -0.00342  -0.00345  -2.26172
   D93        0.90516   0.00000   0.00000  -0.00204  -0.00207   0.90309
   D94        1.38246   0.00000   0.00000  -0.01366  -0.01365   1.36881
   D95       -2.82360   0.00000   0.00000  -0.01115  -0.01115  -2.83475
   D96       -0.74864   0.00000   0.00000  -0.00793  -0.00793  -0.75657
   D97       -2.83799   0.00000   0.00000  -0.01424  -0.01424  -2.85224
   D98       -0.76086   0.00000   0.00000  -0.01173  -0.01174  -0.77260
   D99        1.31409   0.00000   0.00000  -0.00851  -0.00852   1.30557
   D100      -0.80894   0.00000   0.00000  -0.01549  -0.01547  -0.82441
   D101       1.26819   0.00000   0.00000  -0.01298  -0.01297   1.25522
   D102      -2.94004   0.00000   0.00000  -0.00976  -0.00975  -2.94979
   D103      -3.08884   0.00000   0.00000   0.00011   0.00012  -3.08872
   D104       0.03462   0.00000   0.00000   0.00140   0.00140   0.03603
   D105       0.03185   0.00000   0.00000  -0.00132  -0.00133   0.03053
   D106      -3.12787   0.00000   0.00000  -0.00004  -0.00004  -3.12791
   D107       3.09281   0.00000   0.00000  -0.00011  -0.00011   3.09270
   D108      -0.01671   0.00000   0.00000  -0.00130  -0.00130  -0.01801
   D109      -0.02653   0.00000   0.00000   0.00128   0.00128  -0.02524
   D110      -3.13605   0.00000   0.00000   0.00009   0.00009  -3.13596
   D111      -0.02581   0.00000   0.00000   0.00025   0.00025  -0.02555
   D112       3.13375   0.00000   0.00000   0.00087   0.00087   3.13462
   D113       3.13388   0.00000   0.00000  -0.00102  -0.00102   3.13285
   D114       0.01025   0.00000   0.00000  -0.00041  -0.00041   0.00984
   D115       0.01544   0.00000   0.00000  -0.00021  -0.00020   0.01523
   D116      -3.13470   0.00000   0.00000  -0.00048  -0.00048  -3.13518
   D117       3.12457   0.00000   0.00000   0.00102   0.00102   3.12560
   D118      -0.02556   0.00000   0.00000   0.00075   0.00075  -0.02481
   D119       0.01421   0.00000   0.00000   0.00091   0.00091   0.01512
   D120      -3.13254   0.00000   0.00000   0.00046   0.00046  -3.13208
   D121       3.13774   0.00000   0.00000   0.00030   0.00030   3.13803
   D122      -0.00901   0.00000   0.00000  -0.00016  -0.00016  -0.00917
   D123      -0.00915   0.00000   0.00000  -0.00093  -0.00093  -0.01008
   D124       3.13760   0.00000   0.00000  -0.00048  -0.00048   3.13712
   D125       3.14104   0.00000   0.00000  -0.00066  -0.00066   3.14038
   D126       0.00460   0.00000   0.00000  -0.00020  -0.00020   0.00440
         Item               Value     Threshold  Converged?
 Maximum Force            0.052560     0.000450     NO 
 RMS     Force            0.003950     0.000300     NO 
 Maximum Displacement     0.125481     0.001800     NO 
 RMS     Displacement     0.033936     0.001200     NO 
 Predicted change in Energy=-6.984091D-04
 GradGradGradGradGradGradGradGradGradGradGradGradGradGradGradGradGradGrad

                          Input orientation:                          
 ---------------------------------------------------------------------
 Center     Atomic      Atomic             Coordinates (Angstroms)
 Number     Number       Type             X           Y           Z
 ---------------------------------------------------------------------
      1          6           0       -4.277653   -1.373722    0.883632
      2          6           0       -4.821740   -2.401767    0.120941
      3          6           0       -4.259429   -2.746783   -1.108040
      4          6           0       -3.127535   -2.081256   -1.561585
      5          6           0       -2.554032   -1.083749   -0.771412
      6          6           0       -3.136036   -0.701047    0.440278
      7         16           0       -2.476466    0.615611    1.430843
      8          6           0       -1.993852    1.778567    0.179178
      9          6           0       -1.372846    1.385133   -1.010631
     10         16           0       -1.054786   -0.327457   -1.350250
     11          6           0       -0.953264    2.326441   -1.950118
     12          6           0       -1.120518    3.681276   -1.681442
     13          6           0       -1.726189    4.082019   -0.492739
     14          6           0       -2.178281    3.138407    0.426164
     15          1           0       -1.863910    5.137533   -0.281834
     16          1           0       -2.668604    3.459235    1.339764
     17          1           0       -0.491341    2.002460   -2.877791
     18          1           0       -0.781509    4.418071   -2.401566
     19          1           0       -4.745004   -1.082820    1.819104
     20          1           0       -2.679105   -2.345387   -2.514339
     21          1           0       -5.705046   -2.920076    0.479467
     22          1           0       -4.700803   -3.531725   -1.712558
     23          6           0        0.571451   -0.911810    0.059932
     24          1           0       -0.070601   -0.854729    0.921160
     25          6           0        1.546013    0.238694   -0.222142
     26          1           0        1.252496    0.731604   -1.150082
     27          6           0        0.936375   -2.254841   -0.527909
     28          1           0        1.900136   -2.507039   -0.077157
     29          6           0       -0.057539   -3.381039   -0.264377
     30          1           0       -0.931112   -3.331529   -0.917250
     31          1           0        0.428631   -4.343740   -0.445522
     32          1           0       -0.397851   -3.361877    0.774382
     33          1           0        1.133987   -2.144035   -1.600876
     34          6           0        2.994208   -0.159062   -0.413504
     35          6           0        3.477615   -0.224302   -1.722744
     36          6           0        3.841970   -0.483800    0.647734
     37          6           0        4.782675   -0.644387   -1.975866
     38          1           0        2.826725    0.039522   -2.553067
     39          6           0        5.146308   -0.897121    0.394258
     40          1           0        3.465723   -0.438399    1.663592
     41          6           0        5.623399   -0.973338   -0.915306
     42          1           0        5.143647   -0.696706   -2.998569
     43          1           0        5.796424   -1.153328    1.225412
     44          1           0        6.643597   -1.292641   -1.106294
     45         35           0        1.344176    1.678460    1.088630
     46         17           0        1.278317   -1.665357    2.491833
 ---------------------------------------------------------------------
                    Distance matrix (angstroms):
                    1          2          3          4          5
     1  C    0.000000
     2  C    1.390900   0.000000
     3  C    2.419170   1.394857   0.000000
     4  C    2.793289   2.409139   1.389177   0.000000
     5  C    2.407099   2.770553   2.405698   1.395815   0.000000
     6  C    1.397263   2.415786   2.800775   2.431565   1.397635
     7  S    2.738826   4.039891   4.574995   4.080638   2.782762
     8  C    3.955873   5.047329   5.221931   4.383346   3.067617
     9  C    4.431413   5.245563   5.041287   3.924071   2.747326
    10  S    4.058543   4.545008   4.022628   2.723373   1.776167
    11  C    5.724763   6.450608   6.113708   4.930132   3.947303
    12  C    6.488460   7.345137   7.176454   6.103216   5.058515
    13  C    6.178145   7.210999   7.309476   6.410316   5.239097
    14  C    4.997595   6.146102   6.428097   5.665431   4.404768
    15  H    7.041372   8.108762   8.281520   7.439450   6.278559
    16  H    5.114154   6.361828   6.858362   6.271003   5.010877
    17  H    6.315305   6.866001   6.315522   5.035738   4.268046
    18  H    7.520667   8.318455   8.068722   6.960651   6.005770
    19  H    1.085425   2.151572   3.401871   3.878419   3.392806
    20  H    3.878877   3.396875   2.153188   1.085630   2.155265
    21  H    2.142897   1.085088   2.154070   3.393093   3.855605
    22  H    3.402387   2.157117   1.084614   2.145187   3.389243
    23  C    4.940208   5.595551   5.297989   4.204690   3.238724
    24  H    4.239110   5.060335   5.024321   4.124711   3.014080
    25  C    6.143103   6.902030   6.587947   5.386866   4.342916
    26  H    6.257072   6.951968   6.517842   5.221704   4.234212
    27  C    5.473107   5.796419   5.251184   4.196902   3.689673
    28  H    6.353944   6.725618   6.249835   5.259496   4.727298
    29  C    4.812131   4.879042   4.332427   3.577298   3.430321
    30  H    4.274988   4.132709   3.384674   2.608184   2.776265
    31  H    5.721605   5.626592   4.996710   4.360132   4.430578
    32  H    4.360913   4.573794   4.339774   3.814172   3.496922
    33  H    6.004333   6.204979   5.449324   4.262166   3.926029
    34  C    7.485848   8.148889   7.732653   6.518332   5.636143
    35  C    8.261874   8.776094   8.161043   6.863109   6.166397
    36  C    8.171652   8.889093   8.592817   7.483780   6.578963
    37  C    9.528810   9.986479   9.323778   8.050320   7.447887
    38  H    8.017503   8.462223   7.750173   6.397964   5.778285
    39  C    9.448687  10.084673   9.702888   8.583937   7.790305
    40  H    7.838562   8.655439   8.525759   7.521423   6.525578
    41  C   10.071114  10.593165  10.042537   8.844434   8.179442
    42  H   10.212283  10.580525   9.807892   8.508487   8.022736
    43  H   10.082282  10.748202  10.445299   9.394969   8.586166
    44  H   11.101356  11.584050  10.999569   9.813472   9.206094
    45  Br   6.400219   7.456755   7.470510   6.415240   5.126946
    46  Cl   5.791387   6.585903   6.692921   6.001225   5.066945
                    6          7          8          9         10
     6  C    0.000000
     7  S    1.774779   0.000000
     8  C    2.742488   1.775400   0.000000
     9  C    3.092915   2.787639   1.398601   0.000000
    10  S    2.770769   3.262671   2.767007   1.774674   0.000000
    11  C    4.432175   4.083868   2.432466   1.394542   2.722742
    12  C    5.269607   4.574189   2.800879   2.405396   4.022928
    13  C    5.073057   4.034732   2.414334   2.768801   4.541980
    14  C    3.957133   2.731811   1.394339   2.405634   4.053406
    15  H    6.019034   4.874040   3.392945   3.853933   5.626927
    16  H    4.281998   2.851562   2.151022   3.391938   4.917277
    17  H    5.031198   4.942509   3.413610   2.155095   2.842423
    18  H    6.310725   5.658528   3.885486   3.388672   4.868263
    19  H    2.153065   2.860364   4.294849   5.046745   4.922711
    20  H    3.412096   4.936905   4.973087   4.228974   2.839992
    21  H    3.394914   4.881591   5.995029   6.286746   5.629783
    22  H    3.885350   5.659421   6.253435   5.978586   4.867447
    23  C    3.732900   3.674535   3.719291   3.194110   2.230410
    24  H    3.106728   2.865286   3.344200   3.231816   2.530995
    25  C    4.821151   4.365176   3.881097   3.233539   2.890901
    26  H    4.882720   4.536495   3.660852   2.709053   2.546612
    27  C    4.464996   4.870696   5.035333   4.337618   2.890636
    28  H    5.375163   5.583874   5.796142   5.170375   3.886246
    29  C    4.141986   4.969728   5.528796   5.000332   3.390868
    30  H    3.691072   4.845779   5.333352   4.738221   3.037635
    31  H    5.173076   6.046114   6.613722   6.031969   4.376024
    32  H    3.832663   4.535637   5.415317   5.164396   3.762091
    33  H    4.947891   5.462814   5.323417   4.368939   2.855433
    34  C    6.213098   5.824946   5.383903   4.670359   4.159351
    35  C    6.974693   6.789819   6.129090   5.159880   4.548852
    36  C    6.984469   6.461006   6.276517   5.782507   5.290993
    37  C    8.279309   8.117166   7.512406   6.552944   5.879438
    38  H    6.712904   6.657871   5.807530   4.671849   4.080144
    39  C    8.284793   7.840252   7.628070   7.048529   6.466946
    40  H    6.719279   6.039430   6.076626   5.821382   5.434203
    41  C    8.867889   8.581200   8.172722   7.383693   6.723429
    42  H    8.965425   8.911116   8.195666   7.123948   6.424475
    43  H    8.978298   8.462390   8.389220   7.927301   7.365811
    44  H    9.918826   9.656813   9.256905   8.452396   7.762487
    45  Br   5.114168   3.980460   3.461150   3.446034   3.965710
    46  Cl   4.962387   4.519614   5.283566   5.348028   4.689877
                   11         12         13         14         15
    11  C    0.000000
    12  C    1.391308   0.000000
    13  C    2.409029   1.392999   0.000000
    14  C    2.794042   2.419829   1.392542   0.000000
    15  H    3.393330   2.152259   1.085154   2.143967   0.000000
    16  H    3.879296   3.401993   2.152690   1.085363   2.468562
    17  H    1.085778   2.155351   3.396746   3.879724   4.295535
    18  H    2.146677   1.084608   2.156147   3.403611   2.486459
    19  H    6.340930   6.934503   6.413534   5.132944   7.169898
    20  H    5.012269   6.280411   6.804884   6.242546   7.851287
    21  H    7.483867   8.322576   8.112078   7.010430   8.958737
    22  H    6.958347   8.052750   8.264707   7.444993   9.233145
    23  C    4.105037   5.195342   5.524755   4.909115   6.530110
    24  H    4.375291   5.333966   5.395513   4.542298   6.369486
    25  C    3.686594   4.592528   5.054866   4.764347   5.969067
    26  H    2.837065   3.822840   4.530998   4.477441   5.466082
    27  C    5.155731   6.387404   6.873592   6.300671   7.908814
    28  H    5.917127   7.070595   7.532504   6.982684   8.523462
    29  C    6.018253   7.281091   7.650737   6.890397   8.708005
    30  H    5.751515   7.056861   7.468135   6.724601   8.543938
    31  H    6.976013   8.266090   8.697062   7.971095   9.755874
    32  H    6.331536   7.493952   7.666920   6.748695   8.689356
    33  H    4.946083   6.246881   6.940628   6.556234   7.984265
    34  C    4.911358   5.769474   6.346273   6.191363   7.188363
    35  C    5.117683   6.033082   6.865631   6.922050   7.704375
    36  C    6.135190   6.884708   7.290526   7.029430   8.063532
    37  C    6.459681   7.324325   8.179480   8.278538   8.970922
    38  H    4.458908   5.440848   6.427733   6.597650   7.290423
    39  C    7.286441   8.033888   8.532866   8.362781   9.274551
    40  H    6.342767   7.013885   7.213868   6.795554   7.954916
    41  C    7.430469   8.229995   8.930377   8.920325   9.685238
    42  H    6.885564   7.755083   8.735562   8.946927   9.514455
    43  H    8.231104   8.925653   9.324731   9.091408  10.026338
    44  H    8.457074   9.238622   9.965779   9.990403  10.696007
    45  Br   3.864208   4.214177   4.207727   3.870143   4.912757
    46  Cl   6.375369   7.194241   7.139121   6.268269   7.990377
                   16         17         18         19         20
    16  H    0.000000
    17  H    4.964921   0.000000
    18  H    4.298610   2.479146   0.000000
    19  H    5.017118   7.047938   7.986436   0.000000
    20  H    6.967628   4.880798   7.025522   4.963943   0.000000
    21  H    7.117282   7.917403   9.294621   2.468160   4.295283
    22  H    7.894304   7.050146   8.890155   4.297875   2.477400
    23  C    5.589450   4.272320   6.024708   5.602555   4.387268
    24  H    5.053229   4.772063   6.272824   4.765331   4.563880
    25  C    5.529414   3.783405   5.256847   6.744626   5.457405
    26  H    5.386495   2.764240   4.392429   6.933845   5.175573
    27  C    7.009617   5.068031   7.140692   6.257808   4.126233
    28  H    7.647056   5.822224   7.781468   7.055642   5.189936
    29  C    7.495350   6.000015   8.118980   5.620946   3.606593
    30  H    7.363929   5.699874   7.891887   5.204815   2.564887
    31  H    8.582920   6.858319   9.058691   6.521398   4.234554
    32  H    7.211348   6.490241   8.411982   5.018296   4.129535
    33  H    7.382661   4.633101   6.882694   6.883675   3.926147
    34  C    6.945030   4.784761   6.257681   8.107606   6.432729
    35  C    7.792522   4.695233   6.336606   8.994065   6.559789
    36  C    7.642905   6.114605   7.396157   8.687178   7.482555
    37  C    9.129878   5.969465   7.534577  10.265023   7.672126
    38  H    7.552960   3.868867   5.675738   8.815135   6.000288
    39  C    8.996925   7.134210   8.438419   9.995135   8.473164
    40  H    7.275052   6.499255   7.625602   8.237445   7.671416
    41  C    9.669041   7.077907   8.502889  10.723468   8.565688
    42  H    9.855163   6.249254   7.850149  11.006565   8.009250
    43  H    9.640825   8.144401   9.352255  10.558368   9.340307
    44  H   10.736881   8.056255   9.456330  11.760197   9.487026
    45  Br   4.397343   4.382533   4.919907   6.725799   6.734948
    46  Cl   6.570151   6.739246   8.074425   6.088704   6.417584
                   21         22         23         24         25
    21  H    0.000000
    22  H    2.487488   0.000000
    23  C    6.603299   6.148360   0.000000
    24  H    6.017286   5.961673   1.075733   0.000000
    25  C    7.940274   7.447155   1.533949   2.261892   0.000000
    26  H    8.024811   7.343986   2.151457   2.925249   1.090955
    27  C    6.750246   5.900135   1.510781   2.252579   2.585125
    28  H    7.636703   6.877275   2.080613   2.758726   2.772269
    29  C    5.714904   4.866193   2.568637   2.790683   3.959247
    30  H    4.991048   3.857870   3.011249   3.202307   4.400661
    31  H    6.364309   5.345638   3.471890   3.780245   4.721985
    32  H    5.333713   4.972838   2.729984   2.532673   4.211387
    33  H    7.190441   5.998578   2.143154   3.077987   2.783536
    34  C    9.170475   8.501505   2.580799   3.414430   1.513967
    35  C    9.820296   8.821886   3.477987   4.469620   2.489429
    36  C    9.854404   9.372289   3.350373   3.939614   2.559316
    37  C   11.009075   9.916774   4.685125   5.656084   3.785678
    38  H    9.526101   8.374003   3.580371   4.611337   2.667040
    39  C   11.038637  10.408910   4.587081   5.243621   3.825199
    40  H    9.574126   9.362650   3.342553   3.637324   2.774840
    41  C   11.578811  10.666307   5.145586   5.984005   4.309823
    42  H   11.607508  10.324938   5.505059   6.525153   4.639665
    43  H   11.660259  11.157070   5.358826   5.882492   4.700971
    44  H   12.555962  11.579139   6.194843   7.027289   5.395561
    45  Br   8.438551   8.457805   2.892200   2.906318   1.957495
    46  Cl   7.375046   7.543879   2.642278   2.223446   3.326069
                   26         27         28         29         30
    26  H    0.000000
    27  C    3.066902   0.000000
    28  H    3.472666   1.093442   0.000000
    29  C    4.406189   1.525004   2.152073   0.000000
    30  H    4.618593   2.190514   3.066187   1.091707   0.000000
    31  H    5.189824   2.151299   2.382119   1.093603   1.759546
    32  H    4.814955   2.168328   2.595498   1.093252   1.773953
    33  H    2.913170   1.096625   1.743695   2.176268   2.478330
    34  C    2.090309   2.939397   2.612110   4.440331   5.072124
    35  C    2.488544   3.465346   3.226032   4.958744   5.453490
    36  C    3.378568   3.600167   2.896495   4.942885   5.774171
    37  C    3.877813   4.414088   3.922193   5.817743   6.402247
    38  H    2.219356   3.597053   3.670649   5.025666   5.306714
    39  C    4.494385   4.518554   3.653998   5.803764   6.676933
    40  H    3.766171   3.807853   3.124187   4.978913   5.862006
    41  C    4.697525   4.874477   4.113079   6.204337   6.965823
    42  H    4.538505   5.121825   4.725708   6.460169   6.940956
    43  H    5.462895   5.282759   4.325538   6.438249   7.388863
    44  H    5.758772   5.816593   5.003430   7.069333   7.846593
    45  Br   2.432442   4.272043   4.380245   5.421620   5.856661
    46  Cl   4.360004   3.095683   2.773950   3.510666   4.390849
                   31         32         33         34         35
    31  H    0.000000
    32  H    1.770675   0.000000
    33  H    2.582842   3.077583   0.000000
    34  C    4.908639   4.814058   2.968230   0.000000
    35  C    5.281796   5.576670   3.031966   1.397157   0.000000
    36  C    5.267373   5.125958   3.891760   1.396561   2.412314
    37  C    5.914800   6.464245   3.962636   2.423867   1.394175
    38  H    5.422691   5.747984   2.922319   2.155276   1.087519
    39  C    5.902617   6.079245   4.651244   2.414280   2.778294
    40  H    5.378101   4.925914   4.359236   2.148182   3.393119
    41  C    6.210147   6.694447   4.689921   2.797767   2.411929
    42  H    6.484618   7.214325   4.486165   3.404660   2.150943
    43  H    6.464050   6.591673   5.541454   3.395148   3.864141
    44  H    6.954971   7.576323   5.596900   3.883685   3.397765
    45  Br   6.281618   5.342135   4.678577   2.890588   4.009475
    46  Cl   4.064942   2.938938   4.123133   3.695158   4.967516
                   36         37         38         39         40
    36  C    0.000000
    37  C    2.791772   0.000000
    38  H    3.398487   2.150961   0.000000
    39  C    1.391540   2.411139   3.865810   0.000000
    40  H    1.084247   3.875881   4.291496   2.155459   0.000000
    41  C    2.419965   1.392772   3.395517   1.395844   3.404768
    42  H    3.877527   1.085799   2.471564   3.398742   4.961643
    43  H    2.145197   3.396305   4.951657   1.085869   2.476952
    44  H    3.402933   2.153932   4.293755   2.156378   4.301265
    45  Br   3.332976   5.158491   4.259815   4.644564   3.051661
    46  Cl   3.371809   5.769163   5.545736   4.466695   2.641241
                   41         42         43         44         45
    41  C    0.000000
    42  H    2.155615   0.000000
    43  H    2.155228   4.298446   0.000000
    44  H    1.085926   2.487106   2.484746   0.000000
    45  Br   5.418444   6.064865   5.278280   6.459799   0.000000
    46  Cl   5.564820   6.784068   4.720094   6.470832   3.626903
                   46
    46  Cl   0.000000
 Stoichiometry    C22H20BrClS2
 Framework group  C1[X(C22H20BrClS2)]
 Deg. of freedom   132
 Full point group                 C1      NOp   1
 Largest Abelian subgroup         C1      NOp   1
 Largest concise Abelian subgroup C1      NOp   1
                         Standard orientation:                         
 ---------------------------------------------------------------------
 Center     Atomic      Atomic             Coordinates (Angstroms)
 Number     Number       Type             X           Y           Z
 ---------------------------------------------------------------------
      1          6           0       -4.272497   -1.371062    0.899304
      2          6           0       -4.823000   -2.392038    0.131738
      3          6           0       -4.269583   -2.727251   -1.103975
      4          6           0       -3.140100   -2.059124   -1.559701
      5          6           0       -2.560025   -1.068948   -0.765116
      6          6           0       -3.133212   -0.695883    0.453762
      7         16           0       -2.465329    0.611646    1.450827
      8          6           0       -1.990062    1.784626    0.205723
      9          6           0       -1.377736    1.400603   -0.991635
     10         16           0       -1.063963   -0.309393   -1.347902
     11          6           0       -0.963593    2.349372   -1.926017
     12          6           0       -1.127458    3.702065   -1.644754
     13          6           0       -1.724449    4.093390   -0.448547
     14          6           0       -2.171246    3.142526    0.465458
     15          1           0       -1.859519    5.147230   -0.227785
     16          1           0       -2.654883    3.456142    1.385106
     17          1           0       -0.508456    2.032753   -2.859568
     18          1           0       -0.792602    4.444560   -2.360956
     19          1           0       -4.733045   -1.087580    1.840411
     20          1           0       -2.698562   -2.315669   -2.517732
     21          1           0       -5.704392   -2.912414    0.491975
     22          1           0       -4.716008   -3.506581   -1.712035
     23          6           0        0.571318   -0.907389    0.046008
     24          1           0       -0.064703   -0.856905    0.912108
     25          6           0        1.545206    0.244416   -0.233073
     26          1           0        1.245841    0.745468   -1.154762
     27          6           0        0.930656   -2.245791   -0.555668
     28          1           0        1.897224   -2.502822   -0.113742
     29          6           0       -0.062683   -3.373113   -0.294791
     30          1           0       -0.940689   -3.317149   -0.941163
     31          1           0        0.421138   -4.334767   -0.487421
     32          1           0       -0.395787   -3.362371    0.746423
     33          1           0        1.120976   -2.126128   -1.629003
     34          6           0        2.991594   -0.153257   -0.437802
     35          6           0        3.465871   -0.207941   -1.750860
     36          6           0        3.846301   -0.487863    0.614764
     37          6           0        4.768676   -0.627267   -2.016544
     38          1           0        2.809557    0.063590   -2.574401
     39          6           0        5.148390   -0.900421    0.348787
     40          1           0        3.477134   -0.450651    1.633548
     41          6           0        5.616336   -0.966073   -0.964643
     42          1           0        5.122514   -0.671323   -3.042126
     43          1           0        5.803943   -1.164343    1.173230
     44          1           0        6.634829   -1.284841   -1.165375
     45         35           0        1.354055    1.673262    1.091181
     46         17           0        1.294119   -1.682228    2.466507
 ---------------------------------------------------------------------
 Rotational constants (GHZ):           0.2163613           0.1238448           0.1030052
 Standard basis: 6-31+G(d,p) (6D, 7F)
 There are   621 symmetry adapted cartesian basis functions of A   symmetry.
 There are   621 symmetry adapted basis functions of A   symmetry.
   621 basis functions,  1099 primitive gaussians,   621 cartesian basis functions
   118 alpha electrons      118 beta electrons
       nuclear repulsion energy      3512.3039523925 Hartrees.
 NAtoms=   46 NActive=   46 NUniq=   46 SFac= 1.00D+00 NAtFMM=   60 NAOKFM=F Big=F
 Integral buffers will be    131072 words long.
 Raffenetti 2 integral format.
 Two-electron integral symmetry is turned on.
 Nuclear repulsion after empirical dispersion term =     3512.2597094531 Hartrees.
 ------------------------------------------------------------------------------
 Polarizable Continuum Model (PCM)
 =================================
 Model                : PCM.
 Atomic radii         : SMD-Coulomb.
 Polarization charges : Total charges.
 Charge compensation  : None.
 Solution method      : Matrix inversion.
 Cavity type          : VdW (van der Waals Surface) (Alpha=1.000).
 Cavity algorithm     : GePol (No added spheres)
                        Default sphere list used, NSphG=   46.
                        Lebedev-Laikov grids with approx.  5.0 points / Ang**2.
                        Smoothing algorithm: York/Karplus (Gamma=1.0000).
                        Polarization charges: spherical gaussians, with
                                              point-specific exponents (IZeta= 3).
                        Self-potential: point-specific (ISelfS= 7).
                        Self-field    : sphere-specific E.n sum rule (ISelfD= 2).
 1st derivatives      : Analytical E(r).r(x)/FMM algorithm (CHGder, D1EAlg=3).
                        Cavity 1st derivative terms included.
 Solvent              : Dichloromethane, Eps=   8.930000 Eps(inf)=   2.028346
 ------------------------------------------------------------------------------
 ------------------------------------------------------------------------------
 Atomic radii for non-electrostatic terms: SMD-CDS.
 ------------------------------------------------------------------------------
 Nuclear repulsion after PCM non-electrostatic terms =     3512.2431420582 Hartrees.
 One-electron integrals computed using PRISM.
 NBasis=   621 RedAO= T EigKep=  1.03D-06  NBF=   621
 NBsUse=   619 1.00D-06 EigRej=  9.21D-07 NBFU=   619
 Initial guess from the checkpoint file:  "/home/ansgus3642/gaussian/scratch/Gau-116737.chk"
 B after Tr=     0.000000    0.000000    0.000000
         Rot=    0.999985   -0.004485   -0.002959    0.000483 Ang=  -0.62 deg.
 ExpMin= 3.50D-02 ExpMax= 5.74D+05 ExpMxC= 5.74D+03 IAcc=3 IRadAn=         5 AccDes= 0.00D+00
 Harris functional with IExCor= 4639 and IRadAn=       5 diagonalized for initial guess.
 HarFok:  IExCor= 4639 AccDes= 0.00D+00 IRadAn=         5 IDoV= 1 UseB2=F ITyADJ=14
 ICtDFT=  3500011 ScaDFX=  1.000000  1.000000  1.000000  1.000000
 FoFCou: FMM=F IPFlag=           0 FMFlag=      100000 FMFlg1=           0
         NFxFlg=           0 DoJE=T BraDBF=F KetDBF=T FulRan=T
         wScrn=  0.000000 ICntrl=       500 IOpCl=  0 I1Cent=   200000004 NGrid=           0
         NMat0=    1 NMatS0=      1 NMatT0=    0 NMatD0=    1 NMtDS0=    0 NMtDT0=    0
 Petite list used in FoFCou.
 Requested convergence on RMS density matrix=1.00D-08 within 128 cycles.
 Requested convergence on MAX density matrix=1.00D-06.
 Requested convergence on             energy=1.00D-06.
 No special actions if energy rises.
 Inv3:  Mode=1 IEnd=    34802508.
 Iteration    1 A*A^-1 deviation from unit magnitude is 3.33D-15 for    378.
 Iteration    1 A*A^-1 deviation from orthogonality  is 2.95D-15 for   1224    731.
 Iteration    1 A^-1*A deviation from unit magnitude is 3.11D-15 for    378.
 Iteration    1 A^-1*A deviation from orthogonality  is 2.44D-15 for   2247   1526.
 Error on total polarization charges =  0.05211
 SCF Done:  E(RwB97XD) =  -4678.44146687     A.U. after   19 cycles
            NFock= 19  Conv=0.23D-08     -V/T= 2.0061
 SMD-CDS (non-electrostatic) energy       (kcal/mol) =     -10.40
 (included in total energy above)
 D1PCM: PCM CHGder 1st derivatives, ID1Alg=3 FixD1E=F DoIter=F DoCFld=F I1PDM=0.
 Calling FoFJK, ICntrl=      2127 FMM=F ISym2X=0 I1Cent= 0 IOpClX= 0 NMat=1 NMatS=1 NMatT=0.
 ***** Axes restored to original set *****
 -------------------------------------------------------------------
 Center     Atomic                   Forces (Hartrees/Bohr)
 Number     Number              X              Y              Z
 -------------------------------------------------------------------
      1        6           0.000027173   -0.000018959    0.000029757
      2        6           0.000022098   -0.000014902   -0.000023576
      3        6          -0.000069382    0.000026295    0.000014548
      4        6           0.000038929    0.000005478   -0.000011275
      5        6          -0.000086157   -0.000072393    0.000020595
      6        6          -0.000065688    0.000111943   -0.000021422
      7       16          -0.000053725   -0.000005004   -0.000119386
      8        6          -0.000219452   -0.000052678   -0.000054926
      9        6           0.000446518    0.000197452    0.000082514
     10       16          -0.000151715   -0.000255269    0.000227976
     11        6          -0.000066906   -0.000029652   -0.000010838
     12        6          -0.000013932    0.000010197   -0.000007741
     13        6          -0.000016467   -0.000009418    0.000015073
     14        6           0.000070083    0.000032532    0.000020444
     15        1           0.000000613    0.000003565   -0.000002464
     16        1          -0.000010533    0.000003474    0.000000609
     17        1          -0.000010477    0.000014765   -0.000012074
     18        1           0.000004578    0.000003140    0.000003384
     19        1           0.000000864   -0.000000604   -0.000005849
     20        1          -0.000010038    0.000000349    0.000004417
     21        1          -0.000009568    0.000013800   -0.000002407
     22        1          -0.000000093   -0.000005991    0.000002671
     23        6          -0.007890943    0.006862678   -0.022243613
     24        1          -0.000085521    0.000530363    0.000704930
     25        6           0.000687488   -0.000252991    0.000731638
     26        1          -0.000102680   -0.000217505   -0.000064327
     27        6           0.000794817   -0.000446633    0.001055169
     28        1          -0.000239224   -0.000021413    0.000239101
     29        6          -0.000019147   -0.000054571    0.000063182
     30        1          -0.000051686    0.000001874    0.000024438
     31        1          -0.000003494    0.000008414   -0.000048887
     32        1           0.000081451   -0.000079244   -0.000001270
     33        1           0.000402100   -0.000008999    0.000007196
     34        6           0.000303528    0.000580121    0.000371362
     35        6           0.000036917    0.000137487    0.000021143
     36        6          -0.000036336   -0.000237390    0.000045738
     37        6           0.000001073   -0.000037009    0.000005641
     38        1           0.000020825   -0.000044993   -0.000013801
     39        6          -0.000016519   -0.000043616   -0.000017734
     40        1           0.000037843   -0.000096440   -0.000184889
     41        6          -0.000012291   -0.000009261   -0.000002497
     42        1          -0.000004718   -0.000015911    0.000002371
     43        1           0.000000341   -0.000002774   -0.000003277
     44        1          -0.000003362   -0.000006830   -0.000003246
     45       35           0.000006268    0.000022341   -0.000102092
     46       17           0.006266545   -0.006525819    0.019263693
 -------------------------------------------------------------------
 Cartesian Forces:  Max     0.022243613 RMS     0.002774725

 GradGradGradGradGradGradGradGradGradGradGradGradGradGradGradGradGradGrad
 Berny optimization.
 FormGI is forming the generalized inverse of G from B-inverse, IUseBI=4.
 Internal  Forces:  Max     0.032855030 RMS     0.002506223
 Search for a saddle point.
 Step number   2 out of a maximum of  268
 All quantities printed in internal units (Hartrees-Bohrs-Radians)
 Swapping is turned off.
 Update second derivatives using D2CorX and points    1    2
 ITU=  0  0
     Eigenvalues ---   -0.01172   0.00138   0.00441   0.00734   0.01044
     Eigenvalues ---    0.01093   0.01215   0.01361   0.01530   0.01604
     Eigenvalues ---    0.01701   0.01798   0.01812   0.01820   0.01835
     Eigenvalues ---    0.01877   0.02033   0.02179   0.02203   0.02260
     Eigenvalues ---    0.02347   0.02446   0.02516   0.02542   0.02595
     Eigenvalues ---    0.02603   0.02753   0.02794   0.02819   0.02827
     Eigenvalues ---    0.02839   0.03023   0.03103   0.03176   0.03366
     Eigenvalues ---    0.03687   0.03744   0.03943   0.04488   0.04601
     Eigenvalues ---    0.04707   0.06211   0.06315   0.06973   0.07739
     Eigenvalues ---    0.07855   0.09270   0.10198   0.10927   0.10973
     Eigenvalues ---    0.11050   0.11354   0.11606   0.11740   0.11778
     Eigenvalues ---    0.12137   0.12242   0.12300   0.12332   0.12340
     Eigenvalues ---    0.12484   0.12530   0.12562   0.12927   0.14224
     Eigenvalues ---    0.14634   0.15635   0.15998   0.16659   0.17039
     Eigenvalues ---    0.17840   0.17933   0.18618   0.18976   0.19237
     Eigenvalues ---    0.19332   0.19397   0.19529   0.19671   0.20289
     Eigenvalues ---    0.20975   0.21761   0.22181   0.22966   0.23257
     Eigenvalues ---    0.24822   0.25226   0.27096   0.27630   0.29001
     Eigenvalues ---    0.29144   0.30311   0.30855   0.31615   0.33032
     Eigenvalues ---    0.33849   0.34435   0.34609   0.34896   0.35020
     Eigenvalues ---    0.35346   0.36261   0.36530   0.36554   0.36612
     Eigenvalues ---    0.36661   0.36666   0.36740   0.36776   0.36794
     Eigenvalues ---    0.36860   0.36960   0.37041   0.37054   0.37468
     Eigenvalues ---    0.38590   0.39321   0.42217   0.42801   0.42924
     Eigenvalues ---    0.43069   0.43322   0.47001   0.48325   0.48436
     Eigenvalues ---    0.48460   0.48499   0.48795   0.51886   0.52238
     Eigenvalues ---    0.52263   0.58994
 Eigenvectors required to have negative eigenvalues:
                          R18       A47       D82       D69       D84
   1                    0.62894  -0.26625  -0.24693   0.24472  -0.23312
                          D83       D74       D73       D75       A41
   1                   -0.22716   0.22204   0.20084   0.19167  -0.15754
 RFO step:  Lambda0=6.796070746D-03 Lambda=-8.28959028D-03.
 Linear search not attempted -- option 19 set.
 Maximum step size (   0.300) exceeded in Quadratic search.
    -- Step size scaled by   0.566
 Iteration  1 RMS(Cart)=  0.02827811 RMS(Int)=  0.00228134
 Iteration  2 RMS(Cart)=  0.00697780 RMS(Int)=  0.00027292
 Iteration  3 RMS(Cart)=  0.00000849 RMS(Int)=  0.00027291
 Iteration  4 RMS(Cart)=  0.00000000 RMS(Int)=  0.00027291
 Variable       Old X    -DE/DX   Delta X   Delta X   Delta X     New X
                                 (Linear)    (Quad)   (Total)
    R1        2.62842  -0.00001   0.00000   0.00029   0.00029   2.62871
    R2        2.64044  -0.00001   0.00000  -0.00018  -0.00018   2.64027
    R3        2.05116   0.00000   0.00000   0.00005   0.00005   2.05120
    R4        2.63590  -0.00003   0.00000  -0.00020  -0.00020   2.63570
    R5        2.05052   0.00000   0.00000   0.00003   0.00003   2.05055
    R6        2.62516   0.00005   0.00000   0.00085   0.00085   2.62602
    R7        2.04962   0.00000   0.00000   0.00018   0.00018   2.04980
    R8        2.63771   0.00001   0.00000   0.00023   0.00023   2.63794
    R9        2.05154  -0.00001   0.00000   0.00008   0.00008   2.05162
   R10        2.64115   0.00000   0.00000   0.00004   0.00004   2.64118
   R11        3.35647   0.00015   0.00000  -0.00039  -0.00040   3.35607
   R12        3.35385  -0.00008   0.00000   0.00138   0.00139   3.35524
   R13        3.35502  -0.00008   0.00000   0.00135   0.00137   3.35638
   R14        2.64297   0.00006   0.00000   0.00057   0.00057   2.64354
   R15        2.63492   0.00000   0.00000  -0.00016  -0.00016   2.63476
   R16        3.35365   0.00020   0.00000  -0.00085  -0.00086   3.35279
   R17        2.63530  -0.00001   0.00000   0.00030   0.00030   2.63560
   R18        4.21486  -0.00005   0.00000   0.23498   0.23498   4.44984
   R19        2.62919   0.00005   0.00000   0.00079   0.00079   2.62998
   R20        2.05182   0.00000   0.00000   0.00003   0.00003   2.05185
   R21        2.63239   0.00001   0.00000  -0.00022  -0.00022   2.63217
   R22        2.04961   0.00000   0.00000   0.00017   0.00017   2.04979
   R23        2.63152  -0.00005   0.00000   0.00023   0.00023   2.63175
   R24        2.05064   0.00000   0.00000   0.00005   0.00005   2.05069
   R25        2.05104   0.00001   0.00000   0.00011   0.00011   2.05114
   R26        2.03284   0.01197   0.00000  -0.00239  -0.00239   2.03045
   R27        2.89874   0.00032   0.00000  -0.01914  -0.01914   2.87961
   R28        2.85496   0.00026   0.00000  -0.01941  -0.01941   2.83555
   R29        4.20170   0.01979   0.00000   0.15345   0.15345   4.35516
   R30        2.06161  -0.00001   0.00000  -0.00005  -0.00005   2.06155
   R31        2.86098   0.00022   0.00000   0.00087   0.00087   2.86186
   R32        3.69913  -0.00005   0.00000  -0.00424  -0.00424   3.69489
   R33        2.06631  -0.00011   0.00000   0.00329   0.00329   2.06959
   R34        2.88184   0.00008   0.00000  -0.00214  -0.00214   2.87970
   R35        2.07232   0.00007   0.00000  -0.00040  -0.00040   2.07192
   R36        2.06303   0.00003   0.00000   0.00065   0.00065   2.06367
   R37        2.06661   0.00000   0.00000  -0.00037  -0.00037   2.06624
   R38        2.06595  -0.00003   0.00000   0.00005   0.00005   2.06600
   R39        2.64024   0.00005   0.00000  -0.00034  -0.00034   2.63991
   R40        2.63912  -0.00002   0.00000  -0.00020  -0.00020   2.63892
   R41        2.63461  -0.00003   0.00000  -0.00003  -0.00003   2.63458
   R42        2.05511  -0.00001   0.00000  -0.00017  -0.00017   2.05494
   R43        2.62963   0.00004   0.00000  -0.00011  -0.00011   2.62952
   R44        2.04893  -0.00020   0.00000   0.00019   0.00019   2.04912
   R45        2.63196  -0.00007   0.00000  -0.00001  -0.00001   2.63194
   R46        2.05186   0.00000   0.00000  -0.00008  -0.00008   2.05179
   R47        2.63776  -0.00001   0.00000   0.00002   0.00002   2.63779
   R48        2.05199  -0.00001   0.00000  -0.00010  -0.00010   2.05189
   R49        2.05210   0.00000   0.00000  -0.00006  -0.00006   2.05204
    A1        2.09607   0.00000   0.00000  -0.00033  -0.00034   2.09573
    A2        2.09700   0.00000   0.00000   0.00043   0.00043   2.09743
    A3        2.09005   0.00000   0.00000  -0.00004  -0.00004   2.09001
    A4        2.10396   0.00000   0.00000  -0.00104  -0.00104   2.10292
    A5        2.08324  -0.00001   0.00000   0.00059   0.00059   2.08382
    A6        2.09571   0.00001   0.00000   0.00051   0.00052   2.09622
    A7        2.09166   0.00001   0.00000   0.00075   0.00074   2.09240
    A8        2.10138  -0.00001   0.00000  -0.00044  -0.00043   2.10094
    A9        2.09015   0.00000   0.00000  -0.00031  -0.00031   2.08984
   A10        2.08555   0.00000   0.00000   0.00105   0.00104   2.08659
   A11        2.10194  -0.00001   0.00000  -0.00046  -0.00045   2.10149
   A12        2.09551   0.00001   0.00000  -0.00056  -0.00055   2.09496
   A13        2.11224  -0.00003   0.00000  -0.00254  -0.00255   2.10969
   A14        2.05626   0.00004   0.00000   0.00344   0.00343   2.05969
   A15        2.11465  -0.00001   0.00000  -0.00099  -0.00102   2.11363
   A16        2.07544   0.00003   0.00000   0.00253   0.00252   2.07796
   A17        2.07567  -0.00003   0.00000   0.00142   0.00141   2.07708
   A18        2.13207   0.00000   0.00000  -0.00391  -0.00393   2.12814
   A19        1.76552   0.00007   0.00000   0.00162   0.00162   1.76713
   A20        2.13671   0.00004   0.00000  -0.00366  -0.00366   2.13305
   A21        2.06917  -0.00008   0.00000   0.00092   0.00092   2.07009
   A22        2.07575   0.00004   0.00000   0.00260   0.00259   2.07834
   A23        2.11046  -0.00007   0.00000  -0.00159  -0.00162   2.10883
   A24        2.11394  -0.00005   0.00000  -0.00306  -0.00306   2.11088
   A25        2.05843   0.00013   0.00000   0.00445   0.00445   2.06287
   A26        1.76936   0.00001   0.00000   0.00306   0.00309   1.77245
   A27        1.87323   0.00018   0.00000   0.00779   0.00780   1.88103
   A28        1.83642  -0.00013   0.00000  -0.01481  -0.01481   1.82160
   A29        2.08407  -0.00001   0.00000   0.00115   0.00114   2.08521
   A30        2.09692   0.00002   0.00000  -0.00053  -0.00053   2.09638
   A31        2.10215  -0.00001   0.00000  -0.00058  -0.00058   2.10156
   A32        2.09116   0.00003   0.00000   0.00084   0.00084   2.09201
   A33        2.08946   0.00000   0.00000  -0.00037  -0.00037   2.08909
   A34        2.10255  -0.00002   0.00000  -0.00048  -0.00048   2.10207
   A35        2.10519  -0.00001   0.00000  -0.00115  -0.00115   2.10404
   A36        2.09539   0.00001   0.00000   0.00049   0.00049   2.09588
   A37        2.08249   0.00000   0.00000   0.00067   0.00067   2.08316
   A38        2.09558   0.00000   0.00000  -0.00039  -0.00040   2.09518
   A39        2.09109   0.00000   0.00000   0.00006   0.00007   2.09116
   A40        2.09649   0.00001   0.00000   0.00031   0.00031   2.09680
   A41        1.62793   0.00014   0.00000  -0.06804  -0.06782   1.56011
   A42        1.72184   0.00020   0.00000  -0.01872  -0.01833   1.70350
   A43        1.73454   0.00056   0.00000  -0.02354  -0.02301   1.71153
   A44        2.07901  -0.00003   0.00000   0.01013   0.00749   2.08650
   A45        2.09769  -0.00028   0.00000   0.01500   0.01223   2.10992
   A46        2.02833  -0.00007   0.00000   0.02108   0.01943   2.04776
   A47        1.75596   0.03286   0.00000  -0.05187  -0.05187   1.70409
   A48        1.90112  -0.00015   0.00000  -0.00384  -0.00383   1.89729
   A49        2.01964   0.00032   0.00000  -0.00854  -0.00855   2.01109
   A50        1.94230  -0.00011   0.00000  -0.00224  -0.00223   1.94006
   A51        1.84268  -0.00008   0.00000   0.00537   0.00533   1.84802
   A52        1.78186   0.00006   0.00000   0.00476   0.00473   1.78659
   A53        1.95682  -0.00008   0.00000   0.00626   0.00624   1.96305
   A54        1.83127  -0.00012   0.00000  -0.00204  -0.00203   1.82924
   A55        2.01731   0.00024   0.00000  -0.00465  -0.00464   2.01267
   A56        1.91177  -0.00006   0.00000   0.00057   0.00058   1.91235
   A57        1.91016  -0.00013   0.00000   0.00546   0.00545   1.91560
   A58        1.84192   0.00002   0.00000  -0.00701  -0.00702   1.83490
   A59        1.94029   0.00002   0.00000   0.00686   0.00686   1.94715
   A60        1.96566   0.00005   0.00000  -0.00307  -0.00308   1.96259
   A61        1.90893  -0.00005   0.00000   0.00258   0.00258   1.91152
   A62        1.93278   0.00002   0.00000  -0.00137  -0.00138   1.93140
   A63        1.87192  -0.00001   0.00000   0.00188   0.00188   1.87380
   A64        1.89477  -0.00001   0.00000  -0.00101  -0.00102   1.89376
   A65        1.88725  -0.00001   0.00000   0.00124   0.00124   1.88849
   A66        2.05068  -0.00030   0.00000   0.00277   0.00276   2.05344
   A67        2.14803   0.00039   0.00000  -0.00460  -0.00461   2.14342
   A68        2.08425  -0.00009   0.00000   0.00169   0.00169   2.08594
   A69        2.10375   0.00008   0.00000  -0.00129  -0.00129   2.10246
   A70        2.09099  -0.00001   0.00000   0.00081   0.00081   2.09180
   A71        2.08832  -0.00008   0.00000   0.00048   0.00048   2.08880
   A72        2.09398   0.00001   0.00000  -0.00075  -0.00075   2.09323
   A73        2.08470   0.00000   0.00000   0.00090   0.00090   2.08560
   A74        2.10409  -0.00001   0.00000  -0.00014  -0.00014   2.10394
   A75        2.09205  -0.00001   0.00000   0.00020   0.00020   2.09225
   A76        2.09062   0.00000   0.00000  -0.00017  -0.00017   2.09044
   A77        2.10037   0.00001   0.00000  -0.00002  -0.00002   2.10035
   A78        2.10307   0.00003   0.00000  -0.00035  -0.00035   2.10272
   A79        2.08500   0.00000   0.00000   0.00023   0.00023   2.08523
   A80        2.09509  -0.00003   0.00000   0.00012   0.00012   2.09521
   A81        2.08885  -0.00002   0.00000   0.00054   0.00054   2.08939
   A82        2.09742  -0.00001   0.00000  -0.00033  -0.00033   2.09709
   A83        2.09690   0.00003   0.00000  -0.00021  -0.00021   2.09669
    D1       -0.03177   0.00001   0.00000   0.00031   0.00032  -0.03145
    D2        3.13524   0.00001   0.00000  -0.00257  -0.00256   3.13267
    D3        3.09669   0.00000   0.00000   0.00549   0.00550   3.10219
    D4       -0.01948   0.00000   0.00000   0.00261   0.00261  -0.01687
    D5       -0.00525  -0.00003   0.00000   0.00790   0.00790   0.00265
    D6        3.13202   0.00001   0.00000   0.01683   0.01684  -3.13432
    D7       -3.13376  -0.00002   0.00000   0.00274   0.00274  -3.13102
    D8        0.00351   0.00001   0.00000   0.01167   0.01168   0.01519
    D9        0.02706   0.00001   0.00000  -0.00534  -0.00533   0.02173
   D10       -3.11412   0.00000   0.00000  -0.00304  -0.00304  -3.11716
   D11       -3.14013   0.00001   0.00000  -0.00244  -0.00243   3.14063
   D12        0.00188  -0.00001   0.00000  -0.00014  -0.00014   0.00174
   D13        0.01464  -0.00002   0.00000   0.00202   0.00201   0.01666
   D14        3.13626  -0.00001   0.00000   0.00394   0.00393   3.14019
   D15       -3.12736   0.00000   0.00000  -0.00026  -0.00026  -3.12763
   D16       -0.00575   0.00001   0.00000   0.00166   0.00165  -0.00409
   D17       -0.05226   0.00000   0.00000   0.00647   0.00646  -0.04580
   D18        3.08085   0.00000   0.00000  -0.00483  -0.00484   3.07601
   D19        3.10923  -0.00001   0.00000   0.00455   0.00455   3.11378
   D20       -0.04084   0.00000   0.00000  -0.00675  -0.00676  -0.04759
   D21        0.04740   0.00003   0.00000  -0.01138  -0.01137   0.03604
   D22       -3.08972  -0.00001   0.00000  -0.02062  -0.02059  -3.11031
   D23       -3.08543   0.00002   0.00000   0.00028   0.00027  -3.08516
   D24        0.06063  -0.00001   0.00000  -0.00896  -0.00896   0.05168
   D25        2.38798   0.00003   0.00000   0.01348   0.01350   2.40148
   D26       -1.97400  -0.00005   0.00000   0.00103   0.00105  -1.97296
   D27       -0.76210   0.00004   0.00000   0.00216   0.00216  -0.75994
   D28        1.15910  -0.00004   0.00000  -0.01030  -0.01029   1.14881
   D29       -2.46133  -0.00002   0.00000   0.00109   0.00112  -2.46022
   D30        0.67579   0.00001   0.00000   0.01034   0.01034   0.68613
   D31       -0.72067  -0.00001   0.00000  -0.00599  -0.00600  -0.72666
   D32        2.48150  -0.00002   0.00000  -0.00327  -0.00328   2.47822
   D33        0.01906   0.00001   0.00000   0.00069   0.00069   0.01975
   D34       -3.09303  -0.00008   0.00000   0.00905   0.00904  -3.08399
   D35        3.09986   0.00001   0.00000  -0.00211  -0.00209   3.09776
   D36       -0.01224  -0.00008   0.00000   0.00626   0.00625  -0.00598
   D37        3.06346   0.00005   0.00000  -0.00853  -0.00853   3.05492
   D38       -0.07041   0.00002   0.00000  -0.00558  -0.00559  -0.07599
   D39       -0.01972   0.00005   0.00000  -0.00568  -0.00568  -0.02540
   D40        3.12961   0.00002   0.00000  -0.00274  -0.00274   3.12687
   D41        0.71761  -0.00005   0.00000   0.00202   0.00202   0.71963
   D42       -1.23176  -0.00021   0.00000  -0.00278  -0.00277  -1.23453
   D43       -2.45257   0.00003   0.00000  -0.00621  -0.00623  -2.45880
   D44        1.88125  -0.00013   0.00000  -0.01101  -0.01101   1.87023
   D45        0.03279   0.00006   0.00000  -0.00235  -0.00235   0.03045
   D46       -3.11951   0.00005   0.00000   0.00076   0.00076  -3.11875
   D47       -3.08015  -0.00003   0.00000   0.00587   0.00588  -3.07427
   D48        0.05073  -0.00003   0.00000   0.00898   0.00899   0.05972
   D49       -0.64930   0.00005   0.00000   0.00406   0.00396  -0.64534
   D50       -2.74570   0.00002   0.00000   0.01081   0.01043  -2.73527
   D51        1.46828  -0.00011   0.00000   0.00000   0.00054   1.46882
   D52        1.22517   0.00008   0.00000   0.00435   0.00420   1.22937
   D53       -0.87123   0.00005   0.00000   0.01110   0.01068  -0.86055
   D54       -2.94043  -0.00008   0.00000   0.00029   0.00079  -2.93965
   D55       -0.02126  -0.00001   0.00000  -0.00218  -0.00218  -0.02344
   D56        3.12449  -0.00001   0.00000  -0.00036  -0.00036   3.12413
   D57        3.13107   0.00000   0.00000  -0.00531  -0.00530   3.12578
   D58       -0.00635  -0.00001   0.00000  -0.00349  -0.00348  -0.00984
   D59       -0.01043  -0.00002   0.00000   0.00267   0.00267  -0.00776
   D60       -3.13529   0.00000   0.00000   0.00150   0.00149  -3.13380
   D61        3.12697  -0.00002   0.00000   0.00084   0.00084   3.12781
   D62        0.00211   0.00000   0.00000  -0.00034  -0.00034   0.00177
   D63        0.03120   0.00000   0.00000   0.00128   0.00128   0.03248
   D64       -3.11815   0.00003   0.00000  -0.00168  -0.00168  -3.11983
   D65       -3.12700  -0.00002   0.00000   0.00245   0.00245  -3.12456
   D66        0.00683   0.00001   0.00000  -0.00051  -0.00051   0.00633
   D67        3.01935  -0.00027   0.00000   0.00708   0.00699   3.02633
   D68       -1.48722   0.00003   0.00000  -0.05235  -0.05227  -1.53948
   D69        1.22451  -0.00096   0.00000   0.07330   0.07331   1.29782
   D70       -0.27067  -0.00011   0.00000  -0.00784  -0.00781  -0.27847
   D71       -2.34240  -0.00010   0.00000  -0.00633  -0.00631  -2.34872
   D72        1.68051  -0.00018   0.00000  -0.00547  -0.00545   1.67506
   D73       -1.99293  -0.00038   0.00000   0.08028   0.08035  -1.91258
   D74        2.21851  -0.00038   0.00000   0.08179   0.08184   2.30035
   D75       -0.04175  -0.00045   0.00000   0.08266   0.08270   0.04095
   D76        1.56184   0.00062   0.00000  -0.03915  -0.03922   1.52263
   D77       -0.50990   0.00063   0.00000  -0.03765  -0.03772  -0.54762
   D78       -2.77016   0.00056   0.00000  -0.03678  -0.03686  -2.80703
   D79        2.88334   0.00015   0.00000  -0.00204  -0.00203   2.88130
   D80       -1.29438   0.00004   0.00000   0.00060   0.00062  -1.29377
   D81        0.91335   0.00021   0.00000   0.00676   0.00677   0.92013
   D82       -1.66525   0.00059   0.00000  -0.09335  -0.09361  -1.75886
   D83        0.44022   0.00048   0.00000  -0.09070  -0.09096   0.34926
   D84        2.64796   0.00065   0.00000  -0.08454  -0.08480   2.56316
   D85        1.05847  -0.00037   0.00000   0.02624   0.02649   1.08496
   D86       -3.11925  -0.00048   0.00000   0.02889   0.02914  -3.09011
   D87       -0.91151  -0.00031   0.00000   0.03505   0.03530  -0.87621
   D88        1.76826   0.00008   0.00000   0.00943   0.00944   1.77769
   D89       -1.35011   0.00020   0.00000   0.01649   0.01649  -1.33362
   D90       -0.33541   0.00013   0.00000   0.01560   0.01563  -0.31979
   D91        2.82940   0.00026   0.00000   0.02266   0.02268   2.85208
   D92       -2.26172   0.00014   0.00000   0.00435   0.00433  -2.25740
   D93        0.90309   0.00026   0.00000   0.01141   0.01138   0.91447
   D94        1.36881   0.00005   0.00000  -0.01617  -0.01616   1.35265
   D95       -2.83475   0.00004   0.00000  -0.01402  -0.01402  -2.84877
   D96       -0.75657   0.00001   0.00000  -0.01171  -0.01171  -0.76828
   D97       -2.85224  -0.00004   0.00000  -0.01785  -0.01785  -2.87009
   D98       -0.77260  -0.00005   0.00000  -0.01570  -0.01571  -0.78832
   D99        1.30557  -0.00009   0.00000  -0.01339  -0.01340   1.29217
   D100      -0.82441  -0.00008   0.00000  -0.01910  -0.01909  -0.84350
   D101       1.25522  -0.00009   0.00000  -0.01695  -0.01695   1.23827
   D102      -2.94979  -0.00013   0.00000  -0.01464  -0.01463  -2.96442
   D103      -3.08872   0.00009   0.00000   0.00424   0.00425  -3.08447
   D104       0.03603   0.00005   0.00000   0.00434   0.00436   0.04039
   D105       0.03053  -0.00002   0.00000  -0.00264  -0.00265   0.02788
   D106      -3.12791  -0.00006   0.00000  -0.00254  -0.00254  -3.13045
   D107       3.09270  -0.00010   0.00000  -0.00497  -0.00496   3.08774
   D108      -0.01801  -0.00004   0.00000  -0.00536  -0.00535  -0.02337
   D109      -0.02524   0.00002   0.00000   0.00221   0.00221  -0.02303
   D110      -3.13596   0.00009   0.00000   0.00181   0.00181  -3.13414
   D111      -0.02555   0.00000   0.00000   0.00128   0.00128  -0.02427
   D112       3.13462  -0.00001   0.00000   0.00069   0.00069   3.13531
   D113       3.13285   0.00004   0.00000   0.00117   0.00118   3.13403
   D114       0.00984   0.00002   0.00000   0.00058   0.00058   0.01042
   D115       0.01523   0.00000   0.00000  -0.00044  -0.00044   0.01479
   D116      -3.13518   0.00001   0.00000  -0.00025  -0.00025  -3.13543
   D117       3.12560  -0.00007   0.00000  -0.00003  -0.00002   3.12558
   D118      -0.02481  -0.00005   0.00000   0.00016   0.00016  -0.02465
   D119       0.01512   0.00001   0.00000   0.00056   0.00056   0.01568
   D120      -3.13208  -0.00001   0.00000  -0.00040  -0.00040  -3.13248
   D121       3.13803   0.00003   0.00000   0.00115   0.00115   3.13919
   D122      -0.00917   0.00001   0.00000   0.00019   0.00019  -0.00898
   D123      -0.01008  -0.00001   0.00000  -0.00097  -0.00097  -0.01105
   D124       3.13712   0.00001   0.00000  -0.00001  -0.00001   3.13711
   D125       3.14038  -0.00003   0.00000  -0.00116  -0.00116   3.13922
   D126       0.00440  -0.00001   0.00000  -0.00020  -0.00020   0.00420
         Item               Value     Threshold  Converged?
 Maximum Force            0.032855     0.000450     NO 
 RMS     Force            0.002506     0.000300     NO 
 Maximum Displacement     0.126662     0.001800     NO 
 RMS     Displacement     0.032312     0.001200     NO 
 Predicted change in Energy=-3.628760D-04
 GradGradGradGradGradGradGradGradGradGradGradGradGradGradGradGradGradGrad

                          Input orientation:                          
 ---------------------------------------------------------------------
 Center     Atomic      Atomic             Coordinates (Angstroms)
 Number     Number       Type             X           Y           Z
 ---------------------------------------------------------------------
      1          6           0       -4.315254   -1.364921    0.868620
      2          6           0       -4.868475   -2.392763    0.111974
      3          6           0       -4.312821   -2.743983   -1.118157
      4          6           0       -3.182881   -2.081320   -1.582035
      5          6           0       -2.601781   -1.081241   -0.800495
      6          6           0       -3.172429   -0.699995    0.417064
      7         16           0       -2.483601    0.600152    1.410836
      8          6           0       -2.005888    1.772469    0.165013
      9          6           0       -1.399911    1.381526   -1.033689
     10         16           0       -1.101635   -0.331758   -1.385182
     11          6           0       -0.973572    2.329009   -1.964119
     12          6           0       -1.120908    3.683234   -1.679042
     13          6           0       -1.716245    4.079622   -0.483813
     14          6           0       -2.175071    3.131373    0.427128
     15          1           0       -1.839499    5.134529   -0.261114
     16          1           0       -2.656167    3.447699    1.347247
     17          1           0       -0.524104    2.009997   -2.899618
     18          1           0       -0.775732    4.423316   -2.392980
     19          1           0       -4.773402   -1.071375    1.807840
     20          1           0       -2.742619   -2.348730   -2.537725
     21          1           0       -5.751291   -2.907254    0.477202
     22          1           0       -4.759164   -3.530521   -1.717099
     23          6           0        0.628539   -0.938851    0.092249
     24          1           0       -0.061187   -0.863407    0.912660
     25          6           0        1.567807    0.222616   -0.209083
     26          1           0        1.251200    0.696336   -1.139390
     27          6           0        0.963876   -2.270639   -0.512250
     28          1           0        1.935153   -2.536779   -0.081886
     29          6           0       -0.042355   -3.382056   -0.239422
     30          1           0       -0.933447   -3.300714   -0.865449
     31          1           0        0.417516   -4.351268   -0.450801
     32          1           0       -0.352711   -3.372658    0.808839
     33          1           0        1.149944   -2.150173   -1.586023
     34          6           0        3.019924   -0.157163   -0.410627
     35          6           0        3.497806   -0.219566   -1.721843
     36          6           0        3.872579   -0.476175    0.648287
     37          6           0        4.805516   -0.628905   -1.978787
     38          1           0        2.841611    0.037731   -2.549915
     39          6           0        5.179228   -0.879154    0.390420
     40          1           0        3.499327   -0.434363    1.665509
     41          6           0        5.652296   -0.950740   -0.920875
     42          1           0        5.163495   -0.678918   -3.002614
     43          1           0        5.834061   -1.130977    1.219137
     44          1           0        6.674287   -1.261936   -1.115441
     45         35           0        1.346163    1.665278    1.091922
     46         17           0        1.330643   -1.678420    2.558859
 ---------------------------------------------------------------------
                    Distance matrix (angstroms):
                    1          2          3          4          5
     1  C    0.000000
     2  C    1.391052   0.000000
     3  C    2.418492   1.394751   0.000000
     4  C    2.793064   2.409957   1.389629   0.000000
     5  C    2.408819   2.773192   2.406923   1.395937   0.000000
     6  C    1.397168   2.415599   2.799158   2.429931   1.397654
     7  S    2.740523   4.041313   4.574396   4.078795   2.780474
     8  C    3.958718   5.054342   5.231329   4.391945   3.070985
     9  C    4.434069   5.252498   5.050940   3.933315   2.750289
    10  S    4.058866   4.547341   4.025152   2.726042   1.775957
    11  C    5.730302   6.463402   6.132004   4.947528   3.954097
    12  C    6.494482   7.360010   7.198057   6.123008   5.066069
    13  C    6.182796   7.223800   7.328450   6.427622   5.245853
    14  C    4.999195   6.153846   6.440317   5.676670   4.408543
    15  H    7.046170   8.122439   8.301975   7.457747   6.285523
    16  H    5.113019   6.366413   6.867288   6.279186   5.012689
    17  H    6.321591   6.879502   6.334691   5.054107   4.275373
    18  H    7.527944   8.335723   8.093599   6.983000   6.014201
    19  H    1.085451   2.151991   3.401648   3.878273   3.394031
    20  H    3.878691   3.397368   2.153354   1.085671   2.155071
    21  H    2.143409   1.085106   2.154303   3.394017   3.858270
    22  H    3.401885   2.156838   1.084710   2.145482   3.390197
    23  C    5.022487   5.686072   5.398206   4.316872   3.354435
    24  H    4.283753   5.107842   5.073182   4.177534   3.071965
    25  C    6.188063   6.954784   6.648979   5.455470   4.408546
    26  H    6.266282   6.968420   6.541756   5.250941   4.256770
    27  C    5.531396   5.866933   5.332421   4.286709   3.769836
    28  H    6.429954   6.807913   6.336716   5.352771   4.818585
    29  C    4.853273   4.938989   4.406381   3.654781   3.487007
    30  H    4.265080   4.155019   3.434237   2.657136   2.777341
    31  H    5.749631   5.665171   5.040320   4.403999   4.464473
    32  H    4.442558   4.673108   4.448710   3.923479   3.591499
    33  H    6.042374   6.258068   5.514827   4.333374   3.979336
    34  C    7.543208   8.215708   7.807777   6.599194   5.710472
    35  C    8.310610   8.836308   8.230614   6.936660   6.228670
    36  C    8.238872   8.964763   8.675486   7.571680   6.662013
    37  C    9.583209  10.053287   9.399910   8.129047   7.514056
    38  H    8.054472   8.511074   7.808570   6.459231   5.826069
    39  C    9.518920  10.164885   9.790424   8.675290   7.874213
    40  H    7.910034   8.733207   8.608879   7.609922   6.612348
    41  C   10.135378  10.669248  10.127103   8.931724   8.255987
    42  H   10.261760  10.643230   9.880093   8.581769   8.081504
    43  H   10.158060  10.833383  10.536790   9.489729   8.674377
    44  H   11.167682  11.662791  11.086615   9.902165   9.283172
    45  Br   6.425232   7.486636   7.506672   6.457498   5.168256
    46  Cl   5.901809   6.702731   6.819426   6.138504   5.206327
                    6          7          8          9         10
     6  C    0.000000
     7  S    1.775514   0.000000
     8  C    2.745437   1.776122   0.000000
     9  C    3.095033   2.785791   1.398903   0.000000
    10  S    2.769815   3.255151   2.765601   1.774220   0.000000
    11  C    4.436199   4.081599   2.430764   1.394700   2.726031
    12  C    5.274002   4.572710   2.799063   2.406696   4.025778
    13  C    5.077085   4.035498   2.414089   2.771671   4.544281
    14  C    3.959065   2.733120   1.394255   2.407660   4.053394
    15  H    6.023146   4.875536   3.393040   3.856831   5.629233
    16  H    4.281954   2.853480   2.151032   3.393539   4.915998
    17  H    5.035679   4.940375   3.412340   2.154926   2.847960
    18  H    6.315759   5.657068   3.883762   3.389655   4.871611
    19  H    2.152974   2.862657   4.294818   5.046925   4.921819
    20  H    3.410842   4.934991   4.983156   4.240259   2.844180
    21  H    3.395017   4.883787   6.002109   6.293721   5.632136
    22  H    3.883846   5.659031   6.264549   5.989977   4.870295
    23  C    3.822291   3.713841   3.781104   3.281234   2.354753
    24  H    3.154702   2.873721   3.359862   3.258862   2.577840
    25  C    4.869611   4.379564   3.913220   3.290957   2.969252
    26  H    4.892932   4.523455   3.669897   2.740264   2.579384
    27  C    4.521014   4.881066   5.062104   4.381518   2.964389
    28  H    5.450699   5.620849   5.844859   5.232752   3.972754
    29  C    4.173942   4.953889   5.530656   5.016526   3.426246
    30  H    3.663553   4.775061   5.286697   4.708425   3.018793
    31  H    5.193524   6.033137   6.614549   6.042162   4.397425
    32  H    3.904795   4.548221   5.442410   5.205170   3.823831
    33  H    4.979788   5.454183   5.330340   4.390870   2.901134
    34  C    6.270962   5.846370   5.414205   4.721304   4.238807
    35  C    7.021237   6.801680   6.149721   5.198527   4.613110
    36  C    7.052354   6.491608   6.312394   5.837743   5.375746
    37  C    8.330231   8.132118   7.533770   6.591082   5.944333
    38  H    6.746545   6.660461   5.820514   4.700557   4.128233
    39  C    8.353621   7.870740   7.662102   7.100975   6.549935
    40  H    6.792753   6.077047   6.117923   5.880957   5.521421
    41  C    8.929095   8.604358   8.200171   7.428716   6.798110
    42  H    9.010120   8.921470   8.212381   7.155445   6.479850
    43  H    9.052399   8.498062   8.426504   7.982371   7.451517
    44  H    9.981091   9.680721   9.283998   8.496308   7.836004
    45  Br   5.144669   3.987893   3.479496   3.484202   4.014462
    46  Cl   5.081561   4.588933   5.363914   5.452119   4.825447
                   11         12         13         14         15
    11  C    0.000000
    12  C    1.391727   0.000000
    13  C    2.409879   1.392883   0.000000
    14  C    2.793823   2.419042   1.392664   0.000000
    15  H    3.394259   2.152475   1.085179   2.144509   0.000000
    16  H    3.879141   3.401605   2.153035   1.085418   2.469648
    17  H    1.085794   2.155389   3.397155   3.879487   4.295890
    18  H    2.146901   1.084700   2.155832   3.402981   2.486419
    19  H    6.342633   6.935804   6.413319   5.130378   7.169491
    20  H    5.033864   6.304908   6.826105   6.256515   7.873864
    21  H    7.497005   8.338128   8.125367   7.018324   8.973155
    22  H    6.980388   8.079395   8.288222   7.460300   9.258911
    23  C    4.180229   5.249925   5.569105   4.953695   6.565212
    24  H    4.393156   5.339651   5.396563   4.545603   6.365168
    25  C    3.738402   4.622321   5.073162   4.782757   5.978238
    26  H    2.880175   3.852231   4.547762   4.485835   5.479173
    27  C    5.197921   6.415320   6.892727   6.318002   7.922025
    28  H    5.973222   7.111890   7.567762   7.020042   8.551555
    29  C    6.038047   7.290687   7.651032   6.886038   8.704161
    30  H    5.736067   7.033677   7.431540   6.677134   8.505261
    31  H    6.989374   8.272155   8.696778   7.967570   9.752458
    32  H    6.370539   7.520990   7.685483   6.765287   8.702158
    33  H    4.971454   6.260517   6.945521   6.557685   7.984926
    34  C    4.954028   5.788265   6.355077   6.205181   7.185982
    35  C    5.152393   6.047000   6.870376   6.930253   7.699798
    36  C    6.178907   6.903047   7.298760   7.045380   8.058215
    37  C    6.492097   7.335318   8.181598   8.285934   8.962354
    38  H    4.488734   5.454326   6.432707   6.603067   7.288947
    39  C    7.327559   8.049210   8.538226   8.376837   9.265604
    40  H    6.388838   7.034714   7.224808   6.815193   7.951571
    41  C    7.466408   8.241652   8.932580   8.930198   9.674336
    42  H    6.913009   7.763629   8.736068   8.951871   9.505467
    43  H    8.273360   8.941346   9.330461   9.107200  10.016547
    44  H    8.491460   9.248645   9.966556   9.999591  10.683126
    45  Br   3.893725   4.223367   4.205989   3.871753   4.900495
    46  Cl   6.467320   7.260664   7.190023   6.322058   8.026102
                   16         17         18         19         20
    16  H    0.000000
    17  H    4.964730   0.000000
    18  H    4.298507   2.478731   0.000000
    19  H    5.011673   7.050642   7.988735   0.000000
    20  H    6.978472   4.904210   7.053382   4.963834   0.000000
    21  H    7.121953   7.931315   9.312969   2.469274   4.295793
    22  H    7.906224   7.073290   8.921215   4.297999   2.477198
    23  C    5.621933   4.356095   6.074634   5.669372   4.502136
    24  H    5.050586   4.796270   6.275927   4.800997   4.615346
    25  C    5.537624   3.848351   5.282751   6.778889   5.533007
    26  H    5.387102   2.824148   4.423835   6.935907   5.213287
    27  C    7.018677   5.122251   7.167455   6.303762   4.224542
    28  H    7.677019   5.887337   7.818758   7.122021   5.286593
    29  C    7.482987   6.031830   8.130159   5.649189   3.693425
    30  H    7.307864   5.701672   7.875206   5.182826   2.641191
    31  H    8.573470   6.881064   9.065827   6.542537   4.283908
    32  H    7.218938   6.538731   8.438471   5.082953   4.237875
    33  H    7.377448   4.672792   6.897113   6.911450   4.012133
    34  C    6.950047   4.842705   6.270367   8.154343   6.521841
    35  C    7.793557   4.746985   6.345857   9.033113   6.643938
    36  C    7.649173   6.172479   7.406828   8.743673   7.577465
    37  C    9.130055   6.018022   7.539683  10.309704   7.761736
    38  H    7.552570   3.916652   5.687104   8.843561   6.072806
    39  C    9.001700   7.190240   8.445416  10.054893   8.572593
    40  H    7.284353   6.557689   7.638357   8.298439   7.764913
    41  C    9.670636   7.129468   8.506886  10.777552   8.662747
    42  H    9.853799   6.292031   7.853589  11.047009   8.093888
    43  H    9.647002   8.200983   9.358788  10.623954   9.442266
    44  H   10.737917   8.105904   9.458170  11.816576   9.585517
    45  Br   4.388720   4.421439   4.924810   6.741727   6.782679
    46  Cl   6.606039   6.843938   8.135644   6.179960   6.558655
                   21         22         23         24         25
    21  H    0.000000
    22  H    2.487516   0.000000
    23  C    6.687677   6.246425   0.000000
    24  H    6.061701   6.008337   1.074470   0.000000
    25  C    7.989760   7.509375   1.523822   2.256408   0.000000
    26  H    8.039534   7.370518   2.139738   2.892415   1.090927
    27  C    6.817460   5.982654   1.500510   2.249761   2.583208
    28  H    7.715650   6.962422   2.071458   2.788310   2.786644
    29  C    5.773294   4.945083   2.555261   2.769701   3.948064
    30  H    5.016886   3.926096   2.989211   3.140537   4.370463
    31  H    6.403166   5.392137   3.461795   3.775362   4.722501
    32  H    5.428742   5.081545   2.720251   2.528261   4.201256
    33  H    7.242728   6.069604   2.134424   3.060396   2.775014
    34  C    9.235012   8.579080   2.565666   3.426822   1.514429
    35  C    9.879537   8.896066   3.470014   4.474547   2.491759
    36  C    9.927652   9.456799   3.323709   3.961610   2.556436
    37  C   11.075600   9.998547   4.672515   5.665708   3.786779
    38  H    9.574671   8.437878   3.582238   4.607354   2.671376
    39  C   11.117417  10.499667   4.560838   5.266397   3.823044
    40  H    9.648895   9.446210   3.312262   3.664440   2.770647
    41  C   11.654371  10.755823   5.124910   6.001114   4.308882
    42  H   11.670781  10.404006   5.496505   6.531516   4.641718
    43  H   11.744190  11.251475   5.329564   5.909270   4.698185
    44  H   12.634816  11.671858   6.173652   7.045469   5.394582
    45  Br   8.465210   8.494818   2.880246   2.899485   1.955253
    46  Cl   7.483122   7.668106   2.669097   2.304650   3.366258
                   26         27         28         29         30
    26  H    0.000000
    27  C    3.046112   0.000000
    28  H    3.469747   1.095181   0.000000
    29  C    4.372244   1.523872   2.156351   0.000000
    30  H    4.563347   2.187610   3.070250   1.092049   0.000000
    31  H    5.162121   2.152046   2.394095   1.093405   1.760880
    32  H    4.787989   2.166362   2.593532   1.093280   1.773604
    33  H    2.883115   1.096413   1.740243   2.180011   2.486662
    34  C    2.094741   2.950329   2.635787   4.450484   5.071284
    35  C    2.495069   3.477185   3.240497   4.973094   5.464694
    36  C    3.382632   3.609362   2.921106   4.955692   5.776443
    37  C    3.885102   4.427665   3.934107   5.840128   6.427579
    38  H    2.225477   3.606457   3.679801   5.034937   5.313539
    39  C    4.500211   4.529927   3.673529   5.824616   6.693725
    40  H    3.768291   3.813535   3.149632   4.986098   5.854161
    41  C    4.704281   4.887780   4.127539   6.229345   6.992672
    42  H    4.546315   5.135395   4.733337   6.484062   6.972373
    43  H    5.468486   5.292941   4.344010   6.459646   7.406242
    44  H    5.765872   5.830104   5.015262   7.097578   7.880148
    45  Br   2.434465   4.267429   4.402501   5.401485   5.804222
    46  Cl   4.395774   3.149120   2.841787   3.552166   4.414049
                   31         32         33         34         35
    31  H    0.000000
    32  H    1.771333   0.000000
    33  H    2.582634   3.080229   0.000000
    34  C    4.936057   4.816760   2.974974   0.000000
    35  C    5.307984   5.583263   3.042720   1.396980   0.000000
    36  C    5.306769   5.125277   3.899635   1.396456   2.413259
    37  C    5.953593   6.473511   3.978910   2.422809   1.394161
    38  H    5.435607   5.754622   2.928779   2.155535   1.087427
    39  C    5.952909   6.082351   4.664435   2.413617   2.779190
    40  H    5.414653   4.919924   4.363034   2.148722   3.394156
    41  C    6.259991   6.702068   4.706616   2.796338   2.412052
    42  H    6.520906   7.225782   4.503322   3.403751   2.150790
    43  H    6.519043   6.593150   5.554155   3.394674   3.864987
    44  H    7.009487   7.585296   5.615049   3.882224   3.397689
    45  Br   6.280223   5.324200   4.665572   2.894895   4.012415
    46  Cl   4.127466   2.960861   4.175555   3.739752   5.014904
                   36         37         38         39         40
    36  C    0.000000
    37  C    2.791991   0.000000
    38  H    3.399336   2.151166   0.000000
    39  C    1.391482   2.411520   3.866614   0.000000
    40  H    1.084346   3.876193   4.292466   2.155402   0.000000
    41  C    2.419685   1.392764   3.395703   1.395856   3.404601
    42  H    3.877711   1.085758   2.471774   3.398973   4.961918
    43  H    2.145238   3.396572   4.952412   1.085814   2.476994
    44  H    3.402606   2.153695   4.293747   2.156233   4.301039
    45  Br   3.341468   5.163298   4.260076   4.653883   3.061635
    46  Cl   3.399576   5.810891   5.597122   4.489160   2.654984
                   41         42         43         44         45
    41  C    0.000000
    42  H    2.155562   0.000000
    43  H    2.155267   4.298511   0.000000
    44  H    1.085893   2.486730   2.484630   0.000000
    45  Br   5.425651   6.068978   5.289277   6.467607   0.000000
    46  Cl   5.595959   6.827864   4.730256   6.498344   3.651364
                   46
    46  Cl   0.000000
 Stoichiometry    C22H20BrClS2
 Framework group  C1[X(C22H20BrClS2)]
 Deg. of freedom   132
 Full point group                 C1      NOp   1
 Largest Abelian subgroup         C1      NOp   1
 Largest concise Abelian subgroup C1      NOp   1
                         Standard orientation:                         
 ---------------------------------------------------------------------
 Center     Atomic      Atomic             Coordinates (Angstroms)
 Number     Number       Type             X           Y           Z
 ---------------------------------------------------------------------
      1          6           0       -4.305651   -1.359591    0.902476
      2          6           0       -4.871836   -2.373386    0.136526
      3          6           0       -4.333912   -2.705469   -1.106731
      4          6           0       -3.208646   -2.037925   -1.574952
      5          6           0       -2.614320   -1.052368   -0.784954
      6          6           0       -3.167328   -0.690019    0.446435
      7         16           0       -2.461601    0.591778    1.452119
      8          6           0       -1.997801    1.783465    0.219487
      9          6           0       -1.409237    1.411022   -0.993694
     10         16           0       -1.120300   -0.296903   -1.377574
     11          6           0       -0.993105    2.372794   -1.914029
     12          6           0       -1.132969    3.722450   -1.604563
     13          6           0       -1.710928    4.100370   -0.394909
     14          6           0       -2.159811    3.138233    0.506374
     15          1           0       -1.828351    5.151727   -0.153094
     16          1           0       -2.627496    3.440397    1.438093
     17          1           0       -0.557260    2.068279   -2.860739
     18          1           0       -0.795592    4.473451   -2.310785
     19          1           0       -4.750191   -1.080579    1.852602
     20          1           0       -2.782146   -2.290487   -2.540867
     21          1           0       -5.750952   -2.891739    0.505201
     22          1           0       -4.790444   -3.480872   -1.712474
     23          6           0        0.628221   -0.932625    0.065824
     24          1           0       -0.050069   -0.869151    0.896716
     25          6           0        1.566363    0.231415   -0.229018
     26          1           0        1.238371    0.721283   -1.146935
     27          6           0        0.951778   -2.254996   -0.565187
     28          1           0        1.928118   -2.530591   -0.152599
     29          6           0       -0.053577   -3.368358   -0.297099
     30          1           0       -0.952892   -3.274479   -0.909463
     31          1           0        0.400812   -4.335033   -0.530773
     32          1           0       -0.349606   -3.375620    0.755315
     33          1           0        1.123526   -2.117164   -1.639258
     34          6           0        3.014593   -0.148470   -0.456642
     35          6           0        3.474411   -0.190242   -1.775117
     36          6           0        3.880741   -0.487082    0.585095
     37          6           0        4.777416   -0.598414   -2.056646
     38          1           0        2.807684    0.082356   -2.589771
     39          6           0        5.182690   -0.888877    0.302764
     40          1           0        3.521486   -0.461268    1.607873
     41          6           0        5.637669   -0.939817   -1.015877
     42          1           0        5.121288   -0.632281   -3.085954
     43          1           0        5.848078   -1.156008    1.118172
     44          1           0        6.656091   -1.250206   -1.229513
     45         35           0        1.366265    1.652802    1.098624
     46         17           0        1.361890   -1.714749    2.510019
 ---------------------------------------------------------------------
 Rotational constants (GHZ):           0.2154011           0.1216535           0.1018697
 Standard basis: 6-31+G(d,p) (6D, 7F)
 There are   621 symmetry adapted cartesian basis functions of A   symmetry.
 There are   621 symmetry adapted basis functions of A   symmetry.
   621 basis functions,  1099 primitive gaussians,   621 cartesian basis functions
   118 alpha electrons      118 beta electrons
       nuclear repulsion energy      3495.7680124367 Hartrees.
 NAtoms=   46 NActive=   46 NUniq=   46 SFac= 1.00D+00 NAtFMM=   60 NAOKFM=F Big=F
 Integral buffers will be    131072 words long.
 Raffenetti 2 integral format.
 Two-electron integral symmetry is turned on.
 Nuclear repulsion after empirical dispersion term =     3495.7241642216 Hartrees.
 ------------------------------------------------------------------------------
 Polarizable Continuum Model (PCM)
 =================================
 Model                : PCM.
 Atomic radii         : SMD-Coulomb.
 Polarization charges : Total charges.
 Charge compensation  : None.
 Solution method      : Matrix inversion.
 Cavity type          : VdW (van der Waals Surface) (Alpha=1.000).
 Cavity algorithm     : GePol (No added spheres)
                        Default sphere list used, NSphG=   46.
                        Lebedev-Laikov grids with approx.  5.0 points / Ang**2.
                        Smoothing algorithm: York/Karplus (Gamma=1.0000).
                        Polarization charges: spherical gaussians, with
                                              point-specific exponents (IZeta= 3).
                        Self-potential: point-specific (ISelfS= 7).
                        Self-field    : sphere-specific E.n sum rule (ISelfD= 2).
 1st derivatives      : Analytical E(r).r(x)/FMM algorithm (CHGder, D1EAlg=3).
                        Cavity 1st derivative terms included.
 Solvent              : Dichloromethane, Eps=   8.930000 Eps(inf)=   2.028346
 ------------------------------------------------------------------------------
 ------------------------------------------------------------------------------
 Atomic radii for non-electrostatic terms: SMD-CDS.
 ------------------------------------------------------------------------------
 Nuclear repulsion after PCM non-electrostatic terms =     3495.7075070153 Hartrees.
 One-electron integrals computed using PRISM.
 NBasis=   621 RedAO= T EigKep=  1.04D-06  NBF=   621
 NBsUse=   619 1.00D-06 EigRej=  9.65D-07 NBFU=   619
 Initial guess from the checkpoint file:  "/home/ansgus3642/gaussian/scratch/Gau-116737.chk"
 B after Tr=     0.000000    0.000000    0.000000
         Rot=    0.999987   -0.003975   -0.003013    0.000520 Ang=  -0.57 deg.
 ExpMin= 3.50D-02 ExpMax= 5.74D+05 ExpMxC= 5.74D+03 IAcc=3 IRadAn=         5 AccDes= 0.00D+00
 Harris functional with IExCor= 4639 and IRadAn=       5 diagonalized for initial guess.
 HarFok:  IExCor= 4639 AccDes= 0.00D+00 IRadAn=         5 IDoV= 1 UseB2=F ITyADJ=14
 ICtDFT=  3500011 ScaDFX=  1.000000  1.000000  1.000000  1.000000
 FoFCou: FMM=F IPFlag=           0 FMFlag=      100000 FMFlg1=           0
         NFxFlg=           0 DoJE=T BraDBF=F KetDBF=T FulRan=T
         wScrn=  0.000000 ICntrl=       500 IOpCl=  0 I1Cent=   200000004 NGrid=           0
         NMat0=    1 NMatS0=      1 NMatT0=    0 NMatD0=    1 NMtDS0=    0 NMtDT0=    0
 Petite list used in FoFCou.
 Requested convergence on RMS density matrix=1.00D-08 within 128 cycles.
 Requested convergence on MAX density matrix=1.00D-06.
 Requested convergence on             energy=1.00D-06.
 No special actions if energy rises.
 Inv3:  Mode=1 IEnd=    34925232.
 Iteration    1 A*A^-1 deviation from unit magnitude is 3.44D-15 for     82.
 Iteration    1 A*A^-1 deviation from orthogonality  is 2.33D-15 for   1876    980.
 Iteration    1 A^-1*A deviation from unit magnitude is 3.33D-15 for   2966.
 Iteration    1 A^-1*A deviation from orthogonality  is 2.35D-15 for   1443   1248.
 Error on total polarization charges =  0.05225
 SCF Done:  E(RwB97XD) =  -4678.44227670     A.U. after   20 cycles
            NFock= 20  Conv=0.18D-08     -V/T= 2.0062
 SMD-CDS (non-electrostatic) energy       (kcal/mol) =     -10.45
 (included in total energy above)
 D1PCM: PCM CHGder 1st derivatives, ID1Alg=3 FixD1E=F DoIter=F DoCFld=F I1PDM=0.
 Calling FoFJK, ICntrl=      2127 FMM=F ISym2X=0 I1Cent= 0 IOpClX= 0 NMat=1 NMatS=1 NMatT=0.
 ***** Axes restored to original set *****
 -------------------------------------------------------------------
 Center     Atomic                   Forces (Hartrees/Bohr)
 Number     Number              X              Y              Z
 -------------------------------------------------------------------
      1        6           0.000050650   -0.000008832    0.000018265
      2        6           0.000005323   -0.000047038   -0.000024507
      3        6          -0.000094420    0.000016473    0.000038993
      4        6          -0.000034268    0.000019888    0.000006960
      5        6          -0.000137755   -0.000114515   -0.000111086
      6        6          -0.000093803    0.000098521   -0.000044616
      7       16           0.000013021   -0.000000648   -0.000054561
      8        6          -0.000186260   -0.000043659   -0.000088680
      9        6           0.000357781    0.000263850    0.000217137
     10       16          -0.001122158   -0.000174565   -0.000656715
     11        6          -0.000209157    0.000103246   -0.000010525
     12        6           0.000029025   -0.000033396   -0.000019176
     13        6          -0.000062837    0.000008520    0.000031604
     14        6           0.000084604    0.000097551    0.000036366
     15        1          -0.000000472   -0.000002667   -0.000010954
     16        1          -0.000009608   -0.000009523    0.000007727
     17        1           0.000015251    0.000017749    0.000016312
     18        1           0.000006512    0.000006818   -0.000006129
     19        1          -0.000009358    0.000001549   -0.000016233
     20        1          -0.000026508    0.000022992    0.000006565
     21        1          -0.000012686    0.000013550   -0.000008097
     22        1           0.000007131   -0.000018442    0.000006084
     23        6          -0.003136702    0.003915684   -0.013534328
     24        1          -0.001326108    0.000676040    0.001597374
     25        6           0.001209243   -0.000388059    0.000978565
     26        1          -0.000525449   -0.000153203   -0.000272295
     27        6           0.000709862   -0.000766239    0.001308718
     28        1          -0.000264538   -0.000066280    0.000326588
     29        6          -0.000062728   -0.000187167   -0.000042854
     30        1          -0.000018579    0.000059464    0.000051547
     31        1          -0.000025595    0.000014928   -0.000080070
     32        1           0.000131129   -0.000170993   -0.000003669
     33        1           0.000474918    0.000037232   -0.000103718
     34        6           0.000340986    0.000801814    0.000100149
     35        6           0.000078135    0.000182695    0.000143429
     36        6          -0.000006871   -0.000234993    0.000014548
     37        6          -0.000001910   -0.000075142   -0.000008316
     38        1           0.000046135   -0.000053378   -0.000015359
     39        6          -0.000045759   -0.000103612   -0.000015940
     40        1           0.000025790   -0.000088530   -0.000137073
     41        6           0.000004627    0.000034257   -0.000001808
     42        1          -0.000000826   -0.000022290    0.000006625
     43        1          -0.000002824    0.000002794    0.000004872
     44        1          -0.000003187   -0.000004004    0.000005688
     45       35           0.000058476    0.000189362   -0.000055279
     46       17           0.003771768   -0.003817803    0.010397872
 -------------------------------------------------------------------
 Cartesian Forces:  Max     0.013534328 RMS     0.001613939

 GradGradGradGradGradGradGradGradGradGradGradGradGradGradGradGradGradGrad
 Berny optimization.
 FormGI is forming the generalized inverse of G from B-inverse, IUseBI=4.
 Internal  Forces:  Max     0.016608861 RMS     0.001340216
 Search for a saddle point.
 Step number   3 out of a maximum of  268
 All quantities printed in internal units (Hartrees-Bohrs-Radians)
 Swapping is turned off.
 Update second derivatives using D2CorX and points    2    3
 ITU=  0  0  0
     Eigenvalues ---   -0.01542   0.00142   0.00435   0.00751   0.01043
     Eigenvalues ---    0.01094   0.01228   0.01361   0.01530   0.01603
     Eigenvalues ---    0.01701   0.01798   0.01812   0.01821   0.01835
     Eigenvalues ---    0.01877   0.02032   0.02178   0.02203   0.02260
     Eigenvalues ---    0.02346   0.02446   0.02515   0.02542   0.02595
     Eigenvalues ---    0.02602   0.02749   0.02794   0.02819   0.02827
     Eigenvalues ---    0.02839   0.03023   0.03111   0.03176   0.03403
     Eigenvalues ---    0.03688   0.03748   0.03936   0.04488   0.04601
     Eigenvalues ---    0.04706   0.06183   0.06291   0.06874   0.07680
     Eigenvalues ---    0.07774   0.09231   0.10189   0.10926   0.10973
     Eigenvalues ---    0.11050   0.11348   0.11605   0.11739   0.11778
     Eigenvalues ---    0.12134   0.12230   0.12299   0.12332   0.12340
     Eigenvalues ---    0.12473   0.12529   0.12546   0.12927   0.14191
     Eigenvalues ---    0.14620   0.15633   0.15997   0.16657   0.17030
     Eigenvalues ---    0.17837   0.17930   0.18616   0.18960   0.19235
     Eigenvalues ---    0.19330   0.19396   0.19520   0.19667   0.20283
     Eigenvalues ---    0.20943   0.21749   0.22172   0.22960   0.23231
     Eigenvalues ---    0.24821   0.25218   0.27091   0.27575   0.28967
     Eigenvalues ---    0.29138   0.30304   0.30834   0.31608   0.33012
     Eigenvalues ---    0.33845   0.34409   0.34608   0.34895   0.35014
     Eigenvalues ---    0.35342   0.36261   0.36530   0.36554   0.36610
     Eigenvalues ---    0.36661   0.36666   0.36740   0.36776   0.36794
     Eigenvalues ---    0.36860   0.36954   0.37041   0.37054   0.37453
     Eigenvalues ---    0.38503   0.39246   0.42214   0.42794   0.42923
     Eigenvalues ---    0.43068   0.43321   0.47000   0.48325   0.48434
     Eigenvalues ---    0.48459   0.48498   0.48795   0.51886   0.52238
     Eigenvalues ---    0.52263   0.58792
 Eigenvectors required to have negative eigenvalues:
                          R18       A47       D69       D82       D84
   1                    0.67068  -0.25033   0.23132  -0.23083  -0.21604
                          D83       D74       D73       D75       D78
   1                   -0.20888   0.20841   0.19116   0.17800  -0.15715
 RFO step:  Lambda0=1.399487268D-03 Lambda=-3.14797702D-03.
 Linear search not attempted -- option 19 set.
 Maximum step size (   0.300) exceeded in Quadratic search.
    -- Step size scaled by   0.958
 Iteration  1 RMS(Cart)=  0.03848190 RMS(Int)=  0.00180883
 Iteration  2 RMS(Cart)=  0.00557568 RMS(Int)=  0.00015013
 Iteration  3 RMS(Cart)=  0.00000584 RMS(Int)=  0.00015012
 Iteration  4 RMS(Cart)=  0.00000000 RMS(Int)=  0.00015012
 Variable       Old X    -DE/DX   Delta X   Delta X   Delta X     New X
                                 (Linear)    (Quad)   (Total)
    R1        2.62871   0.00000   0.00000   0.00037   0.00038   2.62909
    R2        2.64027   0.00000   0.00000  -0.00035  -0.00035   2.63991
    R3        2.05120  -0.00001   0.00000  -0.00001  -0.00001   2.05119
    R4        2.63570  -0.00006   0.00000  -0.00037  -0.00036   2.63534
    R5        2.05055   0.00000   0.00000   0.00002   0.00002   2.05057
    R6        2.62602   0.00008   0.00000   0.00097   0.00098   2.62699
    R7        2.04980   0.00001   0.00000   0.00018   0.00018   2.04998
    R8        2.63794   0.00004   0.00000   0.00013   0.00012   2.63806
    R9        2.05162  -0.00002   0.00000   0.00000   0.00000   2.05162
   R10        2.64118   0.00006   0.00000   0.00016   0.00015   2.64133
   R11        3.35607   0.00027   0.00000   0.00092   0.00091   3.35698
   R12        3.35524   0.00001   0.00000   0.00131   0.00132   3.35655
   R13        3.35638  -0.00008   0.00000   0.00131   0.00133   3.35772
   R14        2.64354   0.00000   0.00000   0.00038   0.00038   2.64392
   R15        2.63476   0.00008   0.00000   0.00021   0.00021   2.63497
   R16        3.35279   0.00043   0.00000   0.00203   0.00201   3.35480
   R17        2.63560   0.00004   0.00000   0.00037   0.00037   2.63597
   R18        4.44984   0.00151   0.00000   0.22873   0.22873   4.67857
   R19        2.62998  -0.00001   0.00000   0.00051   0.00051   2.63049
   R20        2.05185  -0.00001   0.00000  -0.00004  -0.00004   2.05182
   R21        2.63217   0.00001   0.00000  -0.00005  -0.00005   2.63212
   R22        2.04979   0.00001   0.00000   0.00020   0.00020   2.04998
   R23        2.63175  -0.00005   0.00000   0.00006   0.00006   2.63181
   R24        2.05069   0.00000   0.00000  -0.00001  -0.00001   2.05068
   R25        2.05114   0.00001   0.00000   0.00006   0.00006   2.05121
   R26        2.03045   0.00737   0.00000   0.00621   0.00621   2.03667
   R27        2.87961   0.00064   0.00000  -0.01676  -0.01676   2.86284
   R28        2.83555   0.00058   0.00000  -0.01899  -0.01899   2.81657
   R29        4.35516   0.01106   0.00000   0.17413   0.17413   4.52929
   R30        2.06155   0.00032   0.00000   0.00180   0.00180   2.06336
   R31        2.86186   0.00030   0.00000   0.00019   0.00019   2.86205
   R32        3.69489   0.00010   0.00000  -0.00185  -0.00185   3.69305
   R33        2.06959  -0.00009   0.00000   0.00278   0.00278   2.07237
   R34        2.87970   0.00018   0.00000  -0.00270  -0.00270   2.87700
   R35        2.07192   0.00019   0.00000   0.00055   0.00055   2.07247
   R36        2.06367  -0.00001   0.00000   0.00092   0.00092   2.06459
   R37        2.06624  -0.00001   0.00000  -0.00045  -0.00045   2.06579
   R38        2.06600  -0.00004   0.00000   0.00011   0.00011   2.06611
   R39        2.63991  -0.00002   0.00000  -0.00092  -0.00091   2.63900
   R40        2.63892   0.00002   0.00000   0.00029   0.00030   2.63922
   R41        2.63458   0.00003   0.00000   0.00045   0.00045   2.63503
   R42        2.05494  -0.00003   0.00000  -0.00032  -0.00032   2.05462
   R43        2.62952  -0.00002   0.00000  -0.00065  -0.00065   2.62886
   R44        2.04912  -0.00014   0.00000   0.00026   0.00026   2.04938
   R45        2.63194  -0.00005   0.00000  -0.00019  -0.00019   2.63175
   R46        2.05179   0.00000   0.00000  -0.00011  -0.00011   2.05167
   R47        2.63779  -0.00005   0.00000   0.00014   0.00013   2.63792
   R48        2.05189   0.00000   0.00000  -0.00009  -0.00009   2.05180
   R49        2.05204   0.00000   0.00000  -0.00007  -0.00007   2.05197
    A1        2.09573   0.00004   0.00000  -0.00018  -0.00019   2.09553
    A2        2.09743  -0.00003   0.00000   0.00053   0.00053   2.09796
    A3        2.09001  -0.00001   0.00000  -0.00032  -0.00032   2.08969
    A4        2.10292  -0.00002   0.00000  -0.00112  -0.00113   2.10179
    A5        2.08382   0.00001   0.00000   0.00060   0.00060   2.08442
    A6        2.09622   0.00001   0.00000   0.00057   0.00057   2.09679
    A7        2.09240   0.00001   0.00000   0.00084   0.00083   2.09324
    A8        2.10094  -0.00001   0.00000  -0.00037  -0.00037   2.10058
    A9        2.08984   0.00000   0.00000  -0.00047  -0.00047   2.08936
   A10        2.08659   0.00003   0.00000   0.00084   0.00082   2.08742
   A11        2.10149  -0.00002   0.00000  -0.00065  -0.00064   2.10085
   A12        2.09496  -0.00001   0.00000  -0.00014  -0.00013   2.09482
   A13        2.10969  -0.00008   0.00000  -0.00233  -0.00233   2.10735
   A14        2.05969   0.00016   0.00000   0.00368   0.00371   2.06340
   A15        2.11363  -0.00008   0.00000  -0.00146  -0.00151   2.11212
   A16        2.07796   0.00002   0.00000   0.00226   0.00225   2.08020
   A17        2.07708  -0.00009   0.00000   0.00140   0.00141   2.07849
   A18        2.12814   0.00007   0.00000  -0.00370  -0.00373   2.12441
   A19        1.76713   0.00002   0.00000   0.00047   0.00046   1.76759
   A20        2.13305  -0.00001   0.00000  -0.00389  -0.00390   2.12915
   A21        2.07009  -0.00005   0.00000   0.00137   0.00138   2.07147
   A22        2.07834   0.00006   0.00000   0.00240   0.00239   2.08073
   A23        2.10883   0.00000   0.00000  -0.00188  -0.00193   2.10690
   A24        2.11088  -0.00011   0.00000  -0.00302  -0.00300   2.10788
   A25        2.06287   0.00011   0.00000   0.00482   0.00485   2.06772
   A26        1.77245  -0.00009   0.00000   0.00279   0.00285   1.77531
   A27        1.88103   0.00038   0.00000   0.01250   0.01252   1.89355
   A28        1.82160  -0.00016   0.00000  -0.01922  -0.01921   1.80239
   A29        2.08521   0.00007   0.00000   0.00124   0.00124   2.08645
   A30        2.09638  -0.00002   0.00000  -0.00050  -0.00049   2.09589
   A31        2.10156  -0.00005   0.00000  -0.00074  -0.00073   2.10083
   A32        2.09201   0.00001   0.00000   0.00080   0.00080   2.09280
   A33        2.08909  -0.00001   0.00000  -0.00055  -0.00055   2.08854
   A34        2.10207  -0.00001   0.00000  -0.00026  -0.00026   2.10181
   A35        2.10404  -0.00003   0.00000  -0.00120  -0.00120   2.10284
   A36        2.09588   0.00001   0.00000   0.00030   0.00030   2.09618
   A37        2.08316   0.00003   0.00000   0.00092   0.00092   2.08408
   A38        2.09518   0.00001   0.00000  -0.00026  -0.00027   2.09491
   A39        2.09116  -0.00002   0.00000  -0.00027  -0.00026   2.09089
   A40        2.09680   0.00001   0.00000   0.00052   0.00052   2.09732
   A41        1.56011   0.00010   0.00000  -0.05840  -0.05848   1.50162
   A42        1.70350   0.00019   0.00000  -0.00842  -0.00837   1.69513
   A43        1.71153   0.00056   0.00000  -0.01279  -0.01247   1.69905
   A44        2.08650   0.00007   0.00000  -0.00228  -0.00369   2.08281
   A45        2.10992  -0.00035   0.00000   0.00766   0.00617   2.11609
   A46        2.04776   0.00003   0.00000   0.01824   0.01748   2.06524
   A47        1.70409   0.01661   0.00000  -0.02842  -0.02842   1.67567
   A48        1.89729  -0.00049   0.00000  -0.00877  -0.00876   1.88853
   A49        2.01109   0.00047   0.00000  -0.00442  -0.00442   2.00667
   A50        1.94006   0.00004   0.00000  -0.00445  -0.00446   1.93561
   A51        1.84802   0.00018   0.00000   0.01148   0.01146   1.85948
   A52        1.78659   0.00006   0.00000   0.00572   0.00567   1.79226
   A53        1.96305  -0.00032   0.00000   0.00205   0.00201   1.96507
   A54        1.82924  -0.00018   0.00000  -0.00509  -0.00509   1.82415
   A55        2.01267   0.00058   0.00000  -0.00034  -0.00034   2.01233
   A56        1.91235  -0.00024   0.00000  -0.00184  -0.00184   1.91051
   A57        1.91560  -0.00024   0.00000   0.00440   0.00440   1.92001
   A58        1.83490   0.00008   0.00000  -0.00462  -0.00465   1.83025
   A59        1.94715  -0.00006   0.00000   0.00639   0.00639   1.95354
   A60        1.96259  -0.00003   0.00000  -0.00384  -0.00384   1.95875
   A61        1.91152  -0.00003   0.00000   0.00157   0.00157   1.91309
   A62        1.93140   0.00009   0.00000  -0.00035  -0.00036   1.93104
   A63        1.87380   0.00001   0.00000   0.00194   0.00194   1.87575
   A64        1.89376   0.00001   0.00000  -0.00015  -0.00016   1.89360
   A65        1.88849  -0.00006   0.00000   0.00106   0.00106   1.88955
   A66        2.05344   0.00011   0.00000   0.00670   0.00666   2.06010
   A67        2.14342   0.00002   0.00000  -0.00856  -0.00859   2.13483
   A68        2.08594  -0.00013   0.00000   0.00149   0.00147   2.08741
   A69        2.10246   0.00007   0.00000  -0.00160  -0.00160   2.10087
   A70        2.09180   0.00002   0.00000   0.00137   0.00137   2.09317
   A71        2.08880  -0.00009   0.00000   0.00021   0.00021   2.08901
   A72        2.09323   0.00008   0.00000  -0.00015  -0.00014   2.09309
   A73        2.08560  -0.00004   0.00000   0.00021   0.00020   2.08580
   A74        2.10394  -0.00005   0.00000  -0.00012  -0.00012   2.10382
   A75        2.09225   0.00001   0.00000   0.00063   0.00063   2.09288
   A76        2.09044   0.00000   0.00000  -0.00038  -0.00038   2.09006
   A77        2.10035  -0.00001   0.00000  -0.00022  -0.00022   2.10014
   A78        2.10272   0.00001   0.00000  -0.00071  -0.00071   2.10201
   A79        2.08523  -0.00001   0.00000   0.00020   0.00020   2.08543
   A80        2.09521   0.00000   0.00000   0.00051   0.00051   2.09572
   A81        2.08939  -0.00004   0.00000   0.00042   0.00042   2.08981
   A82        2.09709   0.00002   0.00000  -0.00018  -0.00018   2.09691
   A83        2.09669   0.00001   0.00000  -0.00025  -0.00025   2.09643
    D1       -0.03145   0.00001   0.00000   0.00030   0.00031  -0.03114
    D2        3.13267   0.00002   0.00000  -0.00189  -0.00188   3.13079
    D3        3.10219  -0.00001   0.00000   0.00448   0.00449   3.10668
    D4       -0.01687   0.00000   0.00000   0.00229   0.00229  -0.01458
    D5        0.00265  -0.00003   0.00000   0.00772   0.00772   0.01037
    D6       -3.13432   0.00000   0.00000   0.01637   0.01638  -3.11795
    D7       -3.13102  -0.00001   0.00000   0.00355   0.00355  -3.12747
    D8        0.01519   0.00002   0.00000   0.01221   0.01222   0.02740
    D9        0.02173   0.00001   0.00000  -0.00531  -0.00531   0.01642
   D10       -3.11716   0.00000   0.00000  -0.00309  -0.00310  -3.12026
   D11        3.14063   0.00000   0.00000  -0.00311  -0.00310   3.13753
   D12        0.00174  -0.00001   0.00000  -0.00089  -0.00089   0.00085
   D13        0.01666  -0.00001   0.00000   0.00219   0.00219   0.01884
   D14        3.14019   0.00000   0.00000   0.00528   0.00527  -3.13773
   D15       -3.12763   0.00001   0.00000  -0.00001  -0.00001  -3.12763
   D16       -0.00409   0.00002   0.00000   0.00307   0.00307  -0.00102
   D17       -0.04580  -0.00001   0.00000   0.00604   0.00603  -0.03977
   D18        3.07601   0.00000   0.00000  -0.00052  -0.00052   3.07548
   D19        3.11378  -0.00002   0.00000   0.00297   0.00297   3.11675
   D20       -0.04759  -0.00001   0.00000  -0.00358  -0.00359  -0.05118
   D21        0.03604   0.00003   0.00000  -0.01095  -0.01094   0.02510
   D22       -3.11031   0.00001   0.00000  -0.01985  -0.01982  -3.13013
   D23       -3.08516   0.00001   0.00000  -0.00425  -0.00426  -3.08942
   D24        0.05168  -0.00002   0.00000  -0.01315  -0.01314   0.03854
   D25        2.40148  -0.00001   0.00000   0.01085   0.01086   2.41234
   D26       -1.97296  -0.00009   0.00000  -0.00504  -0.00501  -1.97797
   D27       -0.75994   0.00001   0.00000   0.00427   0.00428  -0.75567
   D28        1.14881  -0.00008   0.00000  -0.01162  -0.01159   1.13721
   D29       -2.46022   0.00007   0.00000   0.00625   0.00628  -2.45394
   D30        0.68613   0.00010   0.00000   0.01515   0.01515   0.70128
   D31       -0.72666  -0.00005   0.00000  -0.00948  -0.00947  -0.73613
   D32        2.47822  -0.00008   0.00000  -0.00723  -0.00724   2.47098
   D33        0.01975  -0.00002   0.00000   0.00282   0.00282   0.02257
   D34       -3.08399  -0.00011   0.00000   0.00527   0.00525  -3.07874
   D35        3.09776   0.00000   0.00000   0.00053   0.00054   3.09830
   D36       -0.00598  -0.00009   0.00000   0.00298   0.00297  -0.00301
   D37        3.05492   0.00008   0.00000  -0.00534  -0.00533   3.04959
   D38       -0.07599   0.00004   0.00000  -0.00413  -0.00413  -0.08012
   D39       -0.02540   0.00006   0.00000  -0.00293  -0.00293  -0.02833
   D40        3.12687   0.00001   0.00000  -0.00172  -0.00172   3.12514
   D41        0.71963   0.00005   0.00000   0.00121   0.00121   0.72083
   D42       -1.23453  -0.00028   0.00000  -0.00709  -0.00710  -1.24163
   D43       -2.45880   0.00013   0.00000  -0.00133  -0.00134  -2.46014
   D44        1.87023  -0.00019   0.00000  -0.00963  -0.00964   1.86059
   D45        0.03045   0.00007   0.00000  -0.00002  -0.00002   0.03043
   D46       -3.11875   0.00004   0.00000   0.00127   0.00127  -3.11747
   D47       -3.07427  -0.00001   0.00000   0.00250   0.00250  -3.07177
   D48        0.05972  -0.00005   0.00000   0.00379   0.00380   0.06352
   D49       -0.64534   0.00017   0.00000   0.00683   0.00680  -0.63855
   D50       -2.73527   0.00008   0.00000   0.01830   0.01811  -2.71715
   D51        1.46882  -0.00013   0.00000   0.00436   0.00476   1.47358
   D52        1.22937   0.00014   0.00000   0.00655   0.00641   1.23578
   D53       -0.86055   0.00005   0.00000   0.01803   0.01772  -0.84283
   D54       -2.93965  -0.00016   0.00000   0.00408   0.00437  -2.93528
   D55       -0.02344  -0.00002   0.00000  -0.00301  -0.00301  -0.02645
   D56        3.12413  -0.00002   0.00000  -0.00073  -0.00074   3.12339
   D57        3.12578   0.00001   0.00000  -0.00431  -0.00430   3.12147
   D58       -0.00984   0.00001   0.00000  -0.00203  -0.00203  -0.01187
   D59       -0.00776  -0.00001   0.00000   0.00301   0.00301  -0.00475
   D60       -3.13380   0.00000   0.00000   0.00180   0.00180  -3.13201
   D61        3.12781  -0.00001   0.00000   0.00072   0.00072   3.12853
   D62        0.00177   0.00000   0.00000  -0.00049  -0.00049   0.00127
   D63        0.03248  -0.00001   0.00000  -0.00005  -0.00006   0.03242
   D64       -3.11983   0.00004   0.00000  -0.00127  -0.00127  -3.12110
   D65       -3.12456  -0.00002   0.00000   0.00115   0.00115  -3.12341
   D66        0.00633   0.00002   0.00000  -0.00007  -0.00007   0.00626
   D67        3.02633  -0.00042   0.00000  -0.01856  -0.01873   3.00761
   D68       -1.53948  -0.00014   0.00000  -0.06180  -0.06145  -1.60094
   D69        1.29782  -0.00111   0.00000   0.03102   0.03085   1.32867
   D70       -0.27847  -0.00006   0.00000  -0.00352  -0.00347  -0.28194
   D71       -2.34872  -0.00023   0.00000  -0.00903  -0.00898  -2.35770
   D72        1.67506  -0.00024   0.00000  -0.00387  -0.00383   1.67123
   D73       -1.91258  -0.00030   0.00000   0.06959   0.06952  -1.84307
   D74        2.30035  -0.00048   0.00000   0.06408   0.06401   2.36436
   D75        0.04095  -0.00048   0.00000   0.06923   0.06916   0.11010
   D76        1.52263   0.00070   0.00000  -0.01831  -0.01829   1.50434
   D77       -0.54762   0.00053   0.00000  -0.02383  -0.02380  -0.57142
   D78       -2.80703   0.00052   0.00000  -0.01867  -0.01865  -2.82568
   D79        2.88130   0.00020   0.00000   0.03467   0.03467   2.91597
   D80       -1.29377   0.00011   0.00000   0.03639   0.03639  -1.25738
   D81        0.92013   0.00029   0.00000   0.04327   0.04326   0.96339
   D82       -1.75886   0.00059   0.00000  -0.04063  -0.04084  -1.79970
   D83        0.34926   0.00051   0.00000  -0.03891  -0.03912   0.31014
   D84        2.56316   0.00069   0.00000  -0.03203  -0.03225   2.53090
   D85        1.08496  -0.00035   0.00000   0.04679   0.04702   1.13199
   D86       -3.09011  -0.00043   0.00000   0.04851   0.04874  -3.04137
   D87       -0.87621  -0.00025   0.00000   0.05539   0.05561  -0.82060
   D88        1.77769  -0.00002   0.00000   0.03088   0.03088   1.80857
   D89       -1.33362   0.00013   0.00000   0.04492   0.04491  -1.28871
   D90       -0.31979   0.00018   0.00000   0.03644   0.03647  -0.28332
   D91        2.85208   0.00034   0.00000   0.05048   0.05050   2.90259
   D92       -2.25740   0.00017   0.00000   0.02241   0.02240  -2.23500
   D93        0.91447   0.00032   0.00000   0.03645   0.03643   0.95090
   D94        1.35265  -0.00001   0.00000  -0.03560  -0.03560   1.31705
   D95       -2.84877  -0.00003   0.00000  -0.03456  -0.03456  -2.88332
   D96       -0.76828  -0.00007   0.00000  -0.03248  -0.03248  -0.80076
   D97       -2.87009  -0.00003   0.00000  -0.03917  -0.03917  -2.90926
   D98       -0.78832  -0.00005   0.00000  -0.03813  -0.03813  -0.82645
   D99        1.29217  -0.00009   0.00000  -0.03605  -0.03606   1.25612
   D100      -0.84350  -0.00011   0.00000  -0.03834  -0.03833  -0.88183
   D101       1.23827  -0.00013   0.00000  -0.03730  -0.03730   1.20098
   D102      -2.96442  -0.00017   0.00000  -0.03522  -0.03522  -2.99964
   D103      -3.08447   0.00014   0.00000   0.00884   0.00891  -3.07556
   D104       0.04039   0.00008   0.00000   0.00721   0.00726   0.04765
   D105       0.02788  -0.00001   0.00000  -0.00491  -0.00492   0.02296
   D106      -3.13045  -0.00007   0.00000  -0.00654  -0.00656  -3.13701
   D107       3.08774  -0.00015   0.00000  -0.01068  -0.01063   3.07711
   D108      -0.02337  -0.00007   0.00000  -0.00855  -0.00851  -0.03188
   D109      -0.02303   0.00001   0.00000   0.00353   0.00353  -0.01950
   D110      -3.13414   0.00009   0.00000   0.00566   0.00565  -3.12849
   D111      -0.02427  -0.00001   0.00000   0.00268   0.00269  -0.02158
   D112       3.13531  -0.00003   0.00000   0.00022   0.00022   3.13553
   D113       3.13403   0.00005   0.00000   0.00430   0.00432   3.13835
   D114       0.01042   0.00003   0.00000   0.00184   0.00185   0.01227
   D115       0.01479   0.00001   0.00000   0.00000   0.00001   0.01480
   D116      -3.13543   0.00002   0.00000   0.00026   0.00026  -3.13517
   D117       3.12558  -0.00007   0.00000  -0.00215  -0.00213   3.12345
   D118      -0.02465  -0.00006   0.00000  -0.00189  -0.00188  -0.02652
   D119       0.01568   0.00002   0.00000   0.00093   0.00092   0.01661
   D120      -3.13248  -0.00001   0.00000  -0.00153  -0.00154  -3.13402
   D121       3.13919   0.00004   0.00000   0.00340   0.00341  -3.14059
   D122      -0.00898   0.00001   0.00000   0.00094   0.00095  -0.00803
   D123      -0.01105  -0.00002   0.00000  -0.00226  -0.00226  -0.01331
   D124       3.13711   0.00001   0.00000   0.00020   0.00020   3.13731
   D125       3.13922  -0.00003   0.00000  -0.00252  -0.00251   3.13671
   D126       0.00420   0.00000   0.00000  -0.00006  -0.00005   0.00414
         Item               Value     Threshold  Converged?
 Maximum Force            0.016609     0.000450     NO 
 RMS     Force            0.001340     0.000300     NO 
 Maximum Displacement     0.158680     0.001800     NO 
 RMS     Displacement     0.041556     0.001200     NO 
 Predicted change in Energy=-9.348305D-04
 GradGradGradGradGradGradGradGradGradGradGradGradGradGradGradGradGradGrad

                          Input orientation:                          
 ---------------------------------------------------------------------
 Center     Atomic      Atomic             Coordinates (Angstroms)
 Number     Number       Type             X           Y           Z
 ---------------------------------------------------------------------
      1          6           0       -4.357774   -1.345831    0.868263
      2          6           0       -4.928176   -2.372616    0.122651
      3          6           0       -4.384420   -2.737448   -1.108619
      4          6           0       -3.253690   -2.086125   -1.587925
      5          6           0       -2.657163   -1.084691   -0.819741
      6          6           0       -3.211127   -0.697107    0.403597
      7         16           0       -2.483556    0.585601    1.393662
      8          6           0       -2.014980    1.762568    0.147748
      9          6           0       -1.429219    1.369387   -1.060468
     10         16           0       -1.156193   -0.347660   -1.419406
     11          6           0       -1.003061    2.318842   -1.989258
     12          6           0       -1.129737    3.673200   -1.693749
     13          6           0       -1.708121    4.070377   -0.490513
     14          6           0       -2.167303    3.121631    0.419781
     15          1           0       -1.816542    5.125416   -0.260851
     16          1           0       -2.634436    3.437041    1.347417
     17          1           0       -0.570415    2.001054   -2.933044
     18          1           0       -0.783386    4.413129   -2.407434
     19          1           0       -4.802956   -1.043035    1.810770
     20          1           0       -2.826589   -2.361987   -2.547177
     21          1           0       -5.812933   -2.876237    0.498211
     22          1           0       -4.841787   -3.524863   -1.698187
     23          6           0        0.687746   -0.962548    0.114002
     24          1           0       -0.038848   -0.869938    0.904600
     25          6           0        1.593904    0.209587   -0.202309
     26          1           0        1.248912    0.666248   -1.132173
     27          6           0        1.006225   -2.286459   -0.492059
     28          1           0        1.969417   -2.566990   -0.049101
     29          6           0       -0.021401   -3.381243   -0.240523
     30          1           0       -0.916894   -3.256335   -0.853814
     31          1           0        0.411627   -4.354428   -0.486316
     32          1           0       -0.320354   -3.394982    0.811058
     33          1           0        1.214830   -2.158307   -1.561089
     34          6           0        3.050932   -0.146854   -0.411636
     35          6           0        3.537616   -0.177892   -1.720214
     36          6           0        3.894815   -0.491192    0.646580
     37          6           0        4.849359   -0.576167   -1.975270
     38          1           0        2.886561    0.093253   -2.547701
     39          6           0        5.204374   -0.884393    0.390245
     40          1           0        3.511845   -0.478393    1.661112
     41          6           0        5.688467   -0.920763   -0.918549
     42          1           0        5.215570   -0.601985   -2.997015
     43          1           0        5.852448   -1.156322    1.217859
     44          1           0        6.712751   -1.224672   -1.112360
     45         35           0        1.352358    1.648371    1.097979
     46         17           0        1.370123   -1.730076    2.642299
 ---------------------------------------------------------------------
                    Distance matrix (angstroms):
                    1          2          3          4          5
     1  C    0.000000
     2  C    1.391252   0.000000
     3  C    2.417720   1.394561   0.000000
     4  C    2.792830   2.410819   1.390145   0.000000
     5  C    2.410317   2.775671   2.408001   1.396002   0.000000
     6  C    1.396982   2.415475   2.797571   2.428445   1.397731
     7  S    2.742110   4.042608   4.573548   4.076897   2.778339
     8  C    3.958532   5.058369   5.238592   4.399933   3.074950
     9  C    4.434958   5.257857   5.059805   3.943028   2.754687
    10  S    4.059544   4.550411   4.028538   2.729497   1.776436
    11  C    5.731437   6.471204   6.146152   4.962877   3.960792
    12  C    6.494214   7.367452   7.213303   6.139398   5.072914
    13  C    6.180797   7.228893   7.341057   6.441710   5.252029
    14  C    4.995750   6.156091   6.448288   5.686110   4.412428
    15  H    7.043423   8.127104   8.314886   7.472138   6.291616
    16  H    5.106403   6.365015   6.871598   6.285306   5.014295
    17  H    6.324213   6.888857   6.350477   5.070932   4.282802
    18  H    7.528085   8.344277   8.110802   7.001022   6.021449
    19  H    1.085445   2.152490   3.401329   3.878065   3.394959
    20  H    3.878444   3.397758   2.153429   1.085670   2.155047
    21  H    2.143961   1.085115   2.154487   3.394991   3.860766
    22  H    3.401340   2.156522   1.084803   2.145734   3.390971
    23  C    5.115965   5.790246   5.511074   4.437782   3.474941
    24  H    4.345218   5.174457   5.140490   4.245822   3.142458
    25  C    6.244031   7.022172   6.726572   5.539801   4.486419
    26  H    6.283720   6.997549   6.581802   5.296857   4.291949
    27  C    5.613176   5.966775   5.444501   4.403174   3.869372
    28  H    6.508927   6.902468   6.443824   5.466265   4.918977
    29  C    4.916954   5.022515   4.494885   3.733700   3.543569
    30  H    4.295955   4.221945   3.515381   2.714577   2.783116
    31  H    5.799459   5.728168   5.099407   4.448965   4.496645
    32  H    4.528030   4.769817   4.542482   4.009075   3.668463
    33  H    6.133171   6.373180   5.647276   4.469184   4.085900
    34  C    7.613450   8.300943   7.904519   6.700202   5.799004
    35  C    8.390559   8.937707   8.347696   7.055544   6.325222
    36  C    8.299686   9.036561   8.756262   7.657543   6.740235
    37  C    9.666921  10.160152   9.522861   8.251631   7.611946
    38  H    8.137578   8.618666   7.934166   6.585860   5.925055
    39  C    9.585202  10.244753   9.880555   8.769046   7.956629
    40  H    7.956882   8.785721   8.667511   7.675514   6.676743
    41  C   10.212754  10.765922  10.237163   9.042583   8.347825
    42  H   10.350971  10.759323  10.014292   8.713012   8.182509
    43  H   10.217963  10.904160  10.616305   9.573856   8.750453
    44  H   11.246959  11.762406  11.199808  10.014900   9.375528
    45  Br   6.451638   7.520951   7.550835   6.509703   5.217618
    46  Cl   6.008632   6.813960   6.942546   6.277039   5.349886
                    6          7          8          9         10
     6  C    0.000000
     7  S    1.776211   0.000000
     8  C    2.747040   1.776828   0.000000
     9  C    3.096624   2.783649   1.399104   0.000000
    10  S    2.769153   3.247495   2.765239   1.775283   0.000000
    11  C    4.438160   4.079233   2.429035   1.394893   2.731010
    12  C    5.275474   4.571455   2.797370   2.407963   4.030295
    13  C    5.078126   4.036717   2.414026   2.774524   4.548244
    14  C    3.958862   2.734942   1.394366   2.409618   4.054741
    15  H    6.023963   4.877729   3.393387   3.859684   5.633194
    16  H    4.279549   2.855803   2.150998   3.394944   4.915737
    17  H    5.038513   4.938016   3.411000   2.154783   2.854942
    18  H    6.317462   5.655871   3.882171   3.390543   4.876505
    19  H    2.152608   2.864621   4.290672   5.044392   4.921023
    20  H    3.409804   4.933169   4.993324   4.252776   2.849492
    21  H    3.395137   4.885786   6.005480   6.298552   5.635262
    22  H    3.882365   5.658330   6.273376   6.000499   4.874006
    23  C    3.918615   3.753859   3.838245   3.361375   2.475791
    24  H    3.216245   2.886931   3.377574   3.287735   2.631015
    25  C    4.927225   4.394791   3.944405   3.349753   3.058576
    26  H    4.910120   4.507512   3.673296   2.769825   2.625841
    27  C    4.595030   4.897269   5.092313   4.429412   3.048765
    28  H    5.526250   5.643524   5.887210   5.297986   4.070946
    29  C    4.218274   4.946577   5.530271   5.022225   3.446758
    30  H    3.659814   4.718692   5.234339   4.658593   2.972801
    31  H    5.224202   6.026631   6.611210   6.039902   4.402602
    32  H    3.975063   4.567703   5.469191   5.237499   3.867786
    33  H    5.058082   5.471531   5.359576   4.436918   2.986682
    34  C    6.338831   5.867381   5.442634   4.774068   4.330800
    35  C    7.094061   6.821559   6.171384   5.243929   4.706501
    36  C    7.113077   6.511624   6.344600   5.892462   5.459083
    37  C    8.405062   8.152978   7.556191   6.636459   6.035549
    38  H    6.820310   6.679439   5.837564   4.739867   4.220346
    39  C    8.417596   7.891261   7.693131   7.154624   6.634737
    40  H    6.843065   6.094953   6.152883   5.935942   5.594396
    41  C    9.000048   8.625393   8.226806   7.478394   6.886848
    42  H    9.087488   8.942313   8.231737   7.196509   6.569087
    43  H    9.111657   8.517874   8.459401   8.036955   7.531942
    44  H   10.052851   9.702026   9.310465   8.545380   7.923617
    45  Br   5.177725   3.991384   3.500706   3.531840   4.076052
    46  Cl   5.202564   4.666080   5.466285   5.581529   4.979036
                   11         12         13         14         15
    11  C    0.000000
    12  C    1.391997   0.000000
    13  C    2.410647   1.392859   0.000000
    14  C    2.793455   2.418218   1.392696   0.000000
    15  H    3.394995   2.152633   1.085176   2.145099   0.000000
    16  H    3.878808   3.401262   2.153407   1.085452   2.471050
    17  H    1.085774   2.155172   3.397415   3.879069   4.295938
    18  H    2.146897   1.084804   2.155736   3.402401   2.486480
    19  H    6.338899   6.929435   6.404756   5.121129   7.159614
    20  H    5.054374   6.327016   6.845155   6.269574   7.893585
    21  H    7.504081   8.344588   8.129115   7.019344   8.976289
    22  H    6.997816   8.098855   8.304578   7.470912   9.276064
    23  C    4.248535   5.297298   5.606778   4.992527   6.593579
    24  H    4.412759   5.346172   5.398104   4.549504   6.361033
    25  C    3.792937   4.651798   5.088431   4.797256   5.983305
    26  H    2.921822   3.874932   4.554544   4.484193   5.480912
    27  C    5.242865   6.443906   6.912094   6.336416   7.934567
    28  H    6.039138   7.158882   7.600906   7.049305   8.576213
    29  C    6.042574   7.287348   7.644224   6.879554   8.694032
    30  H    5.690278   6.983498   7.378261   6.622991   8.450723
    31  H    6.985178   8.262959   8.687387   7.960109   9.740791
    32  H    6.399660   7.542436   7.703997   6.784582   8.716923
    33  H    5.014702   6.286578   6.963209   6.575744   7.995777
    34  C    5.000341   5.806429   6.359233   6.213229   7.177177
    35  C    5.188816   6.051098   6.861320   6.929107   7.676055
    36  C    6.231623   6.932923   7.313945   7.060680   8.061595
    37  C    6.529325   7.340705   8.172846   8.285138   8.937646
    38  H    4.516001   5.447559   6.415656   6.596860   7.257515
    39  C    7.379362   8.076858   8.550325   8.389917   9.264717
    40  H    6.444695   7.073549   7.250438   6.837675   7.967956
    41  C    7.511191   8.257925   8.933320   8.935613   9.659917
    42  H    6.943931   7.761355   8.720724   8.946878   9.473137
    43  H    8.328287   8.975112   9.348750   9.124374  10.022985
    44  H    8.535760   9.264544   9.966711  10.004657  10.667592
    45  Br   3.940629   4.249055   4.213781   3.875365   4.896753
    46  Cl   6.593714   7.365189   7.275669   6.402502   8.098203
                   16         17         18         19         20
    16  H    0.000000
    17  H    4.964332   0.000000
    18  H    4.298609   2.477848   0.000000
    19  H    4.998826   7.048735   7.982476   0.000000
    20  H    6.988098   4.927002   7.077882   4.963604   0.000000
    21  H    7.119092   7.940118   9.320621   2.470525   4.296172
    22  H    7.913040   7.092619   8.943454   4.298111   2.476708
    23  C    5.649300   4.432877   6.117171   5.747462   4.625025
    24  H    5.048091   4.822102   6.279706   4.852611   4.681076
    25  C    5.540484   3.917977   5.308847   6.822124   5.626025
    26  H    5.376435   2.887004   4.449230   6.943174   5.270878
    27  C    7.028266   5.179476   7.194154   6.371477   4.349676
    28  H    7.693771   5.969497   7.865222   7.186557   5.411476
    29  C    7.472516   6.043195   8.125784   5.704234   3.772083
    30  H    7.252354   5.664220   7.826381   5.205784   2.704491
    31  H    8.564348   6.880627   9.054767   6.590433   4.324697
    32  H    7.233200   6.572521   8.458114   5.159922   4.315788
    33  H    7.388110   4.729656   6.920473   6.987633   4.164964
    34  C    6.947084   4.907663   6.283204   8.211321   6.634200
    35  C    7.782822   4.805692   6.341988   9.098432   6.779177
    36  C    7.652013   6.242057   7.434039   8.792673   7.673150
    37  C    9.118841   6.077281   7.537085  10.378789   7.901671
    38  H    7.538851   3.967225   5.670055   8.911571   6.218383
    39  C    9.002105   7.260732   8.470184  10.108893   8.678024
    40  H    7.294230   6.627124   7.676527   8.335295   7.837944
    41  C    9.664148   7.195054   8.517750  10.841314   8.788386
    42  H    9.839228   6.344881   7.841330  11.121160   8.244773
    43  H    9.651060   8.273583   9.391263  10.672489   9.537023
    44  H   10.730888   8.170967   9.468584  11.882306   9.713454
    45  Br   4.376766   4.480021   4.949062   6.755711   6.843518
    46  Cl   6.664256   6.983657   8.238712   6.266608   6.703906
                   21         22         23         24         25
    21  H    0.000000
    22  H    2.487570   0.000000
    23  C    6.787390   6.358084   0.000000
    24  H    6.126209   6.073825   1.077758   0.000000
    25  C    8.054457   7.589591   1.514950   2.248667   0.000000
    26  H    8.067032   7.415011   2.126225   2.857733   1.091882
    27  C    6.915880   6.098167   1.490462   2.247079   2.580613
    28  H    7.807698   7.073153   2.059980   2.796902   2.806041
    29  C    5.860256   5.038009   2.545322   2.760120   3.937605
    30  H    5.093490   4.023662   2.961924   3.091581   4.329108
    31  H    6.472981   5.454830   3.455643   3.778788   4.723205
    32  H    5.525884   5.172672   2.723763   2.542408   4.205260
    33  H    7.358369   6.210385   2.124520   3.051430   2.756248
    34  C    9.319092   8.681082   2.554663   3.435415   1.514530
    35  C    9.981746   9.023142   3.478763   4.489953   2.496436
    36  C    9.997542   9.540928   3.284982   3.960270   2.550666
    37  C   11.184494  10.133602   4.672619   5.681067   3.789299
    38  H    9.683835   8.575535   3.610286   4.626461   2.680552
    39  C   11.196435  10.595234   4.525742   5.268410   3.818822
    40  H    9.698118   9.505212   3.256300   3.651444   2.761187
    41  C   11.752161  10.875450   5.106379   6.010707   4.307683
    42  H   11.790535  10.553700   5.505417   6.550062   4.646020
    43  H   11.813430  11.334901   5.284902   5.906566   4.692311
    44  H   12.736340  11.795822   6.154133   7.055357   5.393319
    45  Br   8.495481   8.540979   2.868243   2.883528   1.954276
    46  Cl   7.583344   7.787741   2.728923   2.396797   3.450241
                   26         27         28         29         30
    26  H    0.000000
    27  C    3.031026   0.000000
    28  H    3.485111   1.096652   0.000000
    29  C    4.334849   1.522445   2.159399   0.000000
    30  H    4.489416   2.184013   3.074662   1.092536   0.000000
    31  H    5.130824   2.151761   2.410974   1.093168   1.762337
    32  H    4.767843   2.164890   2.582343   1.093337   1.773945
    33  H    2.857138   1.096706   1.738542   2.183514   2.500030
    34  C    2.104183   2.960609   2.675476   4.464279   5.060439
    35  C    2.509289   3.516015   3.310537   5.011741   5.483623
    36  C    3.391818   3.586563   2.915488   4.947333   5.748891
    37  C    3.900977   4.460347   3.995944   5.882355   6.456829
    38  H    2.239182   3.663926   3.763116   5.084431   5.343712
    39  C    4.513083   4.513169   3.672752   5.825878   6.681595
    40  H    3.772732   3.766083   3.109044   4.952432   5.801340
    41  C    4.719521   4.895958   4.159007   6.254300   7.006417
    42  H    4.562941   5.179850   4.805096   6.538225   7.017549
    43  H    5.480598   5.261835   4.321239   6.448198   7.384164
    44  H    5.781825   5.837517   5.042971   7.124584   7.899746
    45  Br   2.439026   4.258041   4.412010   5.382920   5.745881
    46  Cl   4.472549   3.204088   2.881530   3.601854   4.447777
                   31         32         33         34         35
    31  H    0.000000
    32  H    1.771867   0.000000
    33  H    2.573561   3.084353   0.000000
    34  C    4.967413   4.838480   2.956089   0.000000
    35  C    5.360761   5.625028   3.056583   1.396496   0.000000
    36  C    5.323593   5.121201   3.851675   1.396613   2.414013
    37  C    6.015456   6.514237   3.985538   2.421487   1.394398
    38  H    5.491490   5.808042   2.972812   2.155793   1.087256
    39  C    5.981632   6.082989   4.620283   2.413356   2.780514
    40  H    5.407999   4.890280   4.298950   2.149102   3.394750
    41  C    6.310461   6.724525   4.685915   2.795082   2.412609
    42  H    6.592595   7.276586   4.526582   3.402497   2.150722
    43  H    6.537173   6.578797   5.498548   3.394520   3.866270
    44  H    7.063389   7.607519   5.594655   3.880930   3.398046
    45  Br   6.279217   5.321250   4.645466   2.896019   4.006595
    46  Cl   4.194540   2.997177   4.227998   3.828607   5.112613
                   36         37         38         39         40
    36  C    0.000000
    37  C    2.791500   0.000000
    38  H    3.400232   2.151365   0.000000
    39  C    1.391135   2.411784   3.867760   0.000000
    40  H    1.084484   3.875794   4.293234   2.155131   0.000000
    41  C    2.418955   1.392662   3.396032   1.395926   3.404118
    42  H    3.877171   1.085698   2.471744   3.399031   4.961461
    43  H    2.145014   3.396887   4.953520   1.085768   2.476788
    44  H    3.401856   2.153463   4.293816   2.156110   4.300567
    45  Br   3.353443   5.159695   4.250077   4.664098   3.082796
    46  Cl   3.448449   5.895637   5.706155   4.526412   2.667661
                   41         42         43         44         45
    41  C    0.000000
    42  H    2.155290   0.000000
    43  H    2.155601   4.298613   0.000000
    44  H    1.085855   2.486205   2.484897   0.000000
    45  Br   5.428506   6.062796   5.303912   6.470996   0.000000
    46  Cl   5.655326   6.918230   4.738086   6.549547   3.714720
                   46
    46  Cl   0.000000
 Stoichiometry    C22H20BrClS2
 Framework group  C1[X(C22H20BrClS2)]
 Deg. of freedom   132
 Full point group                 C1      NOp   1
 Largest Abelian subgroup         C1      NOp   1
 Largest concise Abelian subgroup C1      NOp   1
                         Standard orientation:                         
 ---------------------------------------------------------------------
 Center     Atomic      Atomic             Coordinates (Angstroms)
 Number     Number       Type             X           Y           Z
 ---------------------------------------------------------------------
      1          6           0       -4.344250   -1.343447    0.900094
      2          6           0       -4.933689   -2.340217    0.128995
      3          6           0       -4.415583   -2.662114   -1.125097
      4          6           0       -3.291393   -1.998160   -1.602453
      5          6           0       -2.675512   -1.027647   -0.810231
      6          6           0       -3.203875   -0.682684    0.436961
      7         16           0       -2.451387    0.560337    1.458523
      8          6           0       -2.001680    1.780030    0.247229
      9          6           0       -1.441260    1.428802   -0.985677
     10         16           0       -1.183098   -0.275093   -1.411968
     11          6           0       -1.028854    2.409763   -1.887544
     12          6           0       -1.143584    3.752953   -1.540654
     13          6           0       -1.696708    4.108328   -0.312721
     14          6           0       -2.142486    3.128875    0.571337
     15          1           0       -1.795831    5.154724   -0.042842
     16          1           0       -2.590098    3.412134    1.518762
     17          1           0       -0.616046    2.124849   -2.850518
     18          1           0       -0.807757    4.517011   -2.233644
     19          1           0       -4.769685   -1.073420    1.861490
     20          1           0       -2.884237   -2.240592   -2.579249
     21          1           0       -5.813292   -2.853744    0.503246
     22          1           0       -4.887890   -3.425787   -1.733806
     23          6           0        0.687397   -0.952477    0.061783
     24          1           0       -0.023301   -0.885883    0.869270
     25          6           0        1.592600    0.226879   -0.229424
     26          1           0        1.231735    0.718393   -1.135181
     27          6           0        0.988009   -2.254685   -0.598039
     28          1           0        1.958316   -2.554865   -0.184464
     29          6           0       -0.039541   -3.353916   -0.366372
     30          1           0       -0.946177   -3.203321   -0.957107
     31          1           0        0.384186   -4.319181   -0.655741
     32          1           0       -0.318108   -3.404745    0.689659
     33          1           0        1.176431   -2.088536   -1.665586
     34          6           0        3.043651   -0.127338   -0.479985
     35          6           0        3.504724   -0.112633   -1.798088
     36          6           0        3.906311   -0.513203    0.548341
     37          6           0        4.809440   -0.506431   -2.093019
     38          1           0        2.838994    0.190949   -2.602307
     39          6           0        5.208841   -0.901876    0.252360
     40          1           0        3.543146   -0.535839    1.569960
     41          6           0        5.667295   -0.892480   -1.066101
     42          1           0        5.155650   -0.496478   -3.121989
     43          1           0        5.871591   -1.206234    1.056736
     44          1           0        6.686229   -1.193093   -1.290795
     45         35           0        1.382891    1.618331    1.126702
     46         17           0        1.415152   -1.814103    2.546737
 ---------------------------------------------------------------------
 Rotational constants (GHZ):           0.2141105           0.1191138           0.1005297
 Standard basis: 6-31+G(d,p) (6D, 7F)
 There are   621 symmetry adapted cartesian basis functions of A   symmetry.
 There are   621 symmetry adapted basis functions of A   symmetry.
   621 basis functions,  1099 primitive gaussians,   621 cartesian basis functions
   118 alpha electrons      118 beta electrons
       nuclear repulsion energy      3475.9677000095 Hartrees.
 NAtoms=   46 NActive=   46 NUniq=   46 SFac= 1.00D+00 NAtFMM=   60 NAOKFM=F Big=F
 Integral buffers will be    131072 words long.
 Raffenetti 2 integral format.
 Two-electron integral symmetry is turned on.
 Nuclear repulsion after empirical dispersion term =     3475.9242866498 Hartrees.
 ------------------------------------------------------------------------------
 Polarizable Continuum Model (PCM)
 =================================
 Model                : PCM.
 Atomic radii         : SMD-Coulomb.
 Polarization charges : Total charges.
 Charge compensation  : None.
 Solution method      : Matrix inversion.
 Cavity type          : VdW (van der Waals Surface) (Alpha=1.000).
 Cavity algorithm     : GePol (No added spheres)
                        Default sphere list used, NSphG=   46.
                        Lebedev-Laikov grids with approx.  5.0 points / Ang**2.
                        Smoothing algorithm: York/Karplus (Gamma=1.0000).
                        Polarization charges: spherical gaussians, with
                                              point-specific exponents (IZeta= 3).
                        Self-potential: point-specific (ISelfS= 7).
                        Self-field    : sphere-specific E.n sum rule (ISelfD= 2).
 1st derivatives      : Analytical E(r).r(x)/FMM algorithm (CHGder, D1EAlg=3).
                        Cavity 1st derivative terms included.
 Solvent              : Dichloromethane, Eps=   8.930000 Eps(inf)=   2.028346
 ------------------------------------------------------------------------------
 ------------------------------------------------------------------------------
 Atomic radii for non-electrostatic terms: SMD-CDS.
 ------------------------------------------------------------------------------
 Nuclear repulsion after PCM non-electrostatic terms =     3475.9074993646 Hartrees.
 One-electron integrals computed using PRISM.
 NBasis=   621 RedAO= T EigKep=  1.09D-06  NBF=   621
 NBsUse=   619 1.00D-06 EigRej=  9.79D-07 NBFU=   619
 Initial guess from the checkpoint file:  "/home/ansgus3642/gaussian/scratch/Gau-116737.chk"
 B after Tr=     0.000000    0.000000    0.000000
         Rot=    0.999947   -0.009882   -0.002673    0.000863 Ang=  -1.18 deg.
 ExpMin= 3.50D-02 ExpMax= 5.74D+05 ExpMxC= 5.74D+03 IAcc=3 IRadAn=         5 AccDes= 0.00D+00
 Harris functional with IExCor= 4639 and IRadAn=       5 diagonalized for initial guess.
 HarFok:  IExCor= 4639 AccDes= 0.00D+00 IRadAn=         5 IDoV= 1 UseB2=F ITyADJ=14
 ICtDFT=  3500011 ScaDFX=  1.000000  1.000000  1.000000  1.000000
 FoFCou: FMM=F IPFlag=           0 FMFlag=      100000 FMFlg1=           0
         NFxFlg=           0 DoJE=T BraDBF=F KetDBF=T FulRan=T
         wScrn=  0.000000 ICntrl=       500 IOpCl=  0 I1Cent=   200000004 NGrid=           0
         NMat0=    1 NMatS0=      1 NMatT0=    0 NMatD0=    1 NMtDS0=    0 NMtDT0=    0
 Petite list used in FoFCou.
 Requested convergence on RMS density matrix=1.00D-08 within 128 cycles.
 Requested convergence on MAX density matrix=1.00D-06.
 Requested convergence on             energy=1.00D-06.
 No special actions if energy rises.
 Inv3:  Mode=1 IEnd=    35666112.
 Iteration    1 A*A^-1 deviation from unit magnitude is 3.22D-15 for   1272.
 Iteration    1 A*A^-1 deviation from orthogonality  is 3.11D-15 for   1803    784.
 Iteration    1 A^-1*A deviation from unit magnitude is 3.22D-15 for   1272.
 Iteration    1 A^-1*A deviation from orthogonality  is 2.22D-15 for   2010    598.
 Error on total polarization charges =  0.05246
 SCF Done:  E(RwB97XD) =  -4678.44359763     A.U. after   20 cycles
            NFock= 20  Conv=0.33D-08     -V/T= 2.0062
 SMD-CDS (non-electrostatic) energy       (kcal/mol) =     -10.53
 (included in total energy above)
 D1PCM: PCM CHGder 1st derivatives, ID1Alg=3 FixD1E=F DoIter=F DoCFld=F I1PDM=0.
 Calling FoFJK, ICntrl=      2127 FMM=F ISym2X=0 I1Cent= 0 IOpClX= 0 NMat=1 NMatS=1 NMatT=0.
 ***** Axes restored to original set *****
 -------------------------------------------------------------------
 Center     Atomic                   Forces (Hartrees/Bohr)
 Number     Number              X              Y              Z
 -------------------------------------------------------------------
      1        6           0.000060603   -0.000023243    0.000055064
      2        6          -0.000021411    0.000020175   -0.000016339
      3        6          -0.000033066   -0.000012152    0.000041845
      4        6          -0.000227450    0.000142559   -0.000113138
      5        6          -0.000041512   -0.000066217   -0.000043484
      6        6          -0.000002920    0.000131306    0.000002678
      7       16          -0.000023388    0.000189603   -0.000181519
      8        6          -0.000142226   -0.000037822    0.000004457
      9        6           0.000277359    0.000003946    0.000390068
     10       16          -0.001098318   -0.000116432   -0.000838641
     11        6          -0.000173181    0.000048118   -0.000126579
     12        6           0.000055437   -0.000066886    0.000016377
     13        6          -0.000089911    0.000002030    0.000015911
     14        6           0.000073423    0.000072506    0.000031551
     15        1          -0.000006310   -0.000010525    0.000009499
     16        1          -0.000014609   -0.000012390    0.000018988
     17        1           0.000049692    0.000002968    0.000015309
     18        1          -0.000011207    0.000012431    0.000008675
     19        1          -0.000018855   -0.000029958   -0.000003696
     20        1           0.000022849    0.000020980    0.000007840
     21        1          -0.000004383    0.000000516   -0.000005752
     22        1           0.000017294   -0.000014468   -0.000002720
     23        6          -0.001370992    0.002057220   -0.005031909
     24        1          -0.000450776    0.000059620    0.000668809
     25        6           0.001415530   -0.000437177    0.001003293
     26        1          -0.000503380   -0.000092864   -0.000314699
     27        6           0.000012987   -0.000438099    0.000630559
     28        1          -0.000041808   -0.000090375    0.000162968
     29        6          -0.000116912   -0.000268697    0.000045790
     30        1           0.000206668   -0.000057103    0.000138758
     31        1          -0.000027354    0.000008299   -0.000102808
     32        1           0.000132100   -0.000054126    0.000036883
     33        1           0.000570149    0.000091083   -0.000167760
     34        6           0.000025148    0.000236777   -0.000167043
     35        6           0.000085466    0.000144334    0.000043466
     36        6          -0.000110808   -0.000128436    0.000047134
     37        6          -0.000036925    0.000013764    0.000001529
     38        1           0.000018220    0.000036961    0.000023798
     39        6          -0.000044113   -0.000015737    0.000001056
     40        1          -0.000026739   -0.000101735    0.000138441
     41        6           0.000008199    0.000017895   -0.000006681
     42        1          -0.000000290    0.000009289   -0.000002369
     43        1          -0.000002455   -0.000008509   -0.000008786
     44        1          -0.000005691    0.000006666   -0.000003979
     45       35          -0.000144570    0.000261968   -0.000030886
     46       17           0.001760436   -0.001508064    0.003608041
 -------------------------------------------------------------------
 Cartesian Forces:  Max     0.005031909 RMS     0.000647933

 GradGradGradGradGradGradGradGradGradGradGradGradGradGradGradGradGradGrad
 Berny optimization.
 FormGI is forming the generalized inverse of G from B-inverse, IUseBI=4.
 Internal  Forces:  Max     0.004190815 RMS     0.000434605
 Search for a saddle point.
 Step number   4 out of a maximum of  268
 All quantities printed in internal units (Hartrees-Bohrs-Radians)
 Swapping is turned off.
 Update second derivatives using D2CorX and points    3    4
 ITU=  0  0  0  0
     Eigenvalues ---   -0.01170   0.00166   0.00435   0.00760   0.01054
     Eigenvalues ---    0.01094   0.01219   0.01364   0.01532   0.01604
     Eigenvalues ---    0.01702   0.01798   0.01812   0.01819   0.01835
     Eigenvalues ---    0.01876   0.02030   0.02178   0.02201   0.02260
     Eigenvalues ---    0.02341   0.02445   0.02514   0.02542   0.02595
     Eigenvalues ---    0.02602   0.02744   0.02794   0.02818   0.02827
     Eigenvalues ---    0.02837   0.03016   0.03026   0.03175   0.03249
     Eigenvalues ---    0.03686   0.03734   0.03927   0.04487   0.04599
     Eigenvalues ---    0.04680   0.06112   0.06245   0.06670   0.07495
     Eigenvalues ---    0.07754   0.09171   0.10181   0.10926   0.10972
     Eigenvalues ---    0.11049   0.11339   0.11600   0.11738   0.11777
     Eigenvalues ---    0.12129   0.12214   0.12297   0.12332   0.12339
     Eigenvalues ---    0.12456   0.12528   0.12533   0.12927   0.14130
     Eigenvalues ---    0.14601   0.15631   0.15996   0.16655   0.17017
     Eigenvalues ---    0.17833   0.17926   0.18614   0.18940   0.19232
     Eigenvalues ---    0.19326   0.19395   0.19509   0.19661   0.20276
     Eigenvalues ---    0.20906   0.21727   0.22165   0.22939   0.23191
     Eigenvalues ---    0.24819   0.25213   0.27084   0.27511   0.28904
     Eigenvalues ---    0.29133   0.30299   0.30806   0.31602   0.32991
     Eigenvalues ---    0.33838   0.34379   0.34606   0.34894   0.35007
     Eigenvalues ---    0.35339   0.36260   0.36529   0.36554   0.36607
     Eigenvalues ---    0.36661   0.36665   0.36740   0.36776   0.36794
     Eigenvalues ---    0.36860   0.36949   0.37041   0.37054   0.37433
     Eigenvalues ---    0.38417   0.39181   0.42211   0.42789   0.42921
     Eigenvalues ---    0.43067   0.43318   0.46998   0.48325   0.48432
     Eigenvalues ---    0.48459   0.48497   0.48795   0.51886   0.52238
     Eigenvalues ---    0.52263   0.58652
 Eigenvectors required to have negative eigenvalues:
                          R18       D82       A47       D69       D84
   1                   -0.68917   0.24320   0.23487  -0.23365   0.22455
                          D83       D74       D73       D78       D75
   1                    0.22191  -0.18723  -0.17049   0.16578  -0.15295
 RFO step:  Lambda0=8.764028584D-05 Lambda=-8.18927461D-04.
 Linear search not attempted -- option 19 set.
 Iteration  1 RMS(Cart)=  0.05642751 RMS(Int)=  0.00064754
 Iteration  2 RMS(Cart)=  0.00119068 RMS(Int)=  0.00001637
 Iteration  3 RMS(Cart)=  0.00000065 RMS(Int)=  0.00001637
 Variable       Old X    -DE/DX   Delta X   Delta X   Delta X     New X
                                 (Linear)    (Quad)   (Total)
    R1        2.62909  -0.00001   0.00000   0.00016   0.00016   2.62924
    R2        2.63991   0.00001   0.00000  -0.00010  -0.00010   2.63981
    R3        2.05119   0.00000   0.00000  -0.00002  -0.00002   2.05117
    R4        2.63534  -0.00001   0.00000  -0.00017  -0.00017   2.63517
    R5        2.05057   0.00000   0.00000   0.00000   0.00000   2.05057
    R6        2.62699   0.00003   0.00000   0.00039   0.00039   2.62738
    R7        2.04998   0.00000   0.00000   0.00008   0.00008   2.05006
    R8        2.63806   0.00003   0.00000   0.00030   0.00030   2.63836
    R9        2.05162  -0.00001   0.00000   0.00002   0.00002   2.05164
   R10        2.64133   0.00018   0.00000   0.00022   0.00022   2.64155
   R11        3.35698   0.00016   0.00000   0.00064   0.00063   3.35761
   R12        3.35655   0.00005   0.00000  -0.00004  -0.00003   3.35652
   R13        3.35772  -0.00027   0.00000  -0.00069  -0.00068   3.35704
   R14        2.64392  -0.00010   0.00000  -0.00001  -0.00001   2.64391
   R15        2.63497   0.00005   0.00000   0.00017   0.00017   2.63514
   R16        3.35480   0.00014   0.00000   0.00167   0.00166   3.35646
   R17        2.63597   0.00006   0.00000   0.00062   0.00062   2.63659
   R18        4.67857   0.00156   0.00000   0.11522   0.11522   4.79379
   R19        2.63049  -0.00004   0.00000   0.00013   0.00013   2.63062
   R20        2.05182   0.00001   0.00000   0.00001   0.00001   2.05183
   R21        2.63212   0.00001   0.00000   0.00013   0.00013   2.63225
   R22        2.04998   0.00001   0.00000   0.00009   0.00009   2.05008
   R23        2.63181  -0.00004   0.00000  -0.00023  -0.00023   2.63159
   R24        2.05068  -0.00001   0.00000  -0.00004  -0.00004   2.05064
   R25        2.05121   0.00001   0.00000   0.00001   0.00001   2.05122
   R26        2.03667   0.00214   0.00000   0.00471   0.00471   2.04138
   R27        2.86284   0.00016   0.00000  -0.00897  -0.00897   2.85387
   R28        2.81657   0.00055   0.00000  -0.00917  -0.00917   2.80739
   R29        4.52929   0.00419   0.00000   0.10691   0.10691   4.63620
   R30        2.06336   0.00039   0.00000   0.00216   0.00216   2.06552
   R31        2.86205  -0.00014   0.00000  -0.00122  -0.00122   2.86083
   R32        3.69305   0.00019   0.00000  -0.00020  -0.00020   3.69284
   R33        2.07237   0.00005   0.00000   0.00200   0.00200   2.07438
   R34        2.87700   0.00017   0.00000  -0.00251  -0.00251   2.87450
   R35        2.07247   0.00028   0.00000   0.00126   0.00126   2.07374
   R36        2.06459  -0.00025   0.00000   0.00009   0.00009   2.06468
   R37        2.06579   0.00000   0.00000  -0.00025  -0.00025   2.06554
   R38        2.06611   0.00001   0.00000   0.00025   0.00025   2.06636
   R39        2.63900  -0.00007   0.00000  -0.00063  -0.00063   2.63836
   R40        2.63922   0.00008   0.00000   0.00078   0.00078   2.64000
   R41        2.63503  -0.00004   0.00000   0.00038   0.00038   2.63541
   R42        2.05462  -0.00002   0.00000  -0.00032  -0.00032   2.05430
   R43        2.62886  -0.00004   0.00000  -0.00068  -0.00068   2.62818
   R44        2.04938   0.00014   0.00000   0.00057   0.00057   2.04995
   R45        2.63175   0.00002   0.00000  -0.00022  -0.00022   2.63153
   R46        2.05167   0.00000   0.00000  -0.00008  -0.00008   2.05160
   R47        2.63792   0.00002   0.00000   0.00027   0.00027   2.63818
   R48        2.05180   0.00000   0.00000  -0.00003  -0.00003   2.05178
   R49        2.05197  -0.00001   0.00000  -0.00004  -0.00004   2.05193
    A1        2.09553   0.00003   0.00000   0.00008   0.00007   2.09560
    A2        2.09796  -0.00004   0.00000   0.00014   0.00014   2.09810
    A3        2.08969   0.00002   0.00000  -0.00021  -0.00021   2.08948
    A4        2.10179   0.00001   0.00000  -0.00049  -0.00049   2.10131
    A5        2.08442  -0.00001   0.00000   0.00029   0.00029   2.08471
    A6        2.09679   0.00000   0.00000   0.00021   0.00021   2.09701
    A7        2.09324   0.00001   0.00000   0.00036   0.00036   2.09360
    A8        2.10058   0.00000   0.00000   0.00001   0.00001   2.10059
    A9        2.08936  -0.00001   0.00000  -0.00038  -0.00038   2.08898
   A10        2.08742   0.00001   0.00000   0.00029   0.00029   2.08771
   A11        2.10085   0.00002   0.00000  -0.00010  -0.00010   2.10075
   A12        2.09482  -0.00004   0.00000  -0.00018  -0.00018   2.09464
   A13        2.10735  -0.00004   0.00000  -0.00097  -0.00096   2.10639
   A14        2.06340   0.00017   0.00000   0.00087   0.00089   2.06429
   A15        2.11212  -0.00013   0.00000   0.00018   0.00015   2.11227
   A16        2.08020  -0.00002   0.00000   0.00075   0.00075   2.08095
   A17        2.07849  -0.00013   0.00000   0.00052   0.00053   2.07903
   A18        2.12441   0.00016   0.00000  -0.00129  -0.00130   2.12311
   A19        1.76759  -0.00008   0.00000   0.00001   0.00001   1.76760
   A20        2.12915  -0.00009   0.00000  -0.00199  -0.00201   2.12715
   A21        2.07147   0.00003   0.00000   0.00063   0.00064   2.07211
   A22        2.08073   0.00006   0.00000   0.00117   0.00117   2.08190
   A23        2.10690   0.00028   0.00000   0.00066   0.00063   2.10753
   A24        2.10788  -0.00006   0.00000  -0.00145  -0.00145   2.10643
   A25        2.06772  -0.00022   0.00000   0.00101   0.00103   2.06875
   A26        1.77531  -0.00024   0.00000   0.00218   0.00220   1.77751
   A27        1.89355   0.00059   0.00000   0.01199   0.01201   1.90556
   A28        1.80239  -0.00016   0.00000  -0.00962  -0.00962   1.79277
   A29        2.08645   0.00002   0.00000   0.00041   0.00041   2.08686
   A30        2.09589  -0.00001   0.00000  -0.00024  -0.00024   2.09565
   A31        2.10083  -0.00001   0.00000  -0.00018  -0.00018   2.10065
   A32        2.09280   0.00001   0.00000   0.00048   0.00048   2.09328
   A33        2.08854   0.00000   0.00000  -0.00015  -0.00015   2.08839
   A34        2.10181  -0.00001   0.00000  -0.00035  -0.00035   2.10146
   A35        2.10284  -0.00002   0.00000  -0.00061  -0.00061   2.10222
   A36        2.09618   0.00001   0.00000   0.00023   0.00023   2.09641
   A37        2.08408   0.00001   0.00000   0.00040   0.00040   2.08448
   A38        2.09491  -0.00001   0.00000  -0.00004  -0.00004   2.09487
   A39        2.09089   0.00000   0.00000  -0.00031  -0.00030   2.09059
   A40        2.09732   0.00002   0.00000   0.00034   0.00034   2.09766
   A41        1.50162   0.00031   0.00000  -0.02231  -0.02233   1.47929
   A42        1.69513   0.00001   0.00000   0.00319   0.00321   1.69834
   A43        1.69905   0.00042   0.00000  -0.00432  -0.00434   1.69472
   A44        2.08281  -0.00002   0.00000   0.00115   0.00107   2.08387
   A45        2.11609  -0.00019   0.00000  -0.00193  -0.00211   2.11398
   A46        2.06524   0.00005   0.00000   0.00562   0.00557   2.07081
   A47        1.67567   0.00409   0.00000  -0.00100  -0.00100   1.67467
   A48        1.88853  -0.00029   0.00000  -0.00959  -0.00960   1.87892
   A49        2.00667   0.00010   0.00000   0.00315   0.00315   2.00982
   A50        1.93561  -0.00007   0.00000  -0.00315  -0.00316   1.93245
   A51        1.85948   0.00030   0.00000   0.00814   0.00815   1.86764
   A52        1.79226  -0.00004   0.00000   0.00235   0.00232   1.79459
   A53        1.96507  -0.00001   0.00000  -0.00095  -0.00095   1.96412
   A54        1.82415  -0.00015   0.00000  -0.00454  -0.00455   1.81960
   A55        2.01233   0.00057   0.00000   0.00021   0.00020   2.01253
   A56        1.91051  -0.00028   0.00000  -0.00078  -0.00080   1.90970
   A57        1.92001  -0.00032   0.00000  -0.00083  -0.00083   1.91917
   A58        1.83025   0.00000   0.00000  -0.00387  -0.00387   1.82638
   A59        1.95354   0.00011   0.00000   0.00847   0.00846   1.96200
   A60        1.95875   0.00006   0.00000  -0.00079  -0.00080   1.95795
   A61        1.91309  -0.00002   0.00000   0.00090   0.00090   1.91399
   A62        1.93104  -0.00006   0.00000  -0.00343  -0.00343   1.92761
   A63        1.87575  -0.00004   0.00000   0.00058   0.00058   1.87633
   A64        1.89360   0.00005   0.00000   0.00063   0.00063   1.89423
   A65        1.88955   0.00002   0.00000   0.00234   0.00234   1.89189
   A66        2.06010   0.00028   0.00000   0.00609   0.00609   2.06620
   A67        2.13483  -0.00036   0.00000  -0.00729  -0.00729   2.12754
   A68        2.08741   0.00008   0.00000   0.00114   0.00114   2.08855
   A69        2.10087  -0.00003   0.00000  -0.00110  -0.00110   2.09977
   A70        2.09317   0.00001   0.00000   0.00044   0.00044   2.09361
   A71        2.08901   0.00002   0.00000   0.00068   0.00068   2.08969
   A72        2.09309  -0.00007   0.00000  -0.00043  -0.00044   2.09266
   A73        2.08580   0.00009   0.00000   0.00065   0.00066   2.08646
   A74        2.10382  -0.00002   0.00000  -0.00025  -0.00025   2.10358
   A75        2.09288   0.00000   0.00000   0.00039   0.00039   2.09327
   A76        2.09006   0.00000   0.00000  -0.00035  -0.00035   2.08971
   A77        2.10014   0.00000   0.00000  -0.00001  -0.00001   2.10013
   A78        2.10201   0.00000   0.00000  -0.00027  -0.00027   2.10174
   A79        2.08543   0.00000   0.00000   0.00014   0.00014   2.08557
   A80        2.09572   0.00000   0.00000   0.00012   0.00012   2.09584
   A81        2.08981   0.00002   0.00000   0.00032   0.00032   2.09013
   A82        2.09691  -0.00001   0.00000  -0.00023  -0.00023   2.09668
   A83        2.09643  -0.00001   0.00000  -0.00011  -0.00011   2.09633
    D1       -0.03114   0.00000   0.00000   0.00060   0.00060  -0.03054
    D2        3.13079   0.00002   0.00000  -0.00044  -0.00044   3.13036
    D3        3.10668  -0.00004   0.00000   0.00116   0.00116   3.10783
    D4       -0.01458  -0.00002   0.00000   0.00012   0.00012  -0.01446
    D5        0.01037  -0.00005   0.00000   0.00211   0.00211   0.01248
    D6       -3.11795  -0.00008   0.00000   0.00378   0.00378  -3.11417
    D7       -3.12747  -0.00001   0.00000   0.00155   0.00155  -3.12591
    D8        0.02740  -0.00004   0.00000   0.00323   0.00323   0.03063
    D9        0.01642   0.00001   0.00000  -0.00298  -0.00297   0.01344
   D10       -3.12026   0.00001   0.00000  -0.00126  -0.00126  -3.12152
   D11        3.13753  -0.00001   0.00000  -0.00193  -0.00193   3.13560
   D12        0.00085  -0.00001   0.00000  -0.00021  -0.00021   0.00064
   D13        0.01884   0.00003   0.00000   0.00260   0.00260   0.02144
   D14       -3.13773  -0.00001   0.00000   0.00331   0.00331  -3.13443
   D15       -3.12763   0.00003   0.00000   0.00090   0.00090  -3.12674
   D16       -0.00102   0.00000   0.00000   0.00160   0.00160   0.00058
   D17       -0.03977  -0.00007   0.00000   0.00015   0.00015  -0.03963
   D18        3.07548   0.00001   0.00000   0.00375   0.00375   3.07923
   D19        3.11675  -0.00004   0.00000  -0.00056  -0.00056   3.11619
   D20       -0.05118   0.00004   0.00000   0.00305   0.00305  -0.04813
   D21        0.02510   0.00009   0.00000  -0.00249  -0.00249   0.02261
   D22       -3.13013   0.00012   0.00000  -0.00420  -0.00419  -3.13432
   D23       -3.08942  -0.00001   0.00000  -0.00620  -0.00620  -3.09562
   D24        0.03854   0.00003   0.00000  -0.00791  -0.00791   0.03063
   D25        2.41234  -0.00004   0.00000   0.00336   0.00336   2.41569
   D26       -1.97797  -0.00012   0.00000  -0.00238  -0.00237  -1.98033
   D27       -0.75567   0.00005   0.00000   0.00696   0.00696  -0.74871
   D28        1.13721  -0.00004   0.00000   0.00121   0.00123   1.13845
   D29       -2.45394   0.00011   0.00000   0.00600   0.00600  -2.44794
   D30        0.70128   0.00008   0.00000   0.00771   0.00770   0.70898
   D31       -0.73613  -0.00001   0.00000  -0.00806  -0.00805  -0.74418
   D32        2.47098  -0.00007   0.00000  -0.00459  -0.00459   2.46639
   D33        0.02257  -0.00004   0.00000   0.00894   0.00894   0.03150
   D34       -3.07874  -0.00012   0.00000   0.00234   0.00234  -3.07640
   D35        3.09830   0.00001   0.00000   0.00544   0.00544   3.10374
   D36       -0.00301  -0.00007   0.00000  -0.00116  -0.00116  -0.00417
   D37        3.04959   0.00009   0.00000  -0.00285  -0.00285   3.04674
   D38       -0.08012   0.00005   0.00000  -0.00315  -0.00316  -0.08328
   D39       -0.02833   0.00004   0.00000   0.00064   0.00064  -0.02769
   D40        3.12514   0.00000   0.00000   0.00033   0.00033   3.12548
   D41        0.72083   0.00011   0.00000  -0.00724  -0.00724   0.71359
   D42       -1.24163  -0.00039   0.00000  -0.01780  -0.01780  -1.25943
   D43       -2.46014   0.00019   0.00000  -0.00084  -0.00084  -2.46098
   D44        1.86059  -0.00031   0.00000  -0.01141  -0.01140   1.84919
   D45        0.03043   0.00006   0.00000   0.00256   0.00256   0.03299
   D46       -3.11747   0.00002   0.00000   0.00123   0.00123  -3.11624
   D47       -3.07177  -0.00003   0.00000  -0.00388  -0.00388  -3.07565
   D48        0.06352  -0.00007   0.00000  -0.00521  -0.00521   0.05830
   D49       -0.63855   0.00041   0.00000   0.03283   0.03282  -0.60573
   D50       -2.71715   0.00039   0.00000   0.03403   0.03405  -2.68311
   D51        1.47358   0.00025   0.00000   0.02847   0.02855   1.50213
   D52        1.23578   0.00028   0.00000   0.03539   0.03532   1.27110
   D53       -0.84283   0.00027   0.00000   0.03659   0.03655  -0.80628
   D54       -2.93528   0.00012   0.00000   0.03103   0.03105  -2.90422
   D55       -0.02645  -0.00003   0.00000  -0.00345  -0.00345  -0.02990
   D56        3.12339  -0.00002   0.00000  -0.00094  -0.00094   3.12246
   D57        3.12147   0.00001   0.00000  -0.00212  -0.00212   3.11935
   D58       -0.01187   0.00003   0.00000   0.00039   0.00039  -0.01148
   D59       -0.00475   0.00001   0.00000   0.00296   0.00296  -0.00179
   D60       -3.13201   0.00001   0.00000   0.00164   0.00164  -3.13036
   D61        3.12853  -0.00001   0.00000   0.00042   0.00042   3.12895
   D62        0.00127   0.00000   0.00000  -0.00089  -0.00089   0.00038
   D63        0.03242  -0.00001   0.00000  -0.00156  -0.00156   0.03086
   D64       -3.12110   0.00003   0.00000  -0.00126  -0.00126  -3.12236
   D65       -3.12341  -0.00002   0.00000  -0.00026  -0.00026  -3.12366
   D66        0.00626   0.00003   0.00000   0.00005   0.00005   0.00630
   D67        3.00761  -0.00001   0.00000  -0.01581  -0.01579   2.99181
   D68       -1.60094   0.00017   0.00000  -0.02461  -0.02458  -1.62552
   D69        1.32867  -0.00069   0.00000   0.00268   0.00264   1.33131
   D70       -0.28194   0.00002   0.00000  -0.00025  -0.00027  -0.28221
   D71       -2.35770  -0.00022   0.00000  -0.00576  -0.00576  -2.36346
   D72        1.67123  -0.00023   0.00000  -0.00429  -0.00429   1.66695
   D73       -1.84307  -0.00034   0.00000   0.02355   0.02356  -1.81951
   D74        2.36436  -0.00058   0.00000   0.01805   0.01807   2.38243
   D75        0.11010  -0.00059   0.00000   0.01951   0.01954   0.12965
   D76        1.50434   0.00053   0.00000  -0.00204  -0.00207   1.50227
   D77       -0.57142   0.00029   0.00000  -0.00754  -0.00755  -0.57898
   D78       -2.82568   0.00028   0.00000  -0.00608  -0.00608  -2.83176
   D79        2.91597  -0.00008   0.00000   0.03695   0.03694   2.95292
   D80       -1.25738  -0.00025   0.00000   0.03283   0.03282  -1.22456
   D81        0.96339   0.00011   0.00000   0.04390   0.04388   1.00727
   D82       -1.79970   0.00052   0.00000   0.00784   0.00785  -1.79184
   D83        0.31014   0.00034   0.00000   0.00372   0.00373   0.31387
   D84        2.53090   0.00070   0.00000   0.01479   0.01479   2.54569
   D85        1.13199  -0.00035   0.00000   0.03434   0.03435   1.16633
   D86       -3.04137  -0.00052   0.00000   0.03022   0.03023  -3.01114
   D87       -0.82060  -0.00016   0.00000   0.04129   0.04129  -0.77931
   D88        1.80857   0.00017   0.00000   0.04369   0.04369   1.85227
   D89       -1.28871   0.00021   0.00000   0.04506   0.04506  -1.24365
   D90       -0.28332   0.00027   0.00000   0.04810   0.04809  -0.23522
   D91        2.90259   0.00030   0.00000   0.04947   0.04946   2.95205
   D92       -2.23500   0.00015   0.00000   0.04115   0.04115  -2.19385
   D93        0.95090   0.00019   0.00000   0.04252   0.04252   0.99342
   D94        1.31705   0.00006   0.00000  -0.05179  -0.05178   1.26527
   D95       -2.88332   0.00003   0.00000  -0.05096  -0.05096  -2.93428
   D96       -0.80076   0.00000   0.00000  -0.04962  -0.04962  -0.85038
   D97       -2.90926   0.00001   0.00000  -0.05811  -0.05811  -2.96737
   D98       -0.82645  -0.00002   0.00000  -0.05728  -0.05728  -0.88373
   D99        1.25612  -0.00005   0.00000  -0.05594  -0.05594   1.20017
   D100      -0.88183  -0.00012   0.00000  -0.05830  -0.05831  -0.94014
   D101       1.20098  -0.00015   0.00000  -0.05747  -0.05748   1.14350
   D102      -2.99964  -0.00018   0.00000  -0.05614  -0.05614  -3.05579
   D103      -3.07556   0.00003   0.00000  -0.00251  -0.00250  -3.07807
   D104       0.04765   0.00005   0.00000  -0.00103  -0.00102   0.04663
   D105       0.02296  -0.00001   0.00000  -0.00407  -0.00407   0.01890
   D106      -3.13701   0.00000   0.00000  -0.00258  -0.00258  -3.13960
   D107       3.07711  -0.00004   0.00000   0.00002   0.00003   3.07714
   D108      -0.03188   0.00003   0.00000   0.00094   0.00095  -0.03093
   D109      -0.01950   0.00000   0.00000   0.00130   0.00130  -0.01820
   D110      -3.12849   0.00006   0.00000   0.00222   0.00221  -3.12627
   D111      -0.02158   0.00001   0.00000   0.00368   0.00368  -0.01790
   D112       3.13553   0.00001   0.00000   0.00149   0.00149   3.13702
   D113       3.13835   0.00000   0.00000   0.00220   0.00220   3.14055
   D114       0.01227  -0.00001   0.00000   0.00002   0.00002   0.01229
   D115       0.01480   0.00002   0.00000   0.00184   0.00184   0.01664
   D116      -3.13517   0.00002   0.00000   0.00085   0.00085  -3.13432
   D117       3.12345  -0.00004   0.00000   0.00092   0.00093   3.12438
   D118      -0.02652  -0.00004   0.00000  -0.00006  -0.00006  -0.02658
   D119       0.01661   0.00000   0.00000  -0.00050  -0.00050   0.01611
   D120      -3.13402  -0.00001   0.00000  -0.00148  -0.00148  -3.13550
   D121      -3.14059   0.00001   0.00000   0.00169   0.00169  -3.13890
   D122      -0.00803  -0.00001   0.00000   0.00071   0.00071  -0.00732
   D123      -0.01331  -0.00002   0.00000  -0.00225  -0.00225  -0.01556
   D124       3.13731   0.00000   0.00000  -0.00126  -0.00127   3.13604
   D125       3.13671  -0.00002   0.00000  -0.00126  -0.00126   3.13544
   D126       0.00414  -0.00001   0.00000  -0.00028  -0.00028   0.00387
         Item               Value     Threshold  Converged?
 Maximum Force            0.004191     0.000450     NO 
 RMS     Force            0.000435     0.000300     NO 
 Maximum Displacement     0.312622     0.001800     NO 
 RMS     Displacement     0.056435     0.001200     NO 
 Predicted change in Energy=-3.967660D-04
 GradGradGradGradGradGradGradGradGradGradGradGradGradGradGradGradGradGrad

                          Input orientation:                          
 ---------------------------------------------------------------------
 Center     Atomic      Atomic             Coordinates (Angstroms)
 Number     Number       Type             X           Y           Z
 ---------------------------------------------------------------------
      1          6           0       -4.398598   -1.307168    0.890689
      2          6           0       -4.988351   -2.334111    0.160351
      3          6           0       -4.454555   -2.723185   -1.067752
      4          6           0       -3.316955   -2.094069   -1.560861
      5          6           0       -2.701409   -1.092233   -0.808073
      6          6           0       -3.243642   -0.682813    0.413540
      7         16           0       -2.487841    0.596586    1.386561
      8          6           0       -2.015643    1.757453    0.127488
      9          6           0       -1.439453    1.345217   -1.078971
     10         16           0       -1.195972   -0.379493   -1.426595
     11          6           0       -1.006968    2.281868   -2.018269
     12          6           0       -1.114840    3.640266   -1.733723
     13          6           0       -1.684704    4.055741   -0.532522
     14          6           0       -2.150836    3.120645    0.388122
     15          1           0       -1.779750    5.114051   -0.312288
     16          1           0       -2.610374    3.449383    1.314930
     17          1           0       -0.582811    1.950732   -2.961329
     18          1           0       -0.762598    4.369520   -2.455543
     19          1           0       -4.834703   -0.985597    1.831204
     20          1           0       -2.899609   -2.387131   -2.519317
     21          1           0       -5.879305   -2.819145    0.545601
     22          1           0       -4.925771   -3.511352   -1.645365
     23          6           0        0.716160   -0.996801    0.121902
     24          1           0       -0.023561   -0.917681    0.905162
     25          6           0        1.601343    0.187889   -0.184172
     26          1           0        1.236234    0.644685   -1.107609
     27          6           0        1.039745   -2.306993   -0.499162
     28          1           0        1.992780   -2.596753   -0.037929
     29          6           0        0.005236   -3.401389   -0.284949
     30          1           0       -0.900091   -3.234115   -0.873285
     31          1           0        0.421331   -4.365394   -0.588738
     32          1           0       -0.272789   -3.462796    0.770800
     33          1           0        1.278619   -2.158844   -1.559928
     34          6           0        3.063384   -0.140075   -0.400338
     35          6           0        3.567316   -0.099515   -1.701750
     36          6           0        3.895838   -0.530063    0.651621
     37          6           0        4.888076   -0.467536   -1.956814
     38          1           0        2.924223    0.205047   -2.523595
     39          6           0        5.212794   -0.895857    0.394570
     40          1           0        3.498390   -0.574661    1.659990
     41          6           0        5.715980   -0.857202   -0.907088
     42          1           0        5.268989   -0.436553   -2.972982
     43          1           0        5.852001   -1.204368    1.216213
     44          1           0        6.746478   -1.138946   -1.101336
     45         35           0        1.338914    1.606050    1.134435
     46         17           0        1.396119   -1.825128    2.688437
 ---------------------------------------------------------------------
                    Distance matrix (angstroms):
                    1          2          3          4          5
     1  C    0.000000
     2  C    1.391336   0.000000
     3  C    2.417380   1.394472   0.000000
     4  C    2.792716   2.411172   1.390351   0.000000
     5  C    2.410900   2.776726   2.408517   1.396160   0.000000
     6  C    1.396929   2.415553   2.797078   2.428019   1.397848
     7  S    2.742473   4.042911   4.573018   4.076071   2.777434
     8  C    3.956368   5.057565   5.239561   4.402063   3.076728
     9  C    4.435227   5.260043   5.063878   3.947901   2.758094
    10  S    4.060443   4.552039   4.029890   2.730635   1.776769
    11  C    5.731175   6.473412   6.151414   4.969315   3.964879
    12  C    6.492127   7.367821   7.217390   6.145063   5.076473
    13  C    6.176693   7.226643   7.342505   6.445300   5.254642
    14  C    4.991045   6.152864   6.448026   5.687848   4.413882
    15  H    7.038293   8.123646   8.315502   7.475222   6.293904
    16  H    5.099264   6.358980   6.868680   6.284846   5.014150
    17  H    6.325518   6.893007   6.357793   5.079102   4.287727
    18  H    7.526124   8.344972   8.115600   7.007366   6.025271
    19  H    1.085432   2.152638   3.401127   3.877934   3.395305
    20  H    3.878328   3.397980   2.153562   1.085680   2.155087
    21  H    2.144214   1.085115   2.154537   3.395372   3.861824
    22  H    3.401163   2.156483   1.084845   2.145721   3.391310
    23  C    5.181516   5.859294   5.579603   4.505742   3.543126
    24  H    4.392363   5.216335   5.175513   4.279206   3.183789
    25  C    6.276130   7.064223   6.777090   5.593949   4.532288
    26  H    6.289217   7.016153   6.612806   5.332705   4.314120
    27  C    5.701483   6.064127   5.539299   4.489252   3.945542
    28  H    6.585976   6.988883   6.530287   5.546648   4.989199
    29  C    5.016138   5.125747   4.578479   3.791305   3.596079
    30  H    4.366266   4.311876   3.596259   2.759293   2.799403
    31  H    5.896877   5.826826   5.167259   4.480929   4.529149
    32  H    4.656544   4.887033   4.627576   4.071486   3.743073
    33  H    6.241928   6.501153   5.781868   4.596031   4.188504
    34  C    7.662247   8.364126   7.977299   6.773008   5.857106
    35  C    8.463743   9.036607   8.463805   7.168772   6.409450
    36  C    8.334189   9.078807   8.803129   7.704906   6.780148
    37  C    9.749644  10.271820   9.652105   8.374063   7.701307
    38  H    8.219965   8.732680   8.070959   6.720498   6.022764
    39  C    9.632973  10.304698   9.946615   8.832670   8.007467
    40  H    7.968112   8.795985   8.677906   7.689695   6.693035
    41  C   10.282955  10.858333  10.341542   9.140634   8.421252
    42  H   10.447399  10.891809  10.168868   8.857758   8.285167
    43  H   10.256282  10.950087  10.665289   9.621511   8.790400
    44  H   11.322949  11.862819  11.312563  10.119097   9.452553
    45  Br   6.439355   7.517179   7.560170   6.529366   5.232425
    46  Cl   6.089246   6.885618   7.010410   6.351530   5.436217
                    6          7          8          9         10
     6  C    0.000000
     7  S    1.776195   0.000000
     8  C    2.746763   1.776470   0.000000
     9  C    3.097675   2.781800   1.399098   0.000000
    10  S    2.769667   3.245844   2.766509   1.776162   0.000000
    11  C    4.439116   4.077503   2.428315   1.395221   2.732882
    12  C    5.275562   4.570043   2.796523   2.408594   4.032292
    13  C    5.077324   4.036541   2.413973   2.775914   4.550773
    14  C    3.957420   2.735202   1.394454   2.410512   4.056591
    15  H    6.022744   4.878009   3.393494   3.861051   5.635735
    16  H    4.276515   2.856325   2.150895   3.395487   4.916990
    17  H    5.040369   4.936294   3.410448   2.154938   2.856803
    18  H    6.317696   5.654490   3.881374   3.391090   4.878491
    19  H    2.152423   2.865095   4.286498   5.042770   4.921481
    20  H    3.409502   4.932342   4.996453   4.258764   2.850794
    21  H    3.395301   4.886354   6.003994   6.300272   5.636937
    22  H    3.881916   5.657847   6.274724   6.005121   4.875223
    23  C    3.982923   3.795243   3.879264   3.402030   2.536762
    24  H    3.265850   2.932136   3.424836   3.325995   2.664824
    25  C    4.958756   4.399507   3.955155   3.374391   3.112958
    26  H    4.913800   4.482402   3.652180   2.766020   2.658255
    27  C    4.671016   4.942731   5.123261   4.452105   3.094159
    28  H    5.593488   5.683534   5.920636   5.329458   4.124655
    29  C    4.293455   4.999318   5.555871   5.024726   3.446464
    30  H    3.695577   4.722513   5.211694   4.615572   2.922767
    31  H    5.291313   6.081639   6.628806   6.026103   4.382360
    32  H    4.084349   4.665211   5.540973   5.282021   3.897123
    33  H    5.150154   5.519095   5.388591   4.460681   3.050814
    34  C    6.382440   5.878076   5.447543   4.789799   4.387783
    35  C    7.155686   6.832799   6.161483   5.248127   4.779436
    36  C    7.145082   6.523866   6.360271   5.914131   5.501653
    37  C    8.472884   8.167904   7.546934   6.640354   6.107743
    38  H    6.888949   6.688278   5.817257   4.735884   4.303615
    39  C    8.459141   7.906404   7.704654   7.172596   6.682482
    40  H    6.857138   6.105861   6.179957   5.964070   5.621578
    41  C    9.058107   8.641586   8.227075   7.488686   6.947891
    42  H    9.164827   8.957756   8.215378   7.194802   6.647578
    43  H    9.145875   8.533781   8.476882   8.058136   7.572238
    44  H   10.114614   9.719792   9.309882   8.554592   7.985304
    45  Br   5.172853   3.965683   3.505697   3.561814   4.114232
    46  Cl   5.292204   4.758647   5.570768   5.681982   5.073686
                   11         12         13         14         15
    11  C    0.000000
    12  C    1.392067   0.000000
    13  C    2.411099   1.392928   0.000000
    14  C    2.793331   2.417751   1.392576   0.000000
    15  H    3.395412   2.152818   1.085153   2.145215   0.000000
    16  H    3.878688   3.401080   2.153513   1.085457   2.471618
    17  H    1.085781   2.155133   3.397696   3.878945   4.296123
    18  H    2.146908   1.084854   2.155631   3.401958   2.486456
    19  H    6.336113   6.924211   6.397248   5.113399   7.150735
    20  H    5.062874   6.334988   6.850835   6.272914   7.898911
    21  H    7.505561   8.343827   8.125336   7.014798   8.970949
    22  H    7.004104   8.104113   8.306855   7.471193   9.277506
    23  C    4.277753   5.319614   5.632105   5.024331   6.615179
    24  H    4.444171   5.378614   5.437027   4.593550   6.399076
    25  C    3.814701   4.658076   5.087213   4.796606   5.976226
    26  H    2.922606   3.859155   4.527462   4.454192   5.450131
    27  C    5.249225   6.444864   6.921570   6.358171   7.940804
    28  H    6.059800   7.171711   7.617362   7.073876   8.588583
    29  C    6.027302   7.275880   7.650228   6.902072   8.700555
    30  H    5.634579   6.931349   7.339874   6.598370   8.413109
    31  H    6.947639   8.231732   8.680672   7.975655   9.735556
    32  H    6.427992   7.578600   7.760190   6.856763   8.775324
    33  H    5.015367   6.276028   6.961172   6.590073   7.987817
    34  C    5.005125   5.790203   6.337720   6.200166   7.146296
    35  C    5.166743   5.992459   6.798306   6.887253   7.596248
    36  C    6.250821   6.941787   7.319443   7.068194   8.062099
    37  C    6.504962   7.277280   8.104942   8.241362   8.849773
    38  H    4.474684   5.360845   6.327276   6.537203   7.149515
    39  C    7.389531   8.071246   8.541271   8.387812   9.247396
    40  H    6.479783   7.110892   7.287812   6.869257   8.006877
    41  C    7.502434   8.220137   8.890863   8.909974   9.601855
    42  H    6.905716   7.675252   8.630782   8.888446   9.358056
    43  H    8.346327   8.983846   9.355681   9.134379  10.025087
    44  H    8.524005   9.221774   9.919333   9.976212  10.602789
    45  Br   3.987409   4.287805   4.233438   3.876769   4.911735
    46  Cl   6.692931   7.465317   7.379070   6.506382   8.200165
                   16         17         18         19         20
    16  H    0.000000
    17  H    4.964208   0.000000
    18  H    4.298534   2.477636   0.000000
    19  H    4.988308   7.047623   7.977187   0.000000
    20  H    6.989277   4.937609   7.086834   4.963458   0.000000
    21  H    7.111414   7.943748   9.320110   2.471005   4.296388
    22  H    7.910514   7.101227   8.949667   4.298170   2.476489
    23  C    5.679586   4.458877   6.134113   5.808091   4.688586
    24  H    5.092225   4.846680   6.308328   4.899923   4.707228
    25  C    5.533824   3.948511   5.313510   6.845545   5.687020
    26  H    5.341481   2.907053   4.436964   6.939071   5.318836
    27  C    7.053380   5.179110   7.186912   6.456456   4.427862
    28  H    7.718486   5.988285   7.871844   7.259752   5.489690
    29  C    7.505605   6.012821   8.104818   5.808542   3.802532
    30  H    7.237576   5.598503   7.767736   5.277430   2.724862
    31  H    8.595692   6.821359   9.010292   6.701122   4.320799
    32  H    7.317007   6.582642   8.484950   5.298304   4.345354
    33  H    7.405490   4.724136   6.898422   7.088652   4.293033
    34  C    6.929494   4.921878   6.260867   8.250725   6.715401
    35  C    7.736852   4.797249   6.268065   9.157555   6.908163
    36  C    7.655505   6.266262   7.440525   8.821636   7.725390
    37  C    9.070464   6.065284   7.454928  10.447482   8.040478
    38  H    7.476079   3.941866   5.562384   8.976794   6.374670
    39  C    8.996118   7.276961   8.458881  10.150082   8.747898
    40  H    7.323182   6.662612   7.716123   8.344975   7.854046
    41  C    9.633910   7.195774   8.466896  10.900993   8.897660
    42  H    9.776045   6.320033   7.729562  11.201171   8.410503
    43  H    9.658103   8.295379   9.396965  10.706620   9.588733
    44  H   10.697747   8.168486   9.410808  11.947680   9.829325
    45  Br   4.362033   4.537302   4.994102   6.731691   6.874625
    46  Cl   6.764538   7.077650   8.336322   6.345297   6.774203
                   21         22         23         24         25
    21  H    0.000000
    22  H    2.487712   0.000000
    23  C    6.855700   6.424764   0.000000
    24  H    6.167219   6.104423   1.080252   0.000000
    25  C    8.095364   7.643473   1.510205   2.247053   0.000000
    26  H    8.084684   7.451988   2.115809   2.842414   1.093025
    27  C    7.016202   6.192871   1.485608   2.243421   2.576635
    28  H    7.896815   7.161473   2.053084   2.788250   2.815820
    29  C    5.971319   5.116411   2.540273   2.754270   3.929457
    30  H    5.194036   4.108414   2.933981   3.049106   4.294434
    31  H    6.586017   5.517006   3.455337   3.783701   4.721068
    32  H    5.647833   5.243134   2.734999   2.560816   4.213293
    33  H    7.490336   6.350672   2.120201   3.051692   2.739344
    34  C    9.383171   8.760262   2.552679   3.440673   1.513887
    35  C   10.083929   9.152941   3.501416   4.512182   2.500138
    36  C   10.040147   9.590882   3.257115   3.946672   2.545331
    37  C   11.301710  10.279757   4.691062   5.702431   3.791366
    38  H    9.801418   8.729565   3.649470   4.659005   2.687602
    39  C   11.258620  10.667364   4.506024   5.261236   3.814712
    40  H    9.706737   9.513991   3.206980   3.618227   2.753399
    41  C   11.849480  10.992563   5.106516   6.019157   4.306398
    42  H   11.930701  10.730801   5.533573   6.578949   4.649625
    43  H   11.860893  11.387325   5.255232   5.890770   4.686956
    44  H   12.843126  11.923325   6.154775   7.064590   5.392040
    45  Br   8.487153   8.553442   2.861447   2.877172   1.954169
    46  Cl   7.649288   7.848025   2.781290   2.453369   3.513721
                   26         27         28         29         30
    26  H    0.000000
    27  C    3.020136   0.000000
    28  H    3.496212   1.097712   0.000000
    29  C    4.308462   1.521118   2.158423   0.000000
    30  H    4.434398   2.182313   3.077784   1.092583   0.000000
    31  H    5.102370   2.151156   2.429183   1.093036   1.762644
    32  H    4.762034   2.161349   2.556732   1.093469   1.774491
    33  H    2.840099   1.097375   1.737317   2.188834   2.524770
    34  C    2.110583   2.966549   2.704219   4.472332   5.050336
    35  C    2.518091   3.564799   3.388755   5.059458   5.519946
    36  C    3.398296   3.555144   2.892805   4.925288   5.712983
    37  C    3.910772   4.507549   4.074116   5.936729   6.506218
    38  H    2.246688   3.736299   3.859560   5.151544   5.401549
    39  C    4.521377   4.494931   3.667232   5.818771   6.666504
    40  H    3.776739   3.702411   3.039515   4.896458   5.730342
    41  C    4.729060   4.912787   4.200440   6.282718   7.030168
    42  H    4.572943   5.244505   4.900463   6.612327   7.091730
    43  H    5.488575   5.226481   4.290128   6.423788   7.353681
    44  H    5.791733   5.856087   5.084651   7.157477   7.931694
    45  Br   2.441624   4.250888   4.411976   5.372876   5.698358
    46  Cl   4.531612   3.243453   2.895598   3.641453   4.465836
                   31         32         33         34         35
    31  H    0.000000
    32  H    1.773367   0.000000
    33  H    2.558714   3.088600   0.000000
    34  C    4.986908   4.852019   2.933506   0.000000
    35  C    5.416063   5.671998   3.082058   1.396161   0.000000
    36  C    5.321696   5.098292   3.793904   1.397028   2.414881
    37  C    6.084138   6.560944   4.005773   2.420609   1.394598
    38  H    5.558513   5.875967   3.037210   2.155620   1.087086
    39  C    5.996890   6.068142   4.570878   2.413100   2.781423
    40  H    5.375381   4.832574   4.219584   2.150127   3.395851
    41  C    6.359407   6.743129   4.670187   2.794161   2.412952
    42  H    6.679835   7.340664   4.570127   3.401630   2.150655
    43  H    6.537745   6.543084   5.434501   3.394458   3.867169
    44  H    7.119003   7.627272   5.581038   3.879990   3.398233
    45  Br   6.282469   5.331324   4.630081   2.894526   3.989821
    46  Cl   4.259465   3.023995   4.263071   3.893547   5.192839
                   36         37         38         39         40
    36  C    0.000000
    37  C    2.791482   0.000000
    38  H    3.400944   2.151820   0.000000
    39  C    1.390775   2.412033   3.868493   0.000000
    40  H    1.084787   3.876076   4.294181   2.154910   0.000000
    41  C    2.418576   1.392548   3.396378   1.396067   3.404031
    42  H    3.877117   1.085658   2.472150   3.399195   4.961706
    43  H    2.144768   3.397083   4.954241   1.085754   2.476481
    44  H    3.401433   2.153205   4.294040   2.156156   4.300397
    45  Br   3.366593   5.143163   4.225778   4.670535   3.113687
    46  Cl   3.474825   5.967845   5.798447   4.548888   2.653472
                   41         42         43         44         45
    41  C    0.000000
    42  H    2.155149   0.000000
    43  H    2.155790   4.298697   0.000000
    44  H    1.085835   2.485838   2.485035   0.000000
    45  Br   5.421636   6.040579   5.317246   6.463391   0.000000
    46  Cl   5.703147   6.998495   4.733675   6.592387   3.767118
                   46
    46  Cl   0.000000
 Stoichiometry    C22H20BrClS2
 Framework group  C1[X(C22H20BrClS2)]
 Deg. of freedom   132
 Full point group                 C1      NOp   1
 Largest Abelian subgroup         C1      NOp   1
 Largest concise Abelian subgroup C1      NOp   1
                         Standard orientation:                         
 ---------------------------------------------------------------------
 Center     Atomic      Atomic             Coordinates (Angstroms)
 Number     Number       Type             X           Y           Z
 ---------------------------------------------------------------------
      1          6           0       -4.380298   -1.309933    0.893529
      2          6           0       -4.992563   -2.285416    0.112900
      3          6           0       -4.488350   -2.598416   -1.148984
      4          6           0       -3.357782   -1.945038   -1.626463
      5          6           0       -2.719401   -0.996168   -0.825601
      6          6           0       -3.232059   -0.662407    0.431285
      7         16           0       -2.446834    0.548763    1.466348
      8          6           0       -1.994838    1.784834    0.273169
      9          6           0       -1.447919    1.447129   -0.969534
     10         16           0       -1.223299   -0.253238   -1.431109
     11          6           0       -1.030068    2.439333   -1.856987
     12          6           0       -1.122872    3.777449   -1.484586
     13          6           0       -1.663562    4.118689   -0.247065
     14          6           0       -2.115449    3.129392    0.622624
     15          1           0       -1.746897    5.161345    0.041864
     16          1           0       -2.552419    3.400936    1.578416
     17          1           0       -0.628842    2.166607   -2.828356
     18          1           0       -0.781821    4.549273   -2.166407
     19          1           0       -4.793587   -1.046531    1.862021
     20          1           0       -2.963455   -2.178754   -2.610630
     21          1           0       -5.877982   -2.789407    0.486399
     22          1           0       -4.977214   -3.345908   -1.764742
     23          6           0        0.718281   -0.977336    0.032145
     24          1           0       -0.003564   -0.944364    0.835138
     25          6           0        1.604199    0.219891   -0.217884
     26          1           0        1.221901    0.736256   -1.102145
     27          6           0        1.019676   -2.247068   -0.677766
     28          1           0        1.980695   -2.570368   -0.257183
     29          6           0       -0.016959   -3.347594   -0.510339
     30          1           0       -0.933863   -3.138701   -1.066566
     31          1           0        0.386121   -4.292459   -0.883813
     32          1           0       -0.272165   -3.474511    0.545329
     33          1           0        1.236193   -2.033067   -1.732070
     34          6           0        3.058994   -0.101100   -0.486935
     35          6           0        3.534527    0.019468   -1.794068
     36          6           0        3.911765   -0.561327    0.519375
     37          6           0        4.846965   -0.338312   -2.101319
     38          1           0        2.875558    0.378867   -2.580420
     39          6           0        5.220371   -0.916739    0.210367
     40          1           0        3.536237   -0.667855    1.531498
     41          6           0        5.695141   -0.798054   -1.097115
     42          1           0        5.205703   -0.244793   -3.121719
     43          1           0        5.875424   -1.280048    0.996354
     44          1           0        6.719285   -1.072120   -1.331750
     45         35           0        1.379935    1.552764    1.193474
     46         17           0        1.448959   -1.970423    2.525228
 ---------------------------------------------------------------------
 Rotational constants (GHZ):           0.2135646           0.1174015           0.0996784
 Standard basis: 6-31+G(d,p) (6D, 7F)
 There are   621 symmetry adapted cartesian basis functions of A   symmetry.
 There are   621 symmetry adapted basis functions of A   symmetry.
   621 basis functions,  1099 primitive gaussians,   621 cartesian basis functions
   118 alpha electrons      118 beta electrons
       nuclear repulsion energy      3463.2626696004 Hartrees.
 NAtoms=   46 NActive=   46 NUniq=   46 SFac= 1.00D+00 NAtFMM=   60 NAOKFM=F Big=F
 Integral buffers will be    131072 words long.
 Raffenetti 2 integral format.
 Two-electron integral symmetry is turned on.
 Nuclear repulsion after empirical dispersion term =     3463.2195964503 Hartrees.
 ------------------------------------------------------------------------------
 Polarizable Continuum Model (PCM)
 =================================
 Model                : PCM.
 Atomic radii         : SMD-Coulomb.
 Polarization charges : Total charges.
 Charge compensation  : None.
 Solution method      : Matrix inversion.
 Cavity type          : VdW (van der Waals Surface) (Alpha=1.000).
 Cavity algorithm     : GePol (No added spheres)
                        Default sphere list used, NSphG=   46.
                        Lebedev-Laikov grids with approx.  5.0 points / Ang**2.
                        Smoothing algorithm: York/Karplus (Gamma=1.0000).
                        Polarization charges: spherical gaussians, with
                                              point-specific exponents (IZeta= 3).
                        Self-potential: point-specific (ISelfS= 7).
                        Self-field    : sphere-specific E.n sum rule (ISelfD= 2).
 1st derivatives      : Analytical E(r).r(x)/FMM algorithm (CHGder, D1EAlg=3).
                        Cavity 1st derivative terms included.
 Solvent              : Dichloromethane, Eps=   8.930000 Eps(inf)=   2.028346
 ------------------------------------------------------------------------------
 ------------------------------------------------------------------------------
 Atomic radii for non-electrostatic terms: SMD-CDS.
 ------------------------------------------------------------------------------
 Nuclear repulsion after PCM non-electrostatic terms =     3463.2027321143 Hartrees.
 One-electron integrals computed using PRISM.
 NBasis=   621 RedAO= T EigKep=  1.10D-06  NBF=   621
 NBsUse=   619 1.00D-06 EigRej=  9.79D-07 NBFU=   619
 Initial guess from the checkpoint file:  "/home/ansgus3642/gaussian/scratch/Gau-116737.chk"
 B after Tr=     0.000000    0.000000    0.000000
         Rot=    0.999891   -0.014701   -0.000930    0.001296 Ang=  -1.69 deg.
 ExpMin= 3.50D-02 ExpMax= 5.74D+05 ExpMxC= 5.74D+03 IAcc=3 IRadAn=         5 AccDes= 0.00D+00
 Harris functional with IExCor= 4639 and IRadAn=       5 diagonalized for initial guess.
 HarFok:  IExCor= 4639 AccDes= 0.00D+00 IRadAn=         5 IDoV= 1 UseB2=F ITyADJ=14
 ICtDFT=  3500011 ScaDFX=  1.000000  1.000000  1.000000  1.000000
 FoFCou: FMM=F IPFlag=           0 FMFlag=      100000 FMFlg1=           0
         NFxFlg=           0 DoJE=T BraDBF=F KetDBF=T FulRan=T
         wScrn=  0.000000 ICntrl=       500 IOpCl=  0 I1Cent=   200000004 NGrid=           0
         NMat0=    1 NMatS0=      1 NMatT0=    0 NMatD0=    1 NMtDS0=    0 NMtDT0=    0
 Petite list used in FoFCou.
 Requested convergence on RMS density matrix=1.00D-08 within 128 cycles.
 Requested convergence on MAX density matrix=1.00D-06.
 Requested convergence on             energy=1.00D-06.
 No special actions if energy rises.
 Inv3:  Mode=1 IEnd=    35583408.
 Iteration    1 A*A^-1 deviation from unit magnitude is 4.00D-15 for    761.
 Iteration    1 A*A^-1 deviation from orthogonality  is 2.65D-15 for   1213    727.
 Iteration    1 A^-1*A deviation from unit magnitude is 3.55D-15 for    761.
 Iteration    1 A^-1*A deviation from orthogonality  is 1.41D-07 for   1403   1329.
 Iteration    2 A*A^-1 deviation from unit magnitude is 2.66D-15 for   2816.
 Iteration    2 A*A^-1 deviation from orthogonality  is 3.73D-15 for   1397    407.
 Iteration    2 A^-1*A deviation from unit magnitude is 1.55D-15 for   1174.
 Iteration    2 A^-1*A deviation from orthogonality  is 9.27D-16 for   1103    541.
 Error on total polarization charges =  0.05289
 SCF Done:  E(RwB97XD) =  -4678.44412873     A.U. after   20 cycles
            NFock= 20  Conv=0.44D-08     -V/T= 2.0062
 SMD-CDS (non-electrostatic) energy       (kcal/mol) =     -10.58
 (included in total energy above)
 D1PCM: PCM CHGder 1st derivatives, ID1Alg=3 FixD1E=F DoIter=F DoCFld=F I1PDM=0.
 Calling FoFJK, ICntrl=      2127 FMM=F ISym2X=0 I1Cent= 0 IOpClX= 0 NMat=1 NMatS=1 NMatT=0.
 ***** Axes restored to original set *****
 -------------------------------------------------------------------
 Center     Atomic                   Forces (Hartrees/Bohr)
 Number     Number              X              Y              Z
 -------------------------------------------------------------------
      1        6           0.000015518    0.000005659    0.000005187
      2        6           0.000027538    0.000017628    0.000023590
      3        6          -0.000024326   -0.000003235   -0.000006865
      4        6           0.000034668    0.000083164    0.000011779
      5        6          -0.000066250    0.000108749   -0.000071929
      6        6           0.000014087    0.000045614    0.000011408
      7       16          -0.000018122   -0.000050587   -0.000088305
      8        6           0.000031638   -0.000068745    0.000052725
      9        6          -0.000010695   -0.000112392    0.000035047
     10       16          -0.000421689    0.000249565   -0.000568385
     11        6           0.000057834   -0.000046018    0.000011012
     12        6          -0.000044832   -0.000003094   -0.000007423
     13        6           0.000001709   -0.000005032   -0.000001243
     14        6           0.000051597    0.000002764   -0.000003489
     15        1          -0.000002206   -0.000005476    0.000009109
     16        1          -0.000014084   -0.000005162    0.000048685
     17        1          -0.000003135   -0.000039945   -0.000034996
     18        1          -0.000012299    0.000002604    0.000003024
     19        1          -0.000013034   -0.000035092    0.000011014
     20        1           0.000021357    0.000012259    0.000006196
     21        1           0.000001744   -0.000005995   -0.000001160
     22        1           0.000011873   -0.000004999   -0.000005249
     23        6          -0.000959479    0.000810531   -0.002125725
     24        1           0.000360814   -0.000056916    0.000054537
     25        6           0.000239872    0.000107918    0.000642246
     26        1           0.000198772   -0.000345211    0.000114351
     27        6          -0.000040443    0.000114990    0.000036728
     28        1           0.000047104   -0.000020369    0.000113678
     29        6           0.000071278   -0.000256315    0.000174630
     30        1           0.000048312   -0.000026326   -0.000000488
     31        1           0.000011651   -0.000004362    0.000057630
     32        1          -0.000074140   -0.000185802   -0.000138145
     33        1           0.000137796   -0.000130267    0.000127235
     34        6           0.000016345   -0.000099998    0.000019666
     35        6           0.000039350   -0.000074722   -0.000131791
     36        6          -0.000069239   -0.000042862   -0.000083181
     37        6          -0.000096857    0.000094151    0.000028322
     38        1          -0.000130223    0.000124182   -0.000007458
     39        6           0.000052281    0.000108705    0.000026895
     40        1          -0.000215477   -0.000145592    0.000217057
     41        6           0.000009186   -0.000050082    0.000007444
     42        1           0.000024565    0.000008295   -0.000023820
     43        1           0.000005488   -0.000015713   -0.000019235
     44        1          -0.000009677   -0.000004321   -0.000002278
     45       35          -0.000223610    0.000395977    0.000032987
     46       17           0.000917440   -0.000448126    0.001438984
 -------------------------------------------------------------------
 Cartesian Forces:  Max     0.002125725 RMS     0.000286688

 GradGradGradGradGradGradGradGradGradGradGradGradGradGradGradGradGradGrad
 Berny optimization.
 FormGI is forming the generalized inverse of G from B-inverse, IUseBI=4.
 Internal  Forces:  Max     0.001742728 RMS     0.000195702
 Search for a saddle point.
 Step number   5 out of a maximum of  268
 All quantities printed in internal units (Hartrees-Bohrs-Radians)
 Swapping is turned off.
 Update second derivatives using D2CorX and points    4    5
 ITU=  0  0  0  0  0
     Eigenvalues ---   -0.01093   0.00224   0.00441   0.00743   0.01054
     Eigenvalues ---    0.01094   0.01217   0.01363   0.01532   0.01604
     Eigenvalues ---    0.01702   0.01798   0.01812   0.01817   0.01835
     Eigenvalues ---    0.01876   0.02027   0.02179   0.02200   0.02260
     Eigenvalues ---    0.02340   0.02443   0.02515   0.02542   0.02594
     Eigenvalues ---    0.02602   0.02736   0.02794   0.02817   0.02821
     Eigenvalues ---    0.02832   0.02912   0.03024   0.03173   0.03206
     Eigenvalues ---    0.03686   0.03731   0.03921   0.04487   0.04599
     Eigenvalues ---    0.04677   0.06022   0.06226   0.06618   0.07425
     Eigenvalues ---    0.07751   0.09139   0.10179   0.10926   0.10972
     Eigenvalues ---    0.11049   0.11338   0.11598   0.11737   0.11777
     Eigenvalues ---    0.12127   0.12208   0.12297   0.12332   0.12339
     Eigenvalues ---    0.12449   0.12527   0.12531   0.12927   0.14109
     Eigenvalues ---    0.14594   0.15631   0.15995   0.16655   0.17014
     Eigenvalues ---    0.17832   0.17924   0.18613   0.18933   0.19230
     Eigenvalues ---    0.19324   0.19394   0.19505   0.19658   0.20274
     Eigenvalues ---    0.20893   0.21715   0.22159   0.22926   0.23185
     Eigenvalues ---    0.24818   0.25212   0.27081   0.27488   0.28883
     Eigenvalues ---    0.29132   0.30297   0.30795   0.31599   0.32968
     Eigenvalues ---    0.33834   0.34368   0.34604   0.34893   0.35004
     Eigenvalues ---    0.35338   0.36260   0.36529   0.36554   0.36605
     Eigenvalues ---    0.36661   0.36665   0.36740   0.36776   0.36794
     Eigenvalues ---    0.36859   0.36947   0.37041   0.37054   0.37419
     Eigenvalues ---    0.38379   0.39158   0.42210   0.42789   0.42920
     Eigenvalues ---    0.43067   0.43316   0.46998   0.48325   0.48431
     Eigenvalues ---    0.48459   0.48497   0.48795   0.51886   0.52238
     Eigenvalues ---    0.52263   0.58641
 Eigenvectors required to have negative eigenvalues:
                          R18       D82       D69       A47       D84
   1                   -0.67498   0.25136  -0.23524   0.23482   0.23279
                          D83       D74       D78       D73       D76
   1                    0.22949  -0.18308   0.16530  -0.16295   0.14792
 RFO step:  Lambda0=1.545329194D-05 Lambda=-2.14273617D-04.
 Linear search not attempted -- option 19 set.
 Iteration  1 RMS(Cart)=  0.02554095 RMS(Int)=  0.00015164
 Iteration  2 RMS(Cart)=  0.00027232 RMS(Int)=  0.00000461
 Iteration  3 RMS(Cart)=  0.00000003 RMS(Int)=  0.00000461
 Variable       Old X    -DE/DX   Delta X   Delta X   Delta X     New X
                                 (Linear)    (Quad)   (Total)
    R1        2.62924  -0.00004   0.00000   0.00012   0.00012   2.62936
    R2        2.63981  -0.00002   0.00000  -0.00018  -0.00018   2.63963
    R3        2.05117   0.00001   0.00000   0.00003   0.00003   2.05120
    R4        2.63517   0.00002   0.00000  -0.00010  -0.00010   2.63507
    R5        2.05057   0.00000   0.00000   0.00001   0.00001   2.05058
    R6        2.62738   0.00003   0.00000   0.00038   0.00038   2.62777
    R7        2.05006   0.00000   0.00000   0.00003   0.00003   2.05009
    R8        2.63836  -0.00011   0.00000  -0.00031  -0.00031   2.63805
    R9        2.05164  -0.00001   0.00000   0.00000   0.00000   2.05164
   R10        2.64155   0.00003   0.00000   0.00020   0.00020   2.64175
   R11        3.35761  -0.00006   0.00000  -0.00060  -0.00060   3.35700
   R12        3.35652  -0.00007   0.00000  -0.00039  -0.00039   3.35614
   R13        3.35704  -0.00010   0.00000  -0.00042  -0.00042   3.35663
   R14        2.64391  -0.00006   0.00000   0.00005   0.00005   2.64397
   R15        2.63514  -0.00001   0.00000   0.00006   0.00006   2.63520
   R16        3.35646  -0.00021   0.00000  -0.00078  -0.00078   3.35568
   R17        2.63659  -0.00004   0.00000   0.00016   0.00016   2.63675
   R18        4.79379   0.00062   0.00000   0.06707   0.06707   4.86086
   R19        2.63062   0.00001   0.00000   0.00011   0.00011   2.63073
   R20        2.05183   0.00004   0.00000   0.00017   0.00017   2.05200
   R21        2.63225   0.00002   0.00000   0.00009   0.00009   2.63234
   R22        2.05008   0.00000   0.00000   0.00004   0.00004   2.05012
   R23        2.63159   0.00001   0.00000  -0.00008  -0.00008   2.63151
   R24        2.05064   0.00000   0.00000  -0.00001  -0.00001   2.05064
   R25        2.05122   0.00004   0.00000   0.00019   0.00019   2.05141
   R26        2.04138   0.00017   0.00000   0.00056   0.00056   2.04194
   R27        2.85387  -0.00027   0.00000  -0.00526  -0.00526   2.84861
   R28        2.80739   0.00033   0.00000  -0.00526  -0.00526   2.80213
   R29        4.63620   0.00174   0.00000   0.07231   0.07231   4.70850
   R30        2.06552  -0.00031   0.00000  -0.00063  -0.00063   2.06488
   R31        2.86083  -0.00033   0.00000  -0.00085  -0.00085   2.85998
   R32        3.69284   0.00034   0.00000   0.00108   0.00108   3.69392
   R33        2.07438   0.00009   0.00000   0.00141   0.00141   2.07578
   R34        2.87450   0.00033   0.00000  -0.00009  -0.00009   2.87440
   R35        2.07374  -0.00011   0.00000  -0.00039  -0.00039   2.07334
   R36        2.06468  -0.00004   0.00000   0.00041   0.00041   2.06509
   R37        2.06554  -0.00001   0.00000  -0.00013  -0.00013   2.06541
   R38        2.06636  -0.00010   0.00000  -0.00020  -0.00020   2.06615
   R39        2.63836  -0.00001   0.00000   0.00026   0.00026   2.63862
   R40        2.64000  -0.00008   0.00000  -0.00007  -0.00007   2.63993
   R41        2.63541  -0.00009   0.00000  -0.00017  -0.00017   2.63524
   R42        2.05430   0.00012   0.00000   0.00028   0.00028   2.05457
   R43        2.62818   0.00005   0.00000  -0.00008  -0.00008   2.62811
   R44        2.04995   0.00028   0.00000   0.00105   0.00105   2.05100
   R45        2.63153   0.00009   0.00000   0.00024   0.00023   2.63177
   R46        2.05160   0.00003   0.00000   0.00011   0.00011   2.05171
   R47        2.63818   0.00009   0.00000   0.00017   0.00017   2.63835
   R48        2.05178  -0.00001   0.00000  -0.00001  -0.00001   2.05176
   R49        2.05193  -0.00001   0.00000  -0.00002  -0.00002   2.05191
    A1        2.09560  -0.00003   0.00000  -0.00013  -0.00013   2.09547
    A2        2.09810  -0.00001   0.00000  -0.00020  -0.00020   2.09789
    A3        2.08948   0.00004   0.00000   0.00034   0.00034   2.08982
    A4        2.10131   0.00001   0.00000  -0.00007  -0.00007   2.10124
    A5        2.08471  -0.00001   0.00000   0.00001   0.00001   2.08472
    A6        2.09701   0.00000   0.00000   0.00007   0.00007   2.09708
    A7        2.09360   0.00000   0.00000   0.00010   0.00010   2.09370
    A8        2.10059   0.00000   0.00000   0.00004   0.00004   2.10063
    A9        2.08898  -0.00001   0.00000  -0.00014  -0.00014   2.08884
   A10        2.08771  -0.00001   0.00000   0.00004   0.00004   2.08775
   A11        2.10075   0.00003   0.00000   0.00027   0.00027   2.10102
   A12        2.09464  -0.00002   0.00000  -0.00031  -0.00031   2.09434
   A13        2.10639   0.00001   0.00000  -0.00022  -0.00022   2.10618
   A14        2.06429   0.00004   0.00000   0.00038   0.00039   2.06468
   A15        2.11227  -0.00006   0.00000  -0.00022  -0.00023   2.11205
   A16        2.08095   0.00002   0.00000   0.00036   0.00035   2.08131
   A17        2.07903  -0.00002   0.00000   0.00035   0.00035   2.07938
   A18        2.12311   0.00000   0.00000  -0.00074  -0.00075   2.12236
   A19        1.76760   0.00001   0.00000   0.00038   0.00038   1.76799
   A20        2.12715  -0.00002   0.00000  -0.00080  -0.00080   2.12635
   A21        2.07211   0.00002   0.00000   0.00025   0.00025   2.07236
   A22        2.08190   0.00000   0.00000   0.00049   0.00049   2.08239
   A23        2.10753   0.00003   0.00000  -0.00010  -0.00011   2.10742
   A24        2.10643   0.00006   0.00000  -0.00044  -0.00044   2.10599
   A25        2.06875  -0.00009   0.00000   0.00046   0.00046   2.06920
   A26        1.77751   0.00004   0.00000   0.00051   0.00052   1.77803
   A27        1.90556   0.00012   0.00000   0.00430   0.00429   1.90985
   A28        1.79277  -0.00040   0.00000  -0.00920  -0.00919   1.78357
   A29        2.08686  -0.00004   0.00000   0.00006   0.00006   2.08692
   A30        2.09565  -0.00001   0.00000  -0.00042  -0.00042   2.09523
   A31        2.10065   0.00005   0.00000   0.00037   0.00037   2.10102
   A32        2.09328   0.00000   0.00000   0.00020   0.00020   2.09348
   A33        2.08839   0.00000   0.00000   0.00004   0.00004   2.08843
   A34        2.10146   0.00000   0.00000  -0.00024  -0.00024   2.10123
   A35        2.10222   0.00001   0.00000  -0.00012  -0.00012   2.10210
   A36        2.09641   0.00000   0.00000   0.00006   0.00006   2.09647
   A37        2.08448  -0.00001   0.00000   0.00007   0.00007   2.08455
   A38        2.09487  -0.00002   0.00000  -0.00017  -0.00017   2.09471
   A39        2.09059   0.00000   0.00000  -0.00017  -0.00017   2.09042
   A40        2.09766   0.00003   0.00000   0.00032   0.00032   2.09799
   A41        1.47929   0.00033   0.00000  -0.00916  -0.00917   1.47011
   A42        1.69834  -0.00026   0.00000  -0.00146  -0.00146   1.69688
   A43        1.69472   0.00038   0.00000   0.00033   0.00032   1.69504
   A44        2.08387  -0.00028   0.00000  -0.00059  -0.00062   2.08326
   A45        2.11398  -0.00001   0.00000  -0.00391  -0.00393   2.11005
   A46        2.07081   0.00020   0.00000   0.00625   0.00624   2.07705
   A47        1.67467   0.00094   0.00000  -0.00574  -0.00574   1.66893
   A48        1.87892   0.00015   0.00000  -0.00661  -0.00661   1.87232
   A49        2.00982  -0.00054   0.00000   0.00086   0.00085   2.01068
   A50        1.93245   0.00014   0.00000   0.00191   0.00190   1.93435
   A51        1.86764   0.00004   0.00000  -0.00111  -0.00112   1.86652
   A52        1.79459  -0.00013   0.00000   0.00089   0.00090   1.79548
   A53        1.96412   0.00038   0.00000   0.00331   0.00330   1.96741
   A54        1.81960  -0.00028   0.00000  -0.00503  -0.00503   1.81457
   A55        2.01253   0.00069   0.00000   0.00295   0.00293   2.01547
   A56        1.90970  -0.00012   0.00000   0.00260   0.00258   1.91229
   A57        1.91917  -0.00020   0.00000  -0.00221  -0.00221   1.91697
   A58        1.82638   0.00008   0.00000  -0.00237  -0.00236   1.82402
   A59        1.96200  -0.00022   0.00000   0.00288   0.00286   1.96486
   A60        1.95795  -0.00004   0.00000  -0.00050  -0.00050   1.95745
   A61        1.91399  -0.00005   0.00000  -0.00079  -0.00079   1.91320
   A62        1.92761   0.00032   0.00000   0.00211   0.00211   1.92972
   A63        1.87633   0.00001   0.00000   0.00052   0.00052   1.87685
   A64        1.89423  -0.00010   0.00000  -0.00088  -0.00088   1.89335
   A65        1.89189  -0.00015   0.00000  -0.00052  -0.00052   1.89137
   A66        2.06620  -0.00019   0.00000   0.00099   0.00099   2.06719
   A67        2.12754  -0.00006   0.00000  -0.00259  -0.00259   2.12495
   A68        2.08855   0.00025   0.00000   0.00154   0.00154   2.09010
   A69        2.09977  -0.00010   0.00000  -0.00106  -0.00106   2.09870
   A70        2.09361  -0.00006   0.00000  -0.00072  -0.00072   2.09289
   A71        2.08969   0.00016   0.00000   0.00183   0.00183   2.09152
   A72        2.09266  -0.00016   0.00000  -0.00086  -0.00086   2.09180
   A73        2.08646   0.00001   0.00000  -0.00076  -0.00077   2.08569
   A74        2.10358   0.00015   0.00000   0.00154   0.00154   2.10511
   A75        2.09327  -0.00003   0.00000   0.00001   0.00001   2.09327
   A76        2.08971   0.00003   0.00000   0.00030   0.00030   2.09001
   A77        2.10013   0.00001   0.00000  -0.00029  -0.00029   2.09984
   A78        2.10174  -0.00002   0.00000  -0.00017  -0.00017   2.10157
   A79        2.08557   0.00003   0.00000   0.00048   0.00048   2.08606
   A80        2.09584  -0.00001   0.00000  -0.00030  -0.00030   2.09553
   A81        2.09013   0.00006   0.00000   0.00059   0.00059   2.09072
   A82        2.09668  -0.00004   0.00000  -0.00043  -0.00043   2.09626
   A83        2.09633  -0.00002   0.00000  -0.00016  -0.00016   2.09616
    D1       -0.03054   0.00001   0.00000   0.00076   0.00076  -0.02978
    D2        3.13036   0.00000   0.00000  -0.00032  -0.00032   3.13004
    D3        3.10783   0.00003   0.00000   0.00218   0.00218   3.11001
    D4       -0.01446   0.00002   0.00000   0.00111   0.00111  -0.01335
    D5        0.01248  -0.00001   0.00000   0.00177   0.00177   0.01424
    D6       -3.11417   0.00006   0.00000   0.00463   0.00463  -3.10954
    D7       -3.12591  -0.00003   0.00000   0.00035   0.00035  -3.12556
    D8        0.03063   0.00004   0.00000   0.00321   0.00321   0.03384
    D9        0.01344   0.00000   0.00000  -0.00166  -0.00166   0.01178
   D10       -3.12152  -0.00001   0.00000  -0.00144  -0.00145  -3.12296
   D11        3.13560   0.00001   0.00000  -0.00058  -0.00058   3.13502
   D12        0.00064   0.00000   0.00000  -0.00036  -0.00036   0.00027
   D13        0.02144  -0.00002   0.00000   0.00003   0.00003   0.02147
   D14       -3.13443   0.00000   0.00000   0.00058   0.00058  -3.13385
   D15       -3.12674  -0.00001   0.00000  -0.00019  -0.00019  -3.12692
   D16        0.00058   0.00000   0.00000   0.00037   0.00037   0.00095
   D17       -0.03963   0.00002   0.00000   0.00254   0.00254  -0.03709
   D18        3.07923   0.00001   0.00000  -0.00026  -0.00026   3.07898
   D19        3.11619   0.00001   0.00000   0.00198   0.00198   3.11817
   D20       -0.04813   0.00000   0.00000  -0.00081  -0.00081  -0.04895
   D21        0.02261  -0.00001   0.00000  -0.00342  -0.00342   0.01919
   D22       -3.13432  -0.00008   0.00000  -0.00634  -0.00634  -3.14067
   D23       -3.09562   0.00000   0.00000  -0.00056  -0.00056  -3.09618
   D24        0.03063  -0.00006   0.00000  -0.00348  -0.00348   0.02715
   D25        2.41569   0.00005   0.00000   0.00427   0.00427   2.41997
   D26       -1.98033  -0.00033   0.00000  -0.00428  -0.00428  -1.98461
   D27       -0.74871   0.00004   0.00000   0.00147   0.00147  -0.74724
   D28        1.13845  -0.00034   0.00000  -0.00709  -0.00709   1.13136
   D29       -2.44794  -0.00004   0.00000   0.00002   0.00002  -2.44792
   D30        0.70898   0.00002   0.00000   0.00294   0.00294   0.71192
   D31       -0.74418   0.00003   0.00000  -0.00004  -0.00004  -0.74423
   D32        2.46639   0.00003   0.00000   0.00101   0.00101   2.46740
   D33        0.03150  -0.00006   0.00000  -0.00182  -0.00182   0.02968
   D34       -3.07640  -0.00002   0.00000   0.00128   0.00128  -3.07512
   D35        3.10374  -0.00006   0.00000  -0.00289  -0.00288   3.10085
   D36       -0.00417  -0.00002   0.00000   0.00022   0.00022  -0.00395
   D37        3.04674   0.00002   0.00000  -0.00094  -0.00094   3.04580
   D38       -0.08328   0.00001   0.00000  -0.00032  -0.00032  -0.08359
   D39       -0.02769   0.00002   0.00000   0.00013   0.00013  -0.02756
   D40        3.12548   0.00002   0.00000   0.00076   0.00076   3.12624
   D41        0.71359   0.00005   0.00000   0.00143   0.00143   0.71502
   D42       -1.25943   0.00003   0.00000  -0.00038  -0.00038  -1.25981
   D43       -2.46098   0.00001   0.00000  -0.00163  -0.00162  -2.46260
   D44        1.84919  -0.00001   0.00000  -0.00343  -0.00344   1.84575
   D45        0.03299  -0.00001   0.00000  -0.00063  -0.00063   0.03236
   D46       -3.11624   0.00000   0.00000   0.00023   0.00023  -3.11601
   D47       -3.07565   0.00003   0.00000   0.00242   0.00242  -3.07323
   D48        0.05830   0.00004   0.00000   0.00328   0.00328   0.06158
   D49       -0.60573   0.00008   0.00000   0.01157   0.01159  -0.59414
   D50       -2.68311   0.00032   0.00000   0.01300   0.01300  -2.67011
   D51        1.50213   0.00009   0.00000   0.00680   0.00681   1.50894
   D52        1.27110  -0.00001   0.00000   0.00962   0.00962   1.28072
   D53       -0.80628   0.00023   0.00000   0.01104   0.01103  -0.79525
   D54       -2.90422   0.00000   0.00000   0.00484   0.00484  -2.89939
   D55       -0.02990   0.00003   0.00000   0.00068   0.00068  -0.02922
   D56        3.12246   0.00001   0.00000   0.00034   0.00034   3.12280
   D57        3.11935   0.00002   0.00000  -0.00018  -0.00018   3.11917
   D58       -0.01148   0.00000   0.00000  -0.00052  -0.00052  -0.01199
   D59       -0.00179  -0.00002   0.00000  -0.00034  -0.00034  -0.00213
   D60       -3.13036  -0.00002   0.00000  -0.00095  -0.00095  -3.13132
   D61        3.12895   0.00000   0.00000   0.00000   0.00000   3.12896
   D62        0.00038   0.00000   0.00000  -0.00061  -0.00061  -0.00023
   D63        0.03086   0.00000   0.00000  -0.00008  -0.00008   0.03078
   D64       -3.12236   0.00000   0.00000  -0.00071  -0.00071  -3.12306
   D65       -3.12366   0.00000   0.00000   0.00053   0.00053  -3.12313
   D66        0.00630   0.00000   0.00000  -0.00010  -0.00010   0.00620
   D67        2.99181   0.00054   0.00000   0.00445   0.00446   2.99627
   D68       -1.62552   0.00043   0.00000  -0.00231  -0.00230  -1.62781
   D69        1.33131  -0.00010   0.00000   0.00940   0.00937   1.34068
   D70       -0.28221  -0.00019   0.00000  -0.00051  -0.00051  -0.28272
   D71       -2.36346   0.00000   0.00000   0.00509   0.00509  -2.35837
   D72        1.66695  -0.00019   0.00000  -0.00205  -0.00205   1.66490
   D73       -1.81951  -0.00039   0.00000   0.01094   0.01095  -1.80856
   D74        2.38243  -0.00021   0.00000   0.01654   0.01654   2.39897
   D75        0.12965  -0.00039   0.00000   0.00940   0.00941   0.13906
   D76        1.50227   0.00015   0.00000   0.00058   0.00057   1.50284
   D77       -0.57898   0.00033   0.00000   0.00618   0.00617  -0.57281
   D78       -2.83176   0.00015   0.00000  -0.00096  -0.00097  -2.83273
   D79        2.95292  -0.00022   0.00000   0.01515   0.01515   2.96807
   D80       -1.22456  -0.00027   0.00000   0.01056   0.01056  -1.21400
   D81        1.00727  -0.00013   0.00000   0.01919   0.01919   1.02646
   D82       -1.79184   0.00039   0.00000   0.00419   0.00420  -1.78765
   D83        0.31387   0.00034   0.00000  -0.00040  -0.00039   0.31348
   D84        2.54569   0.00049   0.00000   0.00823   0.00823   2.55393
   D85        1.16633  -0.00018   0.00000   0.01512   0.01512   1.18145
   D86       -3.01114  -0.00024   0.00000   0.01053   0.01053  -3.00061
   D87       -0.77931  -0.00009   0.00000   0.01915   0.01915  -0.76016
   D88        1.85227   0.00008   0.00000   0.02360   0.02360   1.87586
   D89       -1.24365   0.00012   0.00000   0.02495   0.02495  -1.21870
   D90       -0.23522   0.00020   0.00000   0.03222   0.03222  -0.20300
   D91        2.95205   0.00024   0.00000   0.03357   0.03357   2.98562
   D92       -2.19385   0.00014   0.00000   0.03014   0.03014  -2.16371
   D93        0.99342   0.00018   0.00000   0.03149   0.03149   1.02491
   D94        1.26527   0.00014   0.00000  -0.02650  -0.02649   1.23878
   D95       -2.93428   0.00009   0.00000  -0.02669  -0.02669  -2.96096
   D96       -0.85038   0.00008   0.00000  -0.02652  -0.02651  -0.87689
   D97       -2.96737   0.00008   0.00000  -0.03263  -0.03263  -3.00000
   D98       -0.88373   0.00003   0.00000  -0.03283  -0.03283  -0.91656
   D99        1.20017   0.00002   0.00000  -0.03266  -0.03266   1.16752
   D100      -0.94014  -0.00008   0.00000  -0.03524  -0.03524  -0.97538
   D101       1.14350  -0.00013   0.00000  -0.03543  -0.03544   1.10806
   D102      -3.05579  -0.00014   0.00000  -0.03526  -0.03526  -3.09105
   D103      -3.07807   0.00001   0.00000  -0.00159  -0.00159  -3.07965
   D104       0.04663   0.00006   0.00000   0.00193   0.00193   0.04856
   D105       0.01890  -0.00004   0.00000  -0.00302  -0.00302   0.01587
   D106      -3.13960   0.00002   0.00000   0.00050   0.00050  -3.13910
   D107       3.07714  -0.00002   0.00000   0.00030   0.00030   3.07744
   D108      -0.03093   0.00005   0.00000   0.00316   0.00316  -0.02777
   D109      -0.01820   0.00003   0.00000   0.00169   0.00169  -0.01651
   D110      -3.12627   0.00010   0.00000   0.00455   0.00454  -3.12173
   D111      -0.01790   0.00003   0.00000   0.00296   0.00296  -0.01494
   D112       3.13702   0.00002   0.00000   0.00113   0.00113   3.13815
   D113       3.14055  -0.00002   0.00000  -0.00053  -0.00053   3.14002
   D114       0.01229  -0.00003   0.00000  -0.00236  -0.00236   0.00993
   D115       0.01664  -0.00002   0.00000  -0.00030  -0.00030   0.01633
   D116      -3.13432   0.00003   0.00000   0.00121   0.00121  -3.13311
   D117       3.12438  -0.00010   0.00000  -0.00323  -0.00324   3.12114
   D118      -0.02658  -0.00005   0.00000  -0.00172  -0.00172  -0.02830
   D119       0.01611  -0.00002   0.00000  -0.00152  -0.00153   0.01458
   D120      -3.13550  -0.00003   0.00000  -0.00190  -0.00190  -3.13740
   D121      -3.13890   0.00000   0.00000   0.00032   0.00032  -3.13858
   D122      -0.00732  -0.00001   0.00000  -0.00005  -0.00005  -0.00737
   D123      -0.01556   0.00001   0.00000   0.00020   0.00020  -0.01536
   D124       3.13604   0.00002   0.00000   0.00058   0.00058   3.13662
   D125       3.13544  -0.00004   0.00000  -0.00132  -0.00132   3.13412
   D126       0.00387  -0.00003   0.00000  -0.00095  -0.00095   0.00292
         Item               Value     Threshold  Converged?
 Maximum Force            0.001743     0.000450     NO 
 RMS     Force            0.000196     0.000300     YES
 Maximum Displacement     0.156338     0.001800     NO 
 RMS     Displacement     0.025558     0.001200     NO 
 Predicted change in Energy=-1.022069D-04
 GradGradGradGradGradGradGradGradGradGradGradGradGradGradGradGradGradGrad

                          Input orientation:                          
 ---------------------------------------------------------------------
 Center     Atomic      Atomic             Coordinates (Angstroms)
 Number     Number       Type             X           Y           Z
 ---------------------------------------------------------------------
      1          6           0       -4.418193   -1.294604    0.888103
      2          6           0       -5.015531   -2.320263    0.162018
      3          6           0       -4.485373   -2.717393   -1.065021
      4          6           0       -3.344934   -2.096405   -1.562427
      5          6           0       -2.723071   -1.094739   -0.814927
      6          6           0       -3.260035   -0.679395    0.407137
      7         16           0       -2.490200    0.593426    1.377407
      8          6           0       -2.013094    1.750925    0.117396
      9          6           0       -1.444685    1.333564   -1.091024
     10         16           0       -1.214720   -0.392763   -1.437724
     11          6           0       -1.006323    2.266842   -2.031081
     12          6           0       -1.101153    3.626076   -1.745607
     13          6           0       -1.663195    4.046355   -0.542340
     14          6           0       -2.134879    3.115158    0.379367
     15          1           0       -1.747205    5.105387   -0.321108
     16          1           0       -2.587813    3.447336    1.308318
     17          1           0       -0.588507    1.931959   -2.975750
     18          1           0       -0.744610    4.352526   -2.468177
     19          1           0       -4.850343   -0.968132    1.828776
     20          1           0       -2.930532   -2.395276   -2.520365
     21          1           0       -5.908852   -2.798517    0.550267
     22          1           0       -4.961563   -3.505396   -1.638793
     23          6           0        0.727562   -1.008115    0.132427
     24          1           0       -0.019682   -0.930875    0.909118
     25          6           0        1.602099    0.181159   -0.172748
     26          1           0        1.228497    0.630235   -1.096178
     27          6           0        1.053660   -2.317204   -0.482966
     28          1           0        2.000479   -2.605621   -0.006569
     29          6           0        0.018257   -3.412502   -0.278242
     30          1           0       -0.892322   -3.231749   -0.854767
     31          1           0        0.429244   -4.371490   -0.603832
     32          1           0       -0.250923   -3.493916    0.778333
     33          1           0        1.310569   -2.172598   -1.539783
     34          6           0        3.065072   -0.135211   -0.396589
     35          6           0        3.570773   -0.058626   -1.695840
     36          6           0        3.895344   -0.550980    0.647139
     37          6           0        4.893939   -0.413390   -1.956665
     38          1           0        2.927540    0.266856   -2.509713
     39          6           0        5.214213   -0.904885    0.383555
     40          1           0        3.493049   -0.626839    1.652309
     41          6           0        5.720258   -0.828815   -0.915437
     42          1           0        5.277843   -0.353823   -2.970493
     43          1           0        5.852516   -1.234837    1.197525
     44          1           0        6.752084   -1.101962   -1.114774
     45         35           0        1.329234    1.600549    1.143260
     46         17           0        1.424328   -1.833866    2.727818
 ---------------------------------------------------------------------
                    Distance matrix (angstroms):
                    1          2          3          4          5
     1  C    0.000000
     2  C    1.391398   0.000000
     3  C    2.417341   1.394419   0.000000
     4  C    2.792825   2.411373   1.390554   0.000000
     5  C    2.411161   2.776995   2.408580   1.395996   0.000000
     6  C    1.396833   2.415430   2.796809   2.427820   1.397956
     7  S    2.742487   4.042778   4.572493   4.075339   2.776772
     8  C    3.956481   5.058774   5.241769   4.404265   3.077515
     9  C    4.434632   5.260372   5.065246   3.949412   2.758108
    10  S    4.060176   4.551988   4.029886   2.730524   1.776449
    11  C    5.731178   6.474950   6.154646   4.972592   3.965664
    12  C    6.492479   7.370234   7.221893   6.149382   5.077685
    13  C    6.177543   7.229669   7.347528   6.449987   5.256282
    14  C    4.991827   6.155421   6.452111   5.691678   4.415376
    15  H    7.039621   8.127463   8.321470   7.480603   6.295851
    16  H    5.100281   6.361841   6.872944   6.288678   5.015667
    17  H    6.325074   6.893876   6.360261   5.081642   4.287939
    18  H    7.526613   8.347743   8.120708   7.012188   6.026628
    19  H    1.085450   2.152586   3.401055   3.878081   3.395656
    20  H    3.878437   3.398239   2.153907   1.085679   2.154752
    21  H    2.144283   1.085120   2.154537   3.395602   3.862099
    22  H    3.401184   2.156472   1.084859   2.145828   3.391292
    23  C    5.208831   5.891156   5.615176   4.543361   3.579365
    24  H    4.413575   5.238995   5.199160   4.303986   3.210529
    25  C    6.288656   7.082528   6.801108   5.620644   4.554932
    26  H    6.287089   7.019714   6.622379   5.344926   4.320826
    27  C    5.732950   6.103368   5.583890   4.534492   3.983506
    28  H    6.612001   7.023834   6.572602   5.590477   5.024752
    29  C    5.052519   5.169704   4.624380   3.833053   3.629730
    30  H    4.384278   4.343444   3.635764   2.793759   2.814257
    31  H    5.932179   5.868529   5.205977   4.509915   4.551785
    32  H    4.713296   4.945583   4.683109   4.123723   3.795529
    33  H    6.283647   6.552669   5.840817   4.656181   4.237623
    34  C    7.680747   8.389436   8.007726   6.803942   5.882032
    35  C    8.486930   9.071453   8.506965   7.210918   6.439100
    36  C    8.350206   9.097769   8.823902   7.726069   6.799759
    37  C    9.776761  10.311284   9.699224   8.418253   7.732183
    38  H    8.242762   8.770617   8.120601   6.769512   6.054391
    39  C    9.653482  10.329572   9.973241   8.858079   8.029502
    40  H    7.976069   8.802533   8.683865   7.697542   6.704203
    41  C   10.308148  10.892314  10.379981   9.176224   8.448114
    42  H   10.477928  10.937691  10.224367   8.909070   8.319258
    43  H   10.275543  10.971093  10.685927   9.641199   8.809670
    44  H   11.350055  11.899211  11.353085  10.155742   9.479902
    45  Br   6.440492   7.522742   7.571709   6.544926   5.245975
    46  Cl   6.149018   6.949223   7.077487   6.420358   5.504387
                    6          7          8          9         10
     6  C    0.000000
     7  S    1.775991   0.000000
     8  C    2.746865   1.776250   0.000000
     9  C    3.097093   2.781018   1.399127   0.000000
    10  S    2.769292   3.244130   2.766079   1.775751   0.000000
    11  C    4.438968   4.076764   2.428108   1.395305   2.732948
    12  C    5.275619   4.569424   2.796177   2.408756   4.032215
    13  C    5.077806   4.036346   2.413852   2.776335   4.550672
    14  C    3.957952   2.735228   1.394487   2.410911   4.056356
    15  H    6.023512   4.877990   3.393435   3.861468   5.635603
    16  H    4.277139   2.856415   2.150909   3.395823   4.916552
    17  H    5.039856   4.935391   3.410245   2.154834   2.856921
    18  H    6.317833   5.653887   3.881052   3.391281   4.878586
    19  H    2.152558   2.865741   4.286266   5.041978   4.921262
    20  H    3.409265   4.931416   4.999046   4.260870   2.850646
    21  H    3.395202   4.886371   6.005142   6.300533   5.636899
    22  H    3.881663   5.657335   6.277466   6.006997   4.875218
    23  C    4.010542   3.803801   3.888923   3.420373   2.572254
    24  H    3.288634   2.940451   3.434031   3.340492   2.688000
    25  C    4.971635   4.395436   3.951957   3.384400   3.140703
    26  H    4.911416   4.466395   3.638216   2.764164   2.670672
    27  C    4.699219   4.948909   5.129823   4.465375   3.124193
    28  H    5.617339   5.684671   5.924831   5.344379   4.157217
    29  C    4.322825   5.008093   5.562723   5.032490   3.461713
    30  H    3.703103   4.708267   5.198872   4.604673   2.916097
    31  H    5.316427   6.090883   6.630924   6.024667   4.385004
    32  H    4.136915   4.698895   5.572292   5.312639   3.931534
    33  H    5.187539   5.532335   5.402500   4.481739   3.091167
    34  C    6.399147   5.876990   5.441457   4.793480   4.412132
    35  C    7.174106   6.826816   6.143441   5.240116   4.804083
    36  C    7.160554   6.528256   6.363099   5.923565   5.521271
    37  C    8.493857   8.164265   7.529481   6.631692   6.130697
    38  H    6.905758   6.675947   5.789130   4.718782   4.329270
    39  C    8.477280   7.911426   7.704423   7.178159   6.701531
    40  H    6.867121   6.112600   6.190907   5.979153   5.636150
    41  C    9.078391   8.642426   8.217453   7.486196   6.968274
    42  H    9.187477   8.952319   8.192850   7.181370   6.671153
    43  H    9.163613   8.542589   8.482292   8.067422   7.589430
    44  H   10.135941   9.721375   9.299761   8.550988   8.004826
    45  Br   5.177007   3.956918   3.499452   3.571825   4.135997
    46  Cl   5.353655   4.799884   5.610785   5.731266   5.137421
                   11         12         13         14         15
    11  C    0.000000
    12  C    1.392122   0.000000
    13  C    2.411327   1.392974   0.000000
    14  C    2.793481   2.417672   1.392537   0.000000
    15  H    3.395622   2.152891   1.085150   2.145220   0.000000
    16  H    3.878951   3.401259   2.153759   1.085560   2.472000
    17  H    1.085871   2.155480   3.398104   3.879180   4.296551
    18  H    2.147003   1.084878   2.155548   3.401828   2.486344
    19  H    6.335617   6.923828   6.397280   5.113491   7.151161
    20  H    5.067281   6.340628   6.856628   6.277452   7.905501
    21  H    7.507064   8.346281   8.128448   7.017381   8.974982
    22  H    7.008320   8.109998   8.313266   7.476286   9.285148
    23  C    4.290976   5.324184   5.631936   5.025528   6.610982
    24  H    4.454619   5.383581   5.438813   4.596203   6.397988
    25  C    3.821955   4.652839   5.073311   4.783114   5.957170
    26  H    2.923516   3.850207   4.509822   4.434453   5.429781
    27  C    5.258675   6.446709   6.919517   6.357748   7.935105
    28  H    6.072924   7.174847   7.613038   7.069473   8.579261
    29  C    6.031348   7.276525   7.650593   6.904983   8.699030
    30  H    5.624164   6.918596   7.325480   6.584092   8.397825
    31  H    6.940126   8.222337   8.674226   7.974416   9.727696
    32  H    6.453663   7.601806   7.784239   6.883918   8.797480
    33  H    5.031699   6.283581   6.965166   6.596560   7.987754
    34  C    5.001768   5.772743   6.313735   6.181140   7.115306
    35  C    5.144900   5.950327   6.750989   6.850828   7.539085
    36  C    6.256143   6.938156   7.310794   7.062284   8.048003
    37  C    6.480916   7.232079   8.055163   8.204388   8.788444
    38  H    4.438954   5.300810   6.263388   6.487503   7.074929
    39  C    7.388193   8.058957   8.524718   8.376749   9.223951
    40  H    6.495006   7.123188   7.296717   6.877245   8.013305
    41  C    7.488301   8.189438   8.855613   8.884516   9.556725
    42  H    6.873218   7.617843   8.569452   8.843294   9.282970
    43  H    8.350409   8.980201   9.349013   9.131830  10.013014
    44  H    8.507723   9.188342   9.881791   9.949607  10.554573
    45  Br   3.996900   4.284284   4.216379   3.857156   4.888020
    46  Cl   6.735800   7.496703   7.402955   6.532689   8.216314
                   16         17         18         19         20
    16  H    0.000000
    17  H    4.964557   0.000000
    18  H    4.298684   2.478133   0.000000
    19  H    4.988615   7.046789   7.976857   0.000000
    20  H    6.993739   4.941399   7.093223   4.963612   0.000000
    21  H    7.114395   7.944574   9.322972   2.470898   4.296717
    22  H    7.915847   7.104639   8.956422   4.298152   2.476817
    23  C    5.676749   4.476253   6.137337   5.830284   4.726857
    24  H    5.091502   4.859174   6.312366   4.917565   4.730632
    25  C    5.515146   3.964955   5.308139   6.852808   5.717873
    26  H    5.318071   2.920407   4.430686   6.932707   5.336624
    27  C    7.049748   5.192886   7.187498   6.482391   4.475587
    28  H    7.708414   6.009036   7.874696   7.278985   5.538799
    29  C    7.507739   6.017306   8.103915   5.841039   3.841513
    30  H    7.222451   5.590595   7.755394   5.290679   2.761920
    31  H    8.596103   6.811408   8.997898   6.736057   4.343572
    32  H    7.343223   6.606604   8.505892   5.351418   4.389615
    33  H    7.408962   4.745089   6.903833   7.124237   4.358677
    34  C    6.906262   4.926855   6.240588   8.264369   6.750229
    35  C    7.697072   4.785416   6.219107   9.174165   6.957496
    36  C    7.645588   6.276561   7.434967   8.835005   7.747715
    37  C    9.030057   6.049497   7.400597  10.468444   8.091229
    38  H    7.423742   3.918207   5.493552   8.991282   6.434600
    39  C    8.981572   7.280397   8.442768  10.167987   8.774446
    40  H    7.327627   6.680230   7.728534   8.352233   7.861360
    41  C    9.604926   7.187995   8.429224  10.921892   8.936765
    42  H    9.727568   6.295942   7.659764  11.224550   8.470394
    43  H    9.652677   8.302505   9.390318  10.724775   9.607875
    44  H   10.667764   8.157953   9.369288  11.970744   9.869216
    45  Br   4.333720   4.555634   4.991662   6.727200   6.894518
    46  Cl   6.782577   7.124860   8.365053   6.397599   6.842765
                   21         22         23         24         25
    21  H    0.000000
    22  H    2.487773   0.000000
    23  C    6.886372   6.460633   0.000000
    24  H    6.188634   6.127169   1.080549   0.000000
    25  C    8.112681   7.669526   1.507422   2.244377   0.000000
    26  H    8.087576   7.464230   2.108222   2.831294   1.092689
    27  C    7.055197   6.239443   1.482822   2.238720   2.576594
    28  H    7.931254   7.207204   2.047355   2.779263   2.820012
    29  C    6.016148   5.163172   2.540243   2.751315   3.928623
    30  H    5.227560   4.153107   2.922863   3.027674   4.281966
    31  H    6.631565   5.557164   3.455917   3.785285   4.721020
    32  H    5.705064   5.294597   2.748424   2.576772   4.224266
    33  H    7.541891   6.412940   2.119482   3.050993   2.737507
    34  C    9.408562   8.793639   2.550641   3.442913   1.513435
    35  C   10.120044   9.202404   3.511117   4.520839   2.500596
    36  C   10.058979   9.612432   3.241719   3.942129   2.543072
    37  C   11.343449  10.334044   4.698585   5.711757   3.791050
    38  H    9.840824   8.787852   3.666928   4.670020   2.688037
    39  C   11.284335  10.695746   4.494860   5.260281   3.812655
    40  H    9.712179   9.518293   3.178574   3.603338   2.749434
    41  C   11.885462  11.035789   5.104624   6.023813   4.304750
    42  H   11.979751  10.795892   5.546285   6.591521   4.650234
    43  H   11.882501  11.408087   5.239370   5.887129   4.684949
    44  H   12.882157  11.969153   6.152983   7.069811   5.390377
    45  Br   8.490778   8.566482   2.861629   2.877934   1.954738
    46  Cl   7.710241   7.914602   2.811299   2.491632   3.536271
                   26         27         28         29         30
    26  H    0.000000
    27  C    3.015625   0.000000
    28  H    3.500567   1.098456   0.000000
    29  C    4.298537   1.521068   2.157328   0.000000
    30  H    4.412605   2.182081   3.078925   1.092798   0.000000
    31  H    5.089053   2.150487   2.437990   1.092967   1.763098
    32  H    4.765616   2.162745   2.544396   1.093360   1.774018
    33  H    2.838907   1.097167   1.736154   2.190643   2.538460
    34  C    2.109109   2.968893   2.718160   4.476350   5.045735
    35  C    2.514036   3.592783   3.436080   5.087085   5.540337
    36  C    3.398013   3.531550   2.870434   4.906774   5.688936
    37  C    3.907052   4.532553   4.120784   5.965236   6.529789
    38  H    2.239838   3.781070   3.921262   5.194330   5.437871
    39  C    4.520192   4.478360   3.656882   5.807243   6.651129
    40  H    3.776587   3.656139   2.982485   4.853980   5.683526
    41  C    4.726247   4.917262   4.221355   6.292397   7.035908
    42  H    4.569314   5.280756   4.959492   6.653343   7.129495
    43  H    5.488271   5.198518   4.262286   6.399898   7.327511
    44  H    5.788857   5.860720   5.105572   7.168180   7.939808
    45  Br   2.442690   4.250804   4.411863   5.373081   5.681419
    46  Cl   4.553360   3.268050   2.899039   3.674987   4.489529
                   31         32         33         34         35
    31  H    0.000000
    32  H    1.772891   0.000000
    33  H    2.547128   3.091569   0.000000
    34  C    4.993655   4.863863   2.921663   0.000000
    35  C    5.446327   5.703342   3.098670   1.396300   0.000000
    36  C    5.308019   5.086218   3.754108   1.396990   2.416052
    37  C    6.118023   6.590862   4.013620   2.419913   1.394509
    38  H    5.602510   5.920919   3.083228   2.155428   1.087233
    39  C    5.990677   6.060252   4.532634   2.412433   2.782253
    40  H    5.338490   4.795966   4.164378   2.150080   3.396912
    41  C    6.375144   6.754749   4.651980   2.792903   2.412987
    42  H    6.726934   7.381134   4.592836   3.401343   2.150807
    43  H    6.518846   6.521590   5.385308   3.394145   3.867995
    44  H    7.136468   7.638548   5.562103   3.878719   3.398078
    45  Br   6.287094   5.346367   4.629871   2.897780   3.979679
    46  Cl   4.304605   3.059858   4.282535   3.916552   5.227567
                   36         37         38         39         40
    36  C    0.000000
    37  C    2.792117   0.000000
    38  H    3.401648   2.152980   0.000000
    39  C    1.390735   2.412627   3.869477   0.000000
    40  H    1.085341   3.877209   4.294289   2.156260   0.000000
    41  C    2.418501   1.392672   3.397276   1.396155   3.405081
    42  H    3.877813   1.085716   2.474163   3.399612   4.962896
    43  H    2.145020   3.397433   4.955217   1.085746   2.478624
    44  H    3.401307   2.153048   4.294957   2.156125   4.301605
    45  Br   3.385282   5.135427   4.204466   4.684807   3.146821
    46  Cl   3.475765   6.000027   5.839898   4.552121   2.625497
                   41         42         43         44         45
    41  C    0.000000
    42  H    2.155135   0.000000
    43  H    2.155679   4.298698   0.000000
    44  H    1.085822   2.485315   2.484674   0.000000
    45  Br   5.424125   6.027773   5.338768   6.466034   0.000000
    46  Cl   5.721752   7.036395   4.723292   6.609553   3.783526
                   46
    46  Cl   0.000000
 Stoichiometry    C22H20BrClS2
 Framework group  C1[X(C22H20BrClS2)]
 Deg. of freedom   132
 Full point group                 C1      NOp   1
 Largest Abelian subgroup         C1      NOp   1
 Largest concise Abelian subgroup C1      NOp   1
                         Standard orientation:                         
 ---------------------------------------------------------------------
 Center     Atomic      Atomic             Coordinates (Angstroms)
 Number     Number       Type             X           Y           Z
 ---------------------------------------------------------------------
      1          6           0       -4.399862   -1.291045    0.888602
      2          6           0       -5.024660   -2.255312    0.103868
      3          6           0       -4.528430   -2.564580   -1.162036
      4          6           0       -3.394450   -1.917468   -1.640550
      5          6           0       -2.744848   -0.978909   -0.836854
      6          6           0       -3.247825   -0.651054    0.425607
      7         16           0       -2.442237    0.540224    1.467734
      8          6           0       -1.984710    1.784123    0.285174
      9          6           0       -1.449986    1.452997   -0.964619
     10         16           0       -1.245348   -0.244648   -1.443591
     11          6           0       -1.025581    2.449890   -1.843802
     12          6           0       -1.100195    3.784933   -1.456377
     13          6           0       -1.628652    4.119301   -0.211665
     14          6           0       -2.086794    3.126106    0.650211
     15          1           0       -1.696937    5.159653    0.089258
     16          1           0       -2.513718    3.392087    1.612204
     17          1           0       -0.634173    2.182653   -2.820787
     18          1           0       -0.754299    4.560099   -2.131975
     19          1           0       -4.805778   -1.031788    1.861340
     20          1           0       -3.006427   -2.147782   -2.628018
     21          1           0       -5.912875   -2.753950    0.477928
     22          1           0       -5.026099   -3.304098   -1.780386
     23          6           0        0.728511   -0.990022    0.027732
     24          1           0        0.001189   -0.964658    0.826448
     25          6           0        1.606893    0.211650   -0.210492
     26          1           0        1.215305    0.730874   -1.088577
     27          6           0        1.026768   -2.252434   -0.690683
     28          1           0        1.982054   -2.582844   -0.260727
     29          6           0       -0.013956   -3.351674   -0.541637
     30          1           0       -0.936502   -3.121494   -1.080278
     31          1           0        0.379626   -4.287110   -0.947382
     32          1           0       -0.258108   -3.509046    0.512431
     33          1           0        1.259261   -2.031930   -1.740016
     34          6           0        3.060832   -0.098815   -0.493612
     35          6           0        3.535466    0.069860   -1.795888
     36          6           0        3.912187   -0.597351    0.495447
     37          6           0        4.848373   -0.275046   -2.115221
     38          1           0        2.875805    0.459845   -2.567143
     39          6           0        5.220740   -0.941161    0.173535
     40          1           0        3.533769   -0.744322    1.502008
     41          6           0        5.695719   -0.773023   -1.128530
     42          1           0        5.208037   -0.143534   -3.131157
     43          1           0        5.875432   -1.335572    0.944679
     44          1           0        6.719677   -1.038792   -1.373246
     45         35           0        1.379985    1.531706    1.213223
     46         17           0        1.480200   -2.011353    2.536766
 ---------------------------------------------------------------------
 Rotational constants (GHZ):           0.2131497           0.1166755           0.0993943
 Standard basis: 6-31+G(d,p) (6D, 7F)
 There are   621 symmetry adapted cartesian basis functions of A   symmetry.
 There are   621 symmetry adapted basis functions of A   symmetry.
   621 basis functions,  1099 primitive gaussians,   621 cartesian basis functions
   118 alpha electrons      118 beta electrons
       nuclear repulsion energy      3457.8949008097 Hartrees.
 NAtoms=   46 NActive=   46 NUniq=   46 SFac= 1.00D+00 NAtFMM=   60 NAOKFM=F Big=F
 Integral buffers will be    131072 words long.
 Raffenetti 2 integral format.
 Two-electron integral symmetry is turned on.
 Nuclear repulsion after empirical dispersion term =     3457.8519563819 Hartrees.
 ------------------------------------------------------------------------------
 Polarizable Continuum Model (PCM)
 =================================
 Model                : PCM.
 Atomic radii         : SMD-Coulomb.
 Polarization charges : Total charges.
 Charge compensation  : None.
 Solution method      : Matrix inversion.
 Cavity type          : VdW (van der Waals Surface) (Alpha=1.000).
 Cavity algorithm     : GePol (No added spheres)
                        Default sphere list used, NSphG=   46.
                        Lebedev-Laikov grids with approx.  5.0 points / Ang**2.
                        Smoothing algorithm: York/Karplus (Gamma=1.0000).
                        Polarization charges: spherical gaussians, with
                                              point-specific exponents (IZeta= 3).
                        Self-potential: point-specific (ISelfS= 7).
                        Self-field    : sphere-specific E.n sum rule (ISelfD= 2).
 1st derivatives      : Analytical E(r).r(x)/FMM algorithm (CHGder, D1EAlg=3).
                        Cavity 1st derivative terms included.
 Solvent              : Dichloromethane, Eps=   8.930000 Eps(inf)=   2.028346
 ------------------------------------------------------------------------------
 ------------------------------------------------------------------------------
 Atomic radii for non-electrostatic terms: SMD-CDS.
 ------------------------------------------------------------------------------
 Nuclear repulsion after PCM non-electrostatic terms =     3457.8350587936 Hartrees.
 One-electron integrals computed using PRISM.
 NBasis=   621 RedAO= T EigKep=  1.12D-06  NBF=   621
 NBsUse=   619 1.00D-06 EigRej=  9.75D-07 NBFU=   619
 Initial guess from the checkpoint file:  "/home/ansgus3642/gaussian/scratch/Gau-116737.chk"
 B after Tr=     0.000000    0.000000    0.000000
         Rot=    0.999986   -0.004996   -0.001084    0.001318 Ang=  -0.60 deg.
 ExpMin= 3.50D-02 ExpMax= 5.74D+05 ExpMxC= 5.74D+03 IAcc=3 IRadAn=         5 AccDes= 0.00D+00
 Harris functional with IExCor= 4639 and IRadAn=       5 diagonalized for initial guess.
 HarFok:  IExCor= 4639 AccDes= 0.00D+00 IRadAn=         5 IDoV= 1 UseB2=F ITyADJ=14
 ICtDFT=  3500011 ScaDFX=  1.000000  1.000000  1.000000  1.000000
 FoFCou: FMM=F IPFlag=           0 FMFlag=      100000 FMFlg1=           0
         NFxFlg=           0 DoJE=T BraDBF=F KetDBF=T FulRan=T
         wScrn=  0.000000 ICntrl=       500 IOpCl=  0 I1Cent=   200000004 NGrid=           0
         NMat0=    1 NMatS0=      1 NMatT0=    0 NMatD0=    1 NMtDS0=    0 NMtDT0=    0
 Petite list used in FoFCou.
 Requested convergence on RMS density matrix=1.00D-08 within 128 cycles.
 Requested convergence on MAX density matrix=1.00D-06.
 Requested convergence on             energy=1.00D-06.
 No special actions if energy rises.
 Inv3:  Mode=1 IEnd=    35686803.
 Iteration    1 A*A^-1 deviation from unit magnitude is 3.77D-15 for    361.
 Iteration    1 A*A^-1 deviation from orthogonality  is 1.78D-15 for   1404    408.
 Iteration    1 A^-1*A deviation from unit magnitude is 3.22D-15 for   1726.
 Iteration    1 A^-1*A deviation from orthogonality  is 1.93D-13 for   1382   1334.
 Error on total polarization charges =  0.05300
 SCF Done:  E(RwB97XD) =  -4678.44424359     A.U. after   20 cycles
            NFock= 20  Conv=0.34D-08     -V/T= 2.0062
 SMD-CDS (non-electrostatic) energy       (kcal/mol) =     -10.60
 (included in total energy above)
 D1PCM: PCM CHGder 1st derivatives, ID1Alg=3 FixD1E=F DoIter=F DoCFld=F I1PDM=0.
 Calling FoFJK, ICntrl=      2127 FMM=F ISym2X=0 I1Cent= 0 IOpClX= 0 NMat=1 NMatS=1 NMatT=0.
 ***** Axes restored to original set *****
 -------------------------------------------------------------------
 Center     Atomic                   Forces (Hartrees/Bohr)
 Number     Number              X              Y              Z
 -------------------------------------------------------------------
      1        6           0.000004444   -0.000032494    0.000012229
      2        6           0.000001529   -0.000005964   -0.000004178
      3        6           0.000023627   -0.000004453   -0.000018902
      4        6           0.000021657   -0.000015551   -0.000004774
      5        6           0.000029255   -0.000020732    0.000082622
      6        6          -0.000001912    0.000000098   -0.000027082
      7       16          -0.000104235   -0.000052497    0.000051065
      8        6           0.000002666    0.000021763   -0.000023674
      9        6           0.000049635    0.000009712    0.000111022
     10       16          -0.000027328    0.000070430   -0.000379451
     11        6          -0.000020298   -0.000003415   -0.000044264
     12        6           0.000013423    0.000009084    0.000014648
     13        6          -0.000013968    0.000000252   -0.000007098
     14        6          -0.000022225   -0.000007428    0.000002373
     15        1          -0.000014094   -0.000006539   -0.000000135
     16        1           0.000011111   -0.000001201   -0.000006808
     17        1          -0.000002273   -0.000012632    0.000002721
     18        1          -0.000005837   -0.000004168    0.000001083
     19        1           0.000009576    0.000004781   -0.000001607
     20        1          -0.000024219    0.000004835   -0.000010096
     21        1           0.000005466   -0.000011483   -0.000003980
     22        1           0.000004191   -0.000006948   -0.000003260
     23        6          -0.000285268    0.000117674   -0.000396638
     24        1           0.000039681    0.000072910    0.000185465
     25        6          -0.000016170    0.000016481    0.000070490
     26        1           0.000060838   -0.000002402    0.000026686
     27        6           0.000060941    0.000005410    0.000115071
     28        1           0.000136569    0.000045190    0.000015137
     29        6          -0.000046425   -0.000094443    0.000009038
     30        1          -0.000008670    0.000017460   -0.000064518
     31        1           0.000049677   -0.000007680    0.000065111
     32        1          -0.000016477    0.000085694    0.000005772
     33        1          -0.000082456    0.000017485   -0.000031637
     34        6          -0.000015474   -0.000056729    0.000029555
     35        6          -0.000042018    0.000035096    0.000020255
     36        6          -0.000079414   -0.000035567   -0.000059159
     37        6           0.000007779    0.000073570   -0.000003798
     38        1          -0.000003285    0.000003581   -0.000017850
     39        6           0.000027506    0.000028323    0.000001714
     40        1          -0.000007693   -0.000006351    0.000050683
     41        6          -0.000018029   -0.000016294    0.000027494
     42        1          -0.000005111   -0.000002311    0.000006131
     43        1           0.000004208    0.000007590    0.000005889
     44        1           0.000003165    0.000013733    0.000008998
     45       35           0.000083897   -0.000127598   -0.000127526
     46       17           0.000212034   -0.000126271    0.000315183
 -------------------------------------------------------------------
 Cartesian Forces:  Max     0.000396638 RMS     0.000076585

 GradGradGradGradGradGradGradGradGradGradGradGradGradGradGradGradGradGrad
 Berny optimization.
 FormGI is forming the generalized inverse of G from B-inverse, IUseBI=4.
 Internal  Forces:  Max     0.000398694 RMS     0.000053668
 Search for a saddle point.
 Step number   6 out of a maximum of  268
 All quantities printed in internal units (Hartrees-Bohrs-Radians)
 Swapping is turned off.
 Update second derivatives using D2CorX and points    4    5    6
 ITU=  0  0  0  0  0  0
     Eigenvalues ---   -0.01068   0.00274   0.00452   0.00739   0.01053
     Eigenvalues ---    0.01094   0.01225   0.01362   0.01532   0.01605
     Eigenvalues ---    0.01702   0.01798   0.01811   0.01817   0.01835
     Eigenvalues ---    0.01876   0.02024   0.02179   0.02199   0.02259
     Eigenvalues ---    0.02338   0.02443   0.02514   0.02542   0.02594
     Eigenvalues ---    0.02602   0.02721   0.02794   0.02814   0.02820
     Eigenvalues ---    0.02830   0.02889   0.03024   0.03173   0.03204
     Eigenvalues ---    0.03687   0.03732   0.03917   0.04487   0.04599
     Eigenvalues ---    0.04675   0.05993   0.06218   0.06606   0.07395
     Eigenvalues ---    0.07749   0.09129   0.10177   0.10926   0.10972
     Eigenvalues ---    0.11049   0.11337   0.11598   0.11737   0.11777
     Eigenvalues ---    0.12125   0.12205   0.12297   0.12332   0.12339
     Eigenvalues ---    0.12446   0.12526   0.12531   0.12927   0.14101
     Eigenvalues ---    0.14592   0.15630   0.15996   0.16654   0.17011
     Eigenvalues ---    0.17831   0.17924   0.18612   0.18930   0.19230
     Eigenvalues ---    0.19323   0.19394   0.19503   0.19657   0.20272
     Eigenvalues ---    0.20887   0.21712   0.22159   0.22924   0.23182
     Eigenvalues ---    0.24818   0.25211   0.27080   0.27477   0.28876
     Eigenvalues ---    0.29131   0.30296   0.30790   0.31597   0.32966
     Eigenvalues ---    0.33834   0.34362   0.34604   0.34893   0.35003
     Eigenvalues ---    0.35337   0.36260   0.36529   0.36554   0.36605
     Eigenvalues ---    0.36661   0.36665   0.36740   0.36776   0.36794
     Eigenvalues ---    0.36859   0.36946   0.37041   0.37054   0.37415
     Eigenvalues ---    0.38372   0.39146   0.42209   0.42789   0.42920
     Eigenvalues ---    0.43067   0.43315   0.46997   0.48325   0.48431
     Eigenvalues ---    0.48458   0.48497   0.48795   0.51886   0.52238
     Eigenvalues ---    0.52263   0.58637
 Eigenvectors required to have negative eigenvalues:
                          R18       D82       D84       A47       D69
   1                   -0.66622   0.25395   0.23590   0.23451  -0.23205
                          D83       D74       D78       D73       D76
   1                    0.23119  -0.18043   0.16372  -0.16080   0.14692
 RFO step:  Lambda0=7.695259381D-07 Lambda=-1.84598849D-05.
 Linear search not attempted -- option 19 set.
 Iteration  1 RMS(Cart)=  0.01026110 RMS(Int)=  0.00001708
 Iteration  2 RMS(Cart)=  0.00004754 RMS(Int)=  0.00000027
 Iteration  3 RMS(Cart)=  0.00000000 RMS(Int)=  0.00000027
 Variable       Old X    -DE/DX   Delta X   Delta X   Delta X     New X
                                 (Linear)    (Quad)   (Total)
    R1        2.62936   0.00000   0.00000   0.00002   0.00002   2.62939
    R2        2.63963   0.00000   0.00000   0.00001   0.00001   2.63964
    R3        2.05120   0.00000   0.00000   0.00001   0.00001   2.05121
    R4        2.63507   0.00000   0.00000   0.00000   0.00000   2.63507
    R5        2.05058   0.00000   0.00000  -0.00001  -0.00001   2.05057
    R6        2.62777  -0.00002   0.00000   0.00000   0.00000   2.62776
    R7        2.05009   0.00000   0.00000   0.00000   0.00000   2.05009
    R8        2.63805   0.00001   0.00000   0.00002   0.00002   2.63807
    R9        2.05164  -0.00001   0.00000  -0.00002  -0.00002   2.05162
   R10        2.64175  -0.00002   0.00000  -0.00002  -0.00002   2.64173
   R11        3.35700   0.00001   0.00000  -0.00014  -0.00014   3.35686
   R12        3.35614  -0.00003   0.00000   0.00004   0.00004   3.35618
   R13        3.35663   0.00009   0.00000   0.00036   0.00036   3.35698
   R14        2.64397   0.00005   0.00000  -0.00001  -0.00001   2.64396
   R15        2.63520   0.00000   0.00000   0.00007   0.00007   2.63527
   R16        3.35568   0.00002   0.00000   0.00003   0.00003   3.35571
   R17        2.63675   0.00001   0.00000   0.00009   0.00009   2.63683
   R18        4.86086   0.00016   0.00000   0.00980   0.00980   4.87065
   R19        2.63073   0.00001   0.00000  -0.00003  -0.00003   2.63070
   R20        2.05200   0.00000   0.00000   0.00002   0.00002   2.05202
   R21        2.63234   0.00001   0.00000   0.00000   0.00000   2.63234
   R22        2.05012   0.00000   0.00000   0.00000   0.00000   2.05012
   R23        2.63151   0.00000   0.00000  -0.00001  -0.00001   2.63150
   R24        2.05064   0.00000   0.00000  -0.00001  -0.00001   2.05062
   R25        2.05141  -0.00001   0.00000  -0.00002  -0.00002   2.05139
   R26        2.04194   0.00018   0.00000   0.00046   0.00046   2.04240
   R27        2.84861  -0.00012   0.00000  -0.00065  -0.00065   2.84796
   R28        2.80213  -0.00009   0.00000  -0.00100  -0.00100   2.80113
   R29        4.70850   0.00040   0.00000   0.01641   0.01641   4.72491
   R30        2.06488  -0.00004   0.00000  -0.00017  -0.00017   2.06471
   R31        2.85998  -0.00013   0.00000  -0.00041  -0.00041   2.85956
   R32        3.69392  -0.00019   0.00000  -0.00042  -0.00042   3.69350
   R33        2.07578   0.00011   0.00000   0.00036   0.00036   2.07614
   R34        2.87440   0.00003   0.00000   0.00035   0.00035   2.87475
   R35        2.07334   0.00001   0.00000   0.00010   0.00010   2.07344
   R36        2.06509   0.00005   0.00000   0.00013   0.00013   2.06522
   R37        2.06541   0.00000   0.00000  -0.00003  -0.00003   2.06538
   R38        2.06615   0.00000   0.00000  -0.00003  -0.00003   2.06612
   R39        2.63862  -0.00003   0.00000  -0.00005  -0.00005   2.63857
   R40        2.63993  -0.00004   0.00000  -0.00001  -0.00001   2.63992
   R41        2.63524  -0.00001   0.00000   0.00009   0.00009   2.63533
   R42        2.05457   0.00002   0.00000   0.00002   0.00002   2.05459
   R43        2.62811   0.00000   0.00000  -0.00009  -0.00009   2.62802
   R44        2.05100   0.00005   0.00000   0.00018   0.00018   2.05117
   R45        2.63177   0.00003   0.00000   0.00002   0.00002   2.63179
   R46        2.05171  -0.00001   0.00000  -0.00002  -0.00002   2.05169
   R47        2.63835  -0.00001   0.00000  -0.00001  -0.00001   2.63834
   R48        2.05176   0.00000   0.00000   0.00002   0.00002   2.05178
   R49        2.05191   0.00000   0.00000   0.00000   0.00000   2.05191
    A1        2.09547   0.00000   0.00000   0.00004   0.00004   2.09551
    A2        2.09789   0.00002   0.00000   0.00002   0.00002   2.09791
    A3        2.08982  -0.00001   0.00000  -0.00005  -0.00005   2.08977
    A4        2.10124   0.00000   0.00000  -0.00001  -0.00001   2.10123
    A5        2.08472   0.00000   0.00000   0.00001   0.00001   2.08474
    A6        2.09708   0.00000   0.00000   0.00000   0.00000   2.09708
    A7        2.09370   0.00000   0.00000  -0.00001  -0.00001   2.09369
    A8        2.10063   0.00000   0.00000   0.00000   0.00000   2.10063
    A9        2.08884   0.00000   0.00000   0.00001   0.00001   2.08885
   A10        2.08775   0.00001   0.00000   0.00000   0.00000   2.08774
   A11        2.10102  -0.00002   0.00000  -0.00004  -0.00004   2.10098
   A12        2.09434   0.00001   0.00000   0.00005   0.00005   2.09439
   A13        2.10618  -0.00001   0.00000   0.00004   0.00004   2.10622
   A14        2.06468  -0.00006   0.00000  -0.00031  -0.00031   2.06437
   A15        2.11205   0.00006   0.00000   0.00025   0.00025   2.11229
   A16        2.08131   0.00001   0.00000  -0.00005  -0.00005   2.08125
   A17        2.07938  -0.00001   0.00000  -0.00025  -0.00025   2.07912
   A18        2.12236   0.00000   0.00000   0.00029   0.00029   2.12266
   A19        1.76799   0.00000   0.00000   0.00037   0.00037   1.76835
   A20        2.12635   0.00003   0.00000   0.00022   0.00022   2.12657
   A21        2.07236   0.00000   0.00000  -0.00009  -0.00009   2.07226
   A22        2.08239  -0.00002   0.00000  -0.00008  -0.00008   2.08230
   A23        2.10742  -0.00001   0.00000   0.00024   0.00024   2.10767
   A24        2.10599   0.00002   0.00000   0.00003   0.00003   2.10601
   A25        2.06920  -0.00001   0.00000  -0.00030  -0.00030   2.06890
   A26        1.77803  -0.00001   0.00000   0.00020   0.00020   1.77823
   A27        1.90985   0.00000   0.00000   0.00025   0.00025   1.91010
   A28        1.78357  -0.00007   0.00000  -0.00360  -0.00360   1.77998
   A29        2.08692  -0.00002   0.00000   0.00003   0.00003   2.08694
   A30        2.09523   0.00000   0.00000  -0.00011  -0.00011   2.09512
   A31        2.10102   0.00002   0.00000   0.00008   0.00008   2.10110
   A32        2.09348   0.00000   0.00000  -0.00005  -0.00005   2.09343
   A33        2.08843   0.00000   0.00000   0.00002   0.00002   2.08845
   A34        2.10123   0.00000   0.00000   0.00003   0.00003   2.10126
   A35        2.10210   0.00001   0.00000   0.00003   0.00003   2.10214
   A36        2.09647   0.00000   0.00000   0.00002   0.00002   2.09649
   A37        2.08455  -0.00001   0.00000  -0.00005  -0.00005   2.08449
   A38        2.09471   0.00000   0.00000   0.00004   0.00004   2.09475
   A39        2.09042   0.00000   0.00000   0.00004   0.00004   2.09046
   A40        2.09799  -0.00001   0.00000  -0.00008  -0.00008   2.09790
   A41        1.47011   0.00017   0.00000   0.00001   0.00001   1.47012
   A42        1.69688  -0.00003   0.00000  -0.00202  -0.00202   1.69486
   A43        1.69504   0.00001   0.00000   0.00077   0.00077   1.69581
   A44        2.08326   0.00001   0.00000  -0.00160  -0.00160   2.08166
   A45        2.11005  -0.00001   0.00000   0.00055   0.00055   2.11060
   A46        2.07705  -0.00002   0.00000   0.00124   0.00124   2.07829
   A47        1.66893   0.00015   0.00000  -0.00229  -0.00229   1.66664
   A48        1.87232   0.00010   0.00000   0.00011   0.00011   1.87242
   A49        2.01068  -0.00011   0.00000   0.00070   0.00070   2.01137
   A50        1.93435   0.00007   0.00000  -0.00068  -0.00068   1.93367
   A51        1.86652  -0.00001   0.00000  -0.00006  -0.00006   1.86645
   A52        1.79548  -0.00001   0.00000  -0.00002  -0.00002   1.79547
   A53        1.96741  -0.00003   0.00000  -0.00009  -0.00009   1.96733
   A54        1.81457  -0.00005   0.00000  -0.00117  -0.00117   1.81340
   A55        2.01547  -0.00009   0.00000  -0.00014  -0.00014   2.01532
   A56        1.91229   0.00007   0.00000   0.00034   0.00034   1.91262
   A57        1.91697   0.00008   0.00000   0.00057   0.00057   1.91753
   A58        1.82402   0.00000   0.00000  -0.00029  -0.00029   1.82372
   A59        1.96486   0.00000   0.00000   0.00055   0.00055   1.96541
   A60        1.95745  -0.00003   0.00000  -0.00041  -0.00041   1.95704
   A61        1.91320   0.00000   0.00000   0.00015   0.00015   1.91335
   A62        1.92972  -0.00007   0.00000  -0.00051  -0.00051   1.92922
   A63        1.87685   0.00004   0.00000   0.00060   0.00060   1.87745
   A64        1.89335   0.00004   0.00000   0.00022   0.00022   1.89357
   A65        1.89137   0.00003   0.00000  -0.00001  -0.00001   1.89137
   A66        2.06719  -0.00001   0.00000   0.00046   0.00046   2.06765
   A67        2.12495  -0.00004   0.00000  -0.00066  -0.00066   2.12429
   A68        2.09010   0.00005   0.00000   0.00023   0.00023   2.09033
   A69        2.09870  -0.00003   0.00000  -0.00028  -0.00028   2.09843
   A70        2.09289   0.00003   0.00000   0.00026   0.00026   2.09314
   A71        2.09152   0.00001   0.00000   0.00003   0.00003   2.09154
   A72        2.09180  -0.00002   0.00000  -0.00001  -0.00001   2.09179
   A73        2.08569   0.00002   0.00000  -0.00007  -0.00007   2.08562
   A74        2.10511  -0.00001   0.00000   0.00010   0.00010   2.10521
   A75        2.09327  -0.00001   0.00000   0.00010   0.00010   2.09338
   A76        2.09001   0.00000   0.00000  -0.00003  -0.00003   2.08998
   A77        2.09984   0.00000   0.00000  -0.00006  -0.00006   2.09978
   A78        2.10157  -0.00001   0.00000  -0.00010  -0.00010   2.10147
   A79        2.08606   0.00001   0.00000   0.00006   0.00006   2.08611
   A80        2.09553   0.00001   0.00000   0.00004   0.00004   2.09558
   A81        2.09072   0.00001   0.00000   0.00006   0.00006   2.09078
   A82        2.09626   0.00000   0.00000  -0.00002  -0.00002   2.09624
   A83        2.09616  -0.00001   0.00000  -0.00004  -0.00004   2.09613
    D1       -0.02978   0.00000   0.00000   0.00003   0.00003  -0.02976
    D2        3.13004   0.00000   0.00000  -0.00002  -0.00002   3.13001
    D3        3.11001   0.00000   0.00000   0.00007   0.00007   3.11009
    D4       -0.01335   0.00000   0.00000   0.00003   0.00003  -0.01333
    D5        0.01424   0.00000   0.00000   0.00013   0.00013   0.01438
    D6       -3.10954   0.00000   0.00000   0.00089   0.00089  -3.10865
    D7       -3.12556   0.00000   0.00000   0.00009   0.00009  -3.12547
    D8        0.03384   0.00000   0.00000   0.00084   0.00084   0.03468
    D9        0.01178   0.00000   0.00000  -0.00011  -0.00011   0.01167
   D10       -3.12296   0.00001   0.00000  -0.00003  -0.00003  -3.12300
   D11        3.13502   0.00000   0.00000  -0.00006  -0.00006   3.13496
   D12        0.00027   0.00000   0.00000   0.00002   0.00002   0.00029
   D13        0.02147   0.00000   0.00000   0.00003   0.00003   0.02150
   D14       -3.13385   0.00001   0.00000   0.00034   0.00034  -3.13350
   D15       -3.12692   0.00000   0.00000  -0.00004  -0.00004  -3.12697
   D16        0.00095   0.00001   0.00000   0.00027   0.00027   0.00121
   D17       -0.03709  -0.00001   0.00000   0.00013   0.00013  -0.03696
   D18        3.07898   0.00000   0.00000  -0.00052  -0.00052   3.07845
   D19        3.11817  -0.00002   0.00000  -0.00018  -0.00018   3.11799
   D20       -0.04895  -0.00001   0.00000  -0.00083  -0.00083  -0.04978
   D21        0.01919   0.00001   0.00000  -0.00021  -0.00021   0.01898
   D22       -3.14067   0.00000   0.00000  -0.00099  -0.00099   3.14153
   D23       -3.09618   0.00000   0.00000   0.00047   0.00047  -3.09571
   D24        0.02715  -0.00001   0.00000  -0.00031  -0.00031   0.02684
   D25        2.41997   0.00003   0.00000   0.00156   0.00156   2.42153
   D26       -1.98461  -0.00006   0.00000  -0.00227  -0.00227  -1.98688
   D27       -0.74724   0.00003   0.00000   0.00090   0.00090  -0.74634
   D28        1.13136  -0.00005   0.00000  -0.00293  -0.00293   1.12844
   D29       -2.44792  -0.00005   0.00000  -0.00172  -0.00172  -2.44963
   D30        0.71192  -0.00004   0.00000  -0.00094  -0.00094   0.71098
   D31       -0.74423   0.00004   0.00000   0.00197   0.00197  -0.74225
   D32        2.46740   0.00002   0.00000   0.00122   0.00122   2.46862
   D33        0.02968   0.00000   0.00000  -0.00150  -0.00150   0.02819
   D34       -3.07512  -0.00002   0.00000  -0.00052  -0.00052  -3.07563
   D35        3.10085   0.00002   0.00000  -0.00074  -0.00074   3.10011
   D36       -0.00395  -0.00001   0.00000   0.00024   0.00024  -0.00371
   D37        3.04580   0.00001   0.00000   0.00041   0.00041   3.04621
   D38       -0.08359   0.00002   0.00000   0.00078   0.00078  -0.08282
   D39       -0.02756   0.00000   0.00000  -0.00034  -0.00034  -0.02790
   D40        3.12624   0.00000   0.00000   0.00003   0.00003   3.12626
   D41        0.71502  -0.00006   0.00000   0.00006   0.00006   0.71508
   D42       -1.25981  -0.00004   0.00000   0.00088   0.00088  -1.25893
   D43       -2.46260  -0.00004   0.00000  -0.00089  -0.00089  -2.46349
   D44        1.84575  -0.00001   0.00000  -0.00007  -0.00007   1.84568
   D45        0.03236   0.00002   0.00000   0.00008   0.00008   0.03244
   D46       -3.11601   0.00001   0.00000  -0.00013  -0.00013  -3.11614
   D47       -3.07323  -0.00001   0.00000   0.00103   0.00103  -3.07221
   D48        0.06158  -0.00002   0.00000   0.00082   0.00082   0.06240
   D49       -0.59414  -0.00007   0.00000  -0.00668  -0.00668  -0.60083
   D50       -2.67011  -0.00010   0.00000  -0.00516  -0.00516  -2.67527
   D51        1.50894  -0.00007   0.00000  -0.00617  -0.00617   1.50277
   D52        1.28072  -0.00011   0.00000  -0.00795  -0.00795   1.27276
   D53       -0.79525  -0.00014   0.00000  -0.00643  -0.00643  -0.80168
   D54       -2.89939  -0.00011   0.00000  -0.00744  -0.00744  -2.90682
   D55       -0.02922  -0.00001   0.00000  -0.00031  -0.00031  -0.02953
   D56        3.12280  -0.00001   0.00000  -0.00024  -0.00024   3.12256
   D57        3.11917  -0.00001   0.00000  -0.00009  -0.00009   3.11908
   D58       -0.01199   0.00000   0.00000  -0.00002  -0.00002  -0.01202
   D59       -0.00213   0.00000   0.00000   0.00021   0.00021  -0.00192
   D60       -3.13132   0.00001   0.00000   0.00013   0.00013  -3.13119
   D61        3.12896   0.00000   0.00000   0.00014   0.00014   3.12910
   D62       -0.00023   0.00000   0.00000   0.00006   0.00006  -0.00017
   D63        0.03078   0.00000   0.00000   0.00011   0.00011   0.03090
   D64       -3.12306   0.00000   0.00000  -0.00025  -0.00025  -3.12332
   D65       -3.12313   0.00000   0.00000   0.00020   0.00020  -3.12294
   D66        0.00620   0.00000   0.00000  -0.00017  -0.00017   0.00604
   D67        2.99627   0.00004   0.00000  -0.00179  -0.00179   2.99449
   D68       -1.62781   0.00009   0.00000  -0.00402  -0.00402  -1.63183
   D69        1.34068  -0.00007   0.00000  -0.00267  -0.00267   1.33801
   D70       -0.28272   0.00005   0.00000   0.00448   0.00448  -0.27824
   D71       -2.35837   0.00005   0.00000   0.00405   0.00405  -2.35431
   D72        1.66490   0.00013   0.00000   0.00419   0.00419   1.66909
   D73       -1.80856  -0.00012   0.00000   0.00575   0.00575  -1.80281
   D74        2.39897  -0.00012   0.00000   0.00533   0.00533   2.40430
   D75        0.13906  -0.00005   0.00000   0.00546   0.00546   0.14452
   D76        1.50284   0.00003   0.00000   0.00449   0.00449   1.50732
   D77       -0.57281   0.00003   0.00000   0.00406   0.00406  -0.56875
   D78       -2.83273   0.00011   0.00000   0.00420   0.00420  -2.82853
   D79        2.96807  -0.00011   0.00000  -0.00201  -0.00201   2.96606
   D80       -1.21400  -0.00009   0.00000  -0.00220  -0.00220  -1.21620
   D81        1.02646  -0.00011   0.00000  -0.00126  -0.00126   1.02520
   D82       -1.78765   0.00009   0.00000  -0.00149  -0.00149  -1.78913
   D83        0.31348   0.00011   0.00000  -0.00168  -0.00168   0.31180
   D84        2.55393   0.00009   0.00000  -0.00073  -0.00073   2.55320
   D85        1.18145  -0.00006   0.00000  -0.00041  -0.00041   1.18104
   D86       -3.00061  -0.00005   0.00000  -0.00061  -0.00061  -3.00122
   D87       -0.76016  -0.00006   0.00000   0.00034   0.00034  -0.75982
   D88        1.87586   0.00008   0.00000   0.01142   0.01142   1.88728
   D89       -1.21870   0.00006   0.00000   0.01065   0.01065  -1.20805
   D90       -0.20300   0.00002   0.00000   0.01090   0.01090  -0.19210
   D91        2.98562   0.00000   0.00000   0.01013   0.01013   2.99575
   D92       -2.16371   0.00005   0.00000   0.01100   0.01100  -2.15271
   D93        1.02491   0.00004   0.00000   0.01023   0.01023   1.03515
   D94        1.23878   0.00005   0.00000   0.00412   0.00412   1.24290
   D95       -2.96096   0.00007   0.00000   0.00471   0.00471  -2.95625
   D96       -0.87689   0.00007   0.00000   0.00448   0.00448  -0.87241
   D97       -3.00000  -0.00001   0.00000   0.00293   0.00293  -2.99707
   D98       -0.91656   0.00001   0.00000   0.00352   0.00352  -0.91304
   D99        1.16752   0.00001   0.00000   0.00329   0.00329   1.17081
   D100      -0.97538   0.00003   0.00000   0.00327   0.00327  -0.97211
   D101       1.10806   0.00006   0.00000   0.00386   0.00386   1.11192
   D102      -3.09105   0.00006   0.00000   0.00362   0.00362  -3.08742
   D103      -3.07965  -0.00003   0.00000  -0.00185  -0.00185  -3.08150
   D104       0.04856  -0.00002   0.00000  -0.00142  -0.00142   0.04714
   D105       0.01587  -0.00002   0.00000  -0.00112  -0.00112   0.01475
   D106      -3.13910   0.00000   0.00000  -0.00069  -0.00069  -3.13979
   D107       3.07744   0.00003   0.00000   0.00122   0.00122   3.07866
   D108      -0.02777   0.00002   0.00000   0.00081   0.00081  -0.02696
   D109      -0.01651   0.00001   0.00000   0.00044   0.00044  -0.01608
   D110      -3.12173   0.00000   0.00000   0.00003   0.00003  -3.12170
   D111      -0.01494   0.00001   0.00000   0.00114   0.00114  -0.01380
   D112       3.13815   0.00000   0.00000   0.00016   0.00016   3.13831
   D113       3.14002   0.00000   0.00000   0.00071   0.00071   3.14074
   D114       0.00993  -0.00001   0.00000  -0.00027  -0.00027   0.00966
   D115       0.01633  -0.00001   0.00000   0.00022   0.00022   0.01655
   D116      -3.13311   0.00000   0.00000   0.00004   0.00004  -3.13306
   D117       3.12114   0.00001   0.00000   0.00063   0.00063   3.12177
   D118      -0.02830   0.00001   0.00000   0.00046   0.00046  -0.02784
   D119       0.01458  -0.00001   0.00000  -0.00047  -0.00047   0.01411
   D120      -3.13740   0.00000   0.00000  -0.00037  -0.00037  -3.13777
   D121      -3.13858   0.00000   0.00000   0.00052   0.00052  -3.13806
   D122      -0.00737   0.00001   0.00000   0.00062   0.00062  -0.00675
   D123      -0.01536   0.00000   0.00000  -0.00021  -0.00021  -0.01557
   D124       3.13662   0.00000   0.00000  -0.00031  -0.00031   3.13631
   D125       3.13412   0.00000   0.00000  -0.00003  -0.00003   3.13409
   D126       0.00292   0.00000   0.00000  -0.00013  -0.00013   0.00279
         Item               Value     Threshold  Converged?
 Maximum Force            0.000399     0.000450     YES
 RMS     Force            0.000054     0.000300     YES
 Maximum Displacement     0.064081     0.001800     NO 
 RMS     Displacement     0.010259     0.001200     NO 
 Predicted change in Energy=-8.860937D-06
 GradGradGradGradGradGradGradGradGradGradGradGradGradGradGradGradGradGrad

                          Input orientation:                          
 ---------------------------------------------------------------------
 Center     Atomic      Atomic             Coordinates (Angstroms)
 Number     Number       Type             X           Y           Z
 ---------------------------------------------------------------------
      1          6           0       -4.421256   -1.298433    0.879533
      2          6           0       -5.016821   -2.323776    0.151522
      3          6           0       -4.484597   -2.719259   -1.075156
      4          6           0       -3.343957   -2.096847   -1.570311
      5          6           0       -2.723957   -1.095439   -0.820897
      6          6           0       -3.262851   -0.681854    0.400901
      7         16           0       -2.494910    0.589521    1.374600
      8          6           0       -2.013946    1.748854    0.117478
      9          6           0       -1.444646    1.333234   -1.091115
     10         16           0       -1.214952   -0.392534   -1.440837
     11          6           0       -1.003951    2.267871   -2.028798
     12          6           0       -1.097256    3.626637   -1.740687
     13          6           0       -1.660430    4.045192   -0.537347
     14          6           0       -2.134512    3.112766    0.381872
     15          1           0       -1.743393    5.103868   -0.314056
     16          1           0       -2.588075    3.443748    1.310931
     17          1           0       -0.585350    1.934236   -2.973576
     18          1           0       -0.738714    4.354068   -2.461279
     19          1           0       -4.854947   -0.973268    1.819955
     20          1           0       -2.928162   -2.394230   -2.528099
     21          1           0       -5.910334   -2.803099    0.537996
     22          1           0       -4.959373   -3.507030   -1.650419
     23          6           0        0.728469   -1.004491    0.137713
     24          1           0       -0.019235   -0.920200    0.913564
     25          6           0        1.603236    0.182306   -0.174655
     26          1           0        1.227066    0.628659   -1.098254
     27          6           0        1.052541   -2.317720   -0.468585
     28          1           0        1.999478   -2.602892    0.009969
     29          6           0        0.015875   -3.410433   -0.255266
     30          1           0       -0.893245   -3.234409   -0.835677
     31          1           0        0.427002   -4.372987   -0.569922
     32          1           0       -0.255506   -3.480619    0.801533
     33          1           0        1.309760   -2.181001   -1.526428
     34          6           0        3.065095   -0.135593   -0.402104
     35          6           0        3.570395   -0.050699   -1.700966
     36          6           0        3.894861   -0.559982    0.638548
     37          6           0        4.893370   -0.404573   -1.964216
     38          1           0        2.927391    0.280879   -2.512568
     39          6           0        5.213204   -0.913702    0.372343
     40          1           0        3.492503   -0.642179    1.643296
     41          6           0        5.719235   -0.828625   -0.926092
     42          1           0        5.277245   -0.338464   -2.977639
     43          1           0        5.851154   -1.250416    1.183831
     44          1           0        6.750763   -1.101401   -1.127473
     45         35           0        1.335583    1.605956    1.137487
     46         17           0        1.428970   -1.823477    2.740686
 ---------------------------------------------------------------------
                    Distance matrix (angstroms):
[truncated: 933,839 more chars]
