# Supplementary material for: Enriching Alkene syn-Dihalogenation: Aryl Alkene, Bromine, Regio-Reversion, and Stereoconvergency
Source: Org Lett. 2026 Feb 25;28(9):3002–7. doi: 10.1021/acs.orglett.6c00241 (PMC12973299; doi:10.1021/acs.orglett.6c00241)
Supplement: Supplementary file 1 [file ol6c00241_si_001.zip › Fig 4c/2nd chlorination minor PDT.log]

 Entering Gaussian System, Link 0=g16
 Input=250521003_2ndCl_minor_pdtoptfreq_fromIRCrvs_6-31_gdp+_SMD_DCM_wB97XD.gjf
 Output=250521003_2ndCl_minor_pdtoptfreq_fromIRCrvs_6-31_gdp+_SMD_DCM_wB97XD.log
 Initial command:
 /home/ansgus3642/gaussian/g16/l1.exe "/home/ansgus3642/gaussian/scratch/Gau-127779.inp" -scrdir="/home/ansgus3642/gaussian/scratch/"
 Entering Link 1 = /home/ansgus3642/gaussian/g16/l1.exe PID=    127781.
  
 Copyright (c) 1988-2019, Gaussian, Inc.  All Rights Reserved.
  
 This is part of the Gaussian(R) 16 program.  It is based on
 the Gaussian(R) 09 system (copyright 2009, Gaussian, Inc.),
 the Gaussian(R) 03 system (copyright 2003, Gaussian, Inc.),
 the Gaussian(R) 98 system (copyright 1998, Gaussian, Inc.),
 the Gaussian(R) 94 system (copyright 1995, Gaussian, Inc.),
 the Gaussian 92(TM) system (copyright 1992, Gaussian, Inc.),
 the Gaussian 90(TM) system (copyright 1990, Gaussian, Inc.),
 the Gaussian 88(TM) system (copyright 1988, Gaussian, Inc.),
 the Gaussian 86(TM) system (copyright 1986, Carnegie Mellon
 University), and the Gaussian 82(TM) system (copyright 1983,
 Carnegie Mellon University). Gaussian is a federally registered
 trademark of Gaussian, Inc.
  
 This software contains proprietary and confidential information,
 including trade secrets, belonging to Gaussian, Inc.
  
 This software is provided under written license and may be
 used, copied, transmitted, or stored only in accord with that
 written license.
  
 The following legend is applicable only to US Government
 contracts under FAR:
  
                    RESTRICTED RIGHTS LEGEND
  
 Use, reproduction and disclosure by the US Government is
 subject to restrictions as set forth in subparagraphs (a)
 and (c) of the Commercial Computer Software - Restricted
 Rights clause in FAR 52.227-19.
  
 Gaussian, Inc.
 340 Quinnipiac St., Bldg. 40, Wallingford CT 06492
  
  
 ---------------------------------------------------------------
 Warning -- This program may not be used in any manner that
 competes with the business of Gaussian, Inc. or will provide
 assistance to any competitor of Gaussian, Inc.  The licensee
 of this program is prohibited from giving any competitor of
 Gaussian, Inc. access to this program.  By using this program,
 the user acknowledges that Gaussian, Inc. is engaged in the
 business of creating and licensing software in the field of
 computational chemistry and represents and warrants to the
 licensee that it is not a competitor of Gaussian, Inc. and that
 it will not use this program in any manner prohibited above.
 ---------------------------------------------------------------
  

 Cite this work as:
 Gaussian 16, Revision C.01,
 M. J. Frisch, G. W. Trucks, H. B. Schlegel, G. E. Scuseria, 
 M. A. Robb, J. R. Cheeseman, G. Scalmani, V. Barone, 
 G. A. Petersson, H. Nakatsuji, X. Li, M. Caricato, A. V. Marenich, 
 J. Bloino, B. G. Janesko, R. Gomperts, B. Mennucci, H. P. Hratchian, 
 J. V. Ortiz, A. F. Izmaylov, J. L. Sonnenberg, D. Williams-Young, 
 F. Ding, F. Lipparini, F. Egidi, J. Goings, B. Peng, A. Petrone, 
 T. Henderson, D. Ranasinghe, V. G. Zakrzewski, J. Gao, N. Rega, 
 G. Zheng, W. Liang, M. Hada, M. Ehara, K. Toyota, R. Fukuda, 
 J. Hasegawa, M. Ishida, T. Nakajima, Y. Honda, O. Kitao, H. Nakai, 
 T. Vreven, K. Throssell, J. A. Montgomery, Jr., J. E. Peralta, 
 F. Ogliaro, M. J. Bearpark, J. J. Heyd, E. N. Brothers, K. N. Kudin, 
 V. N. Staroverov, T. A. Keith, R. Kobayashi, J. Normand, 
 K. Raghavachari, A. P. Rendell, J. C. Burant, S. S. Iyengar, 
 J. Tomasi, M. Cossi, J. M. Millam, M. Klene, C. Adamo, R. Cammi, 
 J. W. Ochterski, R. L. Martin, K. Morokuma, O. Farkas, 
 J. B. Foresman, and D. J. Fox, Gaussian, Inc., Wallingford CT, 2019.
 
 ******************************************
 Gaussian 16:  ES64L-G16RevC.01  3-Jul-2019
                21-May-2025 
 ******************************************
 %mem=16GB
 %nprocshared=8
 Will use up to    8 processors via shared memory.
 ----------------------------------------------------------------------
 # opt=calcfc freq wb97xd/6-31+g(d,p) scrf=(smd,solvent=dichloromethane
 )
 ----------------------------------------------------------------------
 1/10=4,18=20,19=15,26=3,38=1/1,3;
 2/9=110,12=2,17=6,18=5,40=1/2;
 3/5=1,6=6,7=111,11=2,25=1,30=1,70=32201,71=2,72=9,74=-58,140=1/1,2,3;
 4//1;
 5/5=2,38=5,53=9/2;
 8/6=4,10=90,11=11/1;
 11/6=1,8=1,9=11,15=111,16=1/1,2,10;
 10/6=1,13=1/2;
 6/7=2,8=2,9=2,10=2,28=1/1;
 7/10=1,25=1/1,2,3,16;
 1/10=4,18=20,19=15,26=3/3(2);
 2/9=110/2;
 99//99;
 2/9=110/2;
 3/5=1,6=6,7=111,11=2,25=1,30=1,70=32205,71=1,72=9,74=-58/1,2,3;
 4/5=5,16=3,69=1/1;
 5/5=2,38=5,53=9/2;
 7//1,2,3,16;
 1/18=20,19=15,26=3/3(-5);
 2/9=110/2;
 6/7=2,8=2,9=2,10=2,19=2,28=1/1;
 99/9=1/99;
 -------------------
 Title Card Required
 -------------------
 Symbolic Z-matrix:
 Charge =  0 Multiplicity = 1
 C                     3.03381   0.98374  -1.81371 
 C                     4.35294   1.16918  -1.41419 
 C                     4.63311   1.61837  -0.12469 
 C                     3.59633   1.89309   0.76225 
 C                     2.27138   1.6782    0.37763 
 C                     1.9942    1.22103  -0.91332 
 S                     0.34267   0.83431  -1.43763 
 C                    -0.60927   2.13287  -0.69993 
 C                    -0.32794   2.61654   0.58448 
 S                     0.99117   1.95864   1.57702 
 C                    -1.14412   3.60189   1.14234 
 C                    -2.2565    4.06481   0.44466 
 C                    -2.5394    3.57673  -0.82927 
 C                    -1.70639   2.62569  -1.40925 
 H                    -3.40168   3.941    -1.37789 
 H                    -1.91115   2.25649  -2.40944 
 H                    -0.91569   3.99762   2.12727 
 H                    -2.89476   4.8178    0.89557 
 H                     2.81032   0.646    -2.8211 
 H                     3.81462   2.26966   1.75687 
 H                     5.15873   0.96922  -2.11266 
 H                     5.66038   1.77222   0.18945 
 C                     0.1055   -1.668     0.83714 
 H                     0.32548  -0.78778   1.44131 
 C                    -0.88777  -1.34931  -0.22083 
 H                    -0.78678  -1.85544  -1.17747 
 C                    -0.40326  -2.80583   1.74834 
 H                    -0.44562  -3.72889   1.16452 
 C                     0.44355  -2.96452   3.00524 
 H                     0.45223  -2.04121   3.59523 
 H                     0.02834  -3.76219   3.62777 
 H                     1.47715  -3.23034   2.76514 
 H                    -1.43232  -2.55905   2.0292 
 C                    -2.09954  -0.66345   0.01986 
 C                    -3.06549  -0.65618  -1.01667 
 C                    -2.37407   0.01928   1.23115 
 C                    -4.26758   0.00587  -0.84441 
 H                    -2.85177  -1.19124  -1.93662 
 C                    -3.57589   0.68173   1.39031 
 H                    -1.64295   0.0329    2.03331 
 C                    -4.51981   0.67316   0.35676 
 H                    -5.00941   0.00497  -1.63538 
 H                    -3.78661   1.21173   2.31265 
 H                    -5.46126   1.19699   0.49111 
 Br                    1.82217  -2.13771   0.02933 
 Cl                   -1.81308  -4.17637  -1.40654 
 
 Add virtual bond connecting atoms Cl46       and H26        Dist= 4.82D+00.
 Add virtual bond connecting atoms H24        and S10        Dist= 5.35D+00.
 Add virtual bond connecting atoms C25        and S7         Dist= 5.27D+00.
 Add virtual bond connecting atoms H26        and S7         Dist= 5.53D+00.

 GradGradGradGradGradGradGradGradGradGradGradGradGradGradGradGradGradGrad
 Berny optimization.
 Initialization pass.
                           ----------------------------
                           !    Initial Parameters    !
                           ! (Angstroms and Degrees)  !
 --------------------------                            --------------------------
 ! Name  Definition              Value          Derivative Info.                !
 --------------------------------------------------------------------------------
 ! R1    R(1,2)                  1.3907         calculate D2E/DX2 analytically  !
 ! R2    R(1,6)                  1.3956         calculate D2E/DX2 analytically  !
 ! R3    R(1,19)                 1.0858         calculate D2E/DX2 analytically  !
 ! R4    R(2,3)                  1.394          calculate D2E/DX2 analytically  !
 ! R5    R(2,21)                 1.085          calculate D2E/DX2 analytically  !
 ! R6    R(3,4)                  1.3918         calculate D2E/DX2 analytically  !
 ! R7    R(3,22)                 1.0852         calculate D2E/DX2 analytically  !
 ! R8    R(4,5)                  1.3963         calculate D2E/DX2 analytically  !
 ! R9    R(4,20)                 1.0857         calculate D2E/DX2 analytically  !
 ! R10   R(5,6)                  1.3973         calculate D2E/DX2 analytically  !
 ! R11   R(5,10)                 1.7765         calculate D2E/DX2 analytically  !
 ! R12   R(6,7)                  1.7754         calculate D2E/DX2 analytically  !
 ! R13   R(7,8)                  1.7711         calculate D2E/DX2 analytically  !
 ! R14   R(7,25)                 2.7862         calculate D2E/DX2 analytically  !
 ! R15   R(7,26)                 2.9288         calculate D2E/DX2 analytically  !
 ! R16   R(8,9)                  1.401          calculate D2E/DX2 analytically  !
 ! R17   R(8,14)                 1.3963         calculate D2E/DX2 analytically  !
 ! R18   R(9,10)                 1.7771         calculate D2E/DX2 analytically  !
 ! R19   R(9,11)                 1.3958         calculate D2E/DX2 analytically  !
 ! R20   R(10,24)                2.8292         calculate D2E/DX2 analytically  !
 ! R21   R(11,12)                1.3923         calculate D2E/DX2 analytically  !
 ! R22   R(11,17)                1.0858         calculate D2E/DX2 analytically  !
 ! R23   R(12,13)                1.3933         calculate D2E/DX2 analytically  !
 ! R24   R(12,18)                1.0852         calculate D2E/DX2 analytically  !
 ! R25   R(13,14)                1.3909         calculate D2E/DX2 analytically  !
 ! R26   R(13,15)                1.085          calculate D2E/DX2 analytically  !
 ! R27   R(14,16)                1.0856         calculate D2E/DX2 analytically  !
 ! R28   R(23,24)                1.0901         calculate D2E/DX2 analytically  !
 ! R29   R(23,25)                1.4857         calculate D2E/DX2 analytically  !
 ! R30   R(23,27)                1.544          calculate D2E/DX2 analytically  !
 ! R31   R(23,45)                1.9545         calculate D2E/DX2 analytically  !
 ! R32   R(25,26)                1.087          calculate D2E/DX2 analytically  !
 ! R33   R(25,34)                1.4131         calculate D2E/DX2 analytically  !
 ! R34   R(26,46)                2.548          calculate D2E/DX2 analytically  !
 ! R35   R(27,28)                1.093          calculate D2E/DX2 analytically  !
 ! R36   R(27,29)                1.5238         calculate D2E/DX2 analytically  !
 ! R37   R(27,33)                1.0949         calculate D2E/DX2 analytically  !
 ! R38   R(29,30)                1.0958         calculate D2E/DX2 analytically  !
 ! R39   R(29,31)                1.0937         calculate D2E/DX2 analytically  !
 ! R40   R(29,32)                1.0939         calculate D2E/DX2 analytically  !
 ! R41   R(34,35)                1.4169         calculate D2E/DX2 analytically  !
 ! R42   R(34,36)                1.4173         calculate D2E/DX2 analytically  !
 ! R43   R(35,37)                1.3831         calculate D2E/DX2 analytically  !
 ! R44   R(35,38)                1.0855         calculate D2E/DX2 analytically  !
 ! R45   R(36,39)                1.3815         calculate D2E/DX2 analytically  !
 ! R46   R(36,40)                1.0854         calculate D2E/DX2 analytically  !
 ! R47   R(37,41)                1.397          calculate D2E/DX2 analytically  !
 ! R48   R(37,42)                1.0844         calculate D2E/DX2 analytically  !
 ! R49   R(39,41)                1.3997         calculate D2E/DX2 analytically  !
 ! R50   R(39,43)                1.0844         calculate D2E/DX2 analytically  !
 ! R51   R(41,44)                1.0857         calculate D2E/DX2 analytically  !
 ! A1    A(2,1,6)              119.9039         calculate D2E/DX2 analytically  !
 ! A2    A(2,1,19)             120.2158         calculate D2E/DX2 analytically  !
 ! A3    A(6,1,19)             119.8778         calculate D2E/DX2 analytically  !
 ! A4    A(1,2,3)              119.9581         calculate D2E/DX2 analytically  !
 ! A5    A(1,2,21)             119.6663         calculate D2E/DX2 analytically  !
 ! A6    A(3,2,21)             120.3742         calculate D2E/DX2 analytically  !
 ! A7    A(2,3,4)              120.2249         calculate D2E/DX2 analytically  !
 ! A8    A(2,3,22)             120.2481         calculate D2E/DX2 analytically  !
 ! A9    A(4,3,22)             119.5191         calculate D2E/DX2 analytically  !
 ! A10   A(3,4,5)              120.0633         calculate D2E/DX2 analytically  !
 ! A11   A(3,4,20)             120.1652         calculate D2E/DX2 analytically  !
 ! A12   A(5,4,20)             119.7707         calculate D2E/DX2 analytically  !
 ! A13   A(4,5,6)              119.5439         calculate D2E/DX2 analytically  !
 ! A14   A(4,5,10)             118.264          calculate D2E/DX2 analytically  !
 ! A15   A(6,5,10)             122.1713         calculate D2E/DX2 analytically  !
 ! A16   A(1,6,5)              120.2598         calculate D2E/DX2 analytically  !
 ! A17   A(1,6,7)              117.7342         calculate D2E/DX2 analytically  !
 ! A18   A(5,6,7)              121.914          calculate D2E/DX2 analytically  !
 ! A19   A(6,7,8)              102.5492         calculate D2E/DX2 analytically  !
 ! A20   A(6,7,25)             116.9077         calculate D2E/DX2 analytically  !
 ! A21   A(6,7,26)             122.1771         calculate D2E/DX2 analytically  !
 ! A22   A(8,7,25)              98.9376         calculate D2E/DX2 analytically  !
 ! A23   A(8,7,26)             115.4093         calculate D2E/DX2 analytically  !
 ! A24   A(7,8,9)              121.8074         calculate D2E/DX2 analytically  !
 ! A25   A(7,8,14)             118.0029         calculate D2E/DX2 analytically  !
 ! A26   A(9,8,14)             120.1092         calculate D2E/DX2 analytically  !
 ! A27   A(8,9,10)             122.2282         calculate D2E/DX2 analytically  !
 ! A28   A(8,9,11)             119.5186         calculate D2E/DX2 analytically  !
 ! A29   A(10,9,11)            118.1749         calculate D2E/DX2 analytically  !
 ! A30   A(5,10,9)             102.4903         calculate D2E/DX2 analytically  !
 ! A31   A(5,10,24)             89.0795         calculate D2E/DX2 analytically  !
 ! A32   A(9,10,24)             99.0869         calculate D2E/DX2 analytically  !
 ! A33   A(9,11,12)            120.1075         calculate D2E/DX2 analytically  !
 ! A34   A(9,11,17)            119.7905         calculate D2E/DX2 analytically  !
 ! A35   A(12,11,17)           120.0978         calculate D2E/DX2 analytically  !
 ! A36   A(11,12,13)           120.261          calculate D2E/DX2 analytically  !
 ! A37   A(11,12,18)           119.4983         calculate D2E/DX2 analytically  !
 ! A38   A(13,12,18)           120.2365         calculate D2E/DX2 analytically  !
 ! A39   A(12,13,14)           119.9455         calculate D2E/DX2 analytically  !
 ! A40   A(12,13,15)           120.4041         calculate D2E/DX2 analytically  !
 ! A41   A(14,13,15)           119.6477         calculate D2E/DX2 analytically  !
 ! A42   A(8,14,13)            120.004          calculate D2E/DX2 analytically  !
 ! A43   A(8,14,16)            119.7468         calculate D2E/DX2 analytically  !
 ! A44   A(13,14,16)           120.2464         calculate D2E/DX2 analytically  !
 ! A45   A(24,23,25)           110.8785         calculate D2E/DX2 analytically  !
 ! A46   A(24,23,27)           109.5413         calculate D2E/DX2 analytically  !
 ! A47   A(24,23,45)           104.2342         calculate D2E/DX2 analytically  !
 ! A48   A(25,23,27)           110.9797         calculate D2E/DX2 analytically  !
 ! A49   A(25,23,45)           110.1465         calculate D2E/DX2 analytically  !
 ! A50   A(27,23,45)           110.8689         calculate D2E/DX2 analytically  !
 ! A51   A(10,24,23)           149.0871         calculate D2E/DX2 analytically  !
 ! A52   A(7,25,23)            100.5945         calculate D2E/DX2 analytically  !
 ! A53   A(7,25,34)             94.169          calculate D2E/DX2 analytically  !
 ! A54   A(23,25,26)           117.6912         calculate D2E/DX2 analytically  !
 ! A55   A(23,25,34)           123.7881         calculate D2E/DX2 analytically  !
 ! A56   A(26,25,34)           117.1026         calculate D2E/DX2 analytically  !
 ! A57   A(25,26,46)           117.7637         calculate D2E/DX2 analytically  !
 ! A58   A(23,27,28)           108.6571         calculate D2E/DX2 analytically  !
 ! A59   A(23,27,29)           112.3599         calculate D2E/DX2 analytically  !
 ! A60   A(23,27,33)           107.1574         calculate D2E/DX2 analytically  !
 ! A61   A(28,27,29)           111.9725         calculate D2E/DX2 analytically  !
 ! A62   A(28,27,33)           106.9144         calculate D2E/DX2 analytically  !
 ! A63   A(29,27,33)           109.5235         calculate D2E/DX2 analytically  !
 ! A64   A(27,29,30)           111.1473         calculate D2E/DX2 analytically  !
 ! A65   A(27,29,31)           109.5402         calculate D2E/DX2 analytically  !
 ! A66   A(27,29,32)           111.675          calculate D2E/DX2 analytically  !
 ! A67   A(30,29,31)           108.1238         calculate D2E/DX2 analytically  !
 ! A68   A(30,29,32)           108.3885         calculate D2E/DX2 analytically  !
 ! A69   A(31,29,32)           107.8431         calculate D2E/DX2 analytically  !
 ! A70   A(25,34,35)           117.55           calculate D2E/DX2 analytically  !
 ! A71   A(25,34,36)           123.0582         calculate D2E/DX2 analytically  !
 ! A72   A(35,34,36)           119.3872         calculate D2E/DX2 analytically  !
 ! A73   A(34,35,37)           120.2563         calculate D2E/DX2 analytically  !
 ! A74   A(34,35,38)           118.8974         calculate D2E/DX2 analytically  !
 ! A75   A(37,35,38)           120.8384         calculate D2E/DX2 analytically  !
 ! A76   A(34,36,39)           119.8647         calculate D2E/DX2 analytically  !
 ! A77   A(34,36,40)           120.4762         calculate D2E/DX2 analytically  !
 ! A78   A(39,36,40)           119.6572         calculate D2E/DX2 analytically  !
 ! A79   A(35,37,41)           119.514          calculate D2E/DX2 analytically  !
 ! A80   A(35,37,42)           120.2195         calculate D2E/DX2 analytically  !
 ! A81   A(41,37,42)           120.2664         calculate D2E/DX2 analytically  !
 ! A82   A(36,39,41)           119.9106         calculate D2E/DX2 analytically  !
 ! A83   A(36,39,43)           120.0911         calculate D2E/DX2 analytically  !
 ! A84   A(41,39,43)           119.9977         calculate D2E/DX2 analytically  !
 ! A85   A(37,41,39)           121.0662         calculate D2E/DX2 analytically  !
 ! A86   A(37,41,44)           119.5646         calculate D2E/DX2 analytically  !
 ! A87   A(39,41,44)           119.3688         calculate D2E/DX2 analytically  !
 ! A88   L(7,26,46,23,-1)      189.9886         calculate D2E/DX2 analytically  !
 ! A89   L(7,26,46,23,-2)      182.634          calculate D2E/DX2 analytically  !
 ! D1    D(6,1,2,3)             -1.3427         calculate D2E/DX2 analytically  !
 ! D2    D(6,1,2,21)           179.0816         calculate D2E/DX2 analytically  !
 ! D3    D(19,1,2,3)           179.2288         calculate D2E/DX2 analytically  !
 ! D4    D(19,1,2,21)           -0.3469         calculate D2E/DX2 analytically  !
 ! D5    D(2,1,6,5)              1.6901         calculate D2E/DX2 analytically  !
 ! D6    D(2,1,6,7)           -174.8886         calculate D2E/DX2 analytically  !
 ! D7    D(19,1,6,5)          -178.8794         calculate D2E/DX2 analytically  !
 ! D8    D(19,1,6,7)             4.5418         calculate D2E/DX2 analytically  !
 ! D9    D(1,2,3,4)             -0.5379         calculate D2E/DX2 analytically  !
 ! D10   D(1,2,3,22)          -179.5136         calculate D2E/DX2 analytically  !
 ! D11   D(21,2,3,4)           179.0347         calculate D2E/DX2 analytically  !
 ! D12   D(21,2,3,22)            0.059          calculate D2E/DX2 analytically  !
 ! D13   D(2,3,4,5)              2.0787         calculate D2E/DX2 analytically  !
 ! D14   D(2,3,4,20)          -178.2656         calculate D2E/DX2 analytically  !
 ! D15   D(22,3,4,5)          -178.9381         calculate D2E/DX2 analytically  !
 ! D16   D(22,3,4,20)            0.7176         calculate D2E/DX2 analytically  !
 ! D17   D(3,4,5,6)             -1.7241         calculate D2E/DX2 analytically  !
 ! D18   D(3,4,5,10)           176.6526         calculate D2E/DX2 analytically  !
 ! D19   D(20,4,5,6)           178.6188         calculate D2E/DX2 analytically  !
 ! D20   D(20,4,5,10)           -3.0045         calculate D2E/DX2 analytically  !
 ! D21   D(4,5,6,1)             -0.1561         calculate D2E/DX2 analytically  !
 ! D22   D(4,5,6,7)            176.2763         calculate D2E/DX2 analytically  !
 ! D23   D(10,5,6,1)          -178.467          calculate D2E/DX2 analytically  !
 ! D24   D(10,5,6,7)            -2.0346         calculate D2E/DX2 analytically  !
 ! D25   D(4,5,10,9)           144.3567         calculate D2E/DX2 analytically  !
 ! D26   D(4,5,10,24)         -116.5396         calculate D2E/DX2 analytically  !
 ! D27   D(6,5,10,9)           -37.3117         calculate D2E/DX2 analytically  !
 ! D28   D(6,5,10,24)           61.792          calculate D2E/DX2 analytically  !
 ! D29   D(1,6,7,8)           -143.2941         calculate D2E/DX2 analytically  !
 ! D30   D(1,6,7,25)           109.761          calculate D2E/DX2 analytically  !
 ! D31   D(1,6,7,26)            85.4514         calculate D2E/DX2 analytically  !
 ! D32   D(5,6,7,8)             40.1873         calculate D2E/DX2 analytically  !
 ! D33   D(5,6,7,25)           -66.7576         calculate D2E/DX2 analytically  !
 ! D34   D(5,6,7,26)           -91.0672         calculate D2E/DX2 analytically  !
 ! D35   D(6,7,8,9)            -38.7134         calculate D2E/DX2 analytically  !
 ! D36   D(6,7,8,14)           144.5467         calculate D2E/DX2 analytically  !
 ! D37   D(25,7,8,9)            81.5739         calculate D2E/DX2 analytically  !
 ! D38   D(25,7,8,14)          -95.1659         calculate D2E/DX2 analytically  !
 ! D39   D(26,7,8,9)            96.5003         calculate D2E/DX2 analytically  !
 ! D40   D(26,7,8,14)          -80.2396         calculate D2E/DX2 analytically  !
 ! D41   D(6,7,25,23)            7.6841         calculate D2E/DX2 analytically  !
 ! D42   D(6,7,25,34)          133.1981         calculate D2E/DX2 analytically  !
 ! D43   D(8,7,25,23)         -101.3703         calculate D2E/DX2 analytically  !
 ! D44   D(8,7,25,34)           24.1437         calculate D2E/DX2 analytically  !
 ! D45   D(7,8,9,10)            -0.5617         calculate D2E/DX2 analytically  !
 ! D46   D(7,8,9,11)          -177.282          calculate D2E/DX2 analytically  !
 ! D47   D(14,8,9,10)          176.1108         calculate D2E/DX2 analytically  !
 ! D48   D(14,8,9,11)           -0.6094         calculate D2E/DX2 analytically  !
 ! D49   D(7,8,14,13)          175.3674         calculate D2E/DX2 analytically  !
 ! D50   D(7,8,14,16)           -4.0282         calculate D2E/DX2 analytically  !
 ! D51   D(9,8,14,13)           -1.43           calculate D2E/DX2 analytically  !
 ! D52   D(9,8,14,16)          179.1744         calculate D2E/DX2 analytically  !
 ! D53   D(8,9,10,5)            38.7547         calculate D2E/DX2 analytically  !
 ! D54   D(8,9,10,24)          -52.3205         calculate D2E/DX2 analytically  !
 ! D55   D(11,9,10,5)         -144.483          calculate D2E/DX2 analytically  !
 ! D56   D(11,9,10,24)         124.4418         calculate D2E/DX2 analytically  !
 ! D57   D(8,9,11,12)            2.2625         calculate D2E/DX2 analytically  !
 ! D58   D(8,9,11,17)         -178.4787         calculate D2E/DX2 analytically  !
 ! D59   D(10,9,11,12)        -174.5903         calculate D2E/DX2 analytically  !
 ! D60   D(10,9,11,17)           4.6685         calculate D2E/DX2 analytically  !
 ! D61   D(5,10,24,23)         -48.1881         calculate D2E/DX2 analytically  !
 ! D62   D(9,10,24,23)          54.3144         calculate D2E/DX2 analytically  !
 ! D63   D(9,11,12,13)          -1.8878         calculate D2E/DX2 analytically  !
 ! D64   D(9,11,12,18)         178.8655         calculate D2E/DX2 analytically  !
 ! D65   D(17,11,12,13)        178.8557         calculate D2E/DX2 analytically  !
 ! D66   D(17,11,12,18)         -0.391          calculate D2E/DX2 analytically  !
 ! D67   D(11,12,13,14)         -0.1635         calculate D2E/DX2 analytically  !
 ! D68   D(11,12,13,15)       -179.5661         calculate D2E/DX2 analytically  !
 ! D69   D(18,12,13,14)        179.0776         calculate D2E/DX2 analytically  !
 ! D70   D(18,12,13,15)         -0.325          calculate D2E/DX2 analytically  !
 ! D71   D(12,13,14,8)           1.8182         calculate D2E/DX2 analytically  !
 ! D72   D(12,13,14,16)       -178.7892         calculate D2E/DX2 analytically  !
 ! D73   D(15,13,14,8)        -178.7746         calculate D2E/DX2 analytically  !
 ! D74   D(15,13,14,16)          0.6179         calculate D2E/DX2 analytically  !
 ! D75   D(25,23,24,10)        -47.7841         calculate D2E/DX2 analytically  !
 ! D76   D(27,23,24,10)       -170.6041         calculate D2E/DX2 analytically  !
 ! D77   D(45,23,24,10)         70.7096         calculate D2E/DX2 analytically  !
 ! D78   D(24,23,25,7)          53.5649         calculate D2E/DX2 analytically  !
 ! D79   D(24,23,25,26)        145.2095         calculate D2E/DX2 analytically  !
 ! D80   D(24,23,25,34)        -48.8008         calculate D2E/DX2 analytically  !
 ! D81   D(27,23,25,7)         175.5483         calculate D2E/DX2 analytically  !
 ! D82   D(27,23,25,26)        -92.8071         calculate D2E/DX2 analytically  !
 ! D83   D(27,23,25,34)         73.1826         calculate D2E/DX2 analytically  !
 ! D84   D(45,23,25,7)         -61.2857         calculate D2E/DX2 analytically  !
 ! D85   D(45,23,25,26)         30.359          calculate D2E/DX2 analytically  !
 ! D86   D(45,23,25,34)       -163.6513         calculate D2E/DX2 analytically  !
 ! D87   D(24,23,27,28)       -169.8181         calculate D2E/DX2 analytically  !
 ! D88   D(24,23,27,29)        -45.3525         calculate D2E/DX2 analytically  !
 ! D89   D(24,23,27,33)         74.9917         calculate D2E/DX2 analytically  !
 ! D90   D(25,23,27,28)         67.4219         calculate D2E/DX2 analytically  !
 ! D91   D(25,23,27,29)       -168.1124         calculate D2E/DX2 analytically  !
 ! D92   D(25,23,27,33)        -47.7683         calculate D2E/DX2 analytically  !
 ! D93   D(45,23,27,28)        -55.3274         calculate D2E/DX2 analytically  !
 ! D94   D(45,23,27,29)         69.1382         calculate D2E/DX2 analytically  !
 ! D95   D(45,23,27,33)       -170.5176         calculate D2E/DX2 analytically  !
 ! D96   D(23,25,26,46)         84.2452         calculate D2E/DX2 analytically  !
 ! D97   D(34,25,26,46)        -82.6916         calculate D2E/DX2 analytically  !
 ! D98   D(46,25,26,7)         175.6045         calculate D2E/DX2 analytically  !
 ! D99   D(7,25,34,35)          86.3651         calculate D2E/DX2 analytically  !
 ! D100  D(7,25,34,36)         -92.8525         calculate D2E/DX2 analytically  !
 ! D101  D(23,25,34,35)       -167.936          calculate D2E/DX2 analytically  !
 ! D102  D(23,25,34,36)         12.8464         calculate D2E/DX2 analytically  !
 ! D103  D(26,25,34,35)         -1.8704         calculate D2E/DX2 analytically  !
 ! D104  D(26,25,34,36)        178.912          calculate D2E/DX2 analytically  !
 ! D105  D(23,27,29,30)         59.0911         calculate D2E/DX2 analytically  !
 ! D106  D(23,27,29,31)        178.5106         calculate D2E/DX2 analytically  !
 ! D107  D(23,27,29,32)        -62.0876         calculate D2E/DX2 analytically  !
 ! D108  D(28,27,29,30)       -178.2952         calculate D2E/DX2 analytically  !
 ! D109  D(28,27,29,31)        -58.8758         calculate D2E/DX2 analytically  !
 ! D110  D(28,27,29,32)         60.526          calculate D2E/DX2 analytically  !
 ! D111  D(33,27,29,30)        -59.8753         calculate D2E/DX2 analytically  !
 ! D112  D(33,27,29,31)         59.5442         calculate D2E/DX2 analytically  !
 ! D113  D(33,27,29,32)        178.946          calculate D2E/DX2 analytically  !
 ! D114  D(25,34,35,37)       -179.5625         calculate D2E/DX2 analytically  !
 ! D115  D(25,34,35,38)          1.4527         calculate D2E/DX2 analytically  !
 ! D116  D(36,34,35,37)         -0.3151         calculate D2E/DX2 analytically  !
 ! D117  D(36,34,35,38)       -179.2999         calculate D2E/DX2 analytically  !
 ! D118  D(25,34,36,39)        179.2619         calculate D2E/DX2 analytically  !
 ! D119  D(25,34,36,40)         -0.2281         calculate D2E/DX2 analytically  !
 ! D120  D(35,34,36,39)          0.058          calculate D2E/DX2 analytically  !
 ! D121  D(35,34,36,40)       -179.432          calculate D2E/DX2 analytically  !
 ! D122  D(34,35,37,41)          0.3174         calculate D2E/DX2 analytically  !
 ! D123  D(34,35,37,42)       -179.5541         calculate D2E/DX2 analytically  !
 ! D124  D(38,35,37,41)        179.2822         calculate D2E/DX2 analytically  !
 ! D125  D(38,35,37,42)         -0.5893         calculate D2E/DX2 analytically  !
 ! D126  D(34,36,39,41)          0.1907         calculate D2E/DX2 analytically  !
 ! D127  D(34,36,39,43)       -179.5271         calculate D2E/DX2 analytically  !
 ! D128  D(40,36,39,41)        179.6849         calculate D2E/DX2 analytically  !
 ! D129  D(40,36,39,43)         -0.0329         calculate D2E/DX2 analytically  !
 ! D130  D(35,37,41,39)         -0.0659         calculate D2E/DX2 analytically  !
 ! D131  D(35,37,41,44)        179.718          calculate D2E/DX2 analytically  !
 ! D132  D(42,37,41,39)        179.8055         calculate D2E/DX2 analytically  !
 ! D133  D(42,37,41,44)         -0.4106         calculate D2E/DX2 analytically  !
 ! D134  D(36,39,41,37)         -0.1911         calculate D2E/DX2 analytically  !
 ! D135  D(36,39,41,44)       -179.9754         calculate D2E/DX2 analytically  !
 ! D136  D(43,39,41,37)        179.527          calculate D2E/DX2 analytically  !
 ! D137  D(43,39,41,44)         -0.2573         calculate D2E/DX2 analytically  !
 --------------------------------------------------------------------------------
 Trust Radius=3.00D-01 FncErr=1.00D-07 GrdErr=1.00D-06 EigMax=2.50D+02 EigMin=1.00D-04
 Number of steps in this run=    276 maximum allowed number of steps=    276.
 GradGradGradGradGradGradGradGradGradGradGradGradGradGradGradGradGradGrad

                          Input orientation:                          
 ---------------------------------------------------------------------
 Center     Atomic      Atomic             Coordinates (Angstroms)
 Number     Number       Type             X           Y           Z
 ---------------------------------------------------------------------
      1          6           0        3.033806    0.983740   -1.813710
      2          6           0        4.352935    1.169183   -1.414193
      3          6           0        4.633114    1.618371   -0.124686
      4          6           0        3.596325    1.893092    0.762252
      5          6           0        2.271378    1.678200    0.377628
      6          6           0        1.994203    1.221034   -0.913322
      7         16           0        0.342668    0.834310   -1.437631
      8          6           0       -0.609270    2.132866   -0.699927
      9          6           0       -0.327941    2.616536    0.584475
     10         16           0        0.991170    1.958641    1.577017
     11          6           0       -1.144116    3.601885    1.142336
     12          6           0       -2.256496    4.064812    0.444655
     13          6           0       -2.539397    3.576728   -0.829271
     14          6           0       -1.706394    2.625693   -1.409246
     15          1           0       -3.401680    3.941000   -1.377891
     16          1           0       -1.911147    2.256488   -2.409443
     17          1           0       -0.915685    3.997616    2.127274
     18          1           0       -2.894760    4.817798    0.895569
     19          1           0        2.810321    0.645999   -2.821102
     20          1           0        3.814617    2.269656    1.756866
     21          1           0        5.158731    0.969216   -2.112658
     22          1           0        5.660376    1.772221    0.189454
     23          6           0        0.105496   -1.667997    0.837136
     24          1           0        0.325478   -0.787775    1.441310
     25          6           0       -0.887768   -1.349309   -0.220833
     26          1           0       -0.786779   -1.855440   -1.177474
     27          6           0       -0.403261   -2.805827    1.748339
     28          1           0       -0.445620   -3.728891    1.164515
     29          6           0        0.443553   -2.964518    3.005236
     30          1           0        0.452226   -2.041205    3.595233
     31          1           0        0.028342   -3.762185    3.627772
     32          1           0        1.477152   -3.230335    2.765136
     33          1           0       -1.432318   -2.559050    2.029200
     34          6           0       -2.099542   -0.663447    0.019855
     35          6           0       -3.065492   -0.656179   -1.016668
     36          6           0       -2.374066    0.019282    1.231148
     37          6           0       -4.267576    0.005869   -0.844411
     38          1           0       -2.851769   -1.191242   -1.936622
     39          6           0       -3.575887    0.681725    1.390306
     40          1           0       -1.642945    0.032902    2.033307
     41          6           0       -4.519811    0.673160    0.356761
     42          1           0       -5.009409    0.004971   -1.635382
     43          1           0       -3.786605    1.211730    2.312650
     44          1           0       -5.461264    1.196992    0.491109
     45         35           0        1.822172   -2.137707    0.029333
     46         17           0       -1.813082   -4.176372   -1.406539
 ---------------------------------------------------------------------
                    Distance matrix (angstroms):
                    1          2          3          4          5
     1  C    0.000000
     2  C    1.390721   0.000000
     3  C    2.411088   1.393951   0.000000
     4  C    2.789073   2.415247   1.391784   0.000000
     5  C    2.421886   2.793314   2.415304   1.396280   0.000000
     6  C    1.395629   2.411882   2.782746   2.413712   1.397275
     7  S    2.721395   4.024293   4.554833   4.067774   2.779791
     8  C    3.979071   5.105129   5.298886   4.458978   3.109016
     9  C    4.440569   5.291513   5.109923   3.994351   2.771231
    10  S    4.076742   4.568593   4.034270   2.730379   1.776545
    11  C    5.748732   6.532339   6.238274   5.053337   3.993863
    12  C    6.525375   7.451480   7.333209   6.250820   5.118794
    13  C    6.225215   7.324114   7.468368   6.558556   5.310797
    14  C    5.032802   6.231927   6.546308   5.776758   4.462436
    15  H    7.095830   8.235189   8.457130   7.599093   6.354974
    16  H    5.140753   6.435175   6.960938   6.365843   5.059219
    17  H    6.341394   6.949847   6.443702   5.162416   4.312577
    18  H    7.562281   8.436615   8.242945   7.120805   6.067481
    19  H    1.085750   2.152388   3.396872   3.874722   3.404082
    20  H    3.874566   3.399477   2.152753   1.085684   2.152604
    21  H    2.145900   1.084964   2.156318   3.399966   3.878272
    22  H    3.396062   2.155166   1.085182   2.145464   3.395520
    23  C    4.757488   5.582008   5.676675   4.987269   4.012384
    24  H    4.590039   5.310743   5.176641   4.283294   3.316471
    25  C    4.833127   5.935645   6.268693   5.620206   4.416353
    26  H    4.802355   5.968336   6.523110   6.084869   4.925168
    27  C    6.233975   6.958715   6.960375   6.248912   5.398059
    28  H    6.571539   7.325776   7.486574   6.935836   6.102287
    29  C    6.746880   7.204312   6.953539   6.210260   5.639158
    30  H    6.713532   7.114525   6.686563   5.778394   5.243689
    31  H    7.820892   8.272962   8.014690   7.274879   6.722532
    32  H    6.414626   6.715108   6.466925   5.895078   5.515859
    33  H    6.874997   7.695832   7.673300   6.834762   5.865095
    34  C    5.694422   6.859263   7.110291   6.287284   4.971544
    35  C    6.366007   7.650035   8.076989   7.351404   5.989622
    36  C    6.280638   7.319334   7.314092   6.275077   5.006062
    37  C    7.430071   8.717291   9.074164   8.245236   6.859154
    38  H    6.275799   7.599493   8.197592   7.640350   6.311583
    39  C    7.351529   8.424313   8.400012   7.300855   6.017390
    40  H    6.129897   7.009063   6.823457   5.703143   4.557434
    41  C    7.865401   9.061343   9.214187   8.217318   6.865187
    42  H    8.104511   9.437044   9.892599   9.130844   7.737038
    43  H    7.974762   8.952278   8.774829   7.574671   6.376603
    44  H    8.804765   9.997472  10.121918   9.088344   7.748432
    45  Br   3.822080   4.407272   4.693958   4.464541   3.858010
    46  Cl   7.091182   8.160563   8.762171   8.414495   7.358130
                    6          7          8          9         10
     6  C    0.000000
     7  S    1.775394   0.000000
     8  C    2.766776   1.771056   0.000000
     9  C    3.095670   2.777581   1.400989   0.000000
    10  S    2.784228   3.282191   2.788590   1.777082   0.000000
    11  C    4.443335   4.065246   2.416197   1.395802   2.729221
    12  C    5.291466   4.553548   2.784930   2.415860   4.033055
    13  C    5.109784   4.024582   2.413888   2.794850   4.568734
    14  C    3.989164   2.721859   1.396314   2.423869   4.079164
    15  H    6.060494   4.865720   3.395075   3.879814   5.653173
    16  H    4.308399   2.836669   2.152350   3.405836   4.940043
    17  H    5.042031   4.929351   3.400625   2.152453   2.845399
    18  H    6.333305   5.638523   3.870133   3.395717   4.872330
    19  H    2.153216   2.835271   4.289960   5.032858   4.937184
    20  H    3.397561   4.931476   5.062146   4.319214   2.846213
    21  H    3.393532   4.865010   6.051423   6.331805   5.653426
    22  H    3.867912   5.639601   6.342675   6.060433   4.874584
    23  C    3.870119   3.390038   4.161732   4.313807   3.805830
    24  H    3.516283   3.304505   3.740160   3.570778   2.829198
    25  C    3.923259   2.786173   3.525994   4.085322   4.207755
    26  H    4.155518   2.928837   4.020715   4.828412   5.029467
    27  C    5.389609   4.894631   5.516080   5.546375   4.967287
    28  H    5.896770   5.311814   6.153302   6.372969   5.880692
    29  C    5.939567   5.846395   6.389053   6.132165   5.155307
    30  H    5.774683   5.797440   6.082602   5.600703   4.512474
    31  H    7.022721   6.847253   7.340787   7.076488   6.153087
    32  H    5.797679   5.955808   6.717421   6.496118   5.345398
    33  H    5.889696   5.165693   5.489956   5.485761   5.146581
    34  C    4.602264   3.214332   3.249364   3.770365   4.341958
    35  C    5.397696   3.743571   3.729896   4.557248   5.479142
    36  C    5.012458   3.894521   3.363152   3.369057   3.899430
    37  C    6.378969   4.721501   4.234170   4.937410   6.109913
    38  H    5.509053   3.815269   4.196178   5.217740   6.085688
    39  C    6.051732   4.834830   3.908414   3.865490   4.745881
    40  H    4.829402   4.078275   3.598458   3.240913   3.294728
    41  C    6.659253   5.185510   4.305771   4.626050   5.788989
    42  H    7.144982   5.419561   4.976368   5.802084   7.081192
    43  H    6.620024   5.590881   4.474323   4.113688   4.891438
    44  H    7.586632   6.126761   5.082939   5.326803   6.587352
    45  Br   3.492755   3.629573   4.968050   5.247285   4.457124
    46  Cl   6.623494   5.454829   6.461807   7.232799   7.375895
                   11         12         13         14         15
    11  C    0.000000
    12  C    1.392282   0.000000
    13  C    2.415507   1.393250   0.000000
    14  C    2.789207   2.410524   1.390947   0.000000
    15  H    3.400461   2.156026   1.084993   2.145929   0.000000
    16  H    3.874734   3.396348   2.152830   1.085647   2.474544
    17  H    1.085765   2.152556   3.399227   3.874838   4.297622
    18  H    2.145715   1.085215   2.154440   3.395543   2.488848
    19  H    6.331167   6.930086   6.416856   5.129643   7.178360
    20  H    5.171220   6.465516   6.983555   6.374370   8.043322
    21  H    7.566493   8.432565   8.228449   7.097087   9.091316
    22  H    7.110328   8.246088   8.457560   7.586406   9.448864
    23  C    5.424604   6.212741   6.105695   5.173485   6.976208
    24  H    4.638772   5.586368   5.693148   4.889370   6.648377
    25  C    5.141815   5.623966   5.231053   4.228843   5.970419
    26  H    5.940674   6.311953   5.718511   4.580389   6.362122
    27  C    6.478802   7.234622   7.207230   6.416378   8.017699
    28  H    7.364011   8.033634   7.856918   6.970978   8.604031
    29  C    7.007763   7.953510   8.147965   7.440456   9.037909
    30  H    6.356845   7.385578   7.751594   7.175262   8.681666
    31  H    7.860126   8.752977   8.962040   8.317803   9.806160
    32  H    7.495582   8.517272   8.682657   7.864699   9.612269
    33  H    6.231108   6.860437   6.858881   6.227326   7.598507
    34  C    4.512855   4.749897   4.346674   3.607678   4.984996
    35  C    5.146270   5.007764   4.269590   3.573786   4.623587
    36  C    3.788893   4.122949   4.114375   3.769727   4.821094
    37  C    5.160862   4.709687   3.967098   3.707043   4.064435
    38  H    5.947279   5.800942   4.904828   4.019826   5.191771
    39  C    3.808193   3.752376   3.792344   3.887352   4.279736
    40  H    3.712183   4.376821   4.642917   4.310193   5.477468
    41  C    4.537607   4.078434   3.709369   3.853113   3.864973
    42  H    5.966071   5.327982   4.416811   4.222467   4.259509
    43  H    3.750363   3.737742   4.125580   4.492113   4.606210
    44  H    4.984513   4.300824   3.992976   4.444275   3.906997
    45  Br   6.555956   7.435003   7.239838   6.100022   8.137542
    46  Cl   8.212525   8.458171   7.808414   6.802902   8.271408
                   16         17         18         19         20
    16  H    0.000000
    17  H    4.960269   0.000000
    18  H    4.295452   2.471140   0.000000
    19  H    5.005537   7.042931   7.985330   0.000000
    20  H    7.081149   5.049634   7.228458   4.960107   0.000000
    21  H    7.192241   8.002922   9.419115   2.474145   4.297790
    22  H    8.019772   7.207781   9.108484   4.295886   2.472053
    23  C    5.478020   5.899698   7.146362   5.104249   5.487130
    24  H    5.394287   4.991092   6.487697   5.137928   4.649898
    25  C    4.340402   5.839862   6.580849   4.941509   6.254648
    26  H    4.437331   6.722815   7.298849   4.679513   6.841024
    27  C    6.722195   6.833228   8.065633   6.566735   6.599325
    28  H    7.123602   7.800434   8.894746   6.754699   7.381264
    29  C    7.881768   7.147703   8.726939   7.251458   6.349731
    30  H    7.753182   6.363446   8.095457   7.345137   5.767910
    31  H    8.742654   7.959723   9.467078   8.292133   7.363374
    32  H    8.268135   7.640407   9.347799   6.928879   6.060549
    33  H    6.566600   6.577720   7.605376   7.197066   7.135888
    34  C    3.803025   5.250547   5.607432   5.821721   6.826242
    35  C    3.428697   6.013639   5.800881   6.283059   7.974265
    36  C    4.298056   4.330942   4.838336   6.609945   6.606085
    37  C    3.614882   6.000011   5.297812   7.376564   8.787105
    38  H    3.604882   6.869346   6.643171   6.018058   8.370207
    39  C    4.437266   4.314502   4.220877   7.649895   7.568054
    40  H    4.975369   4.031959   5.075108   6.616098   5.904614
    41  C    4.118730   5.213104   4.484320   7.989392   8.600685
    42  H    3.907394   6.845244   5.834446   7.935050   9.721089
    43  H    5.187198   4.004711   3.975831   8.378239   7.694588
    44  H    4.705217   5.584158   4.456542   8.927119   9.423095
    45  Br   6.260531   7.038424   8.448601   4.104928   5.136055
    46  Cl   6.511307   8.950265   9.346915   6.828770   9.123015
                   21         22         23         24         25
    21  H    0.000000
    22  H    2.489214   0.000000
    23  C    6.418050   6.565918   0.000000
    24  H    6.251243   6.048294   1.090050   0.000000
    25  C    6.746459   7.265705   1.485744   2.133074   0.000000
    26  H    6.648484   7.522913   2.211322   3.038923   1.086982
    27  C    7.752032   7.756052   1.543950   2.167455   2.496764
    28  H    8.013790   8.276241   2.158284   3.053092   2.788744
    29  C    7.993748   7.588186   2.548707   2.682912   3.845626
    30  H    7.987105   7.298382   2.804747   2.495303   4.103250
    31  H    9.036569   8.612287   3.489875   3.703515   4.633896
    32  H    7.415061   7.011353   2.835405   3.007485   4.248190
    33  H    8.546670   8.511808   2.140062   2.563762   2.612022
    34  C    7.739233   8.134960   2.557198   2.813666   1.413058
    35  C    8.454641   9.137430   3.809925   4.190185   2.419972
    36  C    8.296170   8.289160   3.024960   2.825429   2.488046
    37  C    9.559903  10.136721   4.975257   5.191391   3.694382
    38  H    8.298595   9.260611   4.082456   4.654902   2.612703
    39  C    9.415251   9.377621   4.402246   4.169254   3.734548
    40  H    8.020505   7.730687   2.716786   2.213292   2.749899
    41  C    9.992990  10.240710   5.206269   5.175655   4.197110
    42  H   10.224903  10.968022   5.922366   6.209307   4.563217
    43  H    9.983046   9.698843   5.061464   4.654727   4.623928
    44  H   10.936900  11.140591   6.270304   6.191007   5.282743
    45  Br   5.037234   5.481331   1.954520   2.460912   2.833360
    46  Cl   8.693783   9.684293   3.873882   4.915920   3.202248
                   26         27         28         29         30
    26  H    0.000000
    27  C    3.100113   0.000000
    28  H    3.018463   1.093020   0.000000
    29  C    4.498759   1.523833   2.182464   0.000000
    30  H    4.934407   2.174287   3.092378   1.095755   0.000000
    31  H    5.233592   2.152480   2.508662   1.093720   1.772712
    32  H    4.749726   2.179458   2.550999   1.093907   1.775828
    33  H    3.345825   1.094870   1.757777   2.153124   2.504422
    34  C    2.139577   3.233391   3.666422   4.546951   4.603593
    35  C    2.580042   4.399287   4.589428   5.815285   5.963411
    36  C    3.440279   3.483217   4.215702   4.470954   4.221662
    37  C    3.961231   5.436995   5.708902   6.770356   6.795402
    38  H    2.298184   4.709672   4.673999   6.198840   6.499249
    39  C    4.561779   4.728294   5.413233   5.662065   5.338703
    40  H    3.822037   3.110692   4.042211   3.779239   3.336356
    41  C    4.762691   5.566491   6.052235   6.699411   6.525077
    42  H    4.636962   6.369203   6.527581   7.751645   7.834260
    43  H    5.530592   5.282635   6.073725   5.984560   5.494933
    44  H    5.826862   6.571650   7.062187   7.648913   7.422322
    45  Br   2.888370   2.890315   2.993891   3.382337   3.821218
    46  Cl   2.548037   3.717424   2.946271   5.101446   5.891373
                   31         32         33         34         35
    31  H    0.000000
    32  H    1.768066   0.000000
    33  H    2.477195   3.075263   0.000000
    34  C    5.210291   5.188277   2.841824   0.000000
    35  C    6.386698   6.447010   3.945312   1.416860   0.000000
    36  C    5.080833   5.267353   2.858596   1.417291   2.446834
    37  C    7.256278   7.516897   4.782796   2.428026   1.383107
    38  H    6.772538   6.708501   4.428711   2.161531   1.085489
    39  C    6.143701   6.536633   3.937727   2.422234   2.800717
    40  H    4.442770   4.573762   2.600499   2.178846   3.435232
    41  C    7.145453   7.549908   4.772509   2.785269   2.401769
    42  H    8.201902   8.479814   5.727036   3.413784   2.144467
    43  H    6.404935   6.902450   4.454413   3.408721   3.885028
    44  H    8.035413   8.538972   5.718914   3.870980   3.383394
    45  Br   4.336533   2.966057   3.843007   4.189675   5.213281
    46  Cl   5.376493   5.396619   3.816414   3.802276   3.756633
                   36         37         38         39         40
    36  C    0.000000
    37  C    2.809538   0.000000
    38  H    3.424666   2.151862   0.000000
    39  C    1.381498   2.434990   3.885975   0.000000
    40  H    1.085441   3.894956   4.326675   2.137916   0.000000
    41  C    2.407557   1.397038   3.393813   1.399743   3.390737
    42  H    3.893871   1.084413   2.485374   3.415812   4.979271
    43  H    2.141692   3.413571   4.970363   1.084447   2.462305
    44  H    3.386067   2.151111   4.290338   2.151442   4.279374
    45  Br   4.868817   6.514858   5.158149   6.240231   4.553514
    46  Cl   4.987545   4.881769   3.204818   5.876302   5.438702
                   41         42         43         44         45
    41  C    0.000000
    42  H    2.157502   0.000000
    43  H    2.157116   4.305633   0.000000
    44  H    1.085718   2.479325   2.474411   0.000000
    45  Br   6.944705   7.350704   6.920307   8.023833   0.000000
    46  Cl   5.826969   5.268065   6.838041   6.766339   4.408283
                   46
    46  Cl   0.000000
 Stoichiometry    C22H20BrClS2
 Framework group  C1[X(C22H20BrClS2)]
 Deg. of freedom   132
 Full point group                 C1      NOp   1
 Largest Abelian subgroup         C1      NOp   1
 Largest concise Abelian subgroup C1      NOp   1
                         Standard orientation:                         
 ---------------------------------------------------------------------
 Center     Atomic      Atomic             Coordinates (Angstroms)
 Number     Number       Type             X           Y           Z
 ---------------------------------------------------------------------
      1          6           0       -3.102603   -0.879857   -1.835914
      2          6           0       -4.424279   -1.043682   -1.435368
      3          6           0       -4.710808   -1.486390   -0.145016
      4          6           0       -3.677998   -1.776219    0.741756
      5          6           0       -2.350027   -1.583019    0.356054
      6          6           0       -2.066375   -1.132288   -0.935751
      7         16           0       -0.409207   -0.772686   -1.461586
      8          6           0        0.522388   -2.085097   -0.722430
      9          6           0        0.234157   -2.562272    0.562871
     10         16           0       -1.073736   -1.881963    1.555148
     11          6           0        1.034883   -3.559629    1.121781
     12          6           0        2.139346   -4.041257    0.424182
     13          6           0        2.429225   -3.559678   -0.850651
     14          6           0        1.611115   -2.596396   -1.431612
     15          1           0        3.285281   -3.938457   -1.399199
     16          1           0        1.821126   -2.232019   -2.432490
     17          1           0        0.800766   -3.950175    2.107453
     18          1           0        2.765817   -4.803614    0.875889
     19          1           0       -2.874367   -0.547250   -2.843949
     20          1           0       -3.901667   -2.147746    1.737069
     21          1           0       -5.227203   -0.831985   -2.133684
     22          1           0       -5.740202   -1.623399    0.169940
     23          6           0       -0.130917    1.728994    0.809208
     24          1           0       -0.364518    0.853305    1.414855
     25          6           0        0.856528    1.392933   -0.248832
     26          1           0        0.763039    1.899148   -1.206191
     27          6           0        0.396413    2.859974    1.718378
     28          1           0        0.453107    3.781356    1.133116
     29          6           0       -0.447029    3.034032    2.975509
     30          1           0       -0.470041    2.111874    3.566925
     31          1           0       -0.018814    3.825940    3.596586
     32          1           0       -1.476409    3.315892    2.735585
     33          1           0        1.421579    2.597285    1.999036
     34          6           0        2.057379    0.688248   -0.007778
     35          6           0        3.022480    0.664034   -1.044834
     36          6           0        2.321721    0.003084    1.204405
     37          6           0        4.213982   -0.016791   -0.872242
     38          1           0        2.816754    1.201027   -1.965486
     39          6           0        3.512946   -0.678151    1.363899
     40          1           0        1.590949    0.002320    2.006997
     41          6           0        4.456277   -0.686179    0.329809
     42          1           0        4.955269   -0.028900   -1.663632
     43          1           0        3.715749   -1.210035    2.286936
     44          1           0        5.389357   -1.224717    0.464428
     45         35           0       -1.840380    2.224724    0.001656
     46         17           0        1.825999    4.203107   -1.439393
 ---------------------------------------------------------------------
 Rotational constants (GHZ):           0.1649453           0.1585562           0.1025942
 Standard basis: 6-31+G(d,p) (6D, 7F)
 There are   621 symmetry adapted cartesian basis functions of A   symmetry.
 There are   621 symmetry adapted basis functions of A   symmetry.
   621 basis functions,  1099 primitive gaussians,   621 cartesian basis functions
   118 alpha electrons      118 beta electrons
       nuclear repulsion energy      3476.1865895936 Hartrees.
 NAtoms=   46 NActive=   46 NUniq=   46 SFac= 1.00D+00 NAtFMM=   60 NAOKFM=F Big=F
 Integral buffers will be    131072 words long.
 Raffenetti 2 integral format.
 Two-electron integral symmetry is turned on.
 Nuclear repulsion after empirical dispersion term =     3476.1407070379 Hartrees.
 Force inversion solution in PCM.
 ------------------------------------------------------------------------------
 Polarizable Continuum Model (PCM)
 =================================
 Model                : PCM.
 Atomic radii         : SMD-Coulomb.
 Polarization charges : Total charges.
 Charge compensation  : None.
 Solution method      : Matrix inversion.
 Cavity type          : VdW (van der Waals Surface) (Alpha=1.000).
 Cavity algorithm     : GePol (No added spheres)
                        Default sphere list used, NSphG=   46.
                        Lebedev-Laikov grids with approx.  5.0 points / Ang**2.
                        Smoothing algorithm: York/Karplus (Gamma=1.0000).
                        Polarization charges: spherical gaussians, with
                                              point-specific exponents (IZeta= 3).
                        Self-potential: point-specific (ISelfS= 7).
                        Self-field    : sphere-specific E.n sum rule (ISelfD= 2).
 1st derivatives      : Analytical E(r).r(x)/FMM algorithm (CHGder, D1EAlg=3).
                        Cavity 1st derivative terms included.
 2nd derivatives      : Analytical E(r).r(xy)/FMM algorithm (CHGder, D2EAlg=3).
                        Cavity 2nd derivative terms included.
 Solvent              : Dichloromethane, Eps=   8.930000 Eps(inf)=   2.028346
 ------------------------------------------------------------------------------
 ------------------------------------------------------------------------------
 Atomic radii for non-electrostatic terms: SMD-CDS.
 ------------------------------------------------------------------------------
 Nuclear repulsion after PCM non-electrostatic terms =     3476.1237539766 Hartrees.
 One-electron integrals computed using PRISM.
 NBasis=   621 RedAO= T EigKep=  1.02D-06  NBF=   621
 NBsUse=   619 1.00D-06 EigRej=  7.53D-07 NBFU=   619
 ExpMin= 3.50D-02 ExpMax= 5.74D+05 ExpMxC= 5.74D+03 IAcc=3 IRadAn=         5 AccDes= 0.00D+00
 Harris functional with IExCor= 4639 and IRadAn=       5 diagonalized for initial guess.
 HarFok:  IExCor= 4639 AccDes= 0.00D+00 IRadAn=         5 IDoV= 1 UseB2=F ITyADJ=14
 ICtDFT=  3500011 ScaDFX=  1.000000  1.000000  1.000000  1.000000
 FoFCou: FMM=F IPFlag=           0 FMFlag=      100000 FMFlg1=           0
         NFxFlg=           0 DoJE=T BraDBF=F KetDBF=T FulRan=T
         wScrn=  0.000000 ICntrl=       500 IOpCl=  0 I1Cent=   200000004 NGrid=           0
         NMat0=    1 NMatS0=      1 NMatT0=    0 NMatD0=    1 NMtDS0=    0 NMtDT0=    0
 Petite list used in FoFCou.
 Requested convergence on RMS density matrix=1.00D-08 within 128 cycles.
 Requested convergence on MAX density matrix=1.00D-06.
 Requested convergence on             energy=1.00D-06.
 No special actions if energy rises.
 Inv3:  Mode=1 IEnd=    38042163.
 Iteration    1 A*A^-1 deviation from unit magnitude is 3.11D-15 for    938.
 Iteration    1 A*A^-1 deviation from orthogonality  is 2.28D-15 for   1103    492.
 Iteration    1 A^-1*A deviation from unit magnitude is 3.11D-15 for   1271.
 Iteration    1 A^-1*A deviation from orthogonality  is 2.22D-15 for   2033   1278.
 Error on total polarization charges =  0.05076
 SCF Done:  E(RwB97XD) =  -4678.45849974     A.U. after   19 cycles
            NFock= 19  Conv=0.59D-08     -V/T= 2.0061
 SMD-CDS (non-electrostatic) energy       (kcal/mol) =     -10.64
 (included in total energy above)
 DoSCS=F DFT=T ScalE2(SS,OS)=  1.000000  1.000000
 Range of M.O.s used for correlation:     1   619
 NBasis=   621 NAE=   118 NBE=   118 NFC=     0 NFV=     0
 NROrb=    619 NOA=   118 NOB=   118 NVA=   501 NVB=   501

 **** Warning!!: The largest alpha MO coefficient is  0.13798183D+03

 Symmetrizing basis deriv contribution to polar:
 IMax=3 JMax=2 DiffMx= 0.00D+00
 G2DrvN: will do    47 centers at a time, making    1 passes.
 Calling FoFCou, ICntrl=  3107 FMM=F I1Cent=   0 AccDes= 0.00D+00.
 NEqPCM:  Using equilibrium solvation (IEInf=0, Eps=   8.9300, EpsInf=   2.0283)
 G2PCM: DoFxE=T DoFxN=T DoGrad=T DoDP/DQ/DG/TGxP=FFFF NFrqRd=   0 IEInf=0 SqF1=F DoCFld=F IF1Alg=4.
 End of G2Drv F.D. properties file   721 does not exist.
 End of G2Drv F.D. properties file   722 does not exist.
 End of G2Drv F.D. properties file   788 does not exist.
          IDoAtm=1111111111111111111111111111111111111111111111
 NEqPCM:  Using equilibrium solvation (IEInf=0, Eps=   8.9300, EpsInf=   2.0283)
          Differentiating once with respect to nuclear coordinates.
 CalDSu exits because no D1Ps are significant.
          There are   141 degrees of freedom in the 1st order CPHF.  IDoFFX=6 NUNeed=     0.
    135 vectors produced by pass  0 Test12= 5.91D-14 1.00D-09 XBig12= 2.99D-01 8.54D-02.
 AX will form   135 AO Fock derivatives at one time.
    135 vectors produced by pass  1 Test12= 5.91D-14 1.00D-09 XBig12= 1.69D-02 2.43D-02.
    135 vectors produced by pass  2 Test12= 5.91D-14 1.00D-09 XBig12= 5.78D-04 2.63D-03.
    135 vectors produced by pass  3 Test12= 5.91D-14 1.00D-09 XBig12= 7.71D-06 2.98D-04.
    135 vectors produced by pass  4 Test12= 5.91D-14 1.00D-09 XBig12= 8.33D-08 2.60D-05.
    135 vectors produced by pass  5 Test12= 5.91D-14 1.00D-09 XBig12= 7.60D-10 2.26D-06.
    135 vectors produced by pass  6 Test12= 5.91D-14 1.00D-09 XBig12= 6.21D-12 1.91D-07.
     81 vectors produced by pass  7 Test12= 5.91D-14 1.00D-09 XBig12= 4.47D-14 1.42D-08.
      1 vectors produced by pass  8 Test12= 5.91D-14 1.00D-09 XBig12= 2.98D-16 1.22D-09.
 InvSVY:  IOpt=1 It=  1 EMax= 7.22D-16
 Solved reduced A of dimension  1027 with   141 vectors.
 End of Minotr F.D. properties file   721 does not exist.
 End of Minotr F.D. properties file   722 does not exist.
 End of Minotr F.D. properties file   788 does not exist.

 **********************************************************************

            Population analysis using the SCF Density.

 **********************************************************************

 Orbital symmetries:
       Occupied  (A) (A) (A) (A) (A) (A) (A) (A) (A) (A) (A) (A)
                 (A) (A) (A) (A) (A) (A) (A) (A) (A) (A) (A) (A)
                 (A) (A) (A) (A) (A) (A) (A) (A) (A) (A) (A) (A)
                 (A) (A) (A) (A) (A) (A) (A) (A) (A) (A) (A) (A)
                 (A) (A) (A) (A) (A) (A) (A) (A) (A) (A) (A) (A)
                 (A) (A) (A) (A) (A) (A) (A) (A) (A) (A) (A) (A)
                 (A) (A) (A) (A) (A) (A) (A) (A) (A) (A) (A) (A)
                 (A) (A) (A) (A) (A) (A) (A) (A) (A) (A) (A) (A)
                 (A) (A) (A) (A) (A) (A) (A) (A) (A) (A) (A) (A)
                 (A) (A) (A) (A) (A) (A) (A) (A) (A) (A)
       Virtual   (A) (A) (A) (A) (A) (A) (A) (A) (A) (A) (A) (A)
                 (A) (A) (A) (A) (A) (A) (A) (A) (A) (A) (A) (A)
                 (A) (A) (A) (A) (A) (A) (A) (A) (A) (A) (A) (A)
                 (A) (A) (A) (A) (A) (A) (A) (A) (A) (A) (A) (A)
                 (A) (A) (A) (A) (A) (A) (A) (A) (A) (A) (A) (A)
                 (A) (A) (A) (A) (A) (A) (A) (A) (A) (A) (A) (A)
                 (A) (A) (A) (A) (A) (A) (A) (A) (A) (A) (A) (A)
                 (A) (A) (A) (A) (A) (A) (A) (A) (A) (A) (A) (A)
                 (A) (A) (A) (A) (A) (A) (A) (A) (A) (A) (A) (A)
                 (A) (A) (A) (A) (A) (A) (A) (A) (A) (A) (A) (A)
                 (A) (A) (A) (A) (A) (A) (A) (A) (A) (A) (A) (A)
                 (A) (A) (A) (A) (A) (A) (A) (A) (A) (A) (A) (A)
                 (A) (A) (A) (A) (A) (A) (A) (A) (A) (A) (A) (A)
                 (A) (A) (A) (A) (A) (A) (A) (A) (A) (A) (A) (A)
                 (A) (A) (A) (A) (A) (A) (A) (A) (A) (A) (A) (A)
                 (A) (A) (A) (A) (A) (A) (A) (A) (A) (A) (A) (A)
                 (A) (A) (A) (A) (A) (A) (A) (A) (A) (A) (A) (A)
                 (A) (A) (A) (A) (A) (A) (A) (A) (A) (A) (A) (A)
                 (A) (A) (A) (A) (A) (A) (A) (A) (A) (A) (A) (A)
                 (A) (A) (A) (A) (A) (A) (A) (A) (A) (A) (A) (A)
                 (A) (A) (A) (A) (A) (A) (A) (A) (A) (A) (A) (A)
                 (A) (A) (A) (A) (A) (A) (A) (A) (A) (A) (A) (A)
                 (A) (A) (A) (A) (A) (A) (A) (A) (A) (A) (A) (A)
                 (A) (A) (A) (A) (A) (A) (A) (A) (A) (A) (A) (A)
                 (A) (A) (A) (A) (A) (A) (A) (A) (A) (A) (A) (A)
                 (A) (A) (A) (A) (A) (A) (A) (A) (A) (A) (A) (A)
                 (A) (A) (A) (A) (A) (A) (A) (A) (A) (A) (A) (A)
                 (A) (A) (A) (A) (A) (A) (A) (A) (A) (A) (A) (A)
                 (A) (A) (A) (A) (A) (A) (A) (A) (A) (A) (A) (A)
                 (A) (A) (A) (A) (A) (A) (A) (A) (A) (A) (A) (A)
                 (A) (A) (A) (A) (A) (A) (A) (A) (A) (A) (A) (A)
                 (A) (A) (A) (A) (A) (A) (A) (A) (A) (A) (A) (A)
                 (A) (A) (A) (A) (A) (A) (A) (A) (A) (A) (A) (A)
                 (A) (A) (A) (A) (A) (A) (A) (A) (A) (A) (A) (A)
                 (A) (A) (A) (A) (A) (A) (A) (A) (A) (A) (A) (A)
                 (A) (A) (A) (A) (A) (A) (A) (A) (A) (A) (A) (A)
                 (A) (A) (A) (A) (A) (A) (A) (A) (A) (A) (A) (A)
                 (A) (A) (A) (A) (A) (A) (A) (A) (A) (A) (A) (A)
                 (A) (A) (A) (A) (A) (A) (A) (A) (A) (A) (A) (A)
                 (A) (A) (A) (A) (A) (A) (A) (A) (A) (A) (A) (A)
                 (A) (A) (A) (A) (A) (A) (A) (A) (A) (A) (A) (A)
                 (A) (A) (A) (A) (A) (A) (A) (A) (A)
 The electronic state is 1-A.
 Alpha  occ. eigenvalues -- -483.20668-101.59842 -89.09534 -89.08089 -62.06650
 Alpha  occ. eigenvalues --  -56.55761 -56.55414 -56.55387 -10.40416 -10.38081
 Alpha  occ. eigenvalues --  -10.36397 -10.36231 -10.36075 -10.35982 -10.34544
 Alpha  occ. eigenvalues --  -10.34282 -10.34147 -10.34082 -10.32742 -10.32702
 Alpha  occ. eigenvalues --  -10.32576 -10.32497 -10.32448 -10.32376 -10.32205
 Alpha  occ. eigenvalues --  -10.31995 -10.31903 -10.31741 -10.31254 -10.28792
 Alpha  occ. eigenvalues --   -9.46584  -8.71293  -8.11019  -8.09685  -7.20873
 Alpha  occ. eigenvalues --   -7.20841  -7.20829  -6.65661  -6.64392  -6.64365
 Alpha  occ. eigenvalues --   -6.06039  -6.05662  -6.05140  -6.04747  -6.04342
 Alpha  occ. eigenvalues --   -6.03725  -2.76205  -2.75842  -2.75820  -2.74794
 Alpha  occ. eigenvalues --   -2.74794  -1.01372  -1.00144  -0.98328  -0.96203
 Alpha  occ. eigenvalues --   -0.92518  -0.91948  -0.90206  -0.87725  -0.87265
 Alpha  occ. eigenvalues --   -0.86807  -0.85757  -0.83031  -0.82193  -0.78969
 Alpha  occ. eigenvalues --   -0.77805  -0.75905  -0.72610  -0.72481  -0.71894
 Alpha  occ. eigenvalues --   -0.71241  -0.70563  -0.67598  -0.66688  -0.63499
 Alpha  occ. eigenvalues --   -0.63180  -0.59695  -0.58852  -0.57859  -0.57122
 Alpha  occ. eigenvalues --   -0.56433  -0.56088  -0.55803  -0.54284  -0.53769
 Alpha  occ. eigenvalues --   -0.53601  -0.53161  -0.52536  -0.52295  -0.51987
 Alpha  occ. eigenvalues --   -0.51152  -0.49288  -0.48798  -0.47494  -0.47382
 Alpha  occ. eigenvalues --   -0.46993  -0.45797  -0.45451  -0.44722  -0.44493
 Alpha  occ. eigenvalues --   -0.44107  -0.43971  -0.43466  -0.42825  -0.42059
 Alpha  occ. eigenvalues --   -0.40176  -0.39524  -0.38019  -0.37002  -0.36304
 Alpha  occ. eigenvalues --   -0.35861  -0.34774  -0.34634  -0.31910  -0.30821
 Alpha  occ. eigenvalues --   -0.30728  -0.30610  -0.29575
 Alpha virt. eigenvalues --   -0.07631   0.01948   0.02821   0.03716   0.03889
 Alpha virt. eigenvalues --    0.04484   0.04927   0.05860   0.06265   0.06666
 Alpha virt. eigenvalues --    0.06917   0.07413   0.07948   0.08032   0.08566
 Alpha virt. eigenvalues --    0.08761   0.08877   0.09166   0.09897   0.10126
 Alpha virt. eigenvalues --    0.10343   0.10654   0.10874   0.10918   0.11625
 Alpha virt. eigenvalues --    0.11773   0.12158   0.12411   0.12719   0.12863
 Alpha virt. eigenvalues --    0.13069   0.13603   0.14093   0.14217   0.14663
 Alpha virt. eigenvalues --    0.15007   0.15310   0.15743   0.15873   0.16087
 Alpha virt. eigenvalues --    0.16611   0.16988   0.17407   0.17729   0.18037
 Alpha virt. eigenvalues --    0.18244   0.18297   0.18419   0.18876   0.19010
 Alpha virt. eigenvalues --    0.19398   0.19468   0.19792   0.19990   0.20407
 Alpha virt. eigenvalues --    0.20726   0.20802   0.21305   0.21687   0.21900
 Alpha virt. eigenvalues --    0.22422   0.22669   0.22696   0.22961   0.23321
 Alpha virt. eigenvalues --    0.23479   0.23749   0.24103   0.24183   0.24454
 Alpha virt. eigenvalues --    0.24751   0.24898   0.25307   0.25346   0.25534
 Alpha virt. eigenvalues --    0.25598   0.25969   0.26188   0.26262   0.26513
 Alpha virt. eigenvalues --    0.26731   0.27003   0.27353   0.27500   0.27752
 Alpha virt. eigenvalues --    0.28051   0.28205   0.28275   0.28981   0.29024
 Alpha virt. eigenvalues --    0.29252   0.29343   0.29623   0.29807   0.30002
 Alpha virt. eigenvalues --    0.30157   0.30585   0.30690   0.31006   0.31322
 Alpha virt. eigenvalues --    0.31535   0.31867   0.32086   0.32381   0.32835
 Alpha virt. eigenvalues --    0.32928   0.33168   0.33406   0.33668   0.33997
 Alpha virt. eigenvalues --    0.34119   0.34301   0.34820   0.35139   0.35272
 Alpha virt. eigenvalues --    0.35680   0.35904   0.36096   0.36564   0.36916
 Alpha virt. eigenvalues --    0.37066   0.37497   0.37658   0.38232   0.38627
 Alpha virt. eigenvalues --    0.38882   0.39124   0.39481   0.39564   0.40169
 Alpha virt. eigenvalues --    0.40498   0.40677   0.41130   0.41166   0.41490
 Alpha virt. eigenvalues --    0.41849   0.42079   0.42953   0.43324   0.43700
 Alpha virt. eigenvalues --    0.44455   0.45176   0.45529   0.45981   0.46316
 Alpha virt. eigenvalues --    0.46872   0.47778   0.47899   0.49004   0.50558
 Alpha virt. eigenvalues --    0.51627   0.52598   0.55219   0.56443   0.59313
 Alpha virt. eigenvalues --    0.60615   0.60697   0.61710   0.62372   0.63944
 Alpha virt. eigenvalues --    0.64838   0.65885   0.67116   0.68710   0.69785
 Alpha virt. eigenvalues --    0.70569   0.71117   0.72677   0.73048   0.73954
 Alpha virt. eigenvalues --    0.74570   0.74990   0.75394   0.76158   0.76569
 Alpha virt. eigenvalues --    0.77048   0.77592   0.78004   0.78286   0.78499
 Alpha virt. eigenvalues --    0.78870   0.79118   0.79241   0.79434   0.80041
 Alpha virt. eigenvalues --    0.80258   0.80708   0.81833   0.82207   0.82470
 Alpha virt. eigenvalues --    0.82661   0.83351   0.83506   0.83579   0.83874
 Alpha virt. eigenvalues --    0.83970   0.84990   0.85372   0.85689   0.86321
 Alpha virt. eigenvalues --    0.86941   0.87414   0.87629   0.88068   0.88193
 Alpha virt. eigenvalues --    0.88774   0.90203   0.90611   0.91190   0.91295
 Alpha virt. eigenvalues --    0.92182   0.92579   0.93306   0.94022   0.94481
 Alpha virt. eigenvalues --    0.94717   0.96393   0.96677   0.97512   0.98387
 Alpha virt. eigenvalues --    0.99593   0.99881   1.00669   1.00881   1.01075
 Alpha virt. eigenvalues --    1.01681   1.02223   1.02856   1.03069   1.03777
 Alpha virt. eigenvalues --    1.03944   1.04251   1.04870   1.05563   1.05635
 Alpha virt. eigenvalues --    1.06649   1.07031   1.07313   1.07632   1.08233
 Alpha virt. eigenvalues --    1.08895   1.09143   1.09769   1.10358   1.10653
 Alpha virt. eigenvalues --    1.10776   1.11197   1.11681   1.12280   1.12388
 Alpha virt. eigenvalues --    1.13531   1.14253   1.14971   1.15086   1.15703
 Alpha virt. eigenvalues --    1.16656   1.17402   1.18184   1.18353   1.19617
 Alpha virt. eigenvalues --    1.20412   1.21068   1.22455   1.23080   1.23262
 Alpha virt. eigenvalues --    1.23919   1.24437   1.25238   1.27225   1.27518
 Alpha virt. eigenvalues --    1.28092   1.28682   1.29622   1.30510   1.31338
 Alpha virt. eigenvalues --    1.31831   1.32577   1.33384   1.33756   1.34421
 Alpha virt. eigenvalues --    1.35284   1.35770   1.36558   1.38611   1.39318
 Alpha virt. eigenvalues --    1.41895   1.42396   1.42858   1.44254   1.45109
 Alpha virt. eigenvalues --    1.45362   1.46615   1.47115   1.47704   1.47751
 Alpha virt. eigenvalues --    1.48233   1.48528   1.49230   1.49364   1.49715
 Alpha virt. eigenvalues --    1.50174   1.51325   1.51944   1.52852   1.53558
 Alpha virt. eigenvalues --    1.55032   1.56208   1.56731   1.58217   1.59298
 Alpha virt. eigenvalues --    1.60090   1.61244   1.62482   1.62854   1.64544
 Alpha virt. eigenvalues --    1.67926   1.68414   1.70282   1.72939   1.74234
 Alpha virt. eigenvalues --    1.78839   1.83445   1.85388   1.85591   1.86776
 Alpha virt. eigenvalues --    1.88190   1.92164   1.92537   1.92828   1.93332
 Alpha virt. eigenvalues --    1.94104   1.96381   1.97125   1.97538   1.99452
 Alpha virt. eigenvalues --    2.00994   2.01321   2.02541   2.03574   2.04621
 Alpha virt. eigenvalues --    2.04971   2.05255   2.05758   2.06302   2.06907
 Alpha virt. eigenvalues --    2.07161   2.07499   2.07923   2.08534   2.09014
 Alpha virt. eigenvalues --    2.09500   2.10556   2.11341   2.12088   2.12802
 Alpha virt. eigenvalues --    2.13201   2.13958   2.14852   2.14935   2.15921
 Alpha virt. eigenvalues --    2.16544   2.18206   2.19180   2.20906   2.22101
 Alpha virt. eigenvalues --    2.23420   2.24074   2.25156   2.25793   2.25839
 Alpha virt. eigenvalues --    2.27283   2.28330   2.29911   2.32968   2.35857
 Alpha virt. eigenvalues --    2.36835   2.37237   2.37637   2.37847   2.39267
 Alpha virt. eigenvalues --    2.40030   2.41792   2.44422   2.47270   2.47496
 Alpha virt. eigenvalues --    2.47584   2.47867   2.48263   2.48635   2.49059
 Alpha virt. eigenvalues --    2.49801   2.50178   2.51228   2.52594   2.54421
 Alpha virt. eigenvalues --    2.54837   2.55390   2.55848   2.56076   2.57422
 Alpha virt. eigenvalues --    2.58368   2.60245   2.60798   2.61565   2.62445
 Alpha virt. eigenvalues --    2.63311   2.64104   2.64425   2.64881   2.65179
 Alpha virt. eigenvalues --    2.65865   2.66139   2.66709   2.67256   2.68103
 Alpha virt. eigenvalues --    2.68692   2.69989   2.71116   2.71759   2.72072
 Alpha virt. eigenvalues --    2.73200   2.77763   2.78473   2.79734   2.79890
 Alpha virt. eigenvalues --    2.80550   2.80778   2.81564   2.82919   2.83813
 Alpha virt. eigenvalues --    2.85142   2.85456   2.88142   2.89408   2.90048
 Alpha virt. eigenvalues --    2.91306   2.91753   2.95596   2.97927   2.98778
 Alpha virt. eigenvalues --    3.01574   3.03206   3.04324   3.05864   3.10570
 Alpha virt. eigenvalues --    3.10834   3.15206   3.16984   3.27362   3.27983
 Alpha virt. eigenvalues --    3.28481   3.36728   3.37026   3.37653   3.37991
 Alpha virt. eigenvalues --    3.38456   3.38746   3.39810   3.42426   3.43987
 Alpha virt. eigenvalues --    3.45374   3.45951   3.49178   3.53497   3.56680
 Alpha virt. eigenvalues --    3.57201   3.57738   3.58701   3.62063   3.63903
 Alpha virt. eigenvalues --    3.67828   3.90061   3.92968   3.99120   4.06669
 Alpha virt. eigenvalues --    4.17900   4.43102   4.44430   4.46099   4.46923
 Alpha virt. eigenvalues --    4.48032   4.49520   4.51238   4.53024   4.54385
 Alpha virt. eigenvalues --    4.55486   4.56766   4.57083   4.58521   4.59600
 Alpha virt. eigenvalues --    4.60762   4.63040   4.65600   4.69061   4.69968
 Alpha virt. eigenvalues --    4.79612   4.88998   4.90566   4.97553   9.25173
 Alpha virt. eigenvalues --   83.80890
          Condensed to atoms (all electrons):
               1          2          3          4          5          6
     1  C   21.970858  -3.418114   0.919029  -0.200936  -0.102789 -15.566937
     2  C   -3.418114   8.308831   0.269260   0.430695  -1.532734   1.761358
     3  C    0.919029   0.269260   6.483872  -0.990676   1.378934  -2.379801
     4  C   -0.200936   0.430695  -0.990676  16.075189  -9.820772   0.576496
     5  C   -0.102789  -1.532734   1.378934  -9.820772  24.989649  -6.281602
     6  C  -15.566937   1.761358  -2.379801   0.576496  -6.281602  34.385765
     7  S    3.317295   0.266321  -0.378611   1.671406  -5.063525  -9.229309
     8  C   -0.537894  -0.026038   0.106652   0.387414   0.744419   2.192220
     9  C   -0.408972   0.130006  -0.022980  -0.281104   0.023731   4.208596
    10  S    1.614681  -0.406022   0.463051  -0.781982   1.318622  -3.481526
    11  C   -0.687466  -0.004170  -0.031110  -0.706026   1.016162  -1.514975
    12  C   -0.018812  -0.000329  -0.000434  -0.065190  -0.089825   0.519482
    13  C    0.010710   0.007559   0.007921  -0.000119   0.118344  -0.515625
    14  C   -0.345360   0.033081  -0.033805  -0.601209  -0.578317  -0.536433
    15  H    0.000267   0.000024  -0.000004  -0.000001  -0.000197   0.001191
    16  H    0.001523  -0.000602   0.000041   0.000111  -0.002883  -0.009017
    17  H    0.001832  -0.000118   0.000315   0.000177  -0.002895   0.006131
    18  H   -0.000015   0.000011  -0.000005   0.000098   0.000251  -0.000436
    19  H    0.255182  -0.004174   0.003806   0.004658  -0.003566  -0.015187
    20  H    0.010224   0.007501   0.034206   0.239010  -0.004406  -0.005318
    21  H   -0.014572   0.289564   0.024324  -0.003452   0.011328   0.026468
    22  H   -0.026271   0.033292   0.268823   0.017865   0.006630   0.033602
    23  C   -3.028510   0.401530  -0.263840   0.265805  -0.847956   4.416287
    24  H    0.036458  -0.004671   0.003170  -0.038971   0.007555  -0.058206
    25  C    2.820430  -0.349237   0.235831  -1.070248  -0.054624  -1.050312
    26  H    0.005997  -0.000370   0.000053   0.000512   0.007189  -0.021092
    27  C   -0.102741   0.017312  -0.007269  -0.093049  -0.218767   0.504470
    28  H    0.001459   0.000026   0.000055  -0.001024  -0.001930   0.000463
    29  C   -0.057446   0.004736  -0.002907   0.030698   0.048161   0.077747
    30  H    0.000432  -0.000040  -0.000097  -0.004284   0.001122   0.002419
    31  H    0.000006   0.000003  -0.000008   0.000034   0.000059   0.000017
    32  H   -0.001040  -0.000103   0.000032   0.002227   0.000520  -0.001208
    33  H   -0.001382  -0.000056  -0.000004   0.001312   0.006065  -0.003607
    34  C   -0.674291   0.016059  -0.027477   0.805101   1.636645  -2.512428
    35  C    0.496410  -0.020595   0.019010  -0.032970   0.212847  -1.359365
    36  C   -0.329078  -0.048917  -0.003003   0.138778  -0.305511   1.770090
    37  C    0.110918   0.005340   0.001197   0.002887  -0.008174  -0.303556
    38  H    0.000477   0.000165  -0.000020   0.000073   0.000439  -0.001007
    39  C   -0.009266   0.015655  -0.011943  -0.120929  -0.419828   0.634020
    40  H   -0.002250  -0.000083   0.000086  -0.001346   0.000099  -0.004994
    41  C   -0.016764  -0.004180   0.000346   0.014373   0.018406   0.040173
    42  H    0.000000   0.000001   0.000000   0.000000   0.000026  -0.000290
    43  H   -0.000026   0.000000  -0.000003   0.000037   0.000197  -0.000201
    44  H    0.000010   0.000000   0.000000  -0.000004  -0.000053  -0.000006
    45  Br  -0.158113  -0.029833  -0.003971   0.072832  -0.071783   0.328963
    46  Cl  -0.000163   0.001550   0.000138  -0.001394   0.000042   0.013308
               7          8          9         10         11         12
     1  C    3.317295  -0.537894  -0.408972   1.614681  -0.687466  -0.018812
     2  C    0.266321  -0.026038   0.130006  -0.406022  -0.004170  -0.000329
     3  C   -0.378611   0.106652  -0.022980   0.463051  -0.031110  -0.000434
     4  C    1.671406   0.387414  -0.281104  -0.781982  -0.706026  -0.065190
     5  C   -5.063525   0.744419   0.023731   1.318622   1.016162  -0.089825
     6  C   -9.229309   2.192220   4.208596  -3.481526  -1.514975   0.519482
     7  S   39.429319  -4.707429  -9.049110  -2.564048   2.163089  -0.987649
     8  C   -4.707429  23.946293  -4.085897  -2.182047  -1.566561  -0.072605
     9  C   -9.049110  -4.085897  30.369135  -0.021798 -13.145618   1.760655
    10  S   -2.564048  -2.182047  -0.021798  21.099285   0.548680   0.055145
    11  C    2.163089  -1.566561 -13.145618   0.548680  17.517001  -1.248927
    12  C   -0.987649  -0.072605   1.760655   0.055145  -1.248927   6.815512
    13  C    1.167533  -0.328377  -1.689545  -0.039025   0.003990  -0.091710
    14  C    3.268230  -8.743499  -2.366865   0.267005   3.854004  -0.904388
    15  H   -0.005657   0.057151   0.027871   0.000816  -0.020756   0.058619
    16  H    0.063618  -0.044697  -0.021216  -0.002457  -0.025039   0.015125
    17  H    0.003281   0.044442  -0.044227   0.021348   0.278819  -0.000600
    18  H    0.003566   0.009365   0.002246  -0.005219   0.044590   0.238311
    19  H    0.088536  -0.009517   0.001045  -0.000641   0.001279  -0.000096
    20  H   -0.000411   0.001949  -0.001808   0.043596  -0.001322  -0.000035
    21  H   -0.006176   0.000422  -0.000098   0.001710   0.000017   0.000000
    22  H    0.001638   0.000177   0.000656  -0.006412   0.000035   0.000004
    23  C   -1.582765   1.940360  -0.025550  -1.871152  -0.071752   0.021631
    24  H    0.066111   0.007020  -0.053477   0.054169   0.016601  -0.000937
    25  C   -3.459425  -2.779745   3.791573   2.431428  -0.584357   0.315637
    26  H    0.001243   0.006701  -0.018879   0.000168   0.000402  -0.000499
    27  C   -0.423353   0.062721   0.216758  -0.123509  -0.032001   0.025854
    28  H    0.002672   0.000233  -0.000086   0.000619   0.000025   0.000008
    29  C   -0.217300   0.036765   0.040233  -0.052581  -0.012059   0.002498
    30  H    0.001551   0.000411   0.000107  -0.001094  -0.000226   0.000013
    31  H   -0.000342   0.000052  -0.000065   0.000120  -0.000030  -0.000004
    32  H   -0.001548  -0.000189   0.000097   0.000273   0.000005   0.000002
    33  H   -0.006673   0.001843  -0.000289  -0.001720  -0.000306  -0.000157
    34  C    2.922990   0.325407  -2.410498   0.138344   0.680351  -0.879316
    35  C    2.535581  -0.608993  -0.998445   0.501713  -0.060091  -0.273927
    36  C   -4.029460   2.861198  -1.295344  -0.658612   1.273844   0.340722
    37  C    0.929482  -0.194767  -0.304037  -0.006150  -0.151752   0.060038
    38  H    0.017155  -0.001929  -0.002346  -0.001325   0.000601   0.000629
    39  C   -0.137081  -1.110585   2.305076  -0.502902  -1.352675   0.326957
    40  H   -0.014001  -0.053258   0.067731   0.017853  -0.007661  -0.002182
    41  C   -0.135517   0.379675  -0.360126  -0.043556   0.141435   0.257430
    42  H    0.001128  -0.006766  -0.000244  -0.000016   0.001283  -0.002277
    43  H   -0.001522  -0.002419  -0.005742  -0.000831   0.005778   0.012988
    44  H    0.000137  -0.000223  -0.002128   0.000050  -0.001155  -0.003604
    45  Br  -0.166113   0.007838   0.023584  -0.038634  -0.004847   0.002709
    46  Cl  -0.028155   0.001082   0.009085   0.004858   0.000416   0.000362
              13         14         15         16         17         18
     1  C    0.010710  -0.345360   0.000267   0.001523   0.001832  -0.000015
     2  C    0.007559   0.033081   0.000024  -0.000602  -0.000118   0.000011
     3  C    0.007921  -0.033805  -0.000004   0.000041   0.000315  -0.000005
     4  C   -0.000119  -0.601209  -0.000001   0.000111   0.000177   0.000098
     5  C    0.118344  -0.578317  -0.000197  -0.002883  -0.002895   0.000251
     6  C   -0.515625  -0.536433   0.001191  -0.009017   0.006131  -0.000436
     7  S    1.167533   3.268230  -0.005657   0.063618   0.003281   0.003566
     8  C   -0.328377  -8.743499   0.057151  -0.044697   0.044442   0.009365
     9  C   -1.689545  -2.366865   0.027871  -0.021216  -0.044227   0.002246
    10  S   -0.039025   0.267005   0.000816  -0.002457   0.021348  -0.005219
    11  C    0.003990   3.854004  -0.020756  -0.025039   0.278819   0.044590
    12  C   -0.091710  -0.904388   0.058619   0.015125  -0.000600   0.238311
    13  C    7.510629  -0.270736   0.162333   0.081675   0.036105   0.026068
    14  C   -0.270736  13.370341   0.041230   0.262425  -0.022490   0.007609
    15  H    0.162333   0.041230   0.491133  -0.003982  -0.000128  -0.003639
    16  H    0.081675   0.262425  -0.003982   0.487638   0.000010  -0.000129
    17  H    0.036105  -0.022490  -0.000128   0.000010   0.477880  -0.003719
    18  H    0.026068   0.007609  -0.003639  -0.000129  -0.003719   0.484031
    19  H    0.000175   0.002045   0.000000   0.000001   0.000000   0.000000
    20  H   -0.000041   0.000765   0.000000   0.000000   0.000000   0.000000
    21  H    0.000002   0.000013   0.000000   0.000000   0.000000   0.000000
    22  H   -0.000004   0.000064   0.000000   0.000000   0.000000   0.000000
    23  C    0.082479  -0.237686   0.000016  -0.001867  -0.000967   0.000205
    24  H    0.002228   0.014340   0.000000   0.000000   0.000000   0.000000
    25  C   -0.549251   0.323955  -0.000048  -0.016936   0.001076  -0.000264
    26  H    0.003085   0.005865   0.000000   0.000003   0.000000   0.000000
    27  C   -0.024140  -0.028187   0.000011  -0.000023  -0.000002  -0.000010
    28  H    0.000004   0.000214   0.000000   0.000000   0.000000   0.000000
    29  C   -0.000821  -0.021292  -0.000001  -0.000003  -0.000036   0.000001
    30  H   -0.000004  -0.000024   0.000000   0.000000   0.000000   0.000000
    31  H    0.000002  -0.000018   0.000000   0.000000   0.000000   0.000000
    32  H    0.000001  -0.000015   0.000000   0.000000   0.000000   0.000000
    33  H    0.000066  -0.001431   0.000000   0.000000   0.000000   0.000000
    34  C    0.444079   0.079866  -0.007072  -0.005819  -0.001714   0.003808
    35  C    0.280960   0.517939  -0.000918   0.004265   0.000377  -0.000079
    36  C   -0.611766  -1.151828   0.005249   0.005090   0.004594  -0.008405
    37  C    0.347140  -0.171422  -0.002797   0.019504   0.000850  -0.000964
    38  H   -0.004467   0.001351   0.000001  -0.000102   0.000000   0.000000
    39  C    0.190053   0.157282  -0.011406   0.002957   0.000426   0.009941
    40  H   -0.003047   0.016684   0.000000   0.000000  -0.000003   0.000001
    41  C   -0.332124   0.010000   0.019651  -0.006417  -0.003027  -0.003000
    42  H    0.002691   0.006507  -0.000014  -0.000046   0.000000   0.000000
    43  H   -0.008314   0.002316   0.000005   0.000000  -0.000040  -0.000048
    44  H    0.018294  -0.009145  -0.000090   0.000005   0.000000  -0.000005
    45  Br  -0.004517  -0.012635  -0.000005   0.000149   0.000058   0.000000
    46  Cl   0.000239   0.003968   0.000000  -0.000028   0.000000   0.000000
              19         20         21         22         23         24
     1  C    0.255182   0.010224  -0.014572  -0.026271  -3.028510   0.036458
     2  C   -0.004174   0.007501   0.289564   0.033292   0.401530  -0.004671
     3  C    0.003806   0.034206   0.024324   0.268823  -0.263840   0.003170
     4  C    0.004658   0.239010  -0.003452   0.017865   0.265805  -0.038971
     5  C   -0.003566  -0.004406   0.011328   0.006630  -0.847956   0.007555
     6  C   -0.015187  -0.005318   0.026468   0.033602   4.416287  -0.058206
     7  S    0.088536  -0.000411  -0.006176   0.001638  -1.582765   0.066111
     8  C   -0.009517   0.001949   0.000422   0.000177   1.940360   0.007020
     9  C    0.001045  -0.001808  -0.000098   0.000656  -0.025550  -0.053477
    10  S   -0.000641   0.043596   0.001710  -0.006412  -1.871152   0.054169
    11  C    0.001279  -0.001322   0.000017   0.000035  -0.071752   0.016601
    12  C   -0.000096  -0.000035   0.000000   0.000004   0.021631  -0.000937
    13  C    0.000175  -0.000041   0.000002  -0.000004   0.082479   0.002228
    14  C    0.002045   0.000765   0.000013   0.000064  -0.237686   0.014340
    15  H    0.000000   0.000000   0.000000   0.000000   0.000016   0.000000
    16  H    0.000001   0.000000   0.000000   0.000000  -0.001867   0.000000
    17  H    0.000000   0.000000   0.000000   0.000000  -0.000967   0.000000
    18  H    0.000000   0.000000   0.000000   0.000000   0.000205   0.000000
    19  H    0.477244   0.000009  -0.003622  -0.000117  -0.000339  -0.000001
    20  H    0.000009   0.477938  -0.000118  -0.003821  -0.001834   0.000001
    21  H   -0.003622  -0.000118   0.478279  -0.003548   0.000443   0.000000
    22  H   -0.000117  -0.003821  -0.003548   0.478542   0.000158   0.000000
    23  C   -0.000339  -0.001834   0.000443   0.000158  25.442697   0.095287
    24  H   -0.000001   0.000001   0.000000   0.000000   0.095287   0.523262
    25  C   -0.005458   0.001781  -0.000326  -0.000051 -17.780810   0.330254
    26  H    0.000002   0.000000   0.000000   0.000000  -0.027422   0.003204
    27  C   -0.000493   0.000135  -0.000004   0.000003  -1.007922  -0.129353
    28  H    0.000000   0.000000   0.000000   0.000000  -0.136224   0.003885
    29  C    0.000029  -0.000182   0.000000   0.000005   0.798058   0.002945
    30  H    0.000000   0.000000   0.000000   0.000000  -0.007438   0.003825
    31  H    0.000000   0.000000   0.000000   0.000000   0.036872   0.000092
    32  H    0.000000   0.000000   0.000000   0.000000   0.003701  -0.000526
    33  H    0.000000   0.000000   0.000000   0.000000   0.163146  -0.002618
    34  C    0.003077  -0.000216   0.000031  -0.000028   0.804884  -0.031344
    35  C   -0.000425   0.000101   0.000016  -0.000002  -2.091369   0.073876
    36  C   -0.000114  -0.000366  -0.000043   0.000021   0.898429  -0.086490
    37  C    0.000010  -0.000002   0.000000   0.000000  -1.027139   0.014276
    38  H    0.000000   0.000000   0.000000   0.000000   0.028020  -0.000009
    39  C    0.000019  -0.000051   0.000000   0.000003   0.888876  -0.024478
    40  H    0.000000   0.000000   0.000000   0.000000   0.000690  -0.000654
    41  C   -0.000008   0.000000   0.000000   0.000000  -0.017876  -0.005785
    42  H    0.000000   0.000000   0.000000   0.000000   0.001148   0.000000
    43  H    0.000000   0.000000   0.000000   0.000000   0.003962  -0.000001
    44  H    0.000000   0.000000   0.000000   0.000000  -0.000040   0.000000
    45  Br   0.003304   0.000617   0.000151  -0.000035   0.257744  -0.040103
    46  Cl  -0.000009   0.000000   0.000000   0.000000   0.092031  -0.001178
              25         26         27         28         29         30
     1  C    2.820430   0.005997  -0.102741   0.001459  -0.057446   0.000432
     2  C   -0.349237  -0.000370   0.017312   0.000026   0.004736  -0.000040
     3  C    0.235831   0.000053  -0.007269   0.000055  -0.002907  -0.000097
     4  C   -1.070248   0.000512  -0.093049  -0.001024   0.030698  -0.004284
     5  C   -0.054624   0.007189  -0.218767  -0.001930   0.048161   0.001122
     6  C   -1.050312  -0.021092   0.504470   0.000463   0.077747   0.002419
     7  S   -3.459425   0.001243  -0.423353   0.002672  -0.217300   0.001551
     8  C   -2.779745   0.006701   0.062721   0.000233   0.036765   0.000411
     9  C    3.791573  -0.018879   0.216758  -0.000086   0.040233   0.000107
    10  S    2.431428   0.000168  -0.123509   0.000619  -0.052581  -0.001094
    11  C   -0.584357   0.000402  -0.032001   0.000025  -0.012059  -0.000226
    12  C    0.315637  -0.000499   0.025854   0.000008   0.002498   0.000013
    13  C   -0.549251   0.003085  -0.024140   0.000004  -0.000821  -0.000004
    14  C    0.323955   0.005865  -0.028187   0.000214  -0.021292  -0.000024
    15  H   -0.000048   0.000000   0.000011   0.000000  -0.000001   0.000000
    16  H   -0.016936   0.000003  -0.000023   0.000000  -0.000003   0.000000
    17  H    0.001076   0.000000  -0.000002   0.000000  -0.000036   0.000000
    18  H   -0.000264   0.000000  -0.000010   0.000000   0.000001   0.000000
    19  H   -0.005458   0.000002  -0.000493   0.000000   0.000029   0.000000
    20  H    0.001781   0.000000   0.000135   0.000000  -0.000182   0.000000
    21  H   -0.000326   0.000000  -0.000004   0.000000   0.000000   0.000000
    22  H   -0.000051   0.000000   0.000003   0.000000   0.000005   0.000000
    23  C  -17.780810  -0.027422  -1.007922  -0.136224   0.798058  -0.007438
    24  H    0.330254   0.003204  -0.129353   0.003885   0.002945   0.003825
    25  C   40.480420   0.289142   0.384198   0.185920  -0.881866   0.025009
    26  H    0.289142   0.439099  -0.035222   0.000118   0.005373  -0.000004
    27  C    0.384198  -0.035222   8.030842   0.404869  -0.525717  -0.070272
    28  H    0.185920   0.000118   0.404869   0.467562  -0.005609   0.003520
    29  C   -0.881866   0.005373  -0.525717  -0.005609   5.977279   0.422411
    30  H    0.025009  -0.000004  -0.070272   0.003520   0.422411   0.527153
    31  H   -0.017329   0.000002  -0.126599  -0.002585   0.477323  -0.023647
    32  H   -0.013205   0.000004  -0.077904  -0.003469   0.434558  -0.028397
    33  H   -0.311268   0.000253   0.312192  -0.023162  -0.004892  -0.003997
    34  C  -17.540197  -0.011141  -1.194527  -0.122144  -0.021009  -0.030376
    35  C    2.498283   0.150449  -1.042065   0.018535  -0.155083   0.000582
    36  C   -3.674361  -0.084354   1.335298   0.003555   0.302675   0.011084
    37  C   -0.700320   0.029389  -0.103147   0.002040  -0.033798  -0.000091
    38  H   -0.041148   0.002879  -0.002703  -0.000002   0.000036   0.000000
    39  C    3.143702  -0.013025   0.383147   0.000675   0.052659   0.004545
    40  H    0.088315  -0.000021  -0.003934   0.000011  -0.003756   0.000025
    41  C   -0.803480   0.003604   0.034255  -0.000249   0.008797  -0.000015
    42  H   -0.004369  -0.000009  -0.000024   0.000000  -0.000007   0.000000
    43  H   -0.002058   0.000001  -0.000409   0.000000   0.000154   0.000000
    44  H    0.003307   0.000000   0.000052   0.000000  -0.000001   0.000000
    45  Br  -0.096189  -0.005451  -0.216361  -0.012613  -0.058584  -0.000492
    46  Cl   0.435217   0.005007  -0.081664  -0.007794   0.017550  -0.000298
              31         32         33         34         35         36
     1  C    0.000006  -0.001040  -0.001382  -0.674291   0.496410  -0.329078
     2  C    0.000003  -0.000103  -0.000056   0.016059  -0.020595  -0.048917
     3  C   -0.000008   0.000032  -0.000004  -0.027477   0.019010  -0.003003
     4  C    0.000034   0.002227   0.001312   0.805101  -0.032970   0.138778
     5  C    0.000059   0.000520   0.006065   1.636645   0.212847  -0.305511
     6  C    0.000017  -0.001208  -0.003607  -2.512428  -1.359365   1.770090
     7  S   -0.000342  -0.001548  -0.006673   2.922990   2.535581  -4.029460
     8  C    0.000052  -0.000189   0.001843   0.325407  -0.608993   2.861198
     9  C   -0.000065   0.000097  -0.000289  -2.410498  -0.998445  -1.295344
    10  S    0.000120   0.000273  -0.001720   0.138344   0.501713  -0.658612
    11  C   -0.000030   0.000005  -0.000306   0.680351  -0.060091   1.273844
    12  C   -0.000004   0.000002  -0.000157  -0.879316  -0.273927   0.340722
    13  C    0.000002   0.000001   0.000066   0.444079   0.280960  -0.611766
    14  C   -0.000018  -0.000015  -0.001431   0.079866   0.517939  -1.151828
    15  H    0.000000   0.000000   0.000000  -0.007072  -0.000918   0.005249
    16  H    0.000000   0.000000   0.000000  -0.005819   0.004265   0.005090
    17  H    0.000000   0.000000   0.000000  -0.001714   0.000377   0.004594
    18  H    0.000000   0.000000   0.000000   0.003808  -0.000079  -0.008405
    19  H    0.000000   0.000000   0.000000   0.003077  -0.000425  -0.000114
    20  H    0.000000   0.000000   0.000000  -0.000216   0.000101  -0.000366
    21  H    0.000000   0.000000   0.000000   0.000031   0.000016  -0.000043
    22  H    0.000000   0.000000   0.000000  -0.000028  -0.000002   0.000021
    23  C    0.036872   0.003701   0.163146   0.804884  -2.091369   0.898429
    24  H    0.000092  -0.000526  -0.002618  -0.031344   0.073876  -0.086490
    25  C   -0.017329  -0.013205  -0.311268 -17.540197   2.498283  -3.674361
    26  H    0.000002   0.000004   0.000253  -0.011141   0.150449  -0.084354
    27  C   -0.126599  -0.077904   0.312192  -1.194527  -1.042065   1.335298
    28  H   -0.002585  -0.003469  -0.023162  -0.122144   0.018535   0.003555
    29  C    0.477323   0.434558  -0.004892  -0.021009  -0.155083   0.302675
    30  H   -0.023647  -0.028397  -0.003997  -0.030376   0.000582   0.011084
    31  H    0.503191  -0.023637  -0.003275  -0.005650   0.000046   0.002817
    32  H   -0.023637   0.515783   0.003894   0.021501   0.000702  -0.010035
    33  H   -0.003275   0.003894   0.513653   0.276629   0.007164  -0.084350
    34  C   -0.005650   0.021501   0.276629  39.747200  -2.597560  -7.769915
    35  C    0.000046   0.000702   0.007164  -2.597560  23.072954 -14.084823
    36  C    0.002817  -0.010035  -0.084350  -7.769915 -14.084823  38.686743
    37  C   -0.000105   0.000052  -0.005567  -0.575211  -0.327128  -0.881088
    38  H    0.000000   0.000000   0.000005   0.078064   0.208363   0.029538
    39  C    0.001195  -0.001378  -0.034630  -4.068614  -0.821846  -8.655606
    40  H   -0.000011   0.000004  -0.000190   0.227992   0.100269  -0.130675
    41  C    0.000042  -0.000047  -0.002413  -1.845426   0.197765   1.821649
    42  H    0.000000   0.000000   0.000000   0.047006   0.022503  -0.002959
    43  H    0.000000   0.000000  -0.000003   0.031682   0.021822   0.080069
    44  H    0.000000   0.000000   0.000000   0.014336  -0.029855   0.004155
    45  Br  -0.000391   0.006356   0.009912   0.167312  -0.035231   0.074971
    46  Cl  -0.000077   0.000264   0.002151  -0.497547  -0.070535   0.066344
              37         38         39         40         41         42
     1  C    0.110918   0.000477  -0.009266  -0.002250  -0.016764   0.000000
     2  C    0.005340   0.000165   0.015655  -0.000083  -0.004180   0.000001
     3  C    0.001197  -0.000020  -0.011943   0.000086   0.000346   0.000000
     4  C    0.002887   0.000073  -0.120929  -0.001346   0.014373   0.000000
     5  C   -0.008174   0.000439  -0.419828   0.000099   0.018406   0.000026
     6  C   -0.303556  -0.001007   0.634020  -0.004994   0.040173  -0.000290
     7  S    0.929482   0.017155  -0.137081  -0.014001  -0.135517   0.001128
     8  C   -0.194767  -0.001929  -1.110585  -0.053258   0.379675  -0.006766
     9  C   -0.304037  -0.002346   2.305076   0.067731  -0.360126  -0.000244
    10  S   -0.006150  -0.001325  -0.502902   0.017853  -0.043556  -0.000016
    11  C   -0.151752   0.000601  -1.352675  -0.007661   0.141435   0.001283
    12  C    0.060038   0.000629   0.326957  -0.002182   0.257430  -0.002277
    13  C    0.347140  -0.004467   0.190053  -0.003047  -0.332124   0.002691
    14  C   -0.171422   0.001351   0.157282   0.016684   0.010000   0.006507
    15  H   -0.002797   0.000001  -0.011406   0.000000   0.019651  -0.000014
    16  H    0.019504  -0.000102   0.002957   0.000000  -0.006417  -0.000046
    17  H    0.000850   0.000000   0.000426  -0.000003  -0.003027   0.000000
    18  H   -0.000964   0.000000   0.009941   0.000001  -0.003000   0.000000
    19  H    0.000010   0.000000   0.000019   0.000000  -0.000008   0.000000
    20  H   -0.000002   0.000000  -0.000051   0.000000   0.000000   0.000000
    21  H    0.000000   0.000000   0.000000   0.000000   0.000000   0.000000
    22  H    0.000000   0.000000   0.000003   0.000000   0.000000   0.000000
    23  C   -1.027139   0.028020   0.888876   0.000690  -0.017876   0.001148
    24  H    0.014276  -0.000009  -0.024478  -0.000654  -0.005785   0.000000
    25  C   -0.700320  -0.041148   3.143702   0.088315  -0.803480  -0.004369
    26  H    0.029389   0.002879  -0.013025  -0.000021   0.003604  -0.000009
    27  C   -0.103147  -0.002703   0.383147  -0.003934   0.034255  -0.000024
    28  H    0.002040  -0.000002   0.000675   0.000011  -0.000249   0.000000
    29  C   -0.033798   0.000036   0.052659  -0.003756   0.008797  -0.000007
    30  H   -0.000091   0.000000   0.004545   0.000025  -0.000015   0.000000
    31  H   -0.000105   0.000000   0.001195  -0.000011   0.000042   0.000000
    32  H    0.000052   0.000000  -0.001378   0.000004  -0.000047   0.000000
    33  H   -0.005567   0.000005  -0.034630  -0.000190  -0.002413   0.000000
    34  C   -0.575211   0.078064  -4.068614   0.227992  -1.845426   0.047006
    35  C   -0.327128   0.208363  -0.821846   0.100269   0.197765   0.022503
    36  C   -0.881088   0.029538  -8.655606  -0.130675   1.821649  -0.002959
    37  C    8.782098   0.012940   0.108761  -0.012736   0.327663   0.246027
    38  H    0.012940   0.469890  -0.015769  -0.000092   0.007191  -0.003196
    39  C    0.108761  -0.015769  16.038922   0.033052  -0.935858   0.006936
    40  H   -0.012736  -0.000092   0.033052   0.503692  -0.006340   0.000012
    41  C    0.327663   0.007191  -0.935858  -0.006340   7.054400   0.012859
    42  H    0.246027  -0.003196   0.006936   0.000012   0.012859   0.468853
    43  H   -0.030366   0.000010   0.143545  -0.003988   0.077535  -0.000108
    44  H    0.096966  -0.000112   0.057520  -0.000124   0.177985  -0.003558
    45  Br  -0.011941   0.000752  -0.041509   0.003728   0.007264  -0.000044
    46  Cl   0.014391  -0.000440   0.002979   0.000116   0.007005   0.000090
              43         44         45         46
     1  C   -0.000026   0.000010  -0.158113  -0.000163
     2  C    0.000000   0.000000  -0.029833   0.001550
     3  C   -0.000003   0.000000  -0.003971   0.000138
     4  C    0.000037  -0.000004   0.072832  -0.001394
     5  C    0.000197  -0.000053  -0.071783   0.000042
     6  C   -0.000201  -0.000006   0.328963   0.013308
     7  S   -0.001522   0.000137  -0.166113  -0.028155
     8  C   -0.002419  -0.000223   0.007838   0.001082
     9  C   -0.005742  -0.002128   0.023584   0.009085
    10  S   -0.000831   0.000050  -0.038634   0.004858
    11  C    0.005778  -0.001155  -0.004847   0.000416
    12  C    0.012988  -0.003604   0.002709   0.000362
    13  C   -0.008314   0.018294  -0.004517   0.000239
    14  C    0.002316  -0.009145  -0.012635   0.003968
    15  H    0.000005  -0.000090  -0.000005   0.000000
    16  H    0.000000   0.000005   0.000149  -0.000028
    17  H   -0.000040   0.000000   0.000058   0.000000
    18  H   -0.000048  -0.000005   0.000000   0.000000
    19  H    0.000000   0.000000   0.003304  -0.000009
    20  H    0.000000   0.000000   0.000617   0.000000
    21  H    0.000000   0.000000   0.000151   0.000000
    22  H    0.000000   0.000000  -0.000035   0.000000
    23  C    0.003962  -0.000040   0.257744   0.092031
    24  H   -0.000001   0.000000  -0.040103  -0.001178
    25  C   -0.002058   0.003307  -0.096189   0.435217
    26  H    0.000001   0.000000  -0.005451   0.005007
    27  C   -0.000409   0.000052  -0.216361  -0.081664
    28  H    0.000000   0.000000  -0.012613  -0.007794
    29  C    0.000154  -0.000001  -0.058584   0.017550
    30  H    0.000000   0.000000  -0.000492  -0.000298
    31  H    0.000000   0.000000  -0.000391  -0.000077
    32  H    0.000000   0.000000   0.006356   0.000264
    33  H   -0.000003   0.000000   0.009912   0.002151
    34  C    0.031682   0.014336   0.167312  -0.497547
    35  C    0.021822  -0.029855  -0.035231  -0.070535
    36  C    0.080069   0.004155   0.074971   0.066344
    37  C   -0.030366   0.096966  -0.011941   0.014391
    38  H    0.000010  -0.000112   0.000752  -0.000440
    39  C    0.143545   0.057520  -0.041509   0.002979
    40  H   -0.003988  -0.000124   0.003728   0.000116
    41  C    0.077535   0.177985   0.007264   0.007005
    42  H   -0.000108  -0.003558  -0.000044   0.000090
    43  H    0.482570  -0.003746   0.000045   0.000011
    44  H   -0.003746   0.478200  -0.000007  -0.000011
    45  Br   0.000045  -0.000007  35.065164  -0.011644
    46  Cl   0.000011  -0.000011  -0.011644  17.864436
 Mulliken charges:
               1
     1  C    0.135008
     2  C   -0.149495
     3  C   -0.062182
     4  C    0.077895
     5  C   -0.135304
     6  C   -0.646827
     7  S    0.273298
     8  C   -0.058373
     9  C   -0.361690
    10  S    0.209720
    11  C   -0.317527
    12  C   -0.186826
    13  C   -0.030731
    14  C   -0.210313
    15  H    0.191146
    16  H    0.197126
    17  H    0.202245
    18  H    0.195832
    19  H    0.203346
    20  H    0.202097
    21  H    0.199192
    22  H    0.198774
    23  C   -0.614002
    24  H    0.220243
    25  C    0.001400
    26  H    0.257742
    27  C   -0.040749
    28  H    0.220423
    29  C   -0.685741
    30  H    0.166590
    31  H    0.181898
    32  H    0.172726
    33  H    0.193707
    34  C    0.357155
    35  C   -0.331226
    36  C    0.190191
    37  C   -0.259712
    38  H    0.216087
    39  C   -0.219520
    40  H    0.190986
    41  C   -0.097299
    42  H    0.206857
    43  H    0.197096
    44  H    0.202848
    45  Br  -0.012409
    46  Cl  -0.841701
 Sum of Mulliken charges =   0.00000
 Mulliken charges with hydrogens summed into heavy atoms:
               1
     1  C    0.338354
     2  C    0.049697
     3  C    0.136592
     4  C    0.279992
     5  C   -0.135304
     6  C   -0.646827
     7  S    0.273298
     8  C   -0.058373
     9  C   -0.361690
    10  S    0.209720
    11  C   -0.115282
    12  C    0.009006
    13  C    0.160415
    14  C   -0.013187
    23  C   -0.393759
    25  C    0.259142
    27  C    0.373380
    29  C   -0.164527
    34  C    0.357155
    35  C   -0.115139
    36  C    0.381176
    37  C   -0.052855
    39  C   -0.022424
    41  C    0.105549
    45  Br  -0.012409
    46  Cl  -0.841701
 APT charges:
               1
     1  C   -0.325139
     2  C   -0.620380
     3  C   -0.443508
     4  C   -0.888055
     5  C   -0.055520
     6  C   -1.025826
     7  S    0.540281
     8  C   -0.897311
     9  C   -0.214283
    10  S   -0.252568
    11  C   -0.880389
    12  C   -0.367184
    13  C   -0.360763
    14  C   -0.656121
    15  H    0.966700
    16  H    0.506684
    17  H    0.731999
    18  H    1.082534
    19  H    0.513656
    20  H    0.727868
    21  H    1.044112
    22  H    1.149507
    23  C   -1.081068
    24  H    0.273678
    25  C   -0.167040
    26  H    0.535213
    27  C   -0.342785
    28  H    0.616960
    29  C   -1.932206
    30  H    0.205177
    31  H    0.891317
    32  H    0.423426
    33  H    0.391022
    34  C    0.415308
    35  C   -0.683795
    36  C   -0.960503
    37  C   -0.774101
    38  H    0.506899
    39  C   -0.532970
    40  H    0.261283
    41  C   -0.118558
    42  H    0.982418
    43  H    0.740043
    44  H    1.095740
    45  Br   0.007424
    46  Cl  -1.029178
 Sum of APT charges =   0.00000
 APT charges with hydrogens summed into heavy atoms:
               1
     1  C    0.188517
     2  C    0.423731
     3  C    0.705999
     4  C   -0.160187
     5  C   -0.055520
     6  C   -1.025826
     7  S    0.540281
     8  C   -0.897311
     9  C   -0.214283
    10  S   -0.252568
    11  C   -0.148390
    12  C    0.715350
    13  C    0.605937
    14  C   -0.149436
    23  C   -0.807390
    25  C    0.368173
    27  C    0.665197
    29  C   -0.412286
    34  C    0.415308
    35  C   -0.176896
    36  C   -0.699219
    37  C    0.208317
    39  C    0.207073
    41  C    0.977183
    45  Br   0.007424
    46  Cl  -1.029178
 Electronic spatial extent (au):  <R**2>=          10955.8046
 Charge=              0.0000 electrons
 Dipole moment (field-independent basis, Debye):
    X=             -0.2760    Y=            -18.9329    Z=              6.4138  Tot=             19.9917
 Quadrupole moment (field-independent basis, Debye-Ang):
   XX=           -148.8870   YY=           -250.1043   ZZ=           -177.9869
   XY=            -39.3871   XZ=             12.1141   YZ=             23.7561
 Traceless Quadrupole moment (field-independent basis, Debye-Ang):
   XX=             43.4391   YY=            -57.7782   ZZ=             14.3392
   XY=            -39.3871   XZ=             12.1141   YZ=             23.7561
 Octapole moment (field-independent basis, Debye-Ang**2):
  XXX=            -55.9818  YYY=           -296.6016  ZZZ=             23.0026  XYY=           -103.4091
  XXY=           -129.9433  XXZ=             -5.8716  XZZ=            -24.9190  YZZ=            -25.8335
  YYZ=            151.2131  XYZ=             48.9049
 Hexadecapole moment (field-independent basis, Debye-Ang**3):
 XXXX=          -5331.9425 YYYY=          -7504.4431 ZZZZ=          -1980.8684 XXXY=           -397.1818
 XXXZ=             52.9878 YYYX=          -1008.4147 YYYZ=            470.7037 ZZZX=             70.5096
 ZZZY=             96.9840 XXYY=          -2288.1285 XXZZ=          -1299.1378 YYZZ=          -1477.2925
 XXYZ=             44.2678 YYXZ=            208.4026 ZZXY=           -157.1097
 N-N= 3.476123753977D+03 E-N=-1.803587344189D+04  KE= 4.649867882631D+03
  Exact polarizability:       0.000       0.000       0.000       0.000       0.000       0.000
 Approx polarizability:     450.642     -42.893     336.089      -0.218     -40.423     373.914
 D2PCM: PCM CHGder 2nd derivatives, FixD1E=F FixD2E=F DoIter=F DoCFld=F I1PDM=0
 Calling FoFJK, ICntrl=    100127 FMM=F ISym2X=0 I1Cent= 0 IOpClX= 0 NMat=1 NMatS=1 NMatT=0.
 ***** Axes restored to original set *****
 -------------------------------------------------------------------
 Center     Atomic                   Forces (Hartrees/Bohr)
 Number     Number              X              Y              Z
 -------------------------------------------------------------------
      1        6           0.000023665    0.000023070   -0.000006041
      2        6          -0.000006458    0.000016524   -0.000015503
      3        6           0.000005327    0.000011975   -0.000007521
      4        6          -0.000003647    0.000003505   -0.000006523
      5        6           0.000015391    0.000009454   -0.000001995
      6        6           0.000015582   -0.000013887   -0.000013423
      7       16           0.000009405    0.000010771   -0.000073234
      8        6           0.000007493    0.000017171   -0.000008428
      9        6          -0.000018975    0.000003479   -0.000008070
     10       16          -0.000025558   -0.000079293    0.000040057
     11        6          -0.000021846    0.000012622   -0.000003590
     12        6           0.000000551   -0.000024338   -0.000008569
     13        6          -0.000000887    0.000000852    0.000013504
     14        6           0.000003624    0.000043536    0.000005218
     15        1           0.000003149    0.000003469    0.000002842
     16        1           0.000005210    0.000012095    0.000007607
     17        1          -0.000004619    0.000003677   -0.000006733
     18        1           0.000005964    0.000002275    0.000008300
     19        1           0.000007505    0.000008847    0.000011489
     20        1           0.000012029   -0.000000201   -0.000001735
     21        1           0.000003717    0.000001447    0.000005370
     22        1          -0.000003965    0.000001428    0.000002957
     23        6           0.000022818   -0.000056797   -0.000014953
     24        1           0.000042753    0.000085734   -0.000067431
     25        6          -0.000026866   -0.000048613    0.000010968
     26        1           0.000022460    0.000038947    0.000016997
     27        6          -0.000002158   -0.000023411    0.000019598
     28        1           0.000008578   -0.000000315    0.000014585
     29        6           0.000032850   -0.000006430    0.000026500
     30        1          -0.000012663    0.000008961   -0.000002425
     31        1          -0.000002268    0.000000725   -0.000000078
     32        1           0.000008944    0.000000704   -0.000001786
     33        1           0.000022308   -0.000005989    0.000021531
     34        6          -0.000026340   -0.000009312    0.000014942
     35        6          -0.000056068   -0.000036258    0.000001040
     36        6          -0.000067618    0.000005850   -0.000037617
     37        6           0.000003945   -0.000000881    0.000001512
     38        1          -0.000029483   -0.000003639    0.000013300
     39        6           0.000019980   -0.000006025   -0.000004196
     40        1           0.000037562    0.000004753    0.000072710
     41        6           0.000007896   -0.000009591    0.000003706
     42        1           0.000002215    0.000004054    0.000000393
     43        1           0.000000019   -0.000002386    0.000002102
     44        1           0.000000042   -0.000008760    0.000001155
     45       35          -0.000215252    0.000050691   -0.000075981
     46       17           0.000173690   -0.000050488    0.000047448
 -------------------------------------------------------------------
 Cartesian Forces:  Max     0.000215252 RMS     0.000033999
 FormGI is forming the generalized inverse of G from B-inverse, IUseBI=4.

 GradGradGradGradGradGradGradGradGradGradGradGradGradGradGradGradGradGrad
 Berny optimization.
 Internal  Forces:  Max     0.000329092 RMS     0.000052110
 Search for a local minimum.
 Step number   1 out of a maximum of  276
 All quantities printed in internal units (Hartrees-Bohrs-Radians)
 Mixed Optimization -- En-DIIS/RFO-DIIS
 Second derivative matrix not updated -- analytic derivatives used.
 ITU=  0
     Eigenvalues ---   -0.00198   0.00062   0.00229   0.00242   0.00400
     Eigenvalues ---    0.00416   0.00651   0.00783   0.00898   0.01009
     Eigenvalues ---    0.01166   0.01346   0.01471   0.01598   0.01707
     Eigenvalues ---    0.01726   0.01728   0.01752   0.01765   0.01828
     Eigenvalues ---    0.01924   0.02006   0.02065   0.02138   0.02188
     Eigenvalues ---    0.02269   0.02313   0.02334   0.02399   0.02498
     Eigenvalues ---    0.02518   0.02535   0.02694   0.02780   0.02844
     Eigenvalues ---    0.02887   0.02894   0.02907   0.02978   0.03062
     Eigenvalues ---    0.03185   0.03676   0.03833   0.04209   0.04509
     Eigenvalues ---    0.04616   0.04749   0.06055   0.07274   0.09933
     Eigenvalues ---    0.10412   0.10818   0.10986   0.11003   0.11043
     Eigenvalues ---    0.11507   0.11785   0.11811   0.11922   0.12182
     Eigenvalues ---    0.12288   0.12319   0.12406   0.12516   0.12561
     Eigenvalues ---    0.12596   0.12848   0.13742   0.14238   0.14729
     Eigenvalues ---    0.15681   0.15985   0.16362   0.16837   0.17527
     Eigenvalues ---    0.17921   0.18681   0.19110   0.19327   0.19348
     Eigenvalues ---    0.19391   0.19494   0.20327   0.21026   0.21583
     Eigenvalues ---    0.22420   0.23197   0.23826   0.24350   0.24691
     Eigenvalues ---    0.26758   0.27040   0.27962   0.29739   0.31204
     Eigenvalues ---    0.31580   0.32602   0.34110   0.34233   0.34342
     Eigenvalues ---    0.34585   0.34885   0.34997   0.35988   0.36432
     Eigenvalues ---    0.36596   0.36637   0.36716   0.36752   0.36791
     Eigenvalues ---    0.36847   0.36917   0.36942   0.36963   0.37043
     Eigenvalues ---    0.37087   0.37345   0.37496   0.41229   0.42774
     Eigenvalues ---    0.42835   0.43302   0.44978   0.46430   0.46898
     Eigenvalues ---    0.47769   0.48092   0.48305   0.48903   0.51561
     Eigenvalues ---    0.51977   0.52896
 RFO step:  Lambda=-1.98726400D-03 EMin=-1.97708054D-03
 I=     1 Eig=   -1.98D-03 Dot1= -8.51D-05
 I=     1 Stepn= -6.00D-01 RXN=   6.00D-01 EDone=F
 Mixed    1 eigenvectors in step.  Raw Step.Grad=  8.51D-05.
 RFO eigenvector is Hessian eigenvector with negative curvature.
 Taking step of  6.00D-01 in eigenvector direction(s).  Step.Grad=  4.45D-05.
 Linear search not attempted -- first point.
 Maximum step size (   0.300) exceeded in Quadratic search.
    -- Step size not scaled.
 Iteration  1 RMS(Cart)=  0.07051076 RMS(Int)=  0.00854125
 Iteration  2 RMS(Cart)=  0.01895849 RMS(Int)=  0.00052544
 Iteration  3 RMS(Cart)=  0.00006927 RMS(Int)=  0.00052465
 Iteration  4 RMS(Cart)=  0.00000007 RMS(Int)=  0.00052465
 Variable       Old X    -DE/DX   Delta X   Delta X   Delta X     New X
                                 (Linear)    (Quad)   (Total)
    R1        2.62808   0.00001   0.00000   0.00114   0.00115   2.62923
    R2        2.63736   0.00003   0.00000   0.00008   0.00004   2.63739
    R3        2.05177  -0.00002   0.00000   0.00018   0.00018   2.05195
    R4        2.63418  -0.00001   0.00000  -0.00048  -0.00042   2.63376
    R5        2.05029   0.00000   0.00000   0.00024   0.00024   2.05052
    R6        2.63009  -0.00001   0.00000   0.00043   0.00048   2.63057
    R7        2.05070   0.00000   0.00000   0.00006   0.00006   2.05076
    R8        2.63859   0.00001   0.00000  -0.00005  -0.00006   2.63852
    R9        2.05164   0.00000   0.00000   0.00006   0.00006   2.05171
   R10        2.64047   0.00001   0.00000   0.00052   0.00060   2.64107
   R11        3.35718   0.00000   0.00000   0.00215   0.00243   3.35961
   R12        3.35501   0.00007   0.00000   0.00081   0.00066   3.35567
   R13        3.34681   0.00007   0.00000   0.00334   0.00310   3.34992
   R14        5.26510   0.00008   0.00000   0.34889   0.34748   5.61259
   R15        5.53470   0.00006   0.00000   0.23479   0.23550   5.77020
   R16        2.64749   0.00003   0.00000  -0.00064  -0.00113   2.64636
   R17        2.63865   0.00001   0.00000   0.00037   0.00038   2.63904
   R18        3.35820   0.00001   0.00000   0.00218   0.00189   3.36008
   R19        2.63768   0.00000   0.00000   0.00059   0.00059   2.63827
   R20        5.34641  -0.00007   0.00000  -0.01581  -0.01509   5.33132
   R21        2.63103  -0.00004   0.00000  -0.00011  -0.00012   2.63091
   R22        2.05180   0.00000   0.00000   0.00005   0.00005   2.05185
   R23        2.63286  -0.00002   0.00000   0.00021   0.00020   2.63306
   R24        2.05076   0.00000   0.00000   0.00008   0.00008   2.05084
   R25        2.62851   0.00000   0.00000   0.00050   0.00050   2.62901
   R26        2.05034  -0.00001   0.00000   0.00028   0.00028   2.05062
   R27        2.05158  -0.00001   0.00000   0.00011   0.00011   2.05169
   R28        2.05990  -0.00001   0.00000   0.00234   0.00300   2.06290
   R29        2.80765  -0.00014   0.00000  -0.00433  -0.00404   2.80361
   R30        2.91764   0.00007   0.00000  -0.00039  -0.00039   2.91726
   R31        3.69351  -0.00017   0.00000   0.00029   0.00029   3.69379
   R32        2.05410  -0.00002   0.00000  -0.00585  -0.00583   2.04826
   R33        2.67029   0.00010   0.00000  -0.01341  -0.01341   2.65688
   R34        4.81509  -0.00003   0.00000   0.00865   0.00865   4.82374
   R35        2.06551  -0.00001   0.00000  -0.00140  -0.00140   2.06411
   R36        2.87963   0.00002   0.00000  -0.00170  -0.00170   2.87793
   R37        2.06900  -0.00001   0.00000   0.00038   0.00038   2.06939
   R38        2.07068   0.00000   0.00000  -0.00004  -0.00004   2.07064
   R39        2.06683   0.00000   0.00000   0.00014   0.00014   2.06697
   R40        2.06719   0.00000   0.00000   0.00013   0.00013   2.06731
   R41        2.67748   0.00006   0.00000   0.00471   0.00471   2.68219
   R42        2.67829   0.00004   0.00000   0.00442   0.00442   2.68271
   R43        2.61369  -0.00001   0.00000  -0.00306  -0.00307   2.61063
   R44        2.05128  -0.00002   0.00000  -0.00049  -0.00049   2.05079
   R45        2.61065  -0.00002   0.00000  -0.00218  -0.00218   2.60847
   R46        2.05119   0.00008   0.00000  -0.00051  -0.00051   2.05068
   R47        2.64002  -0.00001   0.00000   0.00142   0.00142   2.64144
   R48        2.04924   0.00000   0.00000  -0.00023  -0.00023   2.04902
   R49        2.64513  -0.00001   0.00000   0.00053   0.00053   2.64566
   R50        2.04931   0.00000   0.00000  -0.00029  -0.00029   2.04902
   R51        2.05171   0.00000   0.00000  -0.00002  -0.00002   2.05169
    A1        2.09272   0.00002   0.00000   0.00229   0.00219   2.09491
    A2        2.09816  -0.00002   0.00000  -0.00067  -0.00063   2.09754
    A3        2.09226   0.00000   0.00000  -0.00161  -0.00156   2.09070
    A4        2.09366   0.00000   0.00000   0.00049   0.00050   2.09416
    A5        2.08857   0.00001   0.00000  -0.00031  -0.00031   2.08826
    A6        2.10093  -0.00001   0.00000  -0.00019  -0.00020   2.10073
    A7        2.09832  -0.00001   0.00000  -0.00174  -0.00170   2.09662
    A8        2.09872   0.00001   0.00000   0.00092   0.00090   2.09963
    A9        2.08600   0.00000   0.00000   0.00084   0.00082   2.08683
   A10        2.09550   0.00001   0.00000   0.00034   0.00030   2.09580
   A11        2.09728  -0.00002   0.00000   0.00000   0.00002   2.09730
   A12        2.09039   0.00001   0.00000  -0.00035  -0.00034   2.09006
   A13        2.08643   0.00001   0.00000   0.00261   0.00255   2.08898
   A14        2.06410  -0.00002   0.00000   0.00127   0.00141   2.06551
   A15        2.13229   0.00001   0.00000  -0.00396  -0.00405   2.12824
   A16        2.09893  -0.00003   0.00000  -0.00397  -0.00385   2.09507
   A17        2.05485   0.00004   0.00000   0.00473   0.00514   2.05999
   A18        2.12780  -0.00001   0.00000  -0.00090  -0.00143   2.12637
   A19        1.78982  -0.00002   0.00000   0.00028   0.00079   1.79061
   A20        2.04042   0.00000   0.00000   0.00125   0.00041   2.04083
   A21        2.13239  -0.00013   0.00000   0.00180   0.00122   2.13361
   A22        1.72679   0.00003   0.00000  -0.01562  -0.01610   1.71069
   A23        2.01427   0.00011   0.00000  -0.02908  -0.02960   1.98467
   A24        2.12594  -0.00002   0.00000  -0.00045  -0.00058   2.12536
   A25        2.05954   0.00006   0.00000   0.00451   0.00458   2.06412
   A26        2.09630  -0.00004   0.00000  -0.00377  -0.00374   2.09256
   A27        2.13328   0.00001   0.00000  -0.00463  -0.00482   2.12847
   A28        2.08599   0.00002   0.00000   0.00283   0.00291   2.08891
   A29        2.06254  -0.00002   0.00000   0.00180   0.00189   2.06443
   A30        1.78879   0.00000   0.00000  -0.00067  -0.00048   1.78832
   A31        1.55473  -0.00003   0.00000   0.02198   0.02179   1.57652
   A32        1.72939   0.00001   0.00000  -0.00120  -0.00085   1.72854
   A33        2.09627   0.00001   0.00000   0.00011   0.00008   2.09635
   A34        2.09074   0.00000   0.00000  -0.00024  -0.00023   2.09051
   A35        2.09610  -0.00001   0.00000   0.00011   0.00012   2.09623
   A36        2.09895   0.00000   0.00000  -0.00197  -0.00201   2.09694
   A37        2.08564  -0.00001   0.00000   0.00117   0.00119   2.08683
   A38        2.09852   0.00001   0.00000   0.00080   0.00083   2.09935
   A39        2.09344   0.00001   0.00000   0.00077   0.00074   2.09418
   A40        2.10145  -0.00001   0.00000  -0.00051  -0.00049   2.10096
   A41        2.08825   0.00000   0.00000  -0.00029  -0.00027   2.08798
   A42        2.09446   0.00001   0.00000   0.00192   0.00191   2.09637
   A43        2.08998  -0.00001   0.00000  -0.00087  -0.00087   2.08911
   A44        2.09870  -0.00001   0.00000  -0.00104  -0.00104   2.09766
   A45        1.93519   0.00006   0.00000  -0.01641  -0.01533   1.91987
   A46        1.91186  -0.00006   0.00000  -0.01095  -0.01088   1.90097
   A47        1.81923   0.00003   0.00000  -0.00762  -0.00819   1.81104
   A48        1.93696   0.00008   0.00000   0.02571   0.02514   1.96210
   A49        1.92242  -0.00020   0.00000  -0.00221  -0.00276   1.91966
   A50        1.93503   0.00008   0.00000   0.00904   0.00914   1.94417
   A51        2.60206   0.00003   0.00000   0.08416   0.08446   2.68652
   A52        1.75570  -0.00007   0.00000  -0.05313  -0.05221   1.70349
   A53        1.64356   0.00008   0.00000  -0.03782  -0.03863   1.60493
   A54        2.05410  -0.00033   0.00000   0.01577   0.01210   2.06620
   A55        2.16051   0.00005   0.00000   0.00896   0.00565   2.16616
   A56        2.04383   0.00028   0.00000   0.00781   0.00406   2.04789
   A57        2.05536   0.00001   0.00000  -0.20224  -0.20230   1.85307
   A58        1.89642   0.00000   0.00000  -0.00198  -0.00199   1.89444
   A59        1.96105   0.00002   0.00000  -0.00023  -0.00023   1.96082
   A60        1.87025   0.00001   0.00000  -0.00273  -0.00273   1.86751
   A61        1.95429  -0.00001   0.00000   0.00126   0.00126   1.95555
   A62        1.86601   0.00001   0.00000  -0.00184  -0.00185   1.86415
   A63        1.91155  -0.00003   0.00000   0.00524   0.00524   1.91679
   A64        1.93989  -0.00002   0.00000   0.00291   0.00291   1.94280
   A65        1.91184  -0.00001   0.00000   0.00038   0.00038   1.91222
   A66        1.94910   0.00001   0.00000  -0.00120  -0.00120   1.94790
   A67        1.88712   0.00001   0.00000  -0.00078  -0.00078   1.88633
   A68        1.89174   0.00001   0.00000  -0.00069  -0.00068   1.89105
   A69        1.88222   0.00001   0.00000  -0.00074  -0.00074   1.88148
   A70        2.05163   0.00006   0.00000  -0.00034  -0.00035   2.05129
   A71        2.14777  -0.00003   0.00000   0.00122   0.00122   2.14899
   A72        2.08370  -0.00003   0.00000  -0.00093  -0.00093   2.08277
   A73        2.09887   0.00001   0.00000   0.00034   0.00034   2.09921
   A74        2.07515   0.00002   0.00000   0.00077   0.00077   2.07592
   A75        2.10903  -0.00003   0.00000  -0.00108  -0.00108   2.10795
   A76        2.09203   0.00001   0.00000  -0.00018  -0.00019   2.09184
   A77        2.10271   0.00002   0.00000   0.00109   0.00108   2.10378
   A78        2.08841  -0.00003   0.00000  -0.00096  -0.00097   2.08744
   A79        2.08591   0.00000   0.00000  -0.00094  -0.00094   2.08497
   A80        2.09823   0.00000   0.00000   0.00127   0.00127   2.09950
   A81        2.09904  -0.00001   0.00000  -0.00033  -0.00033   2.09871
   A82        2.09283   0.00001   0.00000  -0.00054  -0.00054   2.09230
   A83        2.09598   0.00000   0.00000   0.00077   0.00077   2.09675
   A84        2.09436  -0.00001   0.00000  -0.00025  -0.00025   2.09411
   A85        2.11300   0.00001   0.00000   0.00225   0.00225   2.11525
   A86        2.08680  -0.00001   0.00000  -0.00125  -0.00125   2.08555
   A87        2.08338   0.00000   0.00000  -0.00101  -0.00101   2.08237
   A88        3.31593  -0.00012   0.00000  -0.12355  -0.12581   3.19012
   A89        3.18756   0.00022   0.00000  -0.07084  -0.06780   3.11976
    D1       -0.02343   0.00000   0.00000  -0.00215  -0.00212  -0.02555
    D2        3.12556  -0.00001   0.00000   0.00009   0.00012   3.12569
    D3        3.12813   0.00001   0.00000  -0.00292  -0.00292   3.12521
    D4       -0.00605   0.00000   0.00000  -0.00067  -0.00068  -0.00674
    D5        0.02950   0.00001   0.00000  -0.00370  -0.00378   0.02571
    D6       -3.05238   0.00002   0.00000  -0.00104  -0.00105  -3.05343
    D7       -3.12204   0.00000   0.00000  -0.00293  -0.00298  -3.12501
    D8        0.07927   0.00001   0.00000  -0.00027  -0.00024   0.07903
    D9       -0.00939  -0.00001   0.00000   0.00438   0.00441  -0.00498
   D10       -3.13310  -0.00001   0.00000   0.00260   0.00258  -3.13052
   D11        3.12474   0.00001   0.00000   0.00212   0.00215   3.12689
   D12        0.00103   0.00000   0.00000   0.00033   0.00032   0.00135
   D13        0.03628   0.00000   0.00000  -0.00086  -0.00090   0.03538
   D14       -3.11132   0.00000   0.00000  -0.00399  -0.00407  -3.11539
   D15       -3.12306   0.00001   0.00000   0.00091   0.00092  -3.12214
   D16        0.01252   0.00000   0.00000  -0.00222  -0.00225   0.01027
   D17       -0.03009   0.00001   0.00000  -0.00496  -0.00499  -0.03508
   D18        3.08317   0.00000   0.00000  -0.00824  -0.00839   3.07478
   D19        3.11749   0.00001   0.00000  -0.00184  -0.00183   3.11565
   D20       -0.05244   0.00000   0.00000  -0.00512  -0.00524  -0.05767
   D21       -0.00272  -0.00001   0.00000   0.00722   0.00731   0.00459
   D22        3.07660  -0.00002   0.00000   0.00464   0.00469   3.08129
   D23       -3.11484   0.00000   0.00000   0.01054   0.01074  -3.10409
   D24       -0.03551  -0.00001   0.00000   0.00796   0.00812  -0.02739
   D25        2.51950  -0.00001   0.00000  -0.01120  -0.01129   2.50821
   D26       -2.03400   0.00000   0.00000  -0.00756  -0.00731  -2.04131
   D27       -0.65121  -0.00002   0.00000  -0.01446  -0.01466  -0.66587
   D28        1.07847  -0.00001   0.00000  -0.01082  -0.01068   1.06780
   D29       -2.50095   0.00001   0.00000  -0.00269  -0.00279  -2.50375
   D30        1.91569   0.00000   0.00000   0.01519   0.01565   1.93134
   D31        1.49141  -0.00001   0.00000   0.03779   0.03801   1.52942
   D32        0.70140   0.00003   0.00000   0.00012   0.00008   0.70148
   D33       -1.16514   0.00001   0.00000   0.01800   0.01852  -1.14662
   D34       -1.58942   0.00000   0.00000   0.04060   0.04088  -1.54854
   D35       -0.67568  -0.00001   0.00000  -0.00075  -0.00090  -0.67658
   D36        2.52282  -0.00002   0.00000  -0.00633  -0.00634   2.51647
   D37        1.42373  -0.00002   0.00000  -0.00479  -0.00577   1.41796
   D38       -1.66096  -0.00002   0.00000  -0.01037  -0.01121  -1.67217
   D39        1.68425  -0.00012   0.00000  -0.02115  -0.02121   1.66303
   D40       -1.40044  -0.00012   0.00000  -0.02673  -0.02665  -1.42710
   D41        0.13411  -0.00001   0.00000  -0.00235  -0.00323   0.13088
   D42        2.32475   0.00005   0.00000  -0.01553  -0.01575   2.30900
   D43       -1.76925   0.00000   0.00000   0.00612   0.00516  -1.76409
   D44        0.42139   0.00006   0.00000  -0.00705  -0.00736   0.41403
   D45       -0.00980   0.00000   0.00000  -0.00715  -0.00727  -0.01707
   D46       -3.09415   0.00000   0.00000  -0.00721  -0.00713  -3.10129
   D47        3.07371   0.00000   0.00000  -0.00119  -0.00147   3.07224
   D48       -0.01064   0.00001   0.00000  -0.00125  -0.00134  -0.01198
   D49        3.06074   0.00001   0.00000   0.00428   0.00424   3.06498
   D50       -0.07031  -0.00001   0.00000   0.00355   0.00347  -0.06683
   D51       -0.02496   0.00000   0.00000  -0.00131  -0.00120  -0.02616
   D52        3.12718  -0.00001   0.00000  -0.00204  -0.00196   3.12522
   D53        0.67640   0.00002   0.00000   0.01376   0.01393   0.69033
   D54       -0.91317   0.00005   0.00000  -0.00867  -0.00841  -0.92157
   D55       -2.52170   0.00002   0.00000   0.01385   0.01384  -2.50786
   D56        2.17192   0.00005   0.00000  -0.00857  -0.00850   2.16342
   D57        0.03949  -0.00001   0.00000   0.00225   0.00226   0.04175
   D58       -3.11504   0.00000   0.00000   0.00048   0.00045  -3.11459
   D59       -3.04718  -0.00001   0.00000   0.00241   0.00261  -3.04457
   D60        0.08148   0.00000   0.00000   0.00064   0.00080   0.08228
   D61       -0.84104  -0.00008   0.00000   0.01289   0.01337  -0.82767
   D62        0.94797  -0.00008   0.00000   0.01572   0.01639   0.96436
   D63       -0.03295   0.00000   0.00000  -0.00062  -0.00056  -0.03351
   D64        3.12179   0.00001   0.00000  -0.00108  -0.00108   3.12071
   D65        3.12162  -0.00001   0.00000   0.00116   0.00125   3.12287
   D66       -0.00682   0.00000   0.00000   0.00069   0.00073  -0.00609
   D67       -0.00285   0.00000   0.00000  -0.00189  -0.00192  -0.00477
   D68       -3.13402   0.00001   0.00000   0.00052   0.00047  -3.13355
   D69        3.12549   0.00000   0.00000  -0.00142  -0.00139   3.12410
   D70       -0.00567   0.00000   0.00000   0.00099   0.00100  -0.00467
   D71        0.03173  -0.00001   0.00000   0.00291   0.00286   0.03460
   D72       -3.12046   0.00001   0.00000   0.00364   0.00363  -3.11683
   D73       -3.12021  -0.00001   0.00000   0.00052   0.00049  -3.11972
   D74        0.01079   0.00000   0.00000   0.00125   0.00125   0.01204
   D75       -0.83399   0.00001   0.00000  -0.03429  -0.03430  -0.86829
   D76       -2.97760  -0.00009   0.00000  -0.04829  -0.04839  -3.02599
   D77        1.23412  -0.00017   0.00000  -0.04939  -0.04945   1.18467
   D78        0.93488   0.00000   0.00000  -0.04454  -0.04514   0.88975
   D79        2.53438  -0.00011   0.00000  -0.12097  -0.12150   2.41288
   D80       -0.85173  -0.00007   0.00000   0.03827   0.03831  -0.81343
   D81        3.06390   0.00001   0.00000  -0.05210  -0.05252   3.01138
   D82       -1.61979  -0.00009   0.00000  -0.12853  -0.12888  -1.74867
   D83        1.27728  -0.00005   0.00000   0.03072   0.03092   1.30820
   D84       -1.06964   0.00004   0.00000  -0.02442  -0.02493  -1.09457
   D85        0.52986  -0.00007   0.00000  -0.10085  -0.10130   0.42857
   D86       -2.85625  -0.00003   0.00000   0.05839   0.05851  -2.79775
   D87       -2.96389   0.00002   0.00000   0.00990   0.01039  -2.95350
   D88       -0.79155   0.00003   0.00000   0.00991   0.01040  -0.78115
   D89        1.30885   0.00001   0.00000   0.01446   0.01494   1.32379
   D90        1.17673  -0.00007   0.00000   0.02092   0.02058   1.19732
   D91       -2.93412  -0.00006   0.00000   0.02093   0.02060  -2.91352
   D92       -0.83371  -0.00008   0.00000   0.02548   0.02514  -0.80858
   D93       -0.96564   0.00007   0.00000  -0.00059  -0.00074  -0.96638
   D94        1.20669   0.00007   0.00000  -0.00057  -0.00072   1.20597
   D95       -2.97609   0.00006   0.00000   0.00397   0.00382  -2.97228
   D96        1.47036  -0.00014   0.00000   0.05250   0.05377   1.52413
   D97       -1.44324  -0.00016   0.00000  -0.09604  -0.09528  -1.53852
   D98        3.06488   0.00023   0.00000   0.03043   0.02877   3.09365
   D99        1.50735   0.00004   0.00000   0.00559   0.00549   1.51285
   D100      -1.62058   0.00004   0.00000   0.01001   0.00991  -1.61068
   D101      -2.93104   0.00002   0.00000  -0.08455  -0.08445  -3.01548
   D102       0.22421   0.00002   0.00000  -0.08014  -0.08003   0.14418
   D103      -0.03264  -0.00001   0.00000   0.07485   0.07485   0.04221
   D104       3.12260  -0.00001   0.00000   0.07927   0.07926  -3.08132
   D105       1.03133   0.00000   0.00000   0.00267   0.00267   1.03400
   D106       3.11560  -0.00001   0.00000   0.00377   0.00377   3.11937
   D107      -1.08363   0.00000   0.00000   0.00234   0.00234  -1.08129
   D108      -3.11184   0.00001   0.00000   0.00084   0.00084  -3.11100
   D109      -1.02758   0.00000   0.00000   0.00194   0.00194  -1.02564
   D110       1.05638   0.00001   0.00000   0.00051   0.00051   1.05689
   D111      -1.04502   0.00000   0.00000   0.00274   0.00274  -1.04228
   D112       1.03924  -0.00001   0.00000   0.00384   0.00384   1.04309
   D113       3.12320   0.00000   0.00000   0.00242   0.00242   3.12561
   D114      -3.13396   0.00002   0.00000   0.00346   0.00346  -3.13049
   D115       0.02535   0.00001   0.00000   0.00174   0.00174   0.02709
   D116      -0.00550   0.00002   0.00000  -0.00076  -0.00076  -0.00626
   D117      -3.12937   0.00001   0.00000  -0.00249  -0.00248  -3.13186
   D118       3.12871  -0.00002   0.00000  -0.00289  -0.00289   3.12582
   D119      -0.00398  -0.00001   0.00000   0.00492   0.00493   0.00095
   D120       0.00101  -0.00002   0.00000   0.00160   0.00160   0.00261
   D121      -3.13168  -0.00001   0.00000   0.00941   0.00941  -3.12226
   D122       0.00554  -0.00001   0.00000  -0.00134  -0.00134   0.00420
   D123      -3.13381  -0.00001   0.00000  -0.00150  -0.00150  -3.13531
   D124       3.12906   0.00000   0.00000   0.00043   0.00043   3.12950
   D125      -0.01029   0.00000   0.00000   0.00028   0.00028  -0.01001
   D126       0.00333   0.00000   0.00000  -0.00033  -0.00033   0.00300
   D127      -3.13334   0.00001   0.00000   0.00244   0.00244  -3.13089
   D128       3.13609   0.00000   0.00000  -0.00807  -0.00806   3.12803
   D129      -0.00057   0.00000   0.00000  -0.00529  -0.00529  -0.00586
   D130      -0.00115   0.00000   0.00000   0.00266   0.00266   0.00151
   D131       3.13667   0.00000   0.00000   0.00054   0.00054   3.13721
   D132       3.13820   0.00000   0.00000   0.00282   0.00282   3.14102
   D133      -0.00717   0.00000   0.00000   0.00070   0.00070  -0.00647
   D134      -0.00334   0.00000   0.00000  -0.00183  -0.00183  -0.00517
   D135      -3.14116   0.00000   0.00000   0.00029   0.00029  -3.14087
   D136       3.13334   0.00000   0.00000  -0.00460  -0.00460   3.12874
   D137      -0.00449   0.00000   0.00000  -0.00248  -0.00248  -0.00697
         Item               Value     Threshold  Converged?
 Maximum Force            0.000329     0.000450     YES
 RMS     Force            0.000052     0.000300     YES
 Maximum Displacement     0.583105     0.001800     NO 
 RMS     Displacement     0.070828     0.001200     NO 
 Predicted change in Energy=-4.407956D-04
 GradGradGradGradGradGradGradGradGradGradGradGradGradGradGradGradGradGrad

                          Input orientation:                          
 ---------------------------------------------------------------------
 Center     Atomic      Atomic             Coordinates (Angstroms)
 Number     Number       Type             X           Y           Z
 ---------------------------------------------------------------------
      1          6           0        3.064833    1.047118   -1.829438
      2          6           0        4.379292    1.225947   -1.409894
      3          6           0        4.644008    1.639910   -0.105656
      4          6           0        3.595218    1.880846    0.777382
      5          6           0        2.276182    1.667807    0.372087
      6          6           0        2.012448    1.252506   -0.936054
      7         16           0        0.366008    0.878029   -1.485849
      8          6           0       -0.598015    2.149396   -0.713353
      9          6           0       -0.329336    2.590385    0.588352
     10         16           0        0.979372    1.890509    1.567650
     11          6           0       -1.146374    3.560254    1.172250
     12          6           0       -2.252037    4.049712    0.482167
     13          6           0       -2.524788    3.603215   -0.809223
     14          6           0       -1.688048    2.670523   -1.413722
     15          1           0       -3.381301    3.987753   -1.353329
     16          1           0       -1.884427    2.337621   -2.428301
     17          1           0       -0.924555    3.921549    2.171855
     18          1           0       -2.892301    4.789259    0.952187
     19          1           0        2.854412    0.739401   -2.849290
     20          1           0        3.799750    2.226741    1.785998
     21          1           0        5.193369    1.050193   -2.105459
     22          1           0        5.666893    1.790889    0.223899
     23          6           0        0.056950   -1.747459    0.794413
     24          1           0        0.287306   -0.835736    1.348823
     25          6           0       -0.967117   -1.466290   -0.241600
     26          1           0       -0.844655   -1.912689   -1.221681
     27          6           0       -0.395962   -2.837367    1.789461
     28          1           0       -0.438923   -3.792958    1.262132
     29          6           0        0.497002   -2.903934    3.021333
     30          1           0        0.507024   -1.948713    3.558069
     31          1           0        0.123075   -3.672743    3.703608
     32          1           0        1.527095   -3.162216    2.758687
     33          1           0       -1.421273   -2.593377    2.086762
     34          6           0       -2.144316   -0.733826   -0.008312
     35          6           0       -3.102023   -0.680542   -1.054507
     36          6           0       -2.398763   -0.039510    1.203517
     37          6           0       -4.273004    0.034022   -0.891096
     38          1           0       -2.905198   -1.221146   -1.974689
     39          6           0       -3.570503    0.674597    1.353287
     40          1           0       -1.672059   -0.052240    2.009331
     41          6           0       -4.504768    0.708367    0.311136
     42          1           0       -5.007436    0.070111   -1.687963
     43          1           0       -3.765028    1.214724    2.273135
     44          1           0       -5.423006    1.273474    0.438602
     45         35           0        1.754124   -2.217313   -0.053868
     46         17           0       -1.945160   -4.212564   -1.097973
 ---------------------------------------------------------------------
                    Distance matrix (angstroms):
                    1          2          3          4          5
     1  C    0.000000
     2  C    1.391330   0.000000
     3  C    2.411768   1.393728   0.000000
     4  C    2.787817   2.414093   1.392037   0.000000
     5  C    2.419491   2.791732   2.415701   1.396246   0.000000
     6  C    1.395648   2.413955   2.786530   2.415747   1.397592
     7  S    2.725858   4.029053   4.559241   4.068864   2.779288
     8  C    3.984610   5.109943   5.301667   4.458432   3.109843
     9  C    4.443846   5.293946   5.110695   3.992656   2.772481
    10  S    4.074391   4.568027   4.036373   2.732630   1.777831
    11  C    5.749804   6.530654   6.232919   5.045693   3.991930
    12  C    6.529027   7.451716   7.328582   6.243518   5.117652
    13  C    6.230436   7.326564   7.466004   6.552736   5.309484
    14  C    5.039657   6.236941   6.547376   5.773857   4.462026
    15  H    7.101173   8.237571   8.454268   7.592812   6.353450
    16  H    5.149680   6.442604   6.964334   6.364869   5.059792
    17  H    6.339394   6.944493   6.434425   5.151443   4.308507
    18  H    7.564952   8.435205   8.236102   7.111773   6.065740
    19  H    1.085847   2.152637   3.397219   3.873556   3.401993
    20  H    3.873369   3.398703   2.153020   1.085717   2.152396
    21  H    2.146360   1.085090   2.156102   3.399242   3.876810
    22  H    3.397073   2.155541   1.085216   2.146223   3.396178
    23  C    4.872537   5.690585   5.772823   5.067961   4.094800
    24  H    4.621811   5.348402   5.217775   4.318407   3.343257
    25  C    5.009498   6.098946   6.414957   5.749482   4.551721
    26  H    4.941044   6.097219   6.632638   6.172490   5.009957
    27  C    6.337409   7.039137   7.002769   6.262217   5.426407
    28  H    6.727588   7.452807   7.564594   6.978634   6.163110
    29  C    6.762733   7.194711   6.900887   6.126042   5.575375
    30  H    6.674026   7.053622   6.589062   5.651079   5.134162
    31  H    7.845102   8.261989   7.948183   7.173628   6.652547
    32  H    6.413581   6.690895   6.401564   5.799585   5.439312
    33  H    6.979611   7.775629   7.714600   6.848236   5.896522
    34  C    5.798576   6.954322   7.192039   6.355790   5.045131
    35  C    6.451003   7.728588   8.141610   7.400646   6.039454
    36  C    6.342748   7.373828   7.357650   6.308500   5.045921
    37  C    7.466639   8.749404   9.094443   8.252484   6.867076
    38  H    6.388066   7.705261   8.286702   7.710490   6.379664
    39  C    7.368595   8.434358   8.398722   7.289325   6.011068
    40  H    6.195391   7.067086   6.872353   5.744451   4.607356
    41  C    7.873732   9.064014   9.205519   8.197674   6.848761
    42  H    8.132410   9.461710   9.905470   9.130298   7.736119
    43  H    7.969078   8.938388   8.749361   7.540174   6.349449
    44  H    8.788553   9.975182  10.088373   9.045001   7.709568
    45  Br   3.940446   4.537219   4.819988   4.568973   3.943113
    46  Cl   7.300638   8.347058   8.868668   8.446442   7.386445
                    6          7          8          9         10
     6  C    0.000000
     7  S    1.775745   0.000000
     8  C    2.769210   1.772699   0.000000
     9  C    3.098013   2.778124   1.400391   0.000000
    10  S    2.782593   3.274933   2.785345   1.778080   0.000000
    11  C    4.443962   4.067815   2.417999   1.396113   2.731882
    12  C    5.293538   4.559257   2.788595   2.416131   4.035150
    13  C    5.111598   4.030033   2.415624   2.792678   4.567496
    14  C    3.991567   2.727156   1.396518   2.420913   4.075798
    15  H    6.062031   4.871372   3.396440   3.877789   5.652081
    16  H    4.311602   2.843076   2.152052   3.403291   4.936484
    17  H    5.040721   4.930250   3.401703   2.152618   2.848705
    18  H    6.334875   5.644317   3.873842   3.396499   4.875591
    19  H    2.152359   2.840835   4.297623   5.037834   4.934590
    20  H    3.398992   4.930982   5.058960   4.314620   2.848730
    21  H    3.395099   4.870007   6.056924   6.334752   5.652931
    22  H    3.871733   5.644106   6.344765   6.060263   4.877340
    23  C    3.977220   3.491174   4.229399   4.359882   3.831914
    24  H    3.543661   3.313389   3.734619   3.563267   2.821215
    25  C    4.092912   2.970052   3.664966   4.189534   4.281391
    26  H    4.273532   3.053456   4.101190   4.880517   5.056852
    27  C    5.473201   5.011230   5.583253   5.559460   4.928850
    28  H    6.024778   5.478817   6.264138   6.419740   5.865723
    29  C    5.935780   5.885159   6.378330   6.065458   5.033147
    30  H    5.719375   5.783724   6.021683   5.488364   4.350232
    31  H    7.025260   6.906447   7.343488   7.009727   6.020411
    32  H    5.777235   5.973926   6.692113   6.422547   5.220020
    33  H    5.976510   5.292314   5.568869   5.505357   5.112515
    34  C    4.699458   3.329101   3.346804   3.834128   4.373581
    35  C    5.468868   3.826544   3.794073   4.591921   5.490336
    36  C    5.070094   3.964660   3.421753   3.402544   3.907603
    37  C    6.402627   4.752527   4.244048   4.927096   6.089288
    38  H    5.601871   3.917434   4.274881   5.266119   6.109046
    39  C    6.061716   4.857797   3.909183   3.841943   4.714419
    40  H    4.894205   4.151553   3.662482   3.287180   3.316540
    41  C    6.657753   5.194458   4.288223   4.588362   5.749093
    42  H    7.158366   5.437599   4.971547   5.780831   7.053704
    43  H    6.609051   5.595425   4.452269   4.066315   4.843937
    44  H    7.561488   6.113311   5.037339   5.263284   6.530385
    45  Br   3.589516   3.682197   5.003561   5.278941   4.483722
    46  Cl   6.749508   5.604113   6.514389   7.192683   7.273646
                   11         12         13         14         15
    11  C    0.000000
    12  C    1.392220   0.000000
    13  C    2.414148   1.393356   0.000000
    14  C    2.787882   2.411357   1.391211   0.000000
    15  H    3.399442   2.155950   1.085143   2.146124   0.000000
    16  H    3.873438   3.396648   2.152488   1.085707   2.473688
    17  H    1.085794   2.152599   3.398369   3.873545   4.297314
    18  H    2.146426   1.085258   2.155071   3.396586   2.489365
    19  H    6.335320   6.937765   6.426437   5.140431   7.188449
    20  H    5.159368   6.453474   6.973496   6.367973   8.032685
    21  H    7.565455   8.433682   8.232138   7.103370   9.095049
    22  H    7.102860   8.238837   8.453136   7.586218   9.443711
    23  C    5.455507   6.247888   6.153595   5.238267   7.023320
    24  H    4.627239   5.573774   5.680610   4.881345   6.635236
    25  C    5.224677   5.709741   5.333706   4.359683   6.067192
    26  H    5.981224   6.358777   5.780845   4.664120   6.423949
    27  C    6.470983   7.251613   7.264032   6.501286   8.085273
    28  H    7.387712   8.087225   7.958940   7.106131   8.719959
    29  C    6.921381   7.896695   8.133104   7.451089   9.037381
    30  H    6.226923   7.283866   7.686940   7.132629   8.630327
    31  H    7.767594   8.697997   8.961942   8.348907   9.825297
    32  H    7.406471   8.454365   8.655565   7.859197   9.598077
    33  H    6.227285   6.884441   6.928365   6.327180   7.680313
    34  C    4.563851   4.809824   4.426753   3.711192   5.062856
    35  C    5.173718   5.045706   4.329427   3.654859   4.686178
    36  C    3.811529   4.154950   4.163706   3.833971   4.870491
    37  C    5.144660   4.700630   3.975186   3.729111   4.079311
    38  H    5.988194   5.851898   4.977698   4.115971   5.267389
    39  C    3.773088   3.726742   3.787713   3.896626   4.282356
    40  H    3.745284   4.415270   4.694011   4.373898   5.527253
    41  C    4.489275   4.033440   3.681803   3.841758   3.845386
    42  H    5.938832   5.304612   4.406648   4.225599   4.254904
    43  H    3.683858   3.678840   4.091945   4.475055   4.581286
    44  H    4.904813   4.214788   3.922299   4.396904   3.840168
    45  Br   6.580010   7.457363   7.263484   6.130961   8.158678
    46  Cl   8.136871   8.417614   7.842560   6.895120   8.329039
                   16         17         18         19         20
    16  H    0.000000
    17  H    4.958994   0.000000
    18  H    4.295816   2.472354   0.000000
    19  H    5.018778   7.044043   7.992326   0.000000
    20  H    7.076898   5.033916   7.214242   4.959005   0.000000
    21  H    7.201173   7.998068   9.418485   2.473983   4.297659
    22  H    8.022189   7.195931   9.098374   4.296529   2.473124
    23  C    5.553621   5.915940   7.172981   5.223680   5.548518
    24  H    5.390110   4.977725   6.473623   5.166744   4.680507
    25  C    4.482506   5.903845   6.653071   5.125349   6.361812
    26  H    4.538963   6.749874   7.337211   4.833817   6.910247
    27  C    6.839996   6.790330   8.068343   6.698971   6.576413
    28  H    7.300190   7.783126   8.931382   6.949254   7.380891
    29  C    7.927397   7.023507   8.657596   7.300376   6.225594
    30  H    7.741339   6.199273   7.984128   7.334196   5.605060
    31  H    8.817871   7.817740   9.395121   8.358689   7.211039
    32  H    8.294066   7.518955   9.274721   6.959439   5.928907
    33  H    6.701869   6.534388   7.612785   7.331678   7.112178
    34  C    3.918886   5.283319   5.655662   5.935388   6.878693
    35  C    3.532584   6.027439   5.830054   6.380956   8.009696
    36  C    4.370971   4.336007   4.860427   6.680404   6.625462
    37  C    3.657166   5.975504   5.283589   7.425102   8.783178
    38  H    3.729954   6.896672   6.685188   6.146688   8.425379
    39  C    4.461940   4.267762   4.189425   7.677589   7.544336
    40  H    5.044711   4.046748   5.103592   6.687438   5.931637
    41  C    4.126156   5.157978   4.434488   8.009168   8.570046
    42  H    3.929744   6.811879   5.806423   7.975292   9.710097
    43  H    5.186623   3.924977   3.909457   8.383446   7.647703
    44  H    4.676867   5.500230   4.362222   8.922506   9.369281
    45  Br   6.294792   7.057959   8.467199   4.215113   5.226787
    46  Cl   6.684188   8.825939   9.280789   7.115122   9.098677
                   21         22         23         24         25
    21  H    0.000000
    22  H    2.489732   0.000000
    23  C    6.528316   6.657090   0.000000
    24  H    6.289534   6.091352   1.091638   0.000000
    25  C    6.910734   7.405133   1.483608   2.121467   0.000000
    26  H    6.783617   7.629315   2.214685   3.008099   1.083895
    27  C    7.843733   7.786524   1.543745   2.160451   2.516203
    28  H    8.155948   8.338961   2.156089   3.046324   2.820210
    29  C    7.998436   7.522950   2.547598   2.668091   3.854504
    30  H    7.939195   7.192049   2.807288   2.483498   4.104060
    31  H    9.042083   8.526053   3.489199   3.690609   4.649905
    32  H    7.405800   6.935152   2.832179   2.989532   4.254290
    33  H    8.637350   8.540149   2.137964   2.559903   2.626377
    34  C    7.837242   8.212374   2.552918   2.786573   1.405960
    35  C    8.538938   9.199792   3.812601   4.157840   2.415790
    36  C    8.353277   8.328555   3.019103   2.805363   2.484689
    37  C    9.597890  10.155361   4.976255   5.154624   3.688045
    38  H    8.412066   9.348095   4.088918   4.624539   2.611484
    39  C    9.429180   9.372892   4.397397   4.142923   3.728898
    40  H    8.079662   7.774645   2.709107   2.211164   2.750122
    41  C   10.000531  10.229474   5.203259   5.140527   4.189227
    42  H   10.256280  10.979872   5.925687   6.170651   4.558144
    43  H    9.972564   9.669151   5.056547   4.634669   4.619528
    44  H   10.919227  11.104039   6.267580   6.155075   5.274840
    45  Br   5.168562   5.608262   1.954672   2.455168   2.829210
    46  Cl   8.925818   9.784280   3.696798   4.730083   3.038414
                   26         27         28         29         30
    26  H    0.000000
    27  C    3.181718   0.000000
    28  H    3.141554   1.092280   0.000000
    29  C    4.559143   1.522934   2.181996   0.000000
    30  H    4.967328   2.175561   3.093118   1.095734   0.000000
    31  H    5.319094   2.152025   2.508206   1.093795   1.772252
    32  H    4.798943   2.177860   2.550047   1.093976   1.775428
    33  H    3.426605   1.095072   1.756138   2.156304   2.509714
    34  C    2.133331   3.273166   3.725679   4.567788   4.607020
    35  C    2.577177   4.479153   4.705959   5.874430   5.992440
    36  C    3.435933   3.490351   4.234712   4.460364   4.199116
    37  C    3.956330   5.519214   5.829438   6.833129   6.824587
    38  H    2.300237   4.803879   4.813911   6.274311   6.540950
    39  C    4.555739   4.754140   5.456569   5.668585   5.326260
    40  H    3.819071   3.071433   4.008978   3.723055   3.277744
    41  C    4.755616   5.624941   6.139822   6.738812   6.536108
    42  H    4.634400   6.466189   6.670658   7.830790   7.874375
    43  H    5.524765   5.291880   6.096063   5.973948   5.468896
    44  H    5.819749   6.632874   7.154581   7.692057   7.434974
    45  Br   2.865351   2.899172   3.003992   3.392442   3.830599
    46  Cl   2.552614   3.553654   2.831063   4.964409   5.728609
                   31         32         33         34         35
    31  H    0.000000
    32  H    1.767706   0.000000
    33  H    2.482787   3.077001   0.000000
    34  C    5.249442   5.199290   2.893105   0.000000
    35  C    6.480292   6.490600   4.043691   1.419354   0.000000
    36  C    5.080404   5.251877   2.873647   1.419630   2.450340
    37  C    7.360498   7.561614   4.889094   2.429036   1.381485
    38  H    6.886495   6.768886   4.536567   2.164038   1.085232
    39  C    6.169756   6.533130   3.979551   2.423142   2.802382
    40  H    4.381909   4.524165   2.554656   2.181392   3.438992
    41  C    7.219412   7.573327   4.854101   2.784547   2.400362
    42  H    8.330675   8.539364   5.848358   3.415407   2.143676
    43  H    6.407101   6.884761   4.475440   3.410067   3.886491
    44  H    8.116917   8.565165   5.803692   3.870245   3.381496
    45  Br   4.347093   2.975710   3.847969   4.171407   5.190868
    46  Cl   5.255871   5.294678   3.610923   3.650841   3.716907
                   36         37         38         39         40
    36  C    0.000000
    37  C    2.811688   0.000000
    38  H    3.428371   2.149538   0.000000
    39  C    1.380345   2.437437   3.887402   0.000000
    40  H    1.085172   3.896772   4.331211   2.136065   0.000000
    41  C    2.406432   1.397790   3.392143   1.400025   3.389193
    42  H    3.895876   1.084292   2.483740   3.417511   4.980933
    43  H    2.140997   3.415327   4.971597   1.084296   2.460755
    44  H    3.384533   2.151010   4.287944   2.151063   4.277185
    45  Br   4.854927   6.488123   5.137235   6.220520   4.547863
    46  Cl   4.787169   4.847179   3.261730   5.703924   5.199829
                   41         42         43         44         45
    41  C    0.000000
    42  H    2.157879   0.000000
    43  H    2.157094   4.306276   0.000000
    44  H    1.085706   2.478520   2.473429   0.000000
    45  Br   6.918566   7.322655   6.903250   7.996207   0.000000
    46  Cl   5.723000   5.297823   6.643173   6.674810   4.330806
                   46
    46  Cl   0.000000
 Stoichiometry    C22H20BrClS2
 Framework group  C1[X(C22H20BrClS2)]
 Deg. of freedom   132
 Full point group                 C1      NOp   1
 Largest Abelian subgroup         C1      NOp   1
 Largest concise Abelian subgroup C1      NOp   1
                         Standard orientation:                         
 ---------------------------------------------------------------------
 Center     Atomic      Atomic             Coordinates (Angstroms)
 Number     Number       Type             X           Y           Z
 ---------------------------------------------------------------------
      1          6           0       -3.292485   -0.443234   -1.806712
      2          6           0       -4.611900   -0.364061   -1.372345
      3          6           0       -4.933019   -0.692923   -0.056590
      4          6           0       -3.936763   -1.106514    0.823286
      5          6           0       -2.606287   -1.152635    0.402320
      6          6           0       -2.285932   -0.822360   -0.917359
      7         16           0       -0.605489   -0.774260   -1.489261
      8          6           0        0.113733   -2.186415   -0.694906
      9          6           0       -0.216356   -2.541134    0.618986
     10         16           0       -1.359102   -1.587922    1.592168
     11          6           0        0.412425   -3.633780    1.218895
     12          6           0        1.398595   -4.336121    0.531535
     13          6           0        1.733841   -3.976530   -0.772208
     14          6           0        1.078508   -2.917158   -1.391674
     15          1           0        2.496666   -4.526089   -1.314075
     16          1           0        1.320963   -2.648867   -2.415390
     17          1           0        0.139493   -3.925525    2.228519
     18          1           0        1.895312   -5.171977    1.013615
     19          1           0       -3.041004   -0.202417   -2.835219
     20          1           0       -4.189726   -1.386170    1.841414
     21          1           0       -5.387429   -0.054310   -2.065187
     22          1           0       -5.961929   -0.642853    0.284777
     23          6           0        0.216655    1.795874    0.725865
     24          1           0       -0.172968    0.955500    1.303480
     25          6           0        1.157259    1.305873   -0.311562
     26          1           0        1.108124    1.745984   -1.300862
     27          6           0        0.877431    2.803169    1.691206
     28          1           0        1.091495    3.722245    1.141161
     29          6           0        0.027980    3.062132    2.928420
     30          1           0       -0.153541    2.137465    3.487592
     31          1           0        0.547327    3.762062    3.589301
     32          1           0       -0.938959    3.502686    2.668181
     33          1           0        1.842772    2.378295    1.985793
     34          6           0        2.179807    0.371473   -0.070693
     35          6           0        3.097645    0.117469   -1.123129
     36          6           0        2.315189   -0.331786    1.155050
     37          6           0        4.116559   -0.799699   -0.952487
     38          1           0        2.993794    0.665301   -2.054162
     39          6           0        3.334763   -1.248942    1.312039
     40          1           0        1.613713   -0.165997    1.966249
     41          6           0        4.233267   -1.479310    0.263377
     42          1           0        4.821375   -0.989681   -1.754254
     43          1           0        3.436441   -1.795882    2.242746
     44          1           0        5.031361   -2.203222    0.396626
     45         35           0       -1.373360    2.556256   -0.119366
     46         17           0        2.620134    3.801710   -1.240406
 ---------------------------------------------------------------------
 Rotational constants (GHZ):           0.1639499           0.1586269           0.1015225
 Standard basis: 6-31+G(d,p) (6D, 7F)
 There are   621 symmetry adapted cartesian basis functions of A   symmetry.
 There are   621 symmetry adapted basis functions of A   symmetry.
   621 basis functions,  1099 primitive gaussians,   621 cartesian basis functions
   118 alpha electrons      118 beta electrons
       nuclear repulsion energy      3466.4330436128 Hartrees.
 NAtoms=   46 NActive=   46 NUniq=   46 SFac= 1.00D+00 NAtFMM=   60 NAOKFM=F Big=F
 Integral buffers will be    131072 words long.
 Raffenetti 2 integral format.
 Two-electron integral symmetry is turned on.
 Nuclear repulsion after empirical dispersion term =     3466.3875572427 Hartrees.
 ------------------------------------------------------------------------------
 Polarizable Continuum Model (PCM)
 =================================
 Model                : PCM.
 Atomic radii         : SMD-Coulomb.
 Polarization charges : Total charges.
 Charge compensation  : None.
 Solution method      : Matrix inversion.
 Cavity type          : VdW (van der Waals Surface) (Alpha=1.000).
 Cavity algorithm     : GePol (No added spheres)
                        Default sphere list used, NSphG=   46.
                        Lebedev-Laikov grids with approx.  5.0 points / Ang**2.
                        Smoothing algorithm: York/Karplus (Gamma=1.0000).
                        Polarization charges: spherical gaussians, with
                                              point-specific exponents (IZeta= 3).
                        Self-potential: point-specific (ISelfS= 7).
                        Self-field    : sphere-specific E.n sum rule (ISelfD= 2).
 1st derivatives      : Analytical E(r).r(x)/FMM algorithm (CHGder, D1EAlg=3).
                        Cavity 1st derivative terms included.
 Solvent              : Dichloromethane, Eps=   8.930000 Eps(inf)=   2.028346
 ------------------------------------------------------------------------------
 ------------------------------------------------------------------------------
 Atomic radii for non-electrostatic terms: SMD-CDS.
 ------------------------------------------------------------------------------
 Nuclear repulsion after PCM non-electrostatic terms =     3466.3705484238 Hartrees.
 One-electron integrals computed using PRISM.
 NBasis=   621 RedAO= T EigKep=  1.03D-06  NBF=   621
 NBsUse=   619 1.00D-06 EigRej=  7.62D-07 NBFU=   619
 Initial guess from the checkpoint file:  "/home/ansgus3642/gaussian/scratch/Gau-127781.chk"
 B after Tr=     0.000000    0.000000    0.000000
         Rot=    0.995989    0.007754   -0.000650    0.089139 Ang=  10.27 deg.
 ExpMin= 3.50D-02 ExpMax= 5.74D+05 ExpMxC= 5.74D+03 IAcc=3 IRadAn=         5 AccDes= 0.00D+00
 Harris functional with IExCor= 4639 and IRadAn=       5 diagonalized for initial guess.
 HarFok:  IExCor= 4639 AccDes= 0.00D+00 IRadAn=         5 IDoV= 1 UseB2=F ITyADJ=14
 ICtDFT=  3500011 ScaDFX=  1.000000  1.000000  1.000000  1.000000
 FoFCou: FMM=F IPFlag=           0 FMFlag=      100000 FMFlg1=           0
         NFxFlg=           0 DoJE=T BraDBF=F KetDBF=T FulRan=T
         wScrn=  0.000000 ICntrl=       500 IOpCl=  0 I1Cent=   200000004 NGrid=           0
         NMat0=    1 NMatS0=      1 NMatT0=    0 NMatD0=    1 NMtDS0=    0 NMtDT0=    0
 Petite list used in FoFCou.
 Requested convergence on RMS density matrix=1.00D-08 within 128 cycles.
 Requested convergence on MAX density matrix=1.00D-06.
 Requested convergence on             energy=1.00D-06.
 No special actions if energy rises.
 Inv3:  Mode=1 IEnd=    38406252.
 Iteration    1 A*A^-1 deviation from unit magnitude is 3.55D-15 for    372.
 Iteration    1 A*A^-1 deviation from orthogonality  is 2.68D-15 for   1094    545.
 Iteration    1 A^-1*A deviation from unit magnitude is 3.55D-15 for    372.
 Iteration    1 A^-1*A deviation from orthogonality  is 1.87D-14 for    909    865.
 Error on total polarization charges =  0.05057
 SCF Done:  E(RwB97XD) =  -4678.45879826     A.U. after   20 cycles
            NFock= 20  Conv=0.36D-08     -V/T= 2.0061
 SMD-CDS (non-electrostatic) energy       (kcal/mol) =     -10.67
 (included in total energy above)
 D1PCM: PCM CHGder 1st derivatives, ID1Alg=3 FixD1E=F DoIter=F DoCFld=F I1PDM=0.
 Calling FoFJK, ICntrl=      2127 FMM=F ISym2X=0 I1Cent= 0 IOpClX= 0 NMat=1 NMatS=1 NMatT=0.
 ***** Axes restored to original set *****
 -------------------------------------------------------------------
 Center     Atomic                   Forces (Hartrees/Bohr)
 Number     Number              X              Y              Z
 -------------------------------------------------------------------
      1        6           0.000002479    0.000068029   -0.000175124
      2        6          -0.000050706    0.000082508   -0.000066874
      3        6          -0.000030053   -0.000025496    0.000027715
      4        6           0.000057508    0.000028345    0.000051102
      5        6          -0.000116492    0.000087984    0.000063982
      6        6          -0.000049330   -0.000136152    0.000297710
      7       16           0.000011067    0.000034525   -0.000226718
      8        6           0.000060388    0.000252660   -0.000077151
      9        6           0.000025307    0.000063813    0.000088011
     10       16           0.000281673   -0.000545439    0.000059195
     11        6           0.000018194   -0.000006791   -0.000033687
     12        6           0.000046885   -0.000023897    0.000012339
     13        6           0.000099059    0.000077367    0.000026005
     14        6           0.000096889    0.000098145   -0.000144645
     15        1           0.000004622   -0.000035128    0.000015473
     16        1           0.000042370   -0.000029451    0.000012767
     17        1           0.000057183   -0.000088646   -0.000042479
     18        1           0.000025146   -0.000014342    0.000007684
     19        1           0.000042530   -0.000008819    0.000050448
     20        1           0.000013646    0.000031265   -0.000018076
     21        1          -0.000007846   -0.000026115    0.000024388
     22        1          -0.000038324   -0.000002888   -0.000005914
     23        6           0.000109735   -0.000106043    0.001068734
     24        1          -0.000017044    0.000262322   -0.000749939
     25        6           0.001419891   -0.002208072   -0.000750337
     26        1           0.000718787    0.000204305   -0.000283613
     27        6           0.000525384    0.000330410   -0.000226729
     28        1           0.000046308    0.000066308    0.000015792
     29        6          -0.000053189   -0.000072308    0.000246054
     30        1           0.000015064    0.000057088    0.000014032
     31        1           0.000016502   -0.000006852    0.000006901
     32        1           0.000054650    0.000031013    0.000031412
     33        1           0.000053557    0.000052356    0.000060451
     34        6          -0.002887089    0.001509468    0.000503527
     35        6           0.000686263   -0.000019446    0.000728556
     36        6           0.000412797   -0.000846534   -0.000727929
     37        6          -0.000273513    0.000257620    0.000202367
     38        1           0.000017196   -0.000083106   -0.000131053
     39        6          -0.000533203    0.000131457   -0.000233145
     40        1          -0.000540389   -0.000174373   -0.000006261
     41        6          -0.000099395   -0.000007036    0.000079841
     42        1           0.000000957    0.000024619    0.000041891
     43        1           0.000012249   -0.000048570   -0.000004007
     44        1          -0.000019829    0.000065772   -0.000023329
     45       35          -0.000264828    0.000190619   -0.000195330
     46       17           0.000006944    0.000507507    0.000385961
 -------------------------------------------------------------------
 Cartesian Forces:  Max     0.002887089 RMS     0.000433804

 GradGradGradGradGradGradGradGradGradGradGradGradGradGradGradGradGradGrad
 Berny optimization.
 Using GEDIIS/GDIIS optimizer.
 FormGI is forming the generalized inverse of G from B-inverse, IUseBI=4.
 Internal  Forces:  Max     0.003212828 RMS     0.000321181
 Search for a local minimum.
 Step number   2 out of a maximum of  276
 All quantities printed in internal units (Hartrees-Bohrs-Radians)
 Mixed Optimization -- En-DIIS/RFO-DIIS
 Swapping is turned off.
 Update second derivatives using D2CorX and points    1    2
 ITU=  0  0
     Eigenvalues ---   -0.00495   0.00060   0.00128   0.00240   0.00400
     Eigenvalues ---    0.00405   0.00606   0.00782   0.00859   0.01008
     Eigenvalues ---    0.01162   0.01346   0.01422   0.01545   0.01694
     Eigenvalues ---    0.01721   0.01728   0.01739   0.01752   0.01828
     Eigenvalues ---    0.01906   0.01943   0.02056   0.02131   0.02186
     Eigenvalues ---    0.02264   0.02296   0.02321   0.02371   0.02497
     Eigenvalues ---    0.02518   0.02535   0.02690   0.02780   0.02816
     Eigenvalues ---    0.02887   0.02891   0.02901   0.02978   0.03041
     Eigenvalues ---    0.03140   0.03675   0.03827   0.04207   0.04507
     Eigenvalues ---    0.04616   0.04740   0.06049   0.07273   0.09911
     Eigenvalues ---    0.10324   0.10813   0.10980   0.11002   0.11043
     Eigenvalues ---    0.11469   0.11694   0.11808   0.11836   0.12180
     Eigenvalues ---    0.12288   0.12318   0.12404   0.12501   0.12560
     Eigenvalues ---    0.12594   0.12811   0.13684   0.14127   0.14692
     Eigenvalues ---    0.15679   0.15978   0.16356   0.16830   0.17522
     Eigenvalues ---    0.17920   0.18673   0.19104   0.19299   0.19348
     Eigenvalues ---    0.19387   0.19433   0.20316   0.20962   0.21582
     Eigenvalues ---    0.22231   0.23089   0.23663   0.24340   0.24579
     Eigenvalues ---    0.26723   0.27004   0.27893   0.29726   0.31193
     Eigenvalues ---    0.31484   0.32500   0.34054   0.34169   0.34330
     Eigenvalues ---    0.34584   0.34862   0.34994   0.35338   0.36431
     Eigenvalues ---    0.36595   0.36637   0.36715   0.36752   0.36789
     Eigenvalues ---    0.36821   0.36912   0.36942   0.36963   0.37037
     Eigenvalues ---    0.37075   0.37249   0.37372   0.41226   0.42771
     Eigenvalues ---    0.42834   0.43264   0.44347   0.46426   0.46887
     Eigenvalues ---    0.47766   0.48092   0.48305   0.48775   0.51561
     Eigenvalues ---    0.51974   0.52872
 Use linear search instead of GDIIS.
 RFO step:  Lambda=-5.91268314D-03 EMin=-4.94951679D-03
 Skip linear search -- no minimum in search direction.
 Maximum step size (   0.300) exceeded in Quadratic search.
    -- Step size scaled by   0.505
 Iteration  1 RMS(Cart)=  0.07462315 RMS(Int)=  0.00321913
 Iteration  2 RMS(Cart)=  0.00369836 RMS(Int)=  0.00017557
 Iteration  3 RMS(Cart)=  0.00000797 RMS(Int)=  0.00017554
 Iteration  4 RMS(Cart)=  0.00000000 RMS(Int)=  0.00017554
 Variable       Old X    -DE/DX   Delta X   Delta X   Delta X     New X
                                 (Linear)    (Quad)   (Total)
    R1        2.62923  -0.00007   0.00000   0.00004   0.00006   2.62929
    R2        2.63739   0.00007   0.00000   0.00028   0.00026   2.63766
    R3        2.05195  -0.00005   0.00000  -0.00022  -0.00022   2.05173
    R4        2.63376   0.00000   0.00000   0.00008   0.00011   2.63388
    R5        2.05052  -0.00002   0.00000   0.00000   0.00000   2.05053
    R6        2.63057  -0.00004   0.00000   0.00001   0.00003   2.63060
    R7        2.05076  -0.00004   0.00000  -0.00017  -0.00017   2.05059
    R8        2.63852   0.00004   0.00000   0.00023   0.00022   2.63874
    R9        2.05171  -0.00001   0.00000   0.00000   0.00000   2.05171
   R10        2.64107  -0.00012   0.00000  -0.00003  -0.00012   2.64094
   R11        3.35961  -0.00030   0.00000  -0.00065  -0.00064   3.35897
   R12        3.35567  -0.00001   0.00000   0.00065   0.00057   3.35624
   R13        3.34992   0.00008   0.00000   0.00199   0.00177   3.35168
   R14        5.61259   0.00055   0.00000   0.07265   0.07230   5.68488
   R15        5.77020   0.00000   0.00000   0.00361   0.00350   5.77370
   R16        2.64636   0.00015   0.00000  -0.00127  -0.00161   2.64475
   R17        2.63904  -0.00009   0.00000  -0.00069  -0.00070   2.63834
   R18        3.36008  -0.00004   0.00000   0.00086   0.00073   3.36082
   R19        2.63827  -0.00024   0.00000  -0.00072  -0.00072   2.63755
   R20        5.33132  -0.00039   0.00000  -0.10066  -0.10017   5.23115
   R21        2.63091  -0.00010   0.00000  -0.00008  -0.00007   2.63084
   R22        2.05185  -0.00005   0.00000  -0.00031  -0.00031   2.05154
   R23        2.63306   0.00003   0.00000  -0.00033  -0.00032   2.63274
   R24        2.05084  -0.00002   0.00000  -0.00010  -0.00010   2.05075
   R25        2.62901   0.00003   0.00000   0.00050   0.00050   2.62951
   R26        2.05062  -0.00003   0.00000   0.00000   0.00000   2.05062
   R27        2.05169  -0.00001   0.00000  -0.00015  -0.00015   2.05154
   R28        2.06290  -0.00043   0.00000  -0.00073  -0.00020   2.06269
   R29        2.80361   0.00073   0.00000   0.00707   0.00730   2.81091
   R30        2.91726  -0.00042   0.00000  -0.00775  -0.00775   2.90951
   R31        3.69379  -0.00019   0.00000   0.00557   0.00557   3.69936
   R32        2.04826  -0.00042   0.00000  -0.00533  -0.00496   2.04330
   R33        2.65688   0.00321   0.00000   0.01701   0.01701   2.67389
   R34        4.82374  -0.00044   0.00000  -0.03284  -0.03284   4.79090
   R35        2.06411  -0.00007   0.00000  -0.00192  -0.00192   2.06219
   R36        2.87793   0.00025   0.00000   0.00064   0.00064   2.87857
   R37        2.06939  -0.00002   0.00000   0.00031   0.00031   2.06969
   R38        2.07064   0.00005   0.00000   0.00045   0.00045   2.07109
   R39        2.06697   0.00000   0.00000   0.00004   0.00004   2.06702
   R40        2.06731   0.00004   0.00000   0.00042   0.00042   2.06774
   R41        2.68219  -0.00052   0.00000  -0.00424  -0.00424   2.67795
   R42        2.68271  -0.00073   0.00000  -0.00589  -0.00589   2.67683
   R43        2.61063   0.00047   0.00000   0.00162   0.00162   2.61225
   R44        2.05079   0.00015   0.00000   0.00027   0.00027   2.05106
   R45        2.60847   0.00054   0.00000   0.00375   0.00375   2.61222
   R46        2.05068  -0.00036   0.00000  -0.00207  -0.00207   2.04861
   R47        2.64144  -0.00034   0.00000  -0.00062  -0.00062   2.64082
   R48        2.04902  -0.00003   0.00000  -0.00013  -0.00013   2.04889
   R49        2.64566  -0.00036   0.00000  -0.00274  -0.00274   2.64292
   R50        2.04902  -0.00003   0.00000  -0.00007  -0.00007   2.04895
   R51        2.05169   0.00005   0.00000   0.00012   0.00012   2.05181
    A1        2.09491  -0.00002   0.00000   0.00012   0.00007   2.09499
    A2        2.09754  -0.00002   0.00000  -0.00028  -0.00026   2.09728
    A3        2.09070   0.00004   0.00000   0.00016   0.00018   2.09088
    A4        2.09416   0.00000   0.00000   0.00009   0.00010   2.09425
    A5        2.08826   0.00000   0.00000   0.00008   0.00008   2.08834
    A6        2.10073   0.00000   0.00000  -0.00017  -0.00017   2.10056
    A7        2.09662   0.00003   0.00000   0.00001   0.00002   2.09664
    A8        2.09963  -0.00001   0.00000  -0.00009  -0.00009   2.09954
    A9        2.08683  -0.00002   0.00000   0.00008   0.00007   2.08690
   A10        2.09580  -0.00004   0.00000  -0.00027  -0.00031   2.09549
   A11        2.09730   0.00000   0.00000   0.00013   0.00015   2.09745
   A12        2.09006   0.00004   0.00000   0.00014   0.00016   2.09022
   A13        2.08898   0.00003   0.00000   0.00048   0.00051   2.08949
   A14        2.06551   0.00002   0.00000   0.00164   0.00180   2.06731
   A15        2.12824  -0.00005   0.00000  -0.00213  -0.00233   2.12591
   A16        2.09507   0.00001   0.00000  -0.00044  -0.00038   2.09469
   A17        2.05999  -0.00021   0.00000   0.00104   0.00128   2.06127
   A18        2.12637   0.00021   0.00000  -0.00038  -0.00068   2.12569
   A19        1.79061  -0.00023   0.00000  -0.00317  -0.00277   1.78785
   A20        2.04083   0.00001   0.00000   0.00568   0.00532   2.04615
   A21        2.13361  -0.00013   0.00000  -0.00231  -0.00245   2.13116
   A22        1.71069   0.00026   0.00000   0.00179   0.00161   1.71230
   A23        1.98467   0.00031   0.00000   0.00505   0.00453   1.98920
   A24        2.12536  -0.00013   0.00000  -0.00267  -0.00290   2.12247
   A25        2.06412   0.00011   0.00000   0.00259   0.00274   2.06686
   A26        2.09256   0.00002   0.00000  -0.00003   0.00004   2.09260
   A27        2.12847   0.00013   0.00000   0.00007  -0.00007   2.12840
   A28        2.08891   0.00004   0.00000   0.00053   0.00057   2.08947
   A29        2.06443  -0.00017   0.00000  -0.00052  -0.00042   2.06401
   A30        1.78832  -0.00013   0.00000  -0.00188  -0.00160   1.78671
   A31        1.57652  -0.00019   0.00000   0.00195   0.00166   1.57818
   A32        1.72854   0.00012   0.00000  -0.01161  -0.01146   1.71708
   A33        2.09635   0.00000   0.00000   0.00017   0.00014   2.09649
   A34        2.09051  -0.00010   0.00000  -0.00144  -0.00142   2.08909
   A35        2.09623   0.00010   0.00000   0.00128   0.00129   2.09752
   A36        2.09694   0.00001   0.00000  -0.00070  -0.00072   2.09622
   A37        2.08683  -0.00003   0.00000   0.00022   0.00023   2.08706
   A38        2.09935   0.00002   0.00000   0.00048   0.00049   2.09984
   A39        2.09418   0.00005   0.00000   0.00037   0.00035   2.09453
   A40        2.10096  -0.00002   0.00000  -0.00012  -0.00011   2.10085
   A41        2.08798  -0.00003   0.00000  -0.00023  -0.00021   2.08776
   A42        2.09637  -0.00010   0.00000  -0.00032  -0.00036   2.09602
   A43        2.08911   0.00000   0.00000  -0.00058  -0.00056   2.08855
   A44        2.09766   0.00010   0.00000   0.00088   0.00090   2.09856
   A45        1.91987   0.00032   0.00000  -0.01007  -0.00955   1.91031
   A46        1.90097  -0.00034   0.00000  -0.01026  -0.01047   1.89050
   A47        1.81104  -0.00020   0.00000  -0.01105  -0.01133   1.79971
   A48        1.96210   0.00056   0.00000   0.03783   0.03765   1.99975
   A49        1.91966  -0.00055   0.00000  -0.01216  -0.01261   1.90705
   A50        1.94417   0.00015   0.00000   0.00134   0.00140   1.94556
   A51        2.68652   0.00029   0.00000   0.07929   0.07987   2.76639
   A52        1.70349  -0.00068   0.00000  -0.02782  -0.02779   1.67570
   A53        1.60493   0.00083   0.00000  -0.00264  -0.00270   1.60223
   A54        2.06620  -0.00047   0.00000  -0.00034  -0.00127   2.06493
   A55        2.16616   0.00063   0.00000   0.00614   0.00569   2.17185
   A56        2.04789  -0.00017   0.00000  -0.00074  -0.00154   2.04635
   A57        1.85307  -0.00124   0.00000  -0.19301  -0.19328   1.65979
   A58        1.89444  -0.00008   0.00000  -0.00021  -0.00021   1.89423
   A59        1.96082   0.00017   0.00000   0.00117   0.00117   1.96199
   A60        1.86751  -0.00003   0.00000  -0.00109  -0.00109   1.86642
   A61        1.95555   0.00001   0.00000   0.00193   0.00193   1.95748
   A62        1.86415   0.00006   0.00000  -0.00244  -0.00244   1.86172
   A63        1.91679  -0.00013   0.00000   0.00032   0.00032   1.91710
   A64        1.94280  -0.00002   0.00000   0.00209   0.00209   1.94489
   A65        1.91222   0.00002   0.00000   0.00097   0.00097   1.91319
   A66        1.94790   0.00006   0.00000  -0.00002  -0.00002   1.94787
   A67        1.88633   0.00001   0.00000  -0.00071  -0.00071   1.88562
   A68        1.89105  -0.00004   0.00000  -0.00192  -0.00192   1.88914
   A69        1.88148  -0.00002   0.00000  -0.00054  -0.00054   1.88094
   A70        2.05129  -0.00039   0.00000  -0.00097  -0.00098   2.05030
   A71        2.14899   0.00077   0.00000   0.00336   0.00335   2.15234
   A72        2.08277  -0.00038   0.00000  -0.00252  -0.00253   2.08024
   A73        2.09921   0.00033   0.00000   0.00240   0.00240   2.10161
   A74        2.07592  -0.00016   0.00000   0.00254   0.00254   2.07846
   A75        2.10795  -0.00018   0.00000  -0.00489  -0.00489   2.10306
   A76        2.09184   0.00023   0.00000   0.00151   0.00151   2.09336
   A77        2.10378   0.00011   0.00000   0.00629   0.00628   2.11007
   A78        2.08744  -0.00034   0.00000  -0.00776  -0.00776   2.07968
   A79        2.08497   0.00004   0.00000   0.00112   0.00112   2.08609
   A80        2.09950   0.00002   0.00000  -0.00087  -0.00087   2.09863
   A81        2.09871  -0.00006   0.00000  -0.00025  -0.00025   2.09846
   A82        2.09230   0.00016   0.00000   0.00188   0.00188   2.09418
   A83        2.09675  -0.00011   0.00000  -0.00277  -0.00277   2.09398
   A84        2.09411  -0.00005   0.00000   0.00090   0.00090   2.09501
   A85        2.11525  -0.00038   0.00000  -0.00437  -0.00437   2.11088
   A86        2.08555   0.00019   0.00000   0.00191   0.00191   2.08746
   A87        2.08237   0.00020   0.00000   0.00246   0.00246   2.08482
   A88        3.19012  -0.00094   0.00000  -0.12127  -0.12162   3.06850
   A89        3.11976  -0.00030   0.00000  -0.10459  -0.10367   3.01609
    D1       -0.02555   0.00001   0.00000   0.00007   0.00010  -0.02546
    D2        3.12569  -0.00002   0.00000  -0.00066  -0.00064   3.12505
    D3        3.12521   0.00002   0.00000   0.00044   0.00044   3.12565
    D4       -0.00674  -0.00001   0.00000  -0.00029  -0.00029  -0.00703
    D5        0.02571   0.00001   0.00000   0.00008   0.00002   0.02573
    D6       -3.05343  -0.00002   0.00000  -0.00394  -0.00394  -3.05737
    D7       -3.12501   0.00000   0.00000  -0.00029  -0.00033  -3.12534
    D8        0.07903  -0.00003   0.00000  -0.00432  -0.00429   0.07475
    D9       -0.00498  -0.00002   0.00000  -0.00014  -0.00012  -0.00510
   D10       -3.13052  -0.00001   0.00000   0.00028   0.00027  -3.13025
   D11        3.12689   0.00001   0.00000   0.00060   0.00062   3.12752
   D12        0.00135   0.00002   0.00000   0.00102   0.00101   0.00237
   D13        0.03538   0.00000   0.00000   0.00004   0.00001   0.03540
   D14       -3.11539   0.00001   0.00000   0.00090   0.00084  -3.11454
   D15       -3.12214   0.00000   0.00000  -0.00038  -0.00038  -3.12252
   D16        0.01027   0.00001   0.00000   0.00048   0.00045   0.01072
   D17       -0.03508   0.00001   0.00000   0.00011   0.00010  -0.03498
   D18        3.07478  -0.00002   0.00000  -0.00028  -0.00041   3.07437
   D19        3.11565   0.00000   0.00000  -0.00075  -0.00073   3.11493
   D20       -0.05767  -0.00003   0.00000  -0.00114  -0.00124  -0.05891
   D21        0.00459  -0.00002   0.00000  -0.00017  -0.00012   0.00447
   D22        3.08129   0.00000   0.00000   0.00406   0.00406   3.08535
   D23       -3.10409   0.00002   0.00000   0.00016   0.00033  -3.10376
   D24       -0.02739   0.00003   0.00000   0.00440   0.00451  -0.02288
   D25        2.50821  -0.00011   0.00000  -0.00795  -0.00798   2.50023
   D26       -2.04131  -0.00003   0.00000  -0.01949  -0.01942  -2.06073
   D27       -0.66587  -0.00014   0.00000  -0.00831  -0.00845  -0.67432
   D28        1.06780  -0.00007   0.00000  -0.01984  -0.01989   1.04791
   D29       -2.50375   0.00017   0.00000   0.00942   0.00938  -2.49436
   D30        1.93134   0.00000   0.00000   0.00704   0.00712   1.93846
   D31        1.52942   0.00007   0.00000   0.00721   0.00762   1.53704
   D32        0.70148   0.00015   0.00000   0.00532   0.00534   0.70682
   D33       -1.14662  -0.00003   0.00000   0.00294   0.00308  -1.14354
   D34       -1.54854   0.00005   0.00000   0.00310   0.00358  -1.54496
   D35       -0.67658  -0.00011   0.00000  -0.01201  -0.01211  -0.68868
   D36        2.51647  -0.00008   0.00000  -0.00958  -0.00954   2.50693
   D37        1.41796  -0.00008   0.00000  -0.00628  -0.00670   1.41126
   D38       -1.67217  -0.00005   0.00000  -0.00385  -0.00414  -1.67631
   D39        1.66303  -0.00025   0.00000  -0.01397  -0.01430   1.64873
   D40       -1.42710  -0.00022   0.00000  -0.01153  -0.01174  -1.43884
   D41        0.13088  -0.00009   0.00000   0.01848   0.01855   0.14943
   D42        2.30900   0.00062   0.00000   0.02050   0.02045   2.32945
   D43       -1.76409   0.00003   0.00000   0.01932   0.01913  -1.74495
   D44        0.41403   0.00074   0.00000   0.02134   0.02103   0.43506
   D45       -0.01707   0.00010   0.00000   0.00901   0.00896  -0.00811
   D46       -3.10129   0.00009   0.00000   0.00723   0.00732  -3.09397
   D47        3.07224   0.00008   0.00000   0.00661   0.00643   3.07868
   D48       -0.01198   0.00006   0.00000   0.00483   0.00480  -0.00718
   D49        3.06498  -0.00004   0.00000  -0.00590  -0.00597   3.05900
   D50       -0.06683  -0.00004   0.00000  -0.00340  -0.00348  -0.07032
   D51       -0.02616  -0.00001   0.00000  -0.00343  -0.00336  -0.02952
   D52        3.12522  -0.00001   0.00000  -0.00093  -0.00088   3.12434
   D53        0.69033   0.00010   0.00000   0.00154   0.00168   0.69201
   D54       -0.92157   0.00029   0.00000   0.00248   0.00282  -0.91875
   D55       -2.50786   0.00011   0.00000   0.00333   0.00332  -2.50454
   D56        2.16342   0.00031   0.00000   0.00426   0.00446   2.16788
   D57        0.04175  -0.00007   0.00000  -0.00263  -0.00265   0.03910
   D58       -3.11459  -0.00002   0.00000  -0.00210  -0.00214  -3.11673
   D59       -3.04457  -0.00009   0.00000  -0.00436  -0.00423  -3.04880
   D60        0.08228  -0.00004   0.00000  -0.00383  -0.00372   0.07856
   D61       -0.82767  -0.00026   0.00000   0.01438   0.01470  -0.81297
   D62        0.96436  -0.00042   0.00000   0.01232   0.01287   0.97723
   D63       -0.03351   0.00002   0.00000  -0.00096  -0.00092  -0.03443
   D64        3.12071   0.00002   0.00000  -0.00034  -0.00033   3.12038
   D65        3.12287  -0.00002   0.00000  -0.00146  -0.00141   3.12147
   D66       -0.00609  -0.00002   0.00000  -0.00084  -0.00082  -0.00691
   D67       -0.00477   0.00003   0.00000   0.00238   0.00237  -0.00240
   D68       -3.13355  -0.00001   0.00000  -0.00008  -0.00011  -3.13366
   D69        3.12410   0.00003   0.00000   0.00175   0.00178   3.12588
   D70       -0.00467  -0.00002   0.00000  -0.00071  -0.00071  -0.00538
   D71        0.03460  -0.00004   0.00000  -0.00018  -0.00023   0.03437
   D72       -3.11683  -0.00004   0.00000  -0.00270  -0.00273  -3.11956
   D73       -3.11972   0.00001   0.00000   0.00226   0.00224  -3.11748
   D74        0.01204   0.00000   0.00000  -0.00026  -0.00027   0.01177
   D75       -0.86829  -0.00015   0.00000  -0.00419  -0.00406  -0.87235
   D76       -3.02599  -0.00083   0.00000  -0.03803  -0.03782  -3.06381
   D77        1.18467  -0.00074   0.00000  -0.02898  -0.02884   1.15582
   D78        0.88975  -0.00001   0.00000  -0.05180  -0.05191   0.83784
   D79        2.41288  -0.00066   0.00000  -0.10302  -0.10292   2.30997
   D80       -0.81343  -0.00069   0.00000  -0.03042  -0.03027  -0.84370
   D81        3.01138   0.00017   0.00000  -0.04630  -0.04643   2.96494
   D82       -1.74867  -0.00048   0.00000  -0.09752  -0.09744  -1.84611
   D83        1.30820  -0.00052   0.00000  -0.02492  -0.02479   1.28341
   D84       -1.09457   0.00036   0.00000  -0.02615  -0.02644  -1.12101
   D85        0.42857  -0.00029   0.00000  -0.07737  -0.07744   0.35112
   D86       -2.79775  -0.00033   0.00000  -0.00477  -0.00480  -2.80254
   D87       -2.95350   0.00031   0.00000   0.01946   0.01970  -2.93380
   D88       -0.78115   0.00038   0.00000   0.02259   0.02282  -0.75833
   D89        1.32379   0.00030   0.00000   0.02296   0.02320   1.34699
   D90        1.19732  -0.00023   0.00000   0.01433   0.01419   1.21151
   D91       -2.91352  -0.00016   0.00000   0.01746   0.01732  -2.89620
   D92       -0.80858  -0.00025   0.00000   0.01783   0.01769  -0.79089
   D93       -0.96638  -0.00004   0.00000   0.00093   0.00084  -0.96554
   D94        1.20597   0.00003   0.00000   0.00406   0.00397   1.20993
   D95       -2.97228  -0.00006   0.00000   0.00443   0.00434  -2.96794
   D96        1.52413   0.00053   0.00000   0.05773   0.05792   1.58204
   D97       -1.53852   0.00052   0.00000  -0.01026  -0.00983  -1.54835
   D98        3.09365   0.00033   0.00000  -0.00914  -0.00947   3.08418
   D99        1.51285  -0.00018   0.00000  -0.03219  -0.03210   1.48075
   D100      -1.61068  -0.00038   0.00000  -0.02362  -0.02352  -1.63420
   D101      -3.01548  -0.00033   0.00000  -0.06694  -0.06702  -3.08250
   D102       0.14418  -0.00053   0.00000  -0.05838  -0.05844   0.08574
   D103       0.04221  -0.00038   0.00000   0.00496   0.00493   0.04713
   D104      -3.08132  -0.00058   0.00000   0.01353   0.01351  -3.06781
   D105       1.03400  -0.00002   0.00000  -0.00011  -0.00011   1.03389
   D106       3.11937  -0.00001   0.00000   0.00095   0.00095   3.12032
   D107      -1.08129   0.00000   0.00000   0.00090   0.00090  -1.08039
   D108      -3.11100   0.00001   0.00000   0.00192   0.00192  -3.10908
   D109      -1.02564   0.00001   0.00000   0.00299   0.00299  -1.02265
   D110       1.05689   0.00003   0.00000   0.00293   0.00294   1.05982
   D111      -1.04228   0.00000   0.00000   0.00030   0.00030  -1.04198
   D112       1.04309   0.00001   0.00000   0.00136   0.00136   1.04445
   D113       3.12561   0.00002   0.00000   0.00131   0.00131   3.12693
   D114      -3.13049  -0.00008   0.00000   0.01254   0.01252  -3.11797
   D115       0.02709  -0.00012   0.00000   0.00890   0.00887   0.03597
   D116      -0.00626   0.00013   0.00000   0.00437   0.00437  -0.00189
   D117      -3.13186   0.00009   0.00000   0.00073   0.00073  -3.13113
   D118       3.12582   0.00012   0.00000  -0.01265  -0.01266   3.11316
   D119       0.00095  -0.00007   0.00000  -0.01562  -0.01563  -0.01469
   D120       0.00261  -0.00009   0.00000  -0.00395  -0.00396  -0.00135
   D121      -3.12226  -0.00027   0.00000  -0.00692  -0.00693  -3.12920
   D122       0.00420  -0.00008   0.00000  -0.00214  -0.00214   0.00205
   D123      -3.13531  -0.00005   0.00000  -0.00249  -0.00249  -3.13780
   D124       3.12950  -0.00003   0.00000   0.00164   0.00162   3.13112
   D125      -0.01001  -0.00001   0.00000   0.00129   0.00128  -0.00873
   D126       0.00300  -0.00001   0.00000   0.00135   0.00136   0.00436
   D127      -3.13089  -0.00004   0.00000  -0.00064  -0.00064  -3.13153
   D128       3.12803   0.00018   0.00000   0.00443   0.00442   3.13245
   D129      -0.00586   0.00015   0.00000   0.00243   0.00242  -0.00344
   D130       0.00151  -0.00002   0.00000  -0.00052  -0.00052   0.00099
   D131       3.13721   0.00001   0.00000  -0.00108  -0.00108   3.13613
   D132       3.14102  -0.00004   0.00000  -0.00017  -0.00018   3.14084
   D133      -0.00647  -0.00001   0.00000  -0.00073  -0.00073  -0.00720
   D134      -0.00517   0.00006   0.00000   0.00093   0.00093  -0.00423
   D135      -3.14087   0.00003   0.00000   0.00149   0.00149  -3.13939
   D136       3.12874   0.00010   0.00000   0.00291   0.00291   3.13165
   D137      -0.00697   0.00007   0.00000   0.00347   0.00346  -0.00350
         Item               Value     Threshold  Converged?
 Maximum Force            0.003213     0.000450     NO 
 RMS     Force            0.000321     0.000300     NO 
 Maximum Displacement     0.567838     0.001800     NO 
 RMS     Displacement     0.075116     0.001200     NO 
 Predicted change in Energy=-1.323578D-03
 GradGradGradGradGradGradGradGradGradGradGradGradGradGradGradGradGradGrad

                          Input orientation:                          
 ---------------------------------------------------------------------
 Center     Atomic      Atomic             Coordinates (Angstroms)
 Number     Number       Type             X           Y           Z
 ---------------------------------------------------------------------
      1          6           0        3.063514    1.056918   -1.844252
      2          6           0        4.379856    1.230324   -1.428250
      3          6           0        4.650891    1.617788   -0.117122
      4          6           0        3.606485    1.837854    0.776523
      5          6           0        2.285727    1.629974    0.373769
      6          6           0        2.015394    1.241149   -0.941076
      7         16           0        0.365174    0.880328   -1.489639
      8          6           0       -0.587760    2.145798   -0.691962
      9          6           0       -0.315353    2.552530    0.619174
     10         16           0        0.992836    1.823200    1.578167
     11          6           0       -1.125989    3.511389    1.228704
     12          6           0       -2.228338    4.026440    0.552152
     13          6           0       -2.502413    3.616924   -0.750976
     14          6           0       -1.672251    2.693887   -1.379497
     15          1           0       -3.356250    4.021111   -1.284954
     16          1           0       -1.870545    2.387594   -2.401971
     17          1           0       -0.900570    3.843634    2.237363
     18          1           0       -2.864093    4.756979    1.041849
     19          1           0        2.848540    0.769549   -2.868954
     20          1           0        3.815649    2.163993    1.790753
     21          1           0        5.190602    1.070469   -2.131501
     22          1           0        5.675176    1.764660    0.209633
     23          6           0        0.036677   -1.768334    0.763425
     24          1           0        0.283144   -0.835023    1.272957
     25          6           0       -0.998843   -1.508742   -0.272376
     26          1           0       -0.846718   -1.915160   -1.262741
     27          6           0       -0.366327   -2.807641    1.825466
     28          1           0       -0.406714   -3.789878    1.351723
     29          6           0        0.559337   -2.790907    3.035103
     30          1           0        0.565737   -1.808532    3.520954
     31          1           0        0.219769   -3.528841    3.767622
     32          1           0        1.587653   -3.043145    2.759032
     33          1           0       -1.388491   -2.566458    2.136191
     34          6           0       -2.186734   -0.772971   -0.049510
     35          6           0       -3.107596   -0.677437   -1.122398
     36          6           0       -2.475505   -0.112096    1.169658
     37          6           0       -4.274519    0.049884   -0.980367
     38          1           0       -2.889374   -1.192555   -2.052490
     39          6           0       -3.643408    0.615799    1.300061
     40          1           0       -1.785282   -0.157203    2.004392
     41          6           0       -4.540987    0.694773    0.230423
     42          1           0       -4.978806    0.118231   -1.801862
     43          1           0       -3.860574    1.129596    2.229827
     44          1           0       -5.454736    1.270609    0.341669
     45         35           0        1.718785   -2.253947   -0.112343
     46         17           0       -2.048786   -4.098274   -0.797486
 ---------------------------------------------------------------------
                    Distance matrix (angstroms):
                    1          2          3          4          5
     1  C    0.000000
     2  C    1.391360   0.000000
     3  C    2.411912   1.393788   0.000000
     4  C    2.788034   2.414170   1.392054   0.000000
     5  C    2.419289   2.791481   2.415599   1.396361   0.000000
     6  C    1.395787   2.414153   2.786862   2.416148   1.397526
     7  S    2.727265   4.030377   4.560156   4.069206   2.778989
     8  C    3.980606   5.104646   5.296480   4.454544   3.107859
     9  C    4.440953   5.290101   5.106805   3.989528   2.770732
    10  S    4.072817   4.567488   4.037024   2.733863   1.777493
    11  C    5.746252   6.525105   6.226501   5.039990   3.988790
    12  C    6.524148   7.443688   7.319380   6.235817   5.113869
    13  C    6.223217   7.315749   7.454400   6.543469   5.304650
    14  C    5.032209   6.226748   6.537102   5.765958   4.457740
    15  H    7.093138   8.225348   8.441214   7.582610   6.348292
    16  H    5.140689   6.430779   6.952860   6.356327   5.055029
    17  H    6.335560   6.938948   6.427807   5.144973   4.304157
    18  H    7.560195   8.426950   8.226343   7.103526   6.061778
    19  H    1.085731   2.152410   3.397140   3.873662   3.401815
    20  H    3.873574   3.398830   2.153127   1.085716   2.152598
    21  H    2.146439   1.085092   2.156054   3.399251   3.876560
    22  H    3.397075   2.155465   1.085127   2.146207   3.396092
    23  C    4.893237   5.714769   5.790695   5.074277   4.093721
    24  H    4.585508   5.324023   5.198636   4.293636   3.300771
    25  C    5.055309   6.145643   6.459008   5.788690   4.588839
    26  H    4.945838   6.102339   6.634596   6.170472   5.005832
    27  C    6.337622   7.029800   6.966387   6.201946   5.369660
    28  H    6.763739   7.472746   7.548492   6.935992   6.130288
    29  C    6.699610   7.119564   6.790724   5.984290   5.441260
    30  H    6.575342   6.948148   6.454746   5.483993   4.968547
    31  H    7.785191   8.182485   7.823929   7.015549   6.511512
    32  H    6.338683   6.602444   6.275348   5.641824   5.292904
    33  H    6.985208   7.771397   7.685016   6.796796   5.849449
    34  C    5.842490   7.002443   7.243853   6.407817   5.094724
    35  C    6.450710   7.732725   8.153083   7.416972   6.053974
    36  C    6.413344   7.452999   7.445389   6.399020   5.132016
    37  C    7.457019   8.745984   9.103101   8.270049   6.882383
    38  H    6.367132   7.687764   8.276429   7.706028   6.374565
    39  C    7.420518   8.496710   8.473947   7.370784   6.086149
    40  H    6.308483   7.191466   7.005407   5.878695   4.735615
    41  C    7.890745   9.089524   9.244639   8.245371   6.891964
    42  H    8.097026   9.431908   9.890302   9.127562   7.732540
    43  H    8.034077   9.016449   8.842598   7.640072   6.439903
    44  H    8.796845   9.992669  10.121992   9.089367   7.748867
    45  Br   3.971099   4.577450   4.856707   4.593073   3.955068
    46  Cl   7.335348   8.373724   8.833002   8.348485   7.278233
                    6          7          8          9         10
     6  C    0.000000
     7  S    1.776047   0.000000
     8  C    2.767103   1.773635   0.000000
     9  C    3.096205   2.776052   1.399541   0.000000
    10  S    2.780466   3.270229   2.784931   1.778468   0.000000
    11  C    4.441872   4.066379   2.417331   1.395732   2.731580
    12  C    5.291204   4.559959   2.788572   2.415867   4.035212
    13  C    5.107938   4.032076   2.415284   2.791680   4.567179
    14  C    3.987655   2.729876   1.396148   2.419885   4.075360
    15  H    6.058135   4.873951   3.396024   3.876788   5.651798
    16  H    4.306864   2.846513   2.151310   3.401932   4.935482
    17  H    5.037683   4.926848   3.400213   2.151270   2.846345
    18  H    6.332650   5.644911   3.873767   3.396222   4.875511
    19  H    2.152500   2.842867   4.294358   5.035503   4.932617
    20  H    3.399330   4.930978   5.055117   4.311466   2.851246
    21  H    3.395319   4.871643   6.051287   6.330740   5.652387
    22  H    3.871975   5.644970   6.338967   6.055981   4.878588
    23  C    3.984675   3.492795   4.222381   4.337580   3.804886
    24  H    3.494728   3.252859   3.674871   3.501593   2.768206
    25  C    4.134572   3.008310   3.701446   4.213782   4.300364
    26  H    4.272873   3.055310   4.109042   4.876906   5.042821
    27  C    5.451519   5.012598   5.560849   5.494468   4.832512
    28  H    6.036122   5.520867   6.280260   6.385226   5.789357
    29  C    5.847015   5.830005   6.291097   5.929091   4.858042
    30  H    5.595692   5.690012   5.892023   5.311827   4.140810
    31  H    6.938942   6.862996   7.262336   6.868927   5.834011
    32  H    5.677054   5.910948   6.600523   6.285858   5.042773
    33  H    5.962707   5.301162   5.553825   5.445824   5.025057
    34  C    4.744412   3.364461   3.389494   3.874037   4.415778
    35  C    5.473471   3.823824   3.808609   4.611115   5.509971
    36  C    5.143408   4.015746   3.482427   3.474121   3.992698
    37  C    6.401848   4.740859   4.250673   4.949420   6.118478
    38  H    5.587031   3.899452   4.277039   5.271531   6.111301
    39  C    6.118480   4.890923   3.955507   3.910305   4.798949
    40  H    5.007625   4.231924   3.742752   3.379670   3.438255
    41  C    6.682594   5.202255   4.310948   4.632317   5.806285
    42  H    7.135876   5.407069   4.962277   5.790943   7.070503
    43  H    6.677880   5.635025   4.503425   4.145785   4.945840
    44  H    7.579522   6.113702   5.051911   5.304110   6.588282
    45  Br   3.604229   3.681424   5.001385   5.270204   4.473024
    46  Cl   6.711752   5.576088   6.413592   7.017472   7.068171
                   11         12         13         14         15
    11  C    0.000000
    12  C    1.392183   0.000000
    13  C    2.413465   1.393184   0.000000
    14  C    2.787369   2.411680   1.391476   0.000000
    15  H    3.398876   2.155730   1.085144   2.146232   0.000000
    16  H    3.872865   3.397157   2.153206   1.085628   2.474555
    17  H    1.085630   2.153212   3.398157   3.872866   4.297509
    18  H    2.146489   1.085208   2.155170   3.397022   2.489525
    19  H    6.332881   6.934407   6.420754   5.134113   7.182000
    20  H    5.152782   6.444580   6.963426   6.359899   8.021533
    21  H    7.559656   8.424989   8.220266   7.092232   9.081388
    22  H    7.095450   8.227910   8.439586   7.574529   9.428256
    23  C    5.426210   6.225298   6.143403   5.236790   7.016087
    24  H    4.569346   5.519142   5.628097   4.828281   6.585601
    25  C    5.241291   5.729725   5.363044   4.397873   6.096061
    26  H    5.977686   6.364379   5.797170   4.683850   6.444963
    27  C    6.392446   7.196741   7.244029   6.499542   8.077513
    28  H    7.337642   8.065510   7.979600   7.148451   8.755762
    29  C    6.769220   7.772541   8.047920   7.385909   8.966510
    30  H    6.034725   7.118113   7.556355   7.021025   8.512548
    31  H    7.604079   8.568240   8.882002   8.294271   9.763105
    32  H    7.257250   8.331334   8.567691   7.788963   9.523640
    33  H    6.150826   6.832336   6.914533   6.333389   7.679347
    34  C    4.595079   4.837155   4.456780   3.748688   5.086974
    35  C    5.196221   5.069879   4.352670   3.673165   4.707930
    36  C    3.867082   4.191644   4.194657   3.875171   4.887149
    37  C    5.174481   4.727416   3.989581   3.731200   4.087375
    38  H    6.000238   5.870182   4.997477   4.127801   5.290501
    39  C    3.837569   3.767527   3.809905   3.922237   4.284964
    40  H    3.807220   4.450636   4.727617   4.426307   5.544911
    41  C    4.537852   4.068397   3.695659   3.849408   3.842459
    42  H    5.961715   5.327340   4.413359   4.212564   4.258210
    43  H    3.762066   3.724311   4.112978   4.501443   4.579180
    44  H    4.954390   4.248359   3.926230   4.392645   3.822932
    45  Br   6.567362   7.447455   7.259028   6.130731   8.155203
    46  Cl   7.928681   8.238006   7.728663   6.827442   8.238416
                   16         17         18         19         20
    16  H    0.000000
    17  H    4.958258   0.000000
    18  H    4.296629   2.473637   0.000000
    19  H    5.010580   7.041328   7.989253   0.000000
    20  H    7.068361   5.026268   7.204401   4.959097   0.000000
    21  H    7.188030   7.992484   9.409497   2.473792   4.297716
    22  H    8.009146   7.188481   9.086566   4.296256   2.473307
    23  C    5.561381   5.877509   7.146447   5.248009   5.549705
    24  H    5.341230   4.921493   6.420982   5.129458   4.662703
    25  C    4.525094   5.912392   6.668254   5.170608   6.397250
    26  H    4.567248   6.739238   7.341552   4.841747   6.906589
    27  C    6.864719   6.685397   8.004772   6.720807   6.496712
    28  H    7.375241   7.700568   8.898511   7.014212   7.312296
    29  C    7.891956   6.839945   8.524290   7.264654   6.058301
    30  H    7.656630   5.978682   7.811250   7.258692   5.416315
    31  H    8.799858   7.612505   9.251749   8.332511   7.017600
    32  H    8.251546   7.341057   9.143779   6.913805   5.745939
    33  H    6.735720   6.429430   7.550345   7.357503   7.041275
    34  C    3.952621   5.310089   5.677167   5.973493   6.931156
    35  C    3.544294   6.049714   5.854583   6.373366   8.030660
    36  C    4.401245   4.389557   4.886228   6.740411   6.719000
    37  C    3.642106   6.010812   5.313700   7.404232   8.809050
    38  H    3.738665   6.908067   6.706157   6.118834   8.425809
    39  C    4.470720   4.338273   4.221775   7.716846   7.633820
    40  H    5.089135   4.104106   5.122451   6.788275   6.066631
    41  C    4.114171   5.214956   4.468993   8.013541   8.627084
    42  H    3.895051   6.842951   5.837524   7.926553   9.717739
    43  H    5.195799   4.015929   3.944892   8.434419   7.758038
    44  H    4.649908   5.563681   4.399598   8.916477   9.425392
    45  Br   6.298379   7.040073   8.455058   4.244617   5.247552
    46  Cl   6.683758   8.579197   9.080936   7.209056   8.961393
                   21         22         23         24         25
    21  H    0.000000
    22  H    2.489502   0.000000
    23  C    6.557617   6.676930   0.000000
    24  H    6.269321   6.079722   1.091530   0.000000
    25  C    6.958298   7.449163   1.487472   2.117886   0.000000
    26  H    6.791021   7.631780   2.215241   2.978766   1.081268
    27  C    7.847088   7.747039   1.539644   2.149023   2.547186
    28  H    8.190591   8.315446   2.151588   3.035337   2.862148
    29  C    7.940570   7.410012   2.545457   2.647059   3.874440
    30  H    7.850368   7.059668   2.808111   2.465982   4.114260
    31  H    8.981230   8.392967   3.486848   3.672060   4.678397
    32  H    7.336238   6.806047   2.830745   2.964113   4.270104
    33  H    8.644357   8.506797   2.133681   2.556834   2.659282
    34  C    7.884038   8.265370   2.568106   2.802332   1.414961
    35  C    8.540115   9.212776   3.825290   4.154477   2.420836
    36  C    8.430025   8.418876   3.036316   2.853672   2.492110
    37  C    9.589328  10.166267   4.993309   5.160700   3.696028
    38  H    8.391278   9.338835   4.101545   4.609913   2.615892
    39  C    9.487996   9.452244   4.417589   4.186099   3.738978
    40  H    8.202179   7.910319   2.730435   2.296263   2.762031
    41  C   10.021161  10.272053   5.225514   5.167145   4.201793
    42  H   10.219211  10.966502   5.940950   6.168575   4.563603
    43  H   10.047312   9.768061   5.073155   4.684627   4.627241
    44  H   10.930684  11.141654   6.290363   6.182576   5.287421
    45  Br   5.213661   5.648531   1.957619   2.448155   2.822488
    46  Cl   8.994679   9.749250   3.494885   4.513695   2.843202
                   26         27         28         29         30
    26  H    0.000000
    27  C    3.250280   0.000000
    28  H    3.247090   1.091262   0.000000
    29  C    4.606016   1.523271   2.182880   0.000000
    30  H    4.989001   2.177531   3.094665   1.095971   0.000000
    31  H    5.389426   2.153046   2.509420   1.093817   1.772005
    32  H    4.834580   2.178312   2.552573   1.094200   1.774572
    33  H    3.502920   1.095235   1.753862   2.156954   2.512175
    34  C    2.138263   3.311994   3.772752   4.596500   4.625656
    35  C    2.581322   4.554364   4.806592   5.932788   6.027725
    36  C    3.438103   3.484923   4.223639   4.457150   4.201862
    37  C    3.961180   5.595723   5.928097   6.896394   6.866125
    38  H    2.306145   4.900287   4.949581   6.350743   6.586387
    39  C    4.560173   4.768149   5.467069   5.681468   5.341034
    40  H    3.826940   3.011689   3.939892   3.673690   3.248713
    41  C    4.763287   5.677927   6.201743   6.784504   6.570597
    42  H    4.636753   6.556920   6.791350   7.907612   7.923808
    43  H    5.527377   5.279689   6.074656   5.962754   5.467343
    44  H    5.827270   6.687726   7.218813   7.740773   7.472286
    45  Br   2.831960   2.899892   3.003385   3.396920   3.837807
    46  Cl   2.535235   3.372874   2.722244   4.816664   5.543246
                   31         32         33         34         35
    31  H    0.000000
    32  H    1.767558   0.000000
    33  H    2.484803   3.077758   0.000000
    34  C    5.287398   5.223753   2.937870   0.000000
    35  C    6.566138   6.535093   4.140306   1.417111   0.000000
    36  C    5.068340   5.256084   2.853013   1.416515   2.443905
    37  C    7.453140   7.610190   4.988721   2.429492   1.382344
    38  H    6.999908   6.827825   4.656749   2.163720   1.085375
    39  C    6.179889   6.548317   3.988799   2.423204   2.797831
    40  H    4.300832   4.502758   2.445265   2.181478   3.434527
    41  C    7.281173   7.610921   4.919940   2.788394   2.401602
    42  H    8.446624   8.597350   5.967091   3.414768   2.143871
    43  H    6.380835   6.882950   4.447559   3.408354   3.881979
    44  H    8.183635   8.605077   5.871775   3.874155   3.383406
    45  Br   4.350464   2.980742   3.848212   4.177357   5.176828
    46  Cl   5.129407   5.194786   3.374747   3.411179   3.595660
                   36         37         38         39         40
    36  C    0.000000
    37  C    2.808076   0.000000
    38  H    3.423583   2.147494   0.000000
    39  C    1.382328   2.432882   3.883080   0.000000
    40  H    1.084078   3.892040   4.330042   2.132192   0.000000
    41  C    2.408196   1.397462   3.391390   1.398574   3.386257
    42  H    3.892234   1.084225   2.479254   3.413618   4.976145
    43  H    2.141068   3.412107   4.967279   1.084257   2.452246
    44  H    3.387219   2.151944   4.287220   2.151326   4.274130
    45  Br   4.880893   6.479258   5.111345   6.243671   4.599498
    46  Cl   4.465575   4.711109   3.274878   5.400463   4.842726
                   41         42         43         44         45
    41  C    0.000000
    42  H    2.157375   0.000000
    43  H    2.156304   4.304395   0.000000
    44  H    1.085772   2.479760   2.475152   0.000000
    45  Br   6.927999   7.303384   6.932775   8.005499   0.000000
    46  Cl   5.499178   5.231892   6.306967   6.459340   4.250359
                   46
    46  Cl   0.000000
 Stoichiometry    C22H20BrClS2
 Framework group  C1[X(C22H20BrClS2)]
 Deg. of freedom   132
 Full point group                 C1      NOp   1
 Largest Abelian subgroup         C1      NOp   1
 Largest concise Abelian subgroup C1      NOp   1
                         Standard orientation:                         
 ---------------------------------------------------------------------
 Center     Atomic      Atomic             Coordinates (Angstroms)
 Number     Number       Type             X           Y           Z
 ---------------------------------------------------------------------
      1          6           0       -3.316766   -0.519657   -1.795735
      2          6           0       -4.634366   -0.441052   -1.355694
      3          6           0       -4.943098   -0.724784   -0.026474
      4          6           0       -3.936210   -1.092923    0.861480
      5          6           0       -2.607905   -1.137911    0.433219
      6          6           0       -2.299698   -0.852857   -0.899760
      7         16           0       -0.623096   -0.811360   -1.484248
      8          6           0        0.107077   -2.194950   -0.648599
      9          6           0       -0.206411   -2.497387    0.681428
     10         16           0       -1.345479   -1.512069    1.627273
     11          6           0        0.434127   -3.561270    1.318556
     12          6           0        1.414211   -4.288739    0.648930
     13          6           0        1.729994   -3.983561   -0.673231
     14          6           0        1.063526   -2.952155   -1.327624
     15          1           0        2.487999   -4.552565   -1.201623
     16          1           0        1.292157   -2.724506   -2.364201
     17          1           0        0.173938   -3.810146    2.342741
     18          1           0        1.920592   -5.101563    1.159390
     19          1           0       -3.075111   -0.313662   -2.833993
     20          1           0       -4.179211   -1.338470    1.890769
     21          1           0       -5.418121   -0.166428   -2.054074
     22          1           0       -5.970410   -0.675246    0.319468
     23          6           0        0.213757    1.819715    0.655083
     24          1           0       -0.183450    0.964730    1.205233
     25          6           0        1.165977    1.341837   -0.382936
     26          1           0        1.068122    1.731318   -1.386862
     27          6           0        0.815455    2.810177    1.668714
     28          1           0        1.019239    3.751179    1.155060
     29          6           0       -0.073990    3.003349    2.890158
     30          1           0       -0.244109    2.056637    3.415465
     31          1           0        0.405367    3.696315    3.587618
     32          1           0       -1.046896    3.423462    2.617700
     33          1           0        1.784960    2.403329    1.975428
     34          6           0        2.209379    0.415900   -0.146146
     35          6           0        3.077017    0.118308   -1.226353
     36          6           0        2.401345   -0.239471    1.094882
     37          6           0        4.099647   -0.798633   -1.070390
     38          1           0        2.934547    0.628677   -2.173593
     39          6           0        3.424603   -1.157586    1.239238
     40          1           0        1.746949   -0.041326    1.936148
     41          6           0        4.272322   -1.434641    0.161916
     42          1           0        4.764042   -1.021630   -1.897672
     43          1           0        3.566261   -1.666482    2.186113
     44          1           0        5.071969   -2.158852    0.284327
     45         35           0       -1.373368    2.562798   -0.217348
     46         17           0        2.646253    3.682467   -1.026388
 ---------------------------------------------------------------------
 Rotational constants (GHZ):           0.1674161           0.1580035           0.1020482
 Standard basis: 6-31+G(d,p) (6D, 7F)
 There are   621 symmetry adapted cartesian basis functions of A   symmetry.
 There are   621 symmetry adapted basis functions of A   symmetry.
   621 basis functions,  1099 primitive gaussians,   621 cartesian basis functions
   118 alpha electrons      118 beta electrons
       nuclear repulsion energy      3473.6082024289 Hartrees.
 NAtoms=   46 NActive=   46 NUniq=   46 SFac= 1.00D+00 NAtFMM=   60 NAOKFM=F Big=F
 Integral buffers will be    131072 words long.
 Raffenetti 2 integral format.
 Two-electron integral symmetry is turned on.
 Nuclear repulsion after empirical dispersion term =     3473.5628808917 Hartrees.
 ------------------------------------------------------------------------------
 Polarizable Continuum Model (PCM)
 =================================
 Model                : PCM.
 Atomic radii         : SMD-Coulomb.
 Polarization charges : Total charges.
 Charge compensation  : None.
 Solution method      : Matrix inversion.
 Cavity type          : VdW (van der Waals Surface) (Alpha=1.000).
 Cavity algorithm     : GePol (No added spheres)
                        Default sphere list used, NSphG=   46.
                        Lebedev-Laikov grids with approx.  5.0 points / Ang**2.
                        Smoothing algorithm: York/Karplus (Gamma=1.0000).
                        Polarization charges: spherical gaussians, with
                                              point-specific exponents (IZeta= 3).
                        Self-potential: point-specific (ISelfS= 7).
                        Self-field    : sphere-specific E.n sum rule (ISelfD= 2).
 1st derivatives      : Analytical E(r).r(x)/FMM algorithm (CHGder, D1EAlg=3).
                        Cavity 1st derivative terms included.
 Solvent              : Dichloromethane, Eps=   8.930000 Eps(inf)=   2.028346
 ------------------------------------------------------------------------------
 ------------------------------------------------------------------------------
 Atomic radii for non-electrostatic terms: SMD-CDS.
 ------------------------------------------------------------------------------
 Nuclear repulsion after PCM non-electrostatic terms =     3473.5459525722 Hartrees.
 One-electron integrals computed using PRISM.
 NBasis=   621 RedAO= T EigKep=  1.04D-06  NBF=   621
 NBsUse=   619 1.00D-06 EigRej=  7.59D-07 NBFU=   619
 Initial guess from the checkpoint file:  "/home/ansgus3642/gaussian/scratch/Gau-127781.chk"
 B after Tr=     0.000000    0.000000    0.000000
         Rot=    0.999980    0.006086   -0.000127   -0.001807 Ang=   0.73 deg.
 ExpMin= 3.50D-02 ExpMax= 5.74D+05 ExpMxC= 5.74D+03 IAcc=3 IRadAn=         5 AccDes= 0.00D+00
 Harris functional with IExCor= 4639 and IRadAn=       5 diagonalized for initial guess.
 HarFok:  IExCor= 4639 AccDes= 0.00D+00 IRadAn=         5 IDoV= 1 UseB2=F ITyADJ=14
 ICtDFT=  3500011 ScaDFX=  1.000000  1.000000  1.000000  1.000000
 FoFCou: FMM=F IPFlag=           0 FMFlag=      100000 FMFlg1=           0
         NFxFlg=           0 DoJE=T BraDBF=F KetDBF=T FulRan=T
         wScrn=  0.000000 ICntrl=       500 IOpCl=  0 I1Cent=   200000004 NGrid=           0
         NMat0=    1 NMatS0=      1 NMatT0=    0 NMatD0=    1 NMtDS0=    0 NMtDT0=    0
 Petite list used in FoFCou.
 Requested convergence on RMS density matrix=1.00D-08 within 128 cycles.
 Requested convergence on MAX density matrix=1.00D-06.
 Requested convergence on             energy=1.00D-06.
 No special actions if energy rises.
 Inv3:  Mode=1 IEnd=    37935408.
 Iteration    1 A*A^-1 deviation from unit magnitude is 3.55D-15 for   2330.
 Iteration    1 A*A^-1 deviation from orthogonality  is 3.06D-15 for   1727    406.
 Iteration    1 A^-1*A deviation from unit magnitude is 3.55D-15 for    239.
 Iteration    1 A^-1*A deviation from orthogonality  is 1.18D-13 for   2453   2395.
 Error on total polarization charges =  0.05006
 SCF Done:  E(RwB97XD) =  -4678.46012378     A.U. after   19 cycles
            NFock= 19  Conv=0.72D-08     -V/T= 2.0061
 SMD-CDS (non-electrostatic) energy       (kcal/mol) =     -10.62
 (included in total energy above)
 D1PCM: PCM CHGder 1st derivatives, ID1Alg=3 FixD1E=F DoIter=F DoCFld=F I1PDM=0.
 Calling FoFJK, ICntrl=      2127 FMM=F ISym2X=0 I1Cent= 0 IOpClX= 0 NMat=1 NMatS=1 NMatT=0.
 ***** Axes restored to original set *****
 -------------------------------------------------------------------
 Center     Atomic                   Forces (Hartrees/Bohr)
 Number     Number              X              Y              Z
 -------------------------------------------------------------------
      1        6           0.000054870    0.000142362    0.000091780
      2        6          -0.000017135   -0.000035684    0.000006383
      3        6          -0.000024753    0.000030135    0.000012274
      4        6           0.000001877   -0.000000211   -0.000050175
      5        6           0.000057596    0.000191199   -0.000037229
      6        6          -0.000050410   -0.000185266   -0.000207998
      7       16           0.000178414    0.000768314   -0.000324371
      8        6           0.000245878   -0.000008575   -0.000194144
      9        6          -0.000041784    0.000003298    0.000398927
     10       16          -0.000026232   -0.000644946    0.000211863
     11        6          -0.000093675    0.000155125    0.000091517
     12        6           0.000078132    0.000005016    0.000043911
     13        6           0.000008790   -0.000031246   -0.000090451
     14        6           0.000021035    0.000072234    0.000007503
     15        1           0.000001611    0.000020458   -0.000015206
     16        1          -0.000018793   -0.000028052   -0.000101373
     17        1          -0.000045060    0.000108539    0.000077405
     18        1          -0.000023631    0.000007862   -0.000006948
     19        1          -0.000032314   -0.000009874   -0.000017932
     20        1           0.000008769   -0.000019285   -0.000002400
     21        1           0.000026057    0.000025853    0.000014022
     22        1           0.000038545    0.000002492    0.000022184
     23        6           0.001123282    0.000281692   -0.000093034
     24        1          -0.000973114    0.001626061   -0.000969322
     25        6          -0.003443795   -0.008706793    0.001916801
     26        1           0.001750726    0.002704931   -0.001659556
     27        6           0.000205144    0.000746024    0.000571201
     28        1           0.000312939   -0.000091756    0.000301430
     29        6          -0.000012156   -0.000020926    0.000192178
     30        1          -0.000121194    0.000025922   -0.000031466
     31        1           0.000022270   -0.000004709    0.000034549
     32        1           0.000008117   -0.000005185   -0.000006109
     33        1           0.000134218   -0.000140426   -0.000090335
     34        6          -0.001239568    0.002298455    0.000132143
     35        6           0.000350729    0.000199492    0.000475921
     36        6           0.000277200   -0.000437880   -0.000888452
     37        6           0.000009267    0.000156989    0.000350019
     38        1           0.000303787   -0.000116692    0.000023838
     39        6          -0.000628062    0.000104847   -0.000411506
     40        1           0.000939148   -0.000314049    0.000012074
     41        6           0.000041363    0.000105414    0.000157562
     42        1          -0.000065916    0.000031170   -0.000124578
     43        1          -0.000044560    0.000110971    0.000103318
     44        1          -0.000008441   -0.000015273    0.000000084
     45       35           0.000204851   -0.000612711   -0.000175137
     46       17           0.000505981    0.001504684    0.000248835
 -------------------------------------------------------------------
 Cartesian Forces:  Max     0.008706793 RMS     0.000957421

 GradGradGradGradGradGradGradGradGradGradGradGradGradGradGradGradGradGrad
 Berny optimization.
 Using GEDIIS/GDIIS optimizer.
 FormGI is forming the generalized inverse of G from B-inverse, IUseBI=4.
 Internal  Forces:  Max     0.001754799 RMS     0.000389047
 Search for a local minimum.
 Step number   3 out of a maximum of  276
 All quantities printed in internal units (Hartrees-Bohrs-Radians)
 Mixed Optimization -- En-DIIS/RFO-DIIS
 Update second derivatives using D2CorX and points    2    3
 DE= -1.33D-03 DEPred=-1.32D-03 R= 1.00D+00
 TightC=F SS=  1.41D+00  RLast= 3.81D-01 DXNew= 5.0454D-01 1.1438D+00
 Trust test= 1.00D+00 RLast= 3.81D-01 DXMaxT set to 5.05D-01
 ITU=  1  0  0
 Use linear search instead of GDIIS.
     Eigenvalues ---   -0.02737   0.00058   0.00065   0.00240   0.00354
     Eigenvalues ---    0.00402   0.00534   0.00683   0.00854   0.00964
     Eigenvalues ---    0.01160   0.01195   0.01364   0.01518   0.01654
     Eigenvalues ---    0.01709   0.01726   0.01733   0.01752   0.01814
     Eigenvalues ---    0.01832   0.01928   0.02027   0.02112   0.02184
     Eigenvalues ---    0.02199   0.02266   0.02314   0.02358   0.02495
     Eigenvalues ---    0.02512   0.02534   0.02599   0.02764   0.02792
     Eigenvalues ---    0.02887   0.02888   0.02901   0.02972   0.02991
     Eigenvalues ---    0.03099   0.03663   0.03826   0.04198   0.04507
     Eigenvalues ---    0.04614   0.04717   0.06036   0.07253   0.09530
     Eigenvalues ---    0.10011   0.10809   0.10951   0.10998   0.11042
     Eigenvalues ---    0.11189   0.11440   0.11804   0.11817   0.12123
     Eigenvalues ---    0.12288   0.12316   0.12399   0.12434   0.12559
     Eigenvalues ---    0.12593   0.12733   0.13432   0.14004   0.14635
     Eigenvalues ---    0.15652   0.15891   0.16345   0.16819   0.17474
     Eigenvalues ---    0.17917   0.18622   0.18971   0.19156   0.19347
     Eigenvalues ---    0.19387   0.19415   0.20269   0.20547   0.21532
     Eigenvalues ---    0.21606   0.22837   0.23216   0.24319   0.24545
     Eigenvalues ---    0.26668   0.26984   0.27854   0.29686   0.31158
     Eigenvalues ---    0.31420   0.32472   0.34046   0.34155   0.34317
     Eigenvalues ---    0.34584   0.34867   0.34995   0.35452   0.36429
     Eigenvalues ---    0.36595   0.36636   0.36696   0.36751   0.36789
     Eigenvalues ---    0.36826   0.36855   0.36941   0.36962   0.36977
     Eigenvalues ---    0.37044   0.37217   0.37361   0.41192   0.42749
     Eigenvalues ---    0.42832   0.43176   0.44128   0.46424   0.46881
     Eigenvalues ---    0.47764   0.48092   0.48304   0.48536   0.51557
     Eigenvalues ---    0.51962   0.52874
 RFO step:  Lambda=-2.83044955D-02 EMin=-2.73659280D-02
 I=     1 Eig=   -2.74D-02 Dot1=  3.08D-03
 I=     1 Stepn=  6.00D-01 RXN=   6.00D-01 EDone=F
 Mixed    1 eigenvectors in step.  Raw Step.Grad=  3.08D-03.
 RFO eigenvector is Hessian eigenvector with negative curvature.
 Taking step of  6.00D-01 in eigenvector direction(s).  Step.Grad= -1.18D-04.
 Skip linear search -- no minimum in search direction.
 Iteration  1 RMS(Cart)=  0.13190032 RMS(Int)=  0.00329023
 Iteration  2 RMS(Cart)=  0.00897741 RMS(Int)=  0.00102039
 Iteration  3 RMS(Cart)=  0.00003790 RMS(Int)=  0.00102034
 Iteration  4 RMS(Cart)=  0.00000004 RMS(Int)=  0.00102034
 Variable       Old X    -DE/DX   Delta X   Delta X   Delta X     New X
                                 (Linear)    (Quad)   (Total)
    R1        2.62929   0.00005   0.00000   0.00202   0.00201   2.63130
    R2        2.63766  -0.00002   0.00000  -0.00181  -0.00186   2.63579
    R3        2.05173   0.00002   0.00000   0.00123   0.00123   2.05296
    R4        2.63388   0.00000   0.00000  -0.00078  -0.00073   2.63314
    R5        2.05053   0.00001   0.00000   0.00045   0.00045   2.05098
    R6        2.63060  -0.00005   0.00000   0.00067   0.00072   2.63132
    R7        2.05059   0.00005   0.00000   0.00107   0.00107   2.05166
    R8        2.63874   0.00000   0.00000  -0.00120  -0.00119   2.63755
    R9        2.05171   0.00000   0.00000  -0.00010  -0.00010   2.05160
   R10        2.64094   0.00024   0.00000   0.00235   0.00213   2.64308
   R11        3.35897   0.00025   0.00000   0.01098   0.01130   3.37027
   R12        3.35624   0.00001   0.00000  -0.00131  -0.00181   3.35443
   R13        3.35168   0.00012   0.00000   0.00229   0.00233   3.35401
   R14        5.68488   0.00129   0.00000   0.21217   0.20894   5.89382
   R15        5.77370  -0.00015   0.00000   0.01982   0.02173   5.79543
   R16        2.64475   0.00023   0.00000   0.00169   0.00138   2.64613
   R17        2.63834   0.00004   0.00000   0.00185   0.00185   2.64019
   R18        3.36082  -0.00021   0.00000  -0.00201  -0.00232   3.35850
   R19        2.63755   0.00028   0.00000   0.00406   0.00402   2.64157
   R20        5.23115  -0.00049   0.00000   0.03844   0.03935   5.27050
   R21        2.63084  -0.00001   0.00000   0.00040   0.00040   2.63125
   R22        2.05154   0.00010   0.00000   0.00201   0.00201   2.05356
   R23        2.63274   0.00010   0.00000   0.00162   0.00166   2.63440
   R24        2.05075   0.00002   0.00000   0.00063   0.00063   2.05138
   R25        2.62951  -0.00001   0.00000  -0.00032  -0.00029   2.62922
   R26        2.05062   0.00001   0.00000   0.00053   0.00053   2.05116
   R27        2.05154   0.00010   0.00000   0.00188   0.00188   2.05342
   R28        2.06269   0.00038   0.00000   0.01837   0.01922   2.08191
   R29        2.81091   0.00057   0.00000  -0.00406  -0.00329   2.80762
   R30        2.90951   0.00019   0.00000   0.01002   0.01002   2.91952
   R31        3.69936   0.00041   0.00000   0.00376   0.00376   3.70312
   R32        2.04330  -0.00008   0.00000  -0.00546  -0.00453   2.03877
   R33        2.67389   0.00115   0.00000  -0.01892  -0.01892   2.65497
   R34        4.79090  -0.00149   0.00000  -0.18989  -0.18989   4.60101
   R35        2.06219  -0.00006   0.00000  -0.00054  -0.00054   2.06164
   R36        2.87857   0.00007   0.00000  -0.00328  -0.00328   2.87529
   R37        2.06969  -0.00018   0.00000  -0.00260  -0.00260   2.06709
   R38        2.07109   0.00000   0.00000  -0.00076  -0.00076   2.07033
   R39        2.06702   0.00002   0.00000   0.00032   0.00032   2.06734
   R40        2.06774   0.00001   0.00000  -0.00055  -0.00055   2.06718
   R41        2.67795  -0.00082   0.00000  -0.00127  -0.00128   2.67667
   R42        2.67683  -0.00123   0.00000  -0.00240  -0.00239   2.67443
   R43        2.61225   0.00028   0.00000  -0.00483  -0.00485   2.60741
   R44        2.05106   0.00010   0.00000  -0.00072  -0.00072   2.05035
   R45        2.61222   0.00059   0.00000   0.00022   0.00024   2.61246
   R46        2.04861   0.00062   0.00000   0.00863   0.00863   2.05724
   R47        2.64082   0.00001   0.00000   0.00393   0.00391   2.64474
   R48        2.04889   0.00014   0.00000   0.00235   0.00235   2.05124
   R49        2.64292  -0.00022   0.00000  -0.00076  -0.00075   2.64217
   R50        2.04895   0.00015   0.00000   0.00220   0.00220   2.05115
   R51        2.05181   0.00000   0.00000  -0.00043  -0.00043   2.05138
    A1        2.09499   0.00002   0.00000   0.00232   0.00220   2.09718
    A2        2.09728   0.00002   0.00000   0.00148   0.00154   2.09882
    A3        2.09088  -0.00004   0.00000  -0.00380  -0.00374   2.08714
    A4        2.09425   0.00002   0.00000   0.00069   0.00067   2.09492
    A5        2.08834   0.00003   0.00000   0.00024   0.00025   2.08859
    A6        2.10056  -0.00005   0.00000  -0.00097  -0.00096   2.09960
    A7        2.09664  -0.00001   0.00000  -0.00247  -0.00244   2.09420
    A8        2.09954   0.00002   0.00000   0.00161   0.00160   2.10113
    A9        2.08690  -0.00001   0.00000   0.00088   0.00086   2.08776
   A10        2.09549   0.00005   0.00000   0.00133   0.00132   2.09680
   A11        2.09745  -0.00003   0.00000  -0.00064  -0.00063   2.09681
   A12        2.09022  -0.00001   0.00000  -0.00071  -0.00071   2.08951
   A13        2.08949  -0.00002   0.00000   0.00188   0.00177   2.09127
   A14        2.06731  -0.00010   0.00000  -0.00212  -0.00206   2.06525
   A15        2.12591   0.00012   0.00000   0.00017   0.00020   2.12611
   A16        2.09469  -0.00006   0.00000  -0.00378  -0.00353   2.09116
   A17        2.06127   0.00026   0.00000   0.01591   0.01646   2.07772
   A18        2.12569  -0.00019   0.00000  -0.01234  -0.01315   2.11254
   A19        1.78785  -0.00010   0.00000   0.00156   0.00235   1.79019
   A20        2.04615  -0.00010   0.00000  -0.01729  -0.01685   2.02931
   A21        2.13116   0.00013   0.00000   0.00624   0.00483   2.13599
   A22        1.71230   0.00013   0.00000   0.01754   0.01722   1.72952
   A23        1.98920  -0.00004   0.00000  -0.00510  -0.00611   1.98309
   A24        2.12247   0.00030   0.00000   0.00688   0.00669   2.12915
   A25        2.06686  -0.00022   0.00000  -0.00158  -0.00136   2.06549
   A26        2.09260  -0.00008   0.00000  -0.00520  -0.00523   2.08737
   A27        2.12840  -0.00031   0.00000  -0.01711  -0.01765   2.11075
   A28        2.08947   0.00006   0.00000   0.00489   0.00506   2.09454
   A29        2.06401   0.00025   0.00000   0.01223   0.01259   2.07660
   A30        1.78671   0.00003   0.00000   0.00191   0.00227   1.78898
   A31        1.57818  -0.00031   0.00000  -0.02252  -0.02254   1.55564
   A32        1.71708   0.00023   0.00000   0.03148   0.03138   1.74846
   A33        2.09649  -0.00012   0.00000  -0.00339  -0.00350   2.09300
   A34        2.08909   0.00016   0.00000   0.00735   0.00740   2.09649
   A35        2.09752  -0.00004   0.00000  -0.00395  -0.00390   2.09362
   A36        2.09622   0.00005   0.00000   0.00057   0.00054   2.09676
   A37        2.08706  -0.00001   0.00000   0.00122   0.00123   2.08829
   A38        2.09984  -0.00004   0.00000  -0.00176  -0.00175   2.09808
   A39        2.09453   0.00006   0.00000   0.00045   0.00045   2.09498
   A40        2.10085  -0.00003   0.00000  -0.00097  -0.00097   2.09988
   A41        2.08776  -0.00003   0.00000   0.00048   0.00047   2.08824
   A42        2.09602   0.00003   0.00000   0.00275   0.00271   2.09873
   A43        2.08855  -0.00001   0.00000   0.00037   0.00038   2.08893
   A44        2.09856  -0.00002   0.00000  -0.00306  -0.00305   2.09551
   A45        1.91031  -0.00066   0.00000  -0.05216  -0.05050   1.85981
   A46        1.89050  -0.00050   0.00000  -0.01463  -0.01411   1.87639
   A47        1.79971   0.00033   0.00000   0.02500   0.02429   1.82399
   A48        1.99975   0.00134   0.00000   0.03112   0.02927   2.02903
   A49        1.90705  -0.00011   0.00000   0.01886   0.01923   1.92628
   A50        1.94556  -0.00053   0.00000  -0.01086  -0.01104   1.93452
   A51        2.76639   0.00114   0.00000   0.07540   0.07424   2.84062
   A52        1.67570  -0.00016   0.00000  -0.02272  -0.02332   1.65238
   A53        1.60223  -0.00068   0.00000  -0.07272  -0.07605   1.52618
   A54        2.06493   0.00062   0.00000   0.04477   0.03702   2.10195
   A55        2.17185  -0.00078   0.00000  -0.05035  -0.05560   2.11625
   A56        2.04635   0.00017   0.00000   0.00780  -0.00023   2.04612
   A57        1.65979  -0.00175   0.00000  -0.14570  -0.14495   1.51484
   A58        1.89423   0.00014   0.00000   0.00446   0.00444   1.89867
   A59        1.96199   0.00006   0.00000  -0.00127  -0.00128   1.96071
   A60        1.86642   0.00002   0.00000   0.00296   0.00296   1.86938
   A61        1.95748  -0.00017   0.00000  -0.00981  -0.00980   1.94768
   A62        1.86172   0.00005   0.00000   0.00183   0.00182   1.86354
   A63        1.91710  -0.00010   0.00000   0.00258   0.00258   1.91969
   A64        1.94489  -0.00017   0.00000  -0.00288  -0.00288   1.94201
   A65        1.91319   0.00006   0.00000   0.00136   0.00136   1.91455
   A66        1.94787   0.00002   0.00000  -0.00090  -0.00090   1.94697
   A67        1.88562   0.00002   0.00000  -0.00154  -0.00154   1.88409
   A68        1.88914   0.00009   0.00000   0.00415   0.00415   1.89328
   A69        1.88094  -0.00002   0.00000  -0.00013  -0.00013   1.88082
   A70        2.05030   0.00098   0.00000   0.01926   0.01921   2.06951
   A71        2.15234  -0.00138   0.00000  -0.02959  -0.02963   2.12271
   A72        2.08024   0.00039   0.00000   0.00994   0.00991   2.09015
   A73        2.10161  -0.00011   0.00000  -0.00761  -0.00764   2.09397
   A74        2.07846  -0.00026   0.00000  -0.01064  -0.01063   2.06782
   A75        2.10306   0.00037   0.00000   0.01820   0.01820   2.12126
   A76        2.09336   0.00003   0.00000  -0.00209  -0.00217   2.09119
   A77        2.11007  -0.00079   0.00000  -0.03127  -0.03138   2.07869
   A78        2.07968   0.00075   0.00000   0.03304   0.03290   2.11257
   A79        2.08609   0.00001   0.00000  -0.00003  -0.00006   2.08603
   A80        2.09863  -0.00002   0.00000   0.00072   0.00073   2.09936
   A81        2.09846   0.00000   0.00000  -0.00068  -0.00067   2.09779
   A82        2.09418  -0.00013   0.00000  -0.00650  -0.00650   2.08768
   A83        2.09398   0.00010   0.00000   0.00689   0.00686   2.10084
   A84        2.09501   0.00003   0.00000  -0.00045  -0.00049   2.09452
   A85        2.11088  -0.00019   0.00000   0.00627   0.00626   2.11714
   A86        2.08746   0.00009   0.00000  -0.00350  -0.00350   2.08395
   A87        2.08482   0.00010   0.00000  -0.00281  -0.00281   2.08202
   A88        3.06850  -0.00071   0.00000  -0.04298  -0.04417   3.02433
   A89        3.01609  -0.00082   0.00000  -0.02783  -0.02744   2.98866
    D1       -0.02546  -0.00001   0.00000  -0.00217  -0.00209  -0.02755
    D2        3.12505  -0.00001   0.00000   0.00176   0.00180   3.12685
    D3        3.12565   0.00001   0.00000  -0.00191  -0.00185   3.12380
    D4       -0.00703   0.00001   0.00000   0.00201   0.00203  -0.00499
    D5        0.02573   0.00005   0.00000   0.00129   0.00118   0.02692
    D6       -3.05737   0.00001   0.00000   0.00561   0.00577  -3.05160
    D7       -3.12534   0.00003   0.00000   0.00107   0.00098  -3.12436
    D8        0.07475  -0.00001   0.00000   0.00539   0.00556   0.08030
    D9       -0.00510  -0.00001   0.00000   0.00196   0.00197  -0.00313
   D10       -3.13025  -0.00001   0.00000   0.00033   0.00029  -3.12996
   D11        3.12752  -0.00001   0.00000  -0.00199  -0.00194   3.12558
   D12        0.00237  -0.00001   0.00000  -0.00362  -0.00362  -0.00125
   D13        0.03540   0.00000   0.00000  -0.00094  -0.00102   0.03438
   D14       -3.11454   0.00000   0.00000  -0.00380  -0.00389  -3.11844
   D15       -3.12252   0.00000   0.00000   0.00067   0.00066  -3.12186
   D16        0.01072   0.00000   0.00000  -0.00218  -0.00222   0.00851
   D17       -0.03498   0.00004   0.00000   0.00004   0.00009  -0.03489
   D18        3.07437   0.00001   0.00000  -0.00241  -0.00261   3.07175
   D19        3.11493   0.00004   0.00000   0.00289   0.00295   3.11788
   D20       -0.05891   0.00001   0.00000   0.00044   0.00025  -0.05867
   D21        0.00447  -0.00007   0.00000  -0.00026  -0.00021   0.00426
   D22        3.08535  -0.00001   0.00000  -0.00376  -0.00386   3.08149
   D23       -3.10376  -0.00003   0.00000   0.00232   0.00263  -3.10113
   D24       -0.02288   0.00002   0.00000  -0.00119  -0.00102  -0.02390
   D25        2.50023  -0.00015   0.00000  -0.01368  -0.01380   2.48643
   D26       -2.06073   0.00002   0.00000   0.01363   0.01340  -2.04733
   D27       -0.67432  -0.00018   0.00000  -0.01615  -0.01653  -0.69084
   D28        1.04791  -0.00002   0.00000   0.01116   0.01067   1.05858
   D29       -2.49436   0.00001   0.00000   0.00503   0.00474  -2.48963
   D30        1.93846  -0.00005   0.00000  -0.01018  -0.01061   1.92785
   D31        1.53704   0.00006   0.00000   0.00580   0.00727   1.54431
   D32        0.70682  -0.00003   0.00000   0.00911   0.00902   0.71584
   D33       -1.14354  -0.00009   0.00000  -0.00611  -0.00632  -1.14987
   D34       -1.54496   0.00002   0.00000   0.00988   0.01156  -1.53340
   D35       -0.68868  -0.00019   0.00000  -0.00906  -0.00919  -0.69788
   D36        2.50693  -0.00013   0.00000  -0.01113  -0.01110   2.49583
   D37        1.41126  -0.00027   0.00000  -0.02108  -0.02057   1.39069
   D38       -1.67631  -0.00021   0.00000  -0.02316  -0.02247  -1.69878
   D39        1.64873  -0.00012   0.00000  -0.00329  -0.00537   1.64336
   D40       -1.43884  -0.00006   0.00000  -0.00536  -0.00728  -1.44612
   D41        0.14943  -0.00003   0.00000  -0.02310  -0.02296   0.12647
   D42        2.32945  -0.00094   0.00000  -0.08752  -0.08836   2.24109
   D43       -1.74495   0.00003   0.00000  -0.02970  -0.03018  -1.77513
   D44        0.43506  -0.00087   0.00000  -0.09412  -0.09558   0.33949
   D45       -0.00811   0.00008   0.00000  -0.00921  -0.00943  -0.01754
   D46       -3.09397   0.00006   0.00000  -0.00992  -0.00994  -3.10390
   D47        3.07868   0.00001   0.00000  -0.00699  -0.00738   3.07130
   D48       -0.00718  -0.00001   0.00000  -0.00771  -0.00789  -0.01506
   D49        3.05900  -0.00001   0.00000   0.00921   0.00920   3.06820
   D50       -0.07032  -0.00004   0.00000   0.00374   0.00364  -0.06667
   D51       -0.02952   0.00004   0.00000   0.00679   0.00696  -0.02256
   D52        3.12434   0.00001   0.00000   0.00132   0.00141   3.12575
   D53        0.69201   0.00001   0.00000   0.01729   0.01738   0.70939
   D54       -0.91875   0.00027   0.00000   0.03322   0.03331  -0.88545
   D55       -2.50454   0.00002   0.00000   0.01779   0.01766  -2.48688
   D56        2.16788   0.00029   0.00000   0.03372   0.03359   2.20147
   D57        0.03910  -0.00002   0.00000   0.00297   0.00304   0.04214
   D58       -3.11673   0.00001   0.00000   0.00330   0.00330  -3.11343
   D59       -3.04880  -0.00003   0.00000   0.00321   0.00350  -3.04530
   D60        0.07856   0.00001   0.00000   0.00355   0.00376   0.08232
   D61       -0.81297  -0.00003   0.00000  -0.01766  -0.01878  -0.83176
   D62        0.97723  -0.00003   0.00000  -0.01790  -0.01922   0.95801
   D63       -0.03443   0.00003   0.00000   0.00265   0.00272  -0.03171
   D64        3.12038   0.00002   0.00000   0.00056   0.00054   3.12092
   D65        3.12147  -0.00001   0.00000   0.00222   0.00237   3.12383
   D66       -0.00691  -0.00001   0.00000   0.00013   0.00019  -0.00672
   D67       -0.00240   0.00000   0.00000  -0.00341  -0.00347  -0.00587
   D68       -3.13366   0.00000   0.00000   0.00096   0.00088  -3.13278
   D69        3.12588   0.00001   0.00000  -0.00128  -0.00126   3.12462
   D70       -0.00538   0.00001   0.00000   0.00309   0.00310  -0.00228
   D71        0.03437  -0.00003   0.00000  -0.00118  -0.00126   0.03311
   D72       -3.11956  -0.00001   0.00000   0.00435   0.00434  -3.11522
   D73       -3.11748  -0.00003   0.00000  -0.00552  -0.00559  -3.12307
   D74        0.01177   0.00000   0.00000   0.00001   0.00001   0.01178
   D75       -0.87235   0.00000   0.00000  -0.02146  -0.02246  -0.89481
   D76       -3.06381  -0.00090   0.00000  -0.01612  -0.01773  -3.08154
   D77        1.15582  -0.00023   0.00000  -0.00976  -0.01083   1.14500
   D78        0.83784  -0.00054   0.00000  -0.02474  -0.02514   0.81270
   D79        2.30997  -0.00136   0.00000  -0.13582  -0.13694   2.17303
   D80       -0.84370   0.00054   0.00000   0.08954   0.08833  -0.75537
   D81        2.96494  -0.00075   0.00000  -0.06157  -0.06172   2.90322
   D82       -1.84611  -0.00158   0.00000  -0.17265  -0.17353  -2.01964
   D83        1.28341   0.00033   0.00000   0.05272   0.05174   1.33515
   D84       -1.12101  -0.00054   0.00000  -0.03696  -0.03681  -1.15781
   D85        0.35112  -0.00136   0.00000  -0.14804  -0.14861   0.20251
   D86       -2.80254   0.00054   0.00000   0.07733   0.07666  -2.72589
   D87       -2.93380   0.00019   0.00000   0.00143   0.00197  -2.93183
   D88       -0.75833   0.00012   0.00000  -0.00878  -0.00826  -0.76658
   D89        1.34699   0.00005   0.00000  -0.00439  -0.00387   1.34312
   D90        1.21151   0.00050   0.00000   0.05871   0.05829   1.26980
   D91       -2.89620   0.00043   0.00000   0.04850   0.04807  -2.84813
   D92       -0.79089   0.00036   0.00000   0.05288   0.05245  -0.73844
   D93       -0.96554   0.00003   0.00000   0.01736   0.01727  -0.94827
   D94        1.20993  -0.00004   0.00000   0.00715   0.00705   1.21698
   D95       -2.96794  -0.00011   0.00000   0.01153   0.01143  -2.95650
   D96        1.58204   0.00089   0.00000   0.07859   0.08267   1.66471
   D97       -1.54835  -0.00087   0.00000  -0.13004  -0.13340  -1.68175
   D98        3.08418  -0.00028   0.00000  -0.00011  -0.00039   3.08379
   D99        1.48075  -0.00021   0.00000   0.02442   0.02307   1.50382
   D100      -1.63420  -0.00002   0.00000   0.04155   0.04008  -1.59412
   D101      -3.08250  -0.00099   0.00000  -0.06086  -0.05769  -3.14019
   D102       0.08574  -0.00079   0.00000  -0.04373  -0.04068   0.04506
   D103       0.04713   0.00090   0.00000   0.16255   0.16091   0.20805
   D104      -3.06781   0.00109   0.00000   0.17968   0.17792  -2.88989
   D105       1.03389  -0.00001   0.00000   0.00549   0.00549   1.03938
   D106       3.12032  -0.00005   0.00000   0.00265   0.00265   3.12297
   D107      -1.08039  -0.00001   0.00000   0.00282   0.00281  -1.07758
   D108      -3.10908   0.00010   0.00000   0.00305   0.00306  -3.10602
   D109      -1.02265   0.00006   0.00000   0.00021   0.00022  -1.02243
   D110       1.05982   0.00009   0.00000   0.00038   0.00038   1.06021
   D111      -1.04198  -0.00001   0.00000   0.00086   0.00085  -1.04112
   D112       1.04445  -0.00004   0.00000  -0.00198  -0.00199   1.04246
   D113       3.12693  -0.00001   0.00000  -0.00182  -0.00182   3.12511
   D114      -3.11797   0.00015   0.00000  -0.00205  -0.00192  -3.11989
   D115       0.03597   0.00011   0.00000   0.00303   0.00315   0.03912
   D116      -0.00189  -0.00006   0.00000  -0.01909  -0.01923  -0.02112
   D117      -3.13113  -0.00011   0.00000  -0.01400  -0.01417   3.13789
   D118       3.11316  -0.00011   0.00000   0.00144   0.00174   3.11490
   D119      -0.01469  -0.00004   0.00000   0.02893   0.02869   0.01400
   D120      -0.00135   0.00008   0.00000   0.01873   0.01882   0.01748
   D121      -3.12920   0.00015   0.00000   0.04622   0.04577  -3.08343
   D122       0.00205   0.00001   0.00000   0.00612   0.00619   0.00824
   D123      -3.13780  -0.00002   0.00000   0.00298   0.00302  -3.13478
   D124       3.13112   0.00005   0.00000   0.00076   0.00075   3.13187
   D125      -0.00873   0.00002   0.00000  -0.00239  -0.00242  -0.01115
   D126       0.00436  -0.00004   0.00000  -0.00556  -0.00545  -0.00109
   D127      -3.13153   0.00002   0.00000   0.00681   0.00698  -3.12455
   D128       3.13245  -0.00013   0.00000  -0.03308  -0.03344   3.09900
   D129      -0.00344  -0.00007   0.00000  -0.02070  -0.02101  -0.02445
   D130       0.00099   0.00002   0.00000   0.00743   0.00744   0.00842
   D131       3.13613  -0.00001   0.00000   0.00064   0.00060   3.13673
   D132       3.14084   0.00006   0.00000   0.01058   0.01061  -3.13174
   D133      -0.00720   0.00002   0.00000   0.00379   0.00377  -0.00343
   D134      -0.00423  -0.00001   0.00000  -0.00773  -0.00782  -0.01205
   D135      -3.13939   0.00003   0.00000  -0.00095  -0.00098  -3.14037
   D136       3.13165  -0.00007   0.00000  -0.02008  -0.02018   3.11147
   D137      -0.00350  -0.00004   0.00000  -0.01330  -0.01334  -0.01685
         Item               Value     Threshold  Converged?
 Maximum Force            0.001755     0.000450     NO 
 RMS     Force            0.000389     0.000300     NO 
 Maximum Displacement     0.724836     0.001800     NO 
 RMS     Displacement     0.136894     0.001200     NO 
 Predicted change in Energy=-8.005073D-03
 GradGradGradGradGradGradGradGradGradGradGradGradGradGradGradGradGradGrad

                          Input orientation:                          
 ---------------------------------------------------------------------
 Center     Atomic      Atomic             Coordinates (Angstroms)
 Number     Number       Type             X           Y           Z
 ---------------------------------------------------------------------
      1          6           0        3.060469    1.071602   -1.792260
      2          6           0        4.356869    1.245094   -1.314666
      3          6           0        4.567536    1.615885    0.011869
      4          6           0        3.481101    1.816680    0.859345
      5          6           0        2.181753    1.607504    0.394582
      6          6           0        1.970806    1.235984   -0.937225
      7         16           0        0.340679    0.873700   -1.539197
      8          6           0       -0.644692    2.131916   -0.767129
      9          6           0       -0.431592    2.532387    0.557624
     10         16           0        0.832838    1.773364    1.549437
     11          6           0       -1.261386    3.495486    1.138916
     12          6           0       -2.330221    4.018870    0.416123
     13          6           0       -2.551807    3.612372   -0.898819
     14          6           0       -1.700402    2.687168   -1.494547
     15          1           0       -3.379254    4.024593   -1.467639
     16          1           0       -1.858093    2.388442   -2.527329
     17          1           0       -1.081553    3.826736    2.158150
     18          1           0       -2.983348    4.752353    0.878538
     19          1           0        2.891455    0.798684   -2.830128
     20          1           0        3.641662    2.126514    1.887394
     21          1           0        5.199467    1.101739   -1.983559
     22          1           0        5.575479    1.763242    0.387459
     23          6           0        0.007626   -1.891133    0.682234
     24          1           0        0.219557   -0.918575    1.154423
     25          6           0       -1.046837   -1.646890   -0.335531
     26          1           0       -0.889258   -1.930239   -1.364533
     27          6           0       -0.347332   -2.887187    1.808616
     28          1           0       -0.351143   -3.897182    1.396156
     29          6           0        0.592493   -2.772278    2.999667
     30          1           0        0.565179   -1.765913    3.431818
     31          1           0        0.291416   -3.481136    3.776638
     32          1           0        1.624972   -3.001781    2.720478
     33          1           0       -1.373222   -2.669253    2.119390
     34          6           0       -2.153207   -0.827127   -0.056588
     35          6           0       -3.125811   -0.634483   -1.068129
     36          6           0       -2.285968   -0.156168    1.182412
     37          6           0       -4.210697    0.185328   -0.834192
     38          1           0       -3.001741   -1.156380   -2.011234
     39          6           0       -3.374376    0.666513    1.405447
     40          1           0       -1.504455   -0.268758    1.931887
     41          6           0       -4.334681    0.829057    0.402309
     42          1           0       -4.962315    0.331522   -1.603567
     43          1           0       -3.477008    1.197792    2.346375
     44          1           0       -5.186618    1.477197    0.582654
     45         35           0        1.691115   -2.392230   -0.186576
     46         17           0       -2.061472   -3.996772   -0.832228
 ---------------------------------------------------------------------
                    Distance matrix (angstroms):
                    1          2          3          4          5
     1  C    0.000000
     2  C    1.392425   0.000000
     3  C    2.412960   1.393400   0.000000
     4  C    2.786230   2.412468   1.392435   0.000000
     5  C    2.416942   2.789982   2.416299   1.395731   0.000000
     6  C    1.394802   2.415748   2.790719   2.417822   1.398655
     7  S    2.738698   4.039570   4.563219   4.062569   2.769029
     8  C    3.987904   5.108998   5.295324   4.446005   3.100544
     9  C    4.455372   5.300184   5.111665   3.989041   2.776971
    10  S    4.076978   4.571756   4.041892   2.737043   1.783472
    11  C    5.757207   6.530628   6.227316   5.038624   3.996712
    12  C    6.528620   7.443563   7.315519   6.230374   5.115961
    13  C    6.225061   7.314829   7.449856   6.535414   5.300846
    14  C    5.036326   6.229162   6.534829   5.757302   4.450349
    15  H    7.091936   8.221715   8.434589   7.573256   6.343105
    16  H    5.144574   6.434558   6.952200   6.348501   5.046562
    17  H    6.352389   6.949947   6.434796   5.152187   4.322537
    18  H    7.563651   8.425544   8.222190   7.099835   6.066511
    19  H    1.086380   2.154842   3.399120   3.872494   3.399503
    20  H    3.871754   3.397295   2.153040   1.085662   2.151556
    21  H    2.147747   1.085329   2.155322   3.397944   3.875300
    22  H    3.399237   2.156553   1.085694   2.147545   3.397305
    23  C    4.921460   5.721839   5.791489   5.083727   4.129169
    24  H    4.551322   5.281592   5.160799   4.266892   3.287651
    25  C    5.136362   6.206634   6.502889   5.824626   4.641975
    26  H    4.979392   6.132460   6.651772   6.171310   5.004120
    27  C    6.344402   6.997153   6.903759   6.138761   5.347711
    28  H    6.818645   7.480437   7.516886   6.900905   6.141684
    29  C    6.620338   6.994517   6.632034   5.829543   5.338043
    30  H    6.447399   6.780279   6.257114   5.287267   4.818512
    31  H    7.707639   8.049008   7.644496   6.837510   6.395775
    32  H    6.246431   6.463868   6.108853   5.488770   5.192813
    33  H    6.996615   7.742660   7.622117   6.728727   5.822668
    34  C    5.813790   6.946794   7.151321   6.290794   4.992281
    35  C    6.457953   7.719073   8.088149   7.305796   5.944432
    36  C    6.240231   7.233686   7.175017   6.103736   4.867417
    37  C    7.387370   8.646221   8.934187   8.043205   6.663025
    38  H    6.462372   7.771835   8.310978   7.688079   6.347883
    39  C    7.196989   8.216198   8.118949   6.972710   5.725197
    40  H    6.041884   6.869277   6.641342   5.509552   4.412686
    41  C    7.717721   8.869280   8.945447   7.891181   6.562771
    42  H    8.059056   9.368311   9.750758   8.919804   7.527180
    43  H    7.738399   8.647258   8.386859   7.142098   5.999911
    44  H    8.591808   9.733028   9.771825   8.678777   7.371923
    45  Br   4.056043   4.648543   4.937425   4.691793   4.071406
    46  Cl   7.269413   8.300904   8.726865   8.208396   7.135680
                    6          7          8          9         10
     6  C    0.000000
     7  S    1.775087   0.000000
     8  C    2.769920   1.774867   0.000000
     9  C    3.112355   2.782859   1.400271   0.000000
    10  S    2.786976   3.254424   2.770944   1.777243   0.000000
    11  C    4.456767   4.075863   2.423353   1.397861   2.742262
    12  C    5.298569   4.566079   2.793150   2.415460   4.041242
    13  C    5.109082   4.034461   2.417887   2.789786   4.564178
    14  C    3.986767   2.730690   1.397127   2.417693   4.064256
    15  H    6.056469   4.875566   3.398641   3.875187   5.649114
    16  H    4.303145   2.847006   2.153242   3.401847   4.923358
    17  H    5.060656   4.941006   3.408888   2.158581   2.872588
    18  H    6.340780   5.651420   3.878688   3.397454   4.887510
    19  H    2.149862   2.859823   4.305555   5.052250   4.936446
    20  H    3.400482   4.920117   5.041761   4.304000   2.851039
    21  H    3.396629   4.884392   6.057653   6.341387   5.656906
    22  H    3.876398   5.648577   6.337154   6.058502   4.882923
    23  C    4.031821   3.562299   4.325632   4.447017   3.855069
    24  H    3.476204   3.237670   3.707396   3.562205   2.789030
    25  C    4.216534   3.118875   3.824575   4.317708   4.334099
    26  H    4.288067   3.066810   4.113126   4.880489   5.017321
    27  C    5.469364   5.081878   5.649273   5.562721   4.814636
    28  H    6.097992   5.644132   6.412176   6.484517   5.794860
    29  C    5.784896   5.827336   6.306385   5.928894   4.777425
    30  H    5.484132   5.632845   5.855597   5.265921   4.017646
    31  H    6.876924   6.872054   7.282066   6.859100   5.732656
    32  H    5.608658   5.900304   6.608300   6.287639   4.980043
    33  H    5.981329   5.373567   5.649245   5.512063   4.992834
    34  C    4.694618   3.363095   3.396531   3.824598   4.272977
    35  C    5.430588   3.809603   3.728206   4.464410   5.321680
    36  C    4.954904   3.920083   3.424884   3.325266   3.685750
    37  C    6.271003   4.656813   4.063262   4.661274   5.800069
    38  H    5.621666   3.939012   4.232773   5.178001   5.997147
    39  C    5.863734   4.745048   3.784001   3.586121   4.352758
    40  H    4.751156   4.093671   3.713100   3.299400   3.127214
    41  C    6.459033   5.062650   4.084244   4.261404   5.376883
    42  H    7.023548   5.331026   4.752148   5.481058   6.753084
    43  H    6.360987   5.456870   4.311439   3.775623   4.420539
    44  H    7.320993   5.951258   4.783269   4.870762   6.103789
    45  Br   3.715594   3.784119   5.124543   5.414016   4.593752
    46  Cl   6.606968   5.476462   6.290654   6.871544   6.880685
                   11         12         13         14         15
    11  C    0.000000
    12  C    1.392397   0.000000
    13  C    2.414791   1.394064   0.000000
    14  C    2.789487   2.412626   1.391324   0.000000
    15  H    3.399919   2.156168   1.085426   2.146619   0.000000
    16  H    3.875946   3.397810   2.152043   1.086621   2.472623
    17  H    1.086695   2.151916   3.398920   3.876053   4.297083
    18  H    2.147712   1.085541   2.155176   3.397421   2.488156
    19  H    6.346033   6.940723   6.424631   5.141527   7.182245
    20  H    5.145306   6.434985   6.951964   6.347401   8.009507
    21  H    7.564555   8.424033   8.219622   7.096542   9.077648
    22  H    7.092818   8.221239   8.433657   7.571924   9.420315
    23  C    5.552892   6.361169   6.272080   5.349445   7.147637
    24  H    4.655896   5.605784   5.694360   4.868744   6.652936
    25  C    5.353882   5.857720   5.499278   4.533709   6.235988
    26  H    5.987004   6.374873   5.805298   4.689915   6.455287
    27  C    6.482477   7.318778   7.377952   6.619299   8.227946
    28  H    7.452936   8.218339   8.154951   7.316442   8.951273
    29  C    6.795890   7.831771   8.114713   7.433765   9.051466
    30  H    6.022960   7.137329   7.576012   7.016541   8.549455
    31  H    7.618532   8.626478   8.958888   8.354681   9.864696
    32  H    7.283328   8.381118   8.619269   7.822319   9.589188
    33  H    6.243223   6.967636   7.068059   6.469840   7.854840
    34  C    4.572697   4.872215   4.536230   3.824007   5.199369
    35  C    5.040215   4.948703   4.288814   3.639641   4.683036
    36  C    3.792919   4.245009   4.313246   3.948868   5.069202
    37  C    4.852705   4.449216   3.807982   3.605115   3.979008
    38  H    5.881508   5.755538   4.917408   4.090637   5.223073
    39  C    3.541024   3.647919   3.829405   3.910907   4.419428
    40  H    3.854531   4.622032   4.916605   4.529496   5.788307
    41  C    4.134922   3.767354   3.552241   3.740330   3.823741
    42  H    5.588270   4.960202   4.131730   4.025050   4.020365
    43  H    3.412673   3.605478   4.149395   4.486340   4.748374
    44  H    4.448637   3.827119   3.700806   4.234678   3.736240
    45  Br   6.718585   7.591876   7.386807   6.246075   8.278005
    46  Cl   7.788419   8.116719   7.625217   6.726373   8.153686
                   16         17         18         19         20
    16  H    0.000000
    17  H    4.962401   0.000000
    18  H    4.295836   2.472044   0.000000
    19  H    5.017690   7.059519   7.993686   0.000000
    20  H    7.057315   5.027208   7.197470   4.957919   0.000000
    21  H    7.194473   8.001910   9.406224   2.476983   4.296650
    22  H    8.009049   7.190926   9.079067   4.299678   2.474150
    23  C    5.665418   6.004887   7.288372   5.280935   5.549785
    24  H    5.367335   5.021786   6.518753   5.095554   4.639032
    25  C    4.663262   6.015001   6.795171   5.264407   6.415761
    26  H    4.576214   6.751965   7.353476   4.887615   6.896485
    27  C    6.993932   6.762990   8.134876   6.752284   6.407455
    28  H    7.561330   7.795707   9.055987   7.101203   7.243529
    29  C    7.948967   6.859852   8.596854   7.212732   5.876456
    30  H    7.657829   5.967552   7.848507   7.155466   5.196246
    31  H    8.877631   7.609833   9.322736   8.290140   6.799936
    32  H    8.290098   7.366827   9.206299   6.845198   5.573192
    33  H    6.885301   6.502650   7.694963   7.396742   6.942784
    34  C    4.065900   5.264214   5.717883   5.982007   6.788488
    35  C    3.588098   5.872849   5.729556   6.431648   7.883965
    36  C    4.518883   4.273899   4.967118   6.619511   6.390964
    37  C    3.640765   5.657342   5.029667   7.402738   8.534329
    38  H    3.760325   6.775127   6.577556   6.262797   8.373261
    39  C    4.553117   3.976256   4.138191   7.564271   7.182524
    40  H    5.202920   4.123483   5.339309   6.568123   5.676427
    41  C    4.141009   4.759402   4.176739   7.916225   8.216503
    42  H    3.836724   6.436409   5.442509   7.962687   9.457125
    43  H    5.271767   3.561599   3.877261   8.216616   7.193653
    44  H    4.645583   4.985388   3.958358   8.795608   8.947764
    45  Br   6.397720   7.201456   8.604077   4.314061   5.340883
    46  Cl   6.609515   8.432668   8.962353   7.177708   8.798676
                   21         22         23         24         25
    21  H    0.000000
    22  H    2.490120   0.000000
    23  C    6.558883   6.666508   0.000000
    24  H    6.223191   6.038732   1.101701   0.000000
    25  C    7.020489   7.483768   1.485729   2.086662   0.000000
    26  H    6.829982   7.648797   2.234991   2.932247   1.078871
    27  C    7.814032   7.663281   1.544946   2.150527   2.573910
    28  H    8.198839   8.257283   2.159314   3.042406   2.923448
    29  C    7.814394   7.226667   2.547348   2.642010   3.882968
    30  H    7.682862   6.842964   2.808338   2.454376   4.099473
    31  H    8.847123   8.179936   3.490557   3.667137   4.697373
    32  H    7.193320   6.614750   2.829096   2.960990   4.279425
    33  H    8.617123   8.422057   2.139540   2.555969   2.679252
    34  C    7.841911   8.163319   2.519358   2.665505   1.404947
    35  C    8.553522   9.142225   3.802810   4.026404   2.425655
    36  C    8.224198   8.131324   2.919050   2.619103   2.462082
    37  C    9.524287   9.987567   4.940191   4.979994   3.689946
    38  H    8.506449   9.372653   4.104987   4.522687   2.621113
    39  C    9.229602   9.074085   4.301456   3.935971   3.714872
    40  H    7.883625   7.525938   2.545608   1.999732   2.692553
    41  C    9.831923   9.954105   5.131610   4.935684   4.181464
    42  H   10.198012  10.819386   5.904692   6.001753   4.566508
    43  H    9.697358   9.279256   4.945047   4.423160   4.603320
    44  H   10.705007  10.767667   6.191585   5.940822   5.266951
    45  Br   5.267400   5.717145   1.959608   2.476978   2.841496
    46  Cl   8.946598   9.643050   3.317902   4.315689   2.607324
                   26         27         28         29         30
    26  H    0.000000
    27  C    3.358319   0.000000
    28  H    3.432177   1.090975   0.000000
    29  C    4.685174   1.521538   2.174191   0.000000
    30  H    5.014716   2.173642   3.086402   1.095569   0.000000
    31  H    5.498265   2.152646   2.500534   1.093989   1.770830
    32  H    4.914963   2.175915   2.541771   1.093906   1.776665
    33  H    3.594173   1.093858   1.753717   2.156279   2.509161
    34  C    2.127239   3.314215   3.844885   4.545676   4.521052
    35  C    2.601732   4.590238   4.941325   5.911253   5.929002
    36  C    3.403682   3.407184   4.217158   4.293248   3.972422
    37  C    3.973518   5.599141   6.044626   6.820304   6.694414
    38  H    2.340869   4.963148   5.113509   6.374855   6.536151
    39  C    4.537810   4.685545   5.474243   5.486608   5.054005
    40  H    3.742375   2.865363   3.844815   3.435835   2.962204
    41  C    4.754617   5.629132   6.260483   6.632717   6.318261
    42  H    4.665029   6.580361   6.938529   7.853612   7.765792
    43  H    5.500169   5.174080   6.052496   5.722681   5.128450
    44  H    5.819747   6.630952   7.275133   7.569552   7.191569
    45  Br   2.873907   2.895002   2.990107   3.391688   3.840935
    46  Cl   2.434748   3.338190   2.810843   4.819371   5.482528
                   31         32         33         34         35
    31  H    0.000000
    32  H    1.767379   0.000000
    33  H    2.485286   3.075882   0.000000
    34  C    5.264368   5.168738   2.955788   0.000000
    35  C    6.576674   6.521317   4.167989   1.416434   0.000000
    36  C    4.942502   5.075294   2.833130   1.415250   2.449298
    37  C    7.414293   7.539786   4.992349   2.421363   1.379780
    38  H    7.053286   6.870304   4.690727   2.156168   1.084997
    39  C    6.021925   6.338704   3.954955   2.420694   2.805878
    40  H    4.116751   4.229019   2.411381   2.164875   3.429671
    41  C    7.166913   7.454307   4.894566   2.777114   2.401146
    42  H    8.431172   8.555736   5.978850   3.409794   2.143036
    43  H    6.175681   6.618652   4.408114   3.409834   3.890939
    44  H    8.049563   8.427888   5.839229   3.862657   3.381006
    45  Br   4.341882   2.971008   3.845046   4.152741   5.202844
    46  Cl   5.200347   5.215514   3.308783   3.264458   3.534609
                   36         37         38         39         40
    36  C    0.000000
    37  C    2.808540   0.000000
    38  H    3.422300   2.155732   0.000000
    39  C    1.382455   2.438638   3.890438   0.000000
    40  H    1.088646   3.896298   4.310214   2.156032   0.000000
    41  C    2.403426   1.399534   3.397628   1.398175   3.399263
    42  H    3.893887   1.085467   2.494773   3.418762   4.981623
    43  H    2.146297   3.417512   4.975616   1.085420   2.492695
    44  H    3.382509   2.151465   4.293911   2.149051   4.292681
    45  Br   4.763537   6.472604   5.184554   6.127776   4.382771
    46  Cl   4.342743   4.702035   3.215897   5.336397   4.674258
                   41         42         43         44         45
    41  C    0.000000
    42  H    2.159862   0.000000
    43  H    2.156609   4.307970   0.000000
    44  H    1.085544   2.478396   2.472154   0.000000
    45  Br   6.858112   7.327675   6.783331   7.928896   0.000000
    46  Cl   5.475417   5.267256   6.252260   6.460090   4.131988
                   46
    46  Cl   0.000000
 Stoichiometry    C22H20BrClS2
 Framework group  C1[X(C22H20BrClS2)]
 Deg. of freedom   132
 Full point group                 C1      NOp   1
 Largest Abelian subgroup         C1      NOp   1
 Largest concise Abelian subgroup C1      NOp   1
                         Standard orientation:                         
 ---------------------------------------------------------------------
 Center     Atomic      Atomic             Coordinates (Angstroms)
 Number     Number       Type             X           Y           Z
 ---------------------------------------------------------------------
      1          6           0       -2.935498   -1.682906   -1.723432
      2          6           0       -4.178272   -2.061260   -1.222225
      3          6           0       -4.313452   -2.403130    0.121804
      4          6           0       -3.204553   -2.370024    0.963305
      5          6           0       -1.965144   -1.955485    0.473321
      6          6           0       -1.829843   -1.613086   -0.876010
      7         16           0       -0.292711   -0.995691   -1.513961
      8          6           0        0.903864   -2.023517   -0.700367
      9          6           0        0.771544   -2.395078    0.643208
     10         16           0       -0.602640   -1.827699    1.617010
     11          6           0        1.761758   -3.168897    1.255332
     12          6           0        2.902964   -3.527046    0.542487
     13          6           0        3.042613   -3.147614   -0.791659
     14          6           0        2.037780   -2.415529   -1.416275
     15          1           0        3.927289   -3.432217   -1.352461
     16          1           0        2.135019   -2.140607   -2.463035
     17          1           0        1.648431   -3.480326    2.290259
     18          1           0        3.678025   -4.111740    1.028093
     19          1           0       -2.822564   -1.431585   -2.774291
     20          1           0       -3.302669   -2.656588    2.005858
     21          1           0       -5.036154   -2.099626   -1.885931
     22          1           0       -5.277469   -2.709364    0.516294
     23          6           0       -0.444484    1.881986    0.580296
     24          1           0       -0.478323    0.909629    1.097133
     25          6           0        0.631656    1.782409   -0.439213
     26          1           0        0.421370    1.986603   -1.477503
     27          6           0       -0.266343    2.975007    1.657528
     28          1           0       -0.443673    3.950050    1.201380
     29          6           0       -1.165143    2.749585    2.864350
     30          1           0       -0.957729    1.784506    3.339614
     31          1           0       -0.990787    3.534911    3.605751
     32          1           0       -2.223290    2.779937    2.588608
     33          1           0        0.783421    2.956290    1.964402
     34          6           0        1.867187    1.184784   -0.138906
     35          6           0        2.853647    1.121737   -1.153404
     36          6           0        2.122792    0.604598    1.126393
     37          6           0        4.067826    0.518229   -0.897782
     38          1           0        2.634453    1.570279   -2.116722
     39          6           0        3.340893   -0.001602    1.371205
     40          1           0        1.337324    0.610900    1.880150
     41          6           0        4.309953   -0.036851    0.363945
     42          1           0        4.829736    0.472698   -1.669571
     43          1           0        3.540642   -0.463260    2.333031
     44          1           0        5.264177   -0.515212    0.561514
     45         35           0       -2.194320    2.037535   -0.288002
     46         17           0        1.211125    4.249845   -1.050864
 ---------------------------------------------------------------------
 Rotational constants (GHZ):           0.1664884           0.1624392           0.1035019
 Standard basis: 6-31+G(d,p) (6D, 7F)
 There are   621 symmetry adapted cartesian basis functions of A   symmetry.
 There are   621 symmetry adapted basis functions of A   symmetry.
   621 basis functions,  1099 primitive gaussians,   621 cartesian basis functions
   118 alpha electrons      118 beta electrons
       nuclear repulsion energy      3487.9929220265 Hartrees.
 NAtoms=   46 NActive=   46 NUniq=   46 SFac= 1.00D+00 NAtFMM=   60 NAOKFM=F Big=F
 Integral buffers will be    131072 words long.
 Raffenetti 2 integral format.
 Two-electron integral symmetry is turned on.
 Nuclear repulsion after empirical dispersion term =     3487.9466116075 Hartrees.
 ------------------------------------------------------------------------------
 Polarizable Continuum Model (PCM)
 =================================
 Model                : PCM.
 Atomic radii         : SMD-Coulomb.
 Polarization charges : Total charges.
 Charge compensation  : None.
 Solution method      : Matrix inversion.
 Cavity type          : VdW (van der Waals Surface) (Alpha=1.000).
 Cavity algorithm     : GePol (No added spheres)
                        Default sphere list used, NSphG=   46.
                        Lebedev-Laikov grids with approx.  5.0 points / Ang**2.
                        Smoothing algorithm: York/Karplus (Gamma=1.0000).
                        Polarization charges: spherical gaussians, with
                                              point-specific exponents (IZeta= 3).
                        Self-potential: point-specific (ISelfS= 7).
                        Self-field    : sphere-specific E.n sum rule (ISelfD= 2).
 1st derivatives      : Analytical E(r).r(x)/FMM algorithm (CHGder, D1EAlg=3).
                        Cavity 1st derivative terms included.
 Solvent              : Dichloromethane, Eps=   8.930000 Eps(inf)=   2.028346
 ------------------------------------------------------------------------------
 ------------------------------------------------------------------------------
 Atomic radii for non-electrostatic terms: SMD-CDS.
 ------------------------------------------------------------------------------
 Nuclear repulsion after PCM non-electrostatic terms =     3487.9298396783 Hartrees.
 One-electron integrals computed using PRISM.
 NBasis=   621 RedAO= T EigKep=  1.29D-06  NBF=   621
 NBsUse=   618 1.00D-06 EigRej=  9.63D-07 NBFU=   618
 Initial guess from the checkpoint file:  "/home/ansgus3642/gaussian/scratch/Gau-127781.chk"
 B after Tr=     0.000000    0.000000    0.000000
         Rot=    0.984397    0.003348    0.000379   -0.175930 Ang=  20.27 deg.
 ExpMin= 3.50D-02 ExpMax= 5.74D+05 ExpMxC= 5.74D+03 IAcc=3 IRadAn=         5 AccDes= 0.00D+00
 Harris functional with IExCor= 4639 and IRadAn=       5 diagonalized for initial guess.
 HarFok:  IExCor= 4639 AccDes= 0.00D+00 IRadAn=         5 IDoV= 1 UseB2=F ITyADJ=14
 ICtDFT=  3500011 ScaDFX=  1.000000  1.000000  1.000000  1.000000
 FoFCou: FMM=F IPFlag=           0 FMFlag=      100000 FMFlg1=           0
         NFxFlg=           0 DoJE=T BraDBF=F KetDBF=T FulRan=T
         wScrn=  0.000000 ICntrl=       500 IOpCl=  0 I1Cent=   200000004 NGrid=           0
         NMat0=    1 NMatS0=      1 NMatT0=    0 NMatD0=    1 NMtDS0=    0 NMtDT0=    0
 Petite list used in FoFCou.
 Requested convergence on RMS density matrix=1.00D-08 within 128 cycles.
 Requested convergence on MAX density matrix=1.00D-06.
 Requested convergence on             energy=1.00D-06.
 No special actions if energy rises.
 Inv3:  Mode=1 IEnd=    36855075.
 Iteration    1 A*A^-1 deviation from unit magnitude is 4.00D-15 for   1263.
 Iteration    1 A*A^-1 deviation from orthogonality  is 1.80D-15 for   2096   1793.
 Iteration    1 A^-1*A deviation from unit magnitude is 4.00D-15 for   1263.
 Iteration    1 A^-1*A deviation from orthogonality  is 2.44D-15 for   1299    231.
 Error on total polarization charges =  0.04818
 SCF Done:  E(RwB97XD) =  -4678.46123220     A.U. after   20 cycles
            NFock= 20  Conv=0.35D-08     -V/T= 2.0061
 SMD-CDS (non-electrostatic) energy       (kcal/mol) =     -10.52
 (included in total energy above)
 D1PCM: PCM CHGder 1st derivatives, ID1Alg=3 FixD1E=F DoIter=F DoCFld=F I1PDM=0.
 Calling FoFJK, ICntrl=      2127 FMM=F ISym2X=0 I1Cent= 0 IOpClX= 0 NMat=1 NMatS=1 NMatT=0.
 ***** Axes restored to original set *****
 -------------------------------------------------------------------
 Center     Atomic                   Forces (Hartrees/Bohr)
 Number     Number              X              Y              Z
 -------------------------------------------------------------------
      1        6          -0.000071993   -0.000229330   -0.001387293
      2        6          -0.000271374    0.000219580   -0.000306445
      3        6          -0.000163364   -0.000141712    0.000136942
      4        6           0.000212839    0.000312143    0.000441413
      5        6          -0.000637768    0.000171082    0.001066965
      6        6          -0.000872673    0.000627433    0.002931991
      7       16           0.000980770    0.000996514   -0.001340827
      8        6          -0.001637294    0.001499863   -0.000090488
      9        6           0.000799560    0.000645151   -0.000865168
     10       16           0.001741441   -0.000429854    0.000118777
     11        6           0.000982907   -0.000251402   -0.000846484
     12        6           0.000239425   -0.000048858   -0.000507920
     13        6           0.000726139    0.000577521    0.000564183
     14        6           0.000588976    0.000494588   -0.000903080
     15        1           0.000058998   -0.000205995    0.000078302
     16        1           0.000002057    0.000021618    0.000592166
     17        1           0.000375264   -0.000763628   -0.000540308
     18        1           0.000175064   -0.000131267    0.000065562
     19        1           0.000341401   -0.000019437    0.000326545
     20        1           0.000042310    0.000126979    0.000120110
     21        1          -0.000170550   -0.000145903   -0.000028156
     22        1          -0.000328453   -0.000038490   -0.000165041
     23        6           0.004265546   -0.000513167    0.005710035
     24        1           0.003202244   -0.004955700   -0.004525321
     25        6           0.005697611   -0.019609456   -0.005972678
     26        1           0.005078721    0.003139215   -0.001057300
     27        6           0.000877052    0.002686276   -0.003111178
     28        1           0.000074616   -0.000246484   -0.000709353
     29        6          -0.000627319   -0.000391713    0.000958380
     30        1           0.000400554    0.000242200    0.000219768
     31        1           0.000100461    0.000050168    0.000032533
     32        1           0.000201238    0.000257716    0.000150188
     33        1          -0.000788194    0.000224920   -0.000085405
     34        6          -0.015641866    0.010952232    0.004225611
     35        6           0.004174893   -0.001938234    0.004148345
     36        6           0.001039503   -0.003929516   -0.003571232
     37        6          -0.001955490    0.001465502    0.001016086
     38        1          -0.001254791    0.000363486   -0.000728161
     39        6          -0.002126254    0.000518767   -0.000516539
     40        1          -0.005449274    0.002093534    0.000790936
     41        6          -0.000474574   -0.000009130    0.000345651
     42        1           0.000286611    0.000173817    0.000501117
     43        1           0.000136585   -0.000445793   -0.000500095
     44        1          -0.000090376    0.000281465   -0.000020932
     45       35          -0.002260215    0.001719697   -0.000526933
     46       17           0.002019034    0.004583602    0.003764732
 -------------------------------------------------------------------
 Cartesian Forces:  Max     0.019609456 RMS     0.002947374

 GradGradGradGradGradGradGradGradGradGradGradGradGradGradGradGradGradGrad
 Berny optimization.
 Using GEDIIS/GDIIS optimizer.
 FormGI is forming the generalized inverse of G from B-inverse, IUseBI=4.
 Internal  Forces:  Max     0.023505650 RMS     0.002448559
 Search for a local minimum.
 Step number   4 out of a maximum of  276
 All quantities printed in internal units (Hartrees-Bohrs-Radians)
 Mixed Optimization -- RFO/linear search
 Update second derivatives using D2CorX and points    3    4
 ITU=  0  1  0  0
 Use linear search instead of GDIIS.
     Eigenvalues ---    0.00017   0.00059   0.00240   0.00315   0.00380
     Eigenvalues ---    0.00422   0.00614   0.00748   0.00856   0.01009
     Eigenvalues ---    0.01161   0.01340   0.01426   0.01603   0.01705
     Eigenvalues ---    0.01723   0.01728   0.01751   0.01767   0.01822
     Eigenvalues ---    0.01925   0.02026   0.02100   0.02146   0.02193
     Eigenvalues ---    0.02235   0.02267   0.02316   0.02373   0.02496
     Eigenvalues ---    0.02517   0.02535   0.02690   0.02780   0.02884
     Eigenvalues ---    0.02887   0.02898   0.02958   0.02984   0.03083
     Eigenvalues ---    0.03612   0.03817   0.04008   0.04197   0.04506
     Eigenvalues ---    0.04614   0.04778   0.06028   0.07271   0.09939
     Eigenvalues ---    0.10304   0.10799   0.10981   0.11003   0.11042
     Eigenvalues ---    0.11216   0.11796   0.11812   0.12008   0.12276
     Eigenvalues ---    0.12287   0.12323   0.12401   0.12551   0.12587
     Eigenvalues ---    0.12592   0.12650   0.13817   0.14502   0.14705
     Eigenvalues ---    0.15723   0.16139   0.16409   0.16884   0.17553
     Eigenvalues ---    0.17919   0.18700   0.19103   0.19311   0.19347
     Eigenvalues ---    0.19394   0.19523   0.20300   0.21085   0.21581
     Eigenvalues ---    0.22630   0.23120   0.24305   0.24446   0.26397
     Eigenvalues ---    0.26935   0.27285   0.28706   0.29752   0.31110
     Eigenvalues ---    0.31763   0.33325   0.34131   0.34200   0.34465
     Eigenvalues ---    0.34585   0.34951   0.35023   0.36345   0.36451
     Eigenvalues ---    0.36596   0.36640   0.36735   0.36752   0.36793
     Eigenvalues ---    0.36829   0.36927   0.36942   0.36964   0.37043
     Eigenvalues ---    0.37122   0.37350   0.39184   0.41263   0.42772
     Eigenvalues ---    0.42837   0.43397   0.46423   0.46873   0.47527
     Eigenvalues ---    0.47772   0.48092   0.48305   0.51549   0.51941
     Eigenvalues ---    0.52821   0.71255
 RFO step:  Lambda=-6.30165626D-03 EMin= 1.72522956D-04
 Quartic linear search produced a step of -0.19937.
 Maximum step size (   0.505) exceeded in Quadratic search.
    -- Step size scaled by   0.860
 Iteration  1 RMS(Cart)=  0.09496558 RMS(Int)=  0.00580070
 Iteration  2 RMS(Cart)=  0.01428311 RMS(Int)=  0.00051987
 Iteration  3 RMS(Cart)=  0.00027323 RMS(Int)=  0.00045326
 Iteration  4 RMS(Cart)=  0.00000012 RMS(Int)=  0.00045326
 Variable       Old X    -DE/DX   Delta X   Delta X   Delta X     New X
                                 (Linear)    (Quad)   (Total)
    R1        2.63130  -0.00058  -0.00040   0.00133   0.00094   2.63224
    R2        2.63579   0.00050   0.00037  -0.00130  -0.00097   2.63483
    R3        2.05296  -0.00036  -0.00024   0.00069   0.00045   2.05341
    R4        2.63314   0.00018   0.00015  -0.00025  -0.00005   2.63309
    R5        2.05098  -0.00010  -0.00009   0.00030   0.00021   2.05118
    R6        2.63132  -0.00009  -0.00014   0.00045   0.00034   2.63166
    R7        2.05166  -0.00037  -0.00021   0.00070   0.00049   2.05215
    R8        2.63755   0.00006   0.00024  -0.00070  -0.00047   2.63708
    R9        2.05160   0.00016   0.00002  -0.00006  -0.00004   2.05157
   R10        2.64308  -0.00139  -0.00043   0.00140   0.00073   2.64381
   R11        3.37027  -0.00334  -0.00225   0.00780   0.00565   3.37592
   R12        3.35443  -0.00002   0.00036  -0.00130  -0.00124   3.35318
   R13        3.35401  -0.00004  -0.00046   0.00326   0.00247   3.35648
   R14        5.89382   0.00445  -0.04165   0.13376   0.09094   5.98476
   R15        5.79543  -0.00119  -0.00433  -0.06102  -0.06532   5.73012
   R16        2.64613   0.00005  -0.00028  -0.00096  -0.00173   2.64440
   R17        2.64019  -0.00056  -0.00037   0.00061   0.00022   2.64041
   R18        3.35850   0.00089   0.00046  -0.00258  -0.00229   3.35621
   R19        2.64157  -0.00237  -0.00080   0.00252   0.00171   2.64329
   R20        5.27050   0.00176  -0.00785  -0.09756  -0.10430   5.16620
   R21        2.63125  -0.00046  -0.00008   0.00021   0.00014   2.63139
   R22        2.05356  -0.00068  -0.00040   0.00136   0.00096   2.05451
   R23        2.63440  -0.00057  -0.00033   0.00087   0.00056   2.63496
   R24        2.05138  -0.00017  -0.00013   0.00040   0.00027   2.05165
   R25        2.62922  -0.00022   0.00006   0.00007   0.00013   2.62936
   R26        2.05116  -0.00016  -0.00011   0.00035   0.00024   2.05140
   R27        2.05342  -0.00057  -0.00037   0.00138   0.00100   2.05442
   R28        2.08191  -0.00389  -0.00383   0.01609   0.01337   2.09528
   R29        2.80762   0.00341   0.00066   0.01065   0.01187   2.81949
   R30        2.91952  -0.00373  -0.00200  -0.00224  -0.00424   2.91529
   R31        3.70312  -0.00215  -0.00075   0.01247   0.01172   3.71485
   R32        2.03877  -0.00454   0.00090  -0.00735  -0.00582   2.03295
   R33        2.65497   0.02351   0.00377   0.01572   0.01949   2.67446
   R34        4.60101  -0.00404   0.03786  -0.17025  -0.13239   4.46862
   R35        2.06164   0.00050   0.00011  -0.00265  -0.00254   2.05911
   R36        2.87529   0.00112   0.00065  -0.00111  -0.00045   2.87484
   R37        2.06709   0.00076   0.00052  -0.00192  -0.00140   2.06569
   R38        2.07033   0.00030   0.00015   0.00005   0.00020   2.07052
   R39        2.06734  -0.00004  -0.00006   0.00030   0.00023   2.06757
   R40        2.06718   0.00010   0.00011   0.00002   0.00013   2.06731
   R41        2.67667  -0.00154   0.00025  -0.01025  -0.00998   2.66669
   R42        2.67443  -0.00034   0.00048  -0.01331  -0.01283   2.66161
   R43        2.60741   0.00262   0.00097  -0.00033   0.00064   2.60804
   R44        2.05035   0.00031   0.00014   0.00000   0.00015   2.05049
   R45        2.61246   0.00200  -0.00005   0.00703   0.00698   2.61944
   R46        2.05724  -0.00358  -0.00172   0.00564   0.00392   2.06117
   R47        2.64474  -0.00277  -0.00078   0.00196   0.00117   2.64591
   R48        2.05124  -0.00053  -0.00047   0.00210   0.00163   2.05287
   R49        2.64217  -0.00267   0.00015  -0.00522  -0.00508   2.63709
   R50        2.05115  -0.00066  -0.00044   0.00205   0.00162   2.05276
   R51        2.05138   0.00024   0.00009  -0.00024  -0.00015   2.05123
    A1        2.09718  -0.00027  -0.00044   0.00104   0.00050   2.09768
    A2        2.09882  -0.00016  -0.00031   0.00115   0.00090   2.09971
    A3        2.08714   0.00042   0.00075  -0.00220  -0.00141   2.08574
    A4        2.09492   0.00002  -0.00013   0.00044   0.00030   2.09522
    A5        2.08859  -0.00018  -0.00005   0.00053   0.00049   2.08908
    A6        2.09960   0.00015   0.00019  -0.00098  -0.00078   2.09882
    A7        2.09420   0.00021   0.00049  -0.00133  -0.00083   2.09337
    A8        2.10113  -0.00014  -0.00032   0.00086   0.00054   2.10167
    A9        2.08776  -0.00007  -0.00017   0.00047   0.00029   2.08805
   A10        2.09680  -0.00061  -0.00026   0.00065   0.00033   2.09713
   A11        2.09681   0.00028   0.00013  -0.00039  -0.00023   2.09658
   A12        2.08951   0.00033   0.00014  -0.00026  -0.00009   2.08942
   A13        2.09127   0.00055  -0.00035   0.00102   0.00067   2.09193
   A14        2.06525   0.00047   0.00041  -0.00027   0.00033   2.06559
   A15        2.12611  -0.00103  -0.00004  -0.00085  -0.00110   2.12502
   A16        2.09116   0.00009   0.00070  -0.00180  -0.00094   2.09022
   A17        2.07772  -0.00207  -0.00328   0.01398   0.01119   2.08891
   A18        2.11254   0.00196   0.00262  -0.01202  -0.01004   2.10250
   A19        1.79019  -0.00106  -0.00047  -0.00122  -0.00088   1.78931
   A20        2.02931  -0.00035   0.00336  -0.00937  -0.00631   2.02300
   A21        2.13599  -0.00217  -0.00096  -0.00440  -0.00578   2.13021
   A22        1.72952   0.00192  -0.00343   0.02193   0.01778   1.74729
   A23        1.98309   0.00248   0.00122   0.01179   0.01197   1.99506
   A24        2.12915  -0.00231  -0.00133   0.00237   0.00060   2.12975
   A25        2.06549   0.00166   0.00027   0.00022   0.00081   2.06630
   A26        2.08737   0.00065   0.00104  -0.00278  -0.00163   2.08574
   A27        2.11075   0.00195   0.00352  -0.01331  -0.01009   2.10066
   A28        2.09454  -0.00042  -0.00101   0.00378   0.00285   2.09738
   A29        2.07660  -0.00153  -0.00251   0.00964   0.00735   2.08395
   A30        1.78898  -0.00104  -0.00045   0.00081   0.00079   1.78977
   A31        1.55564  -0.00043   0.00449  -0.02290  -0.01882   1.53681
   A32        1.74846   0.00087  -0.00626   0.01041   0.00467   1.75312
   A33        2.09300   0.00050   0.00070  -0.00279  -0.00215   2.09085
   A34        2.09649  -0.00100  -0.00148   0.00468   0.00324   2.09972
   A35        2.09362   0.00051   0.00078  -0.00187  -0.00106   2.09256
   A36        2.09676   0.00001  -0.00011   0.00037   0.00024   2.09699
   A37        2.08829  -0.00016  -0.00025   0.00077   0.00054   2.08883
   A38        2.09808   0.00016   0.00035  -0.00113  -0.00077   2.09731
   A39        2.09498  -0.00001  -0.00009   0.00045   0.00033   2.09531
   A40        2.09988   0.00008   0.00019  -0.00069  -0.00048   2.09939
   A41        2.08824  -0.00007  -0.00009   0.00026   0.00018   2.08842
   A42        2.09873  -0.00071  -0.00054   0.00113   0.00052   2.09925
   A43        2.08893   0.00033  -0.00008   0.00007   0.00003   2.08895
   A44        2.09551   0.00038   0.00061  -0.00119  -0.00055   2.09496
   A45        1.85981   0.00257   0.01007  -0.04676  -0.03497   1.82485
   A46        1.87639   0.00099   0.00281  -0.02068  -0.01761   1.85878
   A47        1.82399  -0.00237  -0.00484   0.00609   0.00028   1.82427
   A48        2.02903  -0.00269  -0.00584   0.06666   0.06001   2.08903
   A49        1.92628  -0.00123  -0.00383  -0.00109  -0.00559   1.92069
   A50        1.93452   0.00279   0.00220  -0.01271  -0.01066   1.92386
   A51        2.84062  -0.00061  -0.01480   0.13453   0.12027   2.96089
   A52        1.65238  -0.00370   0.00465  -0.03342  -0.02886   1.62352
   A53        1.52618   0.00637   0.01516  -0.05832  -0.04440   1.48178
   A54        2.10195  -0.00687  -0.00738   0.01802   0.00685   2.10880
   A55        2.11625   0.00631   0.01108  -0.04734  -0.03827   2.07799
   A56        2.04612   0.00075   0.00005  -0.00977  -0.01288   2.03325
   A57        1.51484  -0.01269   0.02890  -0.32130  -0.29216   1.22268
   A58        1.89867  -0.00089  -0.00089   0.00533   0.00445   1.90312
   A59        1.96071   0.00140   0.00026   0.00088   0.00114   1.96185
   A60        1.86938  -0.00052  -0.00059   0.00124   0.00065   1.87003
   A61        1.94768   0.00011   0.00195  -0.00532  -0.00337   1.94430
   A62        1.86354   0.00024  -0.00036  -0.00158  -0.00195   1.86159
   A63        1.91969  -0.00042  -0.00052  -0.00038  -0.00090   1.91879
   A64        1.94201   0.00040   0.00057  -0.00094  -0.00037   1.94165
   A65        1.91455   0.00008  -0.00027   0.00213   0.00186   1.91641
   A66        1.94697   0.00020   0.00018  -0.00015   0.00003   1.94700
   A67        1.88409  -0.00017   0.00031  -0.00191  -0.00160   1.88248
   A68        1.89328  -0.00045  -0.00083   0.00129   0.00046   1.89374
   A69        1.88082  -0.00011   0.00002  -0.00049  -0.00046   1.88035
   A70        2.06951  -0.00537  -0.00383   0.01700   0.01310   2.08261
   A71        2.12271   0.01008   0.00591  -0.02359  -0.01773   2.10498
   A72        2.09015  -0.00465  -0.00197   0.00572   0.00373   2.09387
   A73        2.09397   0.00296   0.00152  -0.00352  -0.00197   2.09199
   A74        2.06782   0.00002   0.00212  -0.00532  -0.00321   2.06461
   A75        2.12126  -0.00298  -0.00363   0.00886   0.00522   2.12648
   A76        2.09119   0.00179   0.00043   0.00038   0.00084   2.09203
   A77        2.07869   0.00372   0.00626  -0.01894  -0.01268   2.06601
   A78        2.11257  -0.00548  -0.00656   0.01810   0.01155   2.12412
   A79        2.08603   0.00050   0.00001   0.00214   0.00216   2.08819
   A80        2.09936   0.00003  -0.00015  -0.00141  -0.00155   2.09781
   A81        2.09779  -0.00052   0.00013  -0.00074  -0.00061   2.09718
   A82        2.08768   0.00166   0.00130  -0.00277  -0.00147   2.08621
   A83        2.10084  -0.00097  -0.00137   0.00169   0.00032   2.10117
   A84        2.09452  -0.00068   0.00010   0.00099   0.00109   2.09561
   A85        2.11714  -0.00224  -0.00125  -0.00213  -0.00338   2.11376
   A86        2.08395   0.00113   0.00070   0.00036   0.00106   2.08502
   A87        2.08202   0.00111   0.00056   0.00170   0.00227   2.08428
   A88        3.02433  -0.00898   0.00881  -0.17303  -0.16500   2.85933
   A89        2.98866  -0.00301   0.00547  -0.14546  -0.13931   2.84935
    D1       -0.02755   0.00008   0.00042  -0.00054  -0.00007  -0.02762
    D2        3.12685  -0.00001  -0.00036   0.00030   0.00000   3.12685
    D3        3.12380   0.00004   0.00037   0.00065   0.00099   3.12479
    D4       -0.00499  -0.00004  -0.00041   0.00149   0.00106  -0.00394
    D5        0.02692  -0.00021  -0.00024   0.00229   0.00190   0.02881
    D6       -3.05160  -0.00007  -0.00115  -0.00034  -0.00156  -3.05317
    D7       -3.12436  -0.00018  -0.00019   0.00113   0.00086  -3.12350
    D8        0.08030  -0.00003  -0.00111  -0.00150  -0.00260   0.07770
    D9       -0.00313   0.00004  -0.00039  -0.00027  -0.00060  -0.00374
   D10       -3.12996  -0.00003  -0.00006  -0.00068  -0.00075  -3.13072
   D11        3.12558   0.00012   0.00039  -0.00111  -0.00067   3.12491
   D12       -0.00125   0.00006   0.00072  -0.00151  -0.00082  -0.00207
   D13        0.03438  -0.00003   0.00020  -0.00073  -0.00059   0.03379
   D14       -3.11844  -0.00010   0.00078  -0.00100  -0.00036  -3.11880
   D15       -3.12186   0.00004  -0.00013  -0.00032  -0.00043  -3.12230
   D16        0.00851  -0.00004   0.00044  -0.00059  -0.00021   0.00830
   D17       -0.03489  -0.00012  -0.00002   0.00247   0.00240  -0.03249
   D18        3.07175  -0.00034   0.00052  -0.00081  -0.00061   3.07114
   D19        3.11788  -0.00004  -0.00059   0.00273   0.00218   3.12006
   D20       -0.05867  -0.00026  -0.00005  -0.00054  -0.00083  -0.05950
   D21        0.00426   0.00024   0.00004  -0.00326  -0.00307   0.00119
   D22        3.08149  -0.00006   0.00077   0.00038   0.00121   3.08270
   D23       -3.10113   0.00043  -0.00052   0.00012   0.00002  -3.10111
   D24       -0.02390   0.00014   0.00020   0.00376   0.00430  -0.01960
   D25        2.48643  -0.00047   0.00275  -0.01605  -0.01339   2.47304
   D26       -2.04733   0.00029  -0.00267  -0.01046  -0.01276  -2.06009
   D27       -0.69084  -0.00066   0.00330  -0.01935  -0.01642  -0.70727
   D28        1.05858   0.00010  -0.00213  -0.01377  -0.01580   1.04278
   D29       -2.48963   0.00126  -0.00094   0.01533   0.01424  -2.47539
   D30        1.92785  -0.00025   0.00211  -0.00623  -0.00377   1.92409
   D31        1.54431   0.00050  -0.00145   0.00321   0.00266   1.54697
   D32        0.71584   0.00147  -0.00180   0.01227   0.01040   0.72624
   D33       -1.14987  -0.00003   0.00126  -0.00929  -0.00760  -1.15747
   D34       -1.53340   0.00072  -0.00230   0.00015  -0.00117  -1.53458
   D35       -0.69788  -0.00003   0.00183  -0.02369  -0.02212  -0.72000
   D36        2.49583  -0.00023   0.00221  -0.01934  -0.01714   2.47869
   D37        1.39069  -0.00007   0.00410  -0.02647  -0.02291   1.36778
   D38       -1.69878  -0.00027   0.00448  -0.02212  -0.01793  -1.71672
   D39        1.64336  -0.00194   0.00107  -0.02182  -0.02163   1.62173
   D40       -1.44612  -0.00213   0.00145  -0.01746  -0.01665  -1.46277
   D41        0.12647  -0.00127   0.00458   0.01312   0.01800   0.14447
   D42        2.24109   0.00550   0.01762  -0.03829  -0.02103   2.22006
   D43       -1.77513  -0.00102   0.00602   0.00506   0.01097  -1.76416
   D44        0.33949   0.00575   0.01905  -0.04635  -0.02806   0.31142
   D45       -0.01754  -0.00015   0.00188   0.00876   0.01053  -0.00701
   D46       -3.10390  -0.00002   0.00198   0.00592   0.00803  -3.09587
   D47        3.07130   0.00008   0.00147   0.00444   0.00557   3.07687
   D48       -0.01506   0.00021   0.00157   0.00160   0.00307  -0.01199
   D49        3.06820   0.00019  -0.00183  -0.00245  -0.00439   3.06382
   D50       -0.06667   0.00013  -0.00073  -0.00352  -0.00439  -0.07106
   D51       -0.02256   0.00009  -0.00139   0.00164   0.00040  -0.02216
   D52        3.12575   0.00003  -0.00028   0.00057   0.00039   3.12615
   D53        0.70939   0.00144  -0.00347   0.00900   0.00572   0.71511
   D54       -0.88545   0.00188  -0.00664   0.03033   0.02412  -0.86133
   D55       -2.48688   0.00134  -0.00352   0.01164   0.00807  -2.47881
   D56        2.20147   0.00178  -0.00670   0.03297   0.02647   2.22794
   D57        0.04214  -0.00035  -0.00061  -0.00327  -0.00388   0.03826
   D58       -3.11343  -0.00016  -0.00066  -0.00080  -0.00150  -3.11493
   D59       -3.04530  -0.00032  -0.00070  -0.00534  -0.00581  -3.05111
   D60        0.08232  -0.00014  -0.00075  -0.00287  -0.00343   0.07889
   D61       -0.83176  -0.00151   0.00374   0.00969   0.01311  -0.81865
   D62        0.95801  -0.00262   0.00383   0.00664   0.01057   0.96858
   D63       -0.03171   0.00018  -0.00054   0.00169   0.00121  -0.03050
   D64        3.12092   0.00011  -0.00011   0.00102   0.00091   3.12183
   D65        3.12383   0.00001  -0.00047  -0.00083  -0.00120   3.12264
   D66       -0.00672  -0.00006  -0.00004  -0.00150  -0.00150  -0.00822
   D67       -0.00587   0.00008   0.00069   0.00170   0.00236  -0.00352
   D68       -3.13278  -0.00015  -0.00018   0.00038   0.00015  -3.13263
   D69        3.12462   0.00016   0.00025   0.00238   0.00266   3.12729
   D70       -0.00228  -0.00008  -0.00062   0.00107   0.00046  -0.00182
   D71        0.03311  -0.00025   0.00025  -0.00328  -0.00310   0.03001
   D72       -3.11522  -0.00019  -0.00087  -0.00220  -0.00310  -3.11832
   D73       -3.12307  -0.00002   0.00111  -0.00199  -0.00092  -3.12399
   D74        0.01178   0.00005   0.00000  -0.00091  -0.00092   0.01087
   D75       -0.89481  -0.00169   0.00448  -0.01930  -0.01519  -0.91000
   D76       -3.08154  -0.00057   0.00354  -0.05935  -0.05616  -3.13770
   D77        1.14500  -0.00305   0.00216  -0.03832  -0.03625   1.10875
   D78        0.81270   0.00122   0.00501  -0.07398  -0.06910   0.74360
   D79        2.17303  -0.00340   0.02730  -0.20081  -0.17332   1.99970
   D80       -0.75537  -0.00451  -0.01761   0.01847   0.00076  -0.75461
   D81        2.90322   0.00270   0.01230  -0.09329  -0.08148   2.82174
   D82       -2.01964  -0.00193   0.03460  -0.22012  -0.18571  -2.20535
   D83        1.33515  -0.00303  -0.01032  -0.00084  -0.01162   1.32353
   D84       -1.15781   0.00322   0.00734  -0.05585  -0.04898  -1.20679
   D85        0.20251  -0.00140   0.02963  -0.18269  -0.15320   0.04931
   D86       -2.72589  -0.00251  -0.01528   0.03660   0.02088  -2.70500
   D87       -2.93183   0.00095  -0.00039   0.02065   0.02078  -2.91106
   D88       -0.76658   0.00141   0.00165   0.01831   0.02048  -0.74610
   D89        1.34312   0.00138   0.00077   0.01919   0.02049   1.36360
   D90        1.26980  -0.00137  -0.01162   0.05354   0.04151   1.31131
   D91       -2.84813  -0.00091  -0.00958   0.05119   0.04121  -2.80692
   D92       -0.73844  -0.00094  -0.01046   0.05208   0.04122  -0.69722
   D93       -0.94827   0.00011  -0.00344   0.00992   0.00635  -0.94192
   D94        1.21698   0.00057  -0.00141   0.00758   0.00605   1.22303
   D95       -2.95650   0.00054  -0.00228   0.00846   0.00606  -2.95045
   D96        1.66471   0.00053  -0.01648   0.12222   0.10627   1.77099
   D97       -1.68175   0.00231   0.02659  -0.09317  -0.06666  -1.74840
   D98        3.08379   0.00357   0.00008  -0.02338  -0.02380   3.05999
   D99        1.50382  -0.00007  -0.00460  -0.03201  -0.03663   1.46719
   D100      -1.59412  -0.00160  -0.00799  -0.00925  -0.01727  -1.61139
   D101      -3.14019  -0.00056   0.01150  -0.10625  -0.09407   3.04892
   D102       0.04506  -0.00210   0.00811  -0.08348  -0.07471  -0.02966
   D103       0.20805  -0.00071  -0.03208   0.10282   0.07011   0.27815
   D104      -2.88989  -0.00224  -0.03547   0.12559   0.08946  -2.80043
   D105       1.03938  -0.00007  -0.00109   0.00185   0.00076   1.04014
   D106       3.12297   0.00003  -0.00053   0.00026  -0.00026   3.12270
   D107      -1.07758   0.00008  -0.00056   0.00096   0.00040  -1.07718
   D108      -3.10602  -0.00013  -0.00061   0.00552   0.00490  -3.10112
   D109      -1.02243  -0.00003  -0.00004   0.00393   0.00388  -1.01855
   D110       1.06021   0.00002  -0.00008   0.00463   0.00455   1.06475
   D111      -1.04112  -0.00003  -0.00017  -0.00003  -0.00019  -1.04132
   D112       1.04246   0.00007   0.00040  -0.00161  -0.00121   1.04125
   D113       3.12511   0.00012   0.00036  -0.00091  -0.00055   3.12456
   D114      -3.11989  -0.00121   0.00038   0.01492   0.01544  -3.10445
   D115       0.03912  -0.00118  -0.00063   0.01352   0.01302   0.05214
   D116      -0.02112   0.00068   0.00383  -0.00817  -0.00435  -0.02547
   D117       3.13789   0.00070   0.00282  -0.00957  -0.00677   3.13112
   D118       3.11490   0.00111  -0.00035  -0.01444  -0.01469   3.10022
   D119       0.01400   0.00039  -0.00572  -0.00198  -0.00757   0.00642
   D120       0.01748  -0.00043  -0.00375   0.00833   0.00457   0.02204
   D121      -3.08343  -0.00115  -0.00913   0.02079   0.01168  -3.07175
   D122       0.00824  -0.00040  -0.00123   0.00226   0.00105   0.00929
   D123      -3.13478  -0.00023  -0.00060  -0.00083  -0.00144  -3.13622
   D124       3.13187  -0.00040  -0.00015   0.00356   0.00347   3.13534
   D125      -0.01115  -0.00023   0.00048   0.00046   0.00098  -0.01017
   D126      -0.00109  -0.00008   0.00109  -0.00254  -0.00144  -0.00253
   D127      -3.12455  -0.00021  -0.00139   0.00328   0.00187  -3.12268
   D128       3.09900   0.00088   0.00667  -0.01613  -0.00938   3.08962
   D129      -0.02445   0.00075   0.00419  -0.01032  -0.00608  -0.03053
   D130       0.00842  -0.00005  -0.00148   0.00351   0.00202   0.01044
   D131       3.13673   0.00012  -0.00012  -0.00178  -0.00191   3.13482
   D132      -3.13174  -0.00022  -0.00211   0.00660   0.00450  -3.12723
   D133      -0.00343  -0.00005  -0.00075   0.00131   0.00058  -0.00285
   D134      -0.01205   0.00031   0.00156  -0.00335  -0.00180  -0.01385
   D135      -3.14037   0.00014   0.00020   0.00194   0.00213  -3.13824
   D136       3.11147   0.00043   0.00402  -0.00914  -0.00510   3.10637
   D137      -0.01685   0.00026   0.00266  -0.00385  -0.00117  -0.01802
         Item               Value     Threshold  Converged?
 Maximum Force            0.023506     0.000450     NO 
 RMS     Force            0.002449     0.000300     NO 
 Maximum Displacement     0.569587     0.001800     NO 
 RMS     Displacement     0.100276     0.001200     NO 
 Predicted change in Energy=-4.785454D-03
 GradGradGradGradGradGradGradGradGradGradGradGradGradGradGradGradGradGrad

                          Input orientation:                          
 ---------------------------------------------------------------------
 Center     Atomic      Atomic             Coordinates (Angstroms)
 Number     Number       Type             X           Y           Z
 ---------------------------------------------------------------------
      1          6           0        3.039253    1.063576   -1.773585
      2          6           0        4.326508    1.230702   -1.268332
      3          6           0        4.512036    1.568281    0.070738
      4          6           0        3.409054    1.742906    0.902794
      5          6           0        2.119522    1.541196    0.409047
      6          6           0        1.933692    1.200746   -0.935156
      7         16           0        0.309250    0.853357   -1.558938
      8          6           0       -0.678571    2.107328   -0.780119
      9          6           0       -0.495090    2.471597    0.558476
     10         16           0        0.746451    1.671189    1.544483
     11          6           0       -1.331006    3.425421    1.148405
     12          6           0       -2.376163    3.978843    0.413321
     13          6           0       -2.567488    3.611222   -0.918030
     14          6           0       -1.711176    2.692714   -1.517239
     15          1           0       -3.376484    4.047503   -1.495620
     16          1           0       -1.847436    2.422662   -2.561462
     17          1           0       -1.174870    3.728232    2.180846
     18          1           0       -3.035117    4.705343    0.878817
     19          1           0        2.889179    0.815651   -2.820842
     20          1           0        3.549405    2.026660    1.941256
     21          1           0        5.182014    1.108545   -1.925115
     22          1           0        5.512538    1.709929    0.468510
     23          6           0       -0.022590   -1.962821    0.612009
     24          1           0        0.183210   -0.951578    1.017489
     25          6           0       -1.087013   -1.747142   -0.411015
     26          1           0       -0.894099   -1.927906   -1.453818
     27          6           0       -0.302427   -2.872973    1.825784
     28          1           0       -0.278042   -3.913424    1.503035
     29          6           0        0.666122   -2.624599    2.972332
     30          1           0        0.610023   -1.587725    3.321972
     31          1           0        0.417954   -3.276752    3.815061
     32          1           0        1.698568   -2.836846    2.679441
     33          1           0       -1.325855   -2.669834    2.151717
     34          6           0       -2.165352   -0.881679   -0.109141
     35          6           0       -3.114478   -0.584860   -1.110343
     36          6           0       -2.254324   -0.259538    1.151331
     37          6           0       -4.145625    0.292137   -0.841392
     38          1           0       -3.014388   -1.072244   -2.074618
     39          6           0       -3.290117    0.623483    1.413647
     40          1           0       -1.470117   -0.456885    1.883279
     41          6           0       -4.234896    0.889656    0.421713
     42          1           0       -4.882126    0.520650   -1.606547
     43          1           0       -3.357048    1.121459    2.376732
     44          1           0       -5.043476    1.583825    0.628006
     45         35           0        1.655591   -2.493905   -0.263248
     46         17           0       -2.101013   -3.739861   -0.530815
 ---------------------------------------------------------------------
                    Distance matrix (angstroms):
                    1          2          3          4          5
     1  C    0.000000
     2  C    1.392923   0.000000
     3  C    2.413575   1.393374   0.000000
     4  C    2.785901   2.412025   1.392617   0.000000
     5  C    2.416176   2.789407   2.416467   1.395481   0.000000
     6  C    1.394290   2.416086   2.791910   2.418406   1.399042
     7  S    2.746486   4.045393   4.564031   4.057118   2.761009
     8  C    3.987306   5.104668   5.287432   4.435502   3.092563
     9  C    4.462355   5.303287   5.111280   3.986463   2.779239
    10  S    4.078690   4.574141   4.045015   2.739774   1.786460
    11  C    5.763289   6.531835   6.225068   5.035806   4.000387
    12  C    6.527485   7.436802   7.305851   6.221553   5.114032
    13  C    6.217558   7.301833   7.434442   6.521124   5.292844
    14  C    5.028556   6.217158   6.520306   5.742425   4.439686
    15  H    7.081156   8.205005   8.415983   7.556923   6.333673
    16  H    5.132991   6.419543   6.935512   6.331968   5.033653
    17  H    6.363706   6.956985   6.438854   5.156287   4.333061
    18  H    7.562782   8.418841   8.213018   7.092527   6.066532
    19  H    1.086617   2.156031   3.400200   3.872407   3.398672
    20  H    3.871412   3.396895   2.153046   1.085642   2.151257
    21  H    2.148582   1.085438   2.154914   3.397480   3.874836
    22  H    3.400279   2.157069   1.085951   2.148100   3.397729
    23  C    4.921893   5.713924   5.772737   5.058967   4.111930
    24  H    4.473022   5.210973   5.097525   4.204696   3.214565
    25  C    5.175211   6.237688   6.524835   5.841331   4.665569
    26  H    4.952017   6.104584   6.616184   6.127447   4.958512
    27  C    6.294339   6.916700   6.781149   5.994442   5.230475
    28  H    6.819913   7.439380   7.419259   6.778571   6.057887
    29  C    6.462052   6.800367   6.386747   5.557135   5.102611
    30  H    6.236607   6.544210   5.979683   4.977961   4.533637
    31  H    7.546034   7.838037   7.365854   6.528778   6.140756
    32  H    6.069610   6.247874   5.841753   5.201573   4.949661
    33  H    6.957048   7.672035   7.508200   6.591771   5.713168
    34  C    5.800199   6.924603   7.114927   6.243914   4.949645
    35  C    6.405126   7.660907   8.012159   7.213021   5.850078
    36  C    6.190939   7.168188   7.091701   6.012104   4.787917
    37  C    7.286054   8.534648   8.798615   7.887971   6.509671
    38  H    6.426424   7.735788   8.259661   7.619098   6.273411
    39  C    7.100215   8.097820   7.973057   6.811238   5.578136
    40  H    6.001573   6.810394   6.570598   5.441207   4.364768
    41  C    7.600186   8.733281   8.780236   7.706455   6.387745
    42  H    7.941720   9.242158   9.600057   8.748392   7.357119
    43  H    7.625034   8.505025   8.212170   6.952612   5.834448
    44  H    8.448006   9.566472   9.571761   8.458491   7.166471
    45  Br   4.105036   4.692195   4.977166   4.731263   4.116947
    46  Cl   7.144217   8.158643   8.501216   7.904227   6.825381
                    6          7          8          9         10
     6  C    0.000000
     7  S    1.774429   0.000000
     8  C    2.769449   1.776174   0.000000
     9  C    3.121695   2.783722   1.399355   0.000000
    10  S    2.789170   3.239015   2.761283   1.776031   0.000000
    11  C    4.466392   4.078683   2.425334   1.398768   2.747732
    12  C    5.301986   4.568359   2.794402   2.414807   4.044194
    13  C    5.106007   4.036360   2.418413   2.788126   4.561786
    14  C    3.981187   2.732598   1.397245   2.415854   4.056795
    15  H    6.051125   4.877624   3.399257   3.873657   5.646918
    16  H    4.293586   2.849398   2.153802   3.400772   4.914443
    17  H    5.075511   4.945049   3.411885   2.161786   2.885803
    18  H    6.345215   5.653781   3.880084   3.397642   4.893818
    19  H    2.148736   2.872257   4.308343   5.061149   4.937540
    20  H    3.400942   4.911884   5.028735   4.297440   2.853129
    21  H    3.397074   4.893162   6.054340   6.344733   5.659408
    22  H    3.877845   5.649643   6.328257   6.056387   4.886185
    23  C    4.028513   3.571273   4.351374   4.459842   3.829747
    24  H    3.392566   3.148277   3.651160   3.519788   2.733838
    25  C    4.253167   3.166997   3.893586   4.368987   4.344025
    26  H    4.248985   3.032246   4.096759   4.854293   4.963335
    27  C    5.405386   5.071097   5.633438   5.496146   4.672118
    28  H    6.082045   5.695856   6.451563   6.458157   5.677957
    29  C    5.613239   5.723280   6.187101   5.757284   4.527581
    30  H    5.258403   5.465586   5.669308   5.033516   3.714647
    31  H    6.701493   6.778604   7.162847   6.669521   5.453948
    32  H    5.424273   5.788925   6.485692   6.122924   4.745212
    33  H    5.927463   5.371722   5.642333   5.446366   4.848470
    34  C    4.671291   3.352002   3.405128   3.805253   4.210725
    35  C    5.357527   3.740537   3.645623   4.357531   5.200445
    36  C    4.901564   3.893071   3.437376   3.302344   3.589836
    37  C    6.147558   4.547060   3.913968   4.476169   5.614855
    38  H    5.563125   3.875621   4.152283   5.083194   5.896459
    39  C    5.756586   4.673814   3.719486   3.458181   4.172371
    40  H    4.719876   4.090445   3.780930   3.358838   3.091384
    41  C    6.323713   4.957172   3.946464   4.062929   5.165774
    42  H    6.882490   5.202244   4.568414   5.266839   6.552374
    43  H    6.242340   5.385454   4.255806   3.649620   4.222978
    44  H    7.160384   5.828206   4.616197   4.634737   5.862663
    45  Br   3.765534   3.833486   5.185251   5.473287   4.630598
    46  Cl   6.391552   5.288105   6.022883   6.507516   6.457119
                   11         12         13         14         15
    11  C    0.000000
    12  C    1.392472   0.000000
    13  C    2.415277   1.394361   0.000000
    14  C    2.790528   2.413171   1.391395   0.000000
    15  H    3.400270   2.156249   1.085553   2.146898   0.000000
    16  H    3.877543   3.398615   2.152213   1.087151   2.472674
    17  H    1.087202   2.151757   3.399428   3.877597   4.297144
    18  H    2.148226   1.085684   2.155095   3.397732   2.487416
    19  H    6.354194   6.941859   6.419589   5.136731   7.173535
    20  H    5.138439   6.423236   6.935614   6.330761   7.991487
    21  H    7.565306   8.416230   8.205632   7.084632   9.059240
    22  H    7.087966   8.208691   8.415713   7.555866   9.398764
    23  C    5.570711   6.393915   6.315654   5.390643   7.198243
    24  H    4.633368   5.587884   5.668484   4.826428   6.631587
    25  C    5.408025   5.926917   5.582198   4.617969   6.324236
    26  H    5.968296   6.369646   5.811130   4.692735   6.470664
    27  C    6.417677   7.296767   7.396202   6.643587   8.268890
    28  H    7.422474   8.238777   8.229423   7.403849   9.053652
    29  C    6.627063   7.707754   8.029732   7.354020   8.990117
    30  H    5.798588   6.954440   7.423156   6.864990   8.417674
    31  H    7.422199   8.486612   8.874638   8.282580   9.810494
    32  H    7.123087   8.257865   8.527520   7.733984   9.517434
    33  H    6.177280   6.951983   7.100469   6.508966   7.913960
    34  C    4.563843   4.893065   4.582813   3.868501   5.261749
    35  C    4.936098   4.867653   4.235951   3.588497   4.655735
    36  C    3.798874   4.303879   4.400352   4.016474   5.178435
    37  C    4.658202   4.277511   3.675965   3.485123   3.888749
    38  H    5.783653   5.666626   4.844819   4.022927   5.165091
    39  C    3.429187   3.618619   3.858172   3.919804   4.493908
    40  H    3.953693   4.759977   5.059748   4.641294   5.944805
    41  C    3.923106   3.605279   3.461514   3.657830   3.792761
    42  H    5.351439   4.724279   3.922147   3.844575   3.836398
    43  H    3.304825   3.603021   4.204494   4.510072   4.853578
    44  H    4.176688   3.591206   3.554023   4.115330   3.654909
    45  Br   6.778713   7.655668   7.452229   6.309408   8.344492
    46  Cl   7.399592   7.781098   7.376039   6.519435   7.949888
                   16         17         18         19         20
    16  H    0.000000
    17  H    4.964509   0.000000
    18  H    4.296131   2.471951   0.000000
    19  H    5.008521   7.072235   7.994652   0.000000
    20  H    7.039687   5.027079   7.187493   4.957825   0.000000
    21  H    7.179485   8.008224   9.397884   2.478953   4.296181
    22  H    7.991116   7.192153   9.066601   4.301347   2.474508
    23  C    5.712569   6.014739   7.321948   5.289875   5.517427
    24  H    5.321457   5.009830   6.509808   5.017784   4.588520
    25  C    4.752887   6.058481   6.862459   5.308981   6.424261
    26  H    4.589462   6.729154   7.350179   4.869194   6.849077
    27  C    7.048314   6.668069   8.111425   6.736723   6.233486
    28  H    7.689545   7.723900   9.070515   7.147821   7.079970
    29  C    7.900360   6.661393   8.474079   7.094940   5.568720
    30  H    7.532404   5.722536   7.671946   6.978893   4.859025
    31  H    8.847336   7.367330   9.179273   8.178627   6.437648
    32  H    8.228221   7.183696   9.084857   6.709054   5.255873
    33  H    6.958421   6.399914   7.676919   7.391987   6.772703
    34  C    4.127180   5.241792   5.739980   5.981851   6.732089
    35  C    3.571600   5.761664   5.652371   6.397744   7.780722
    36  C    4.598324   4.257632   5.033283   6.587094   6.287603
    37  C    3.574836   5.455829   4.865053   7.326716   8.364520
    38  H    3.716606   6.673633   6.488738   6.242844   8.295411
    39  C    4.595635   3.834362   4.124639   7.493432   7.001881
    40  H    5.309415   4.206058   5.486963   6.538469   5.600621
    41  C    4.116966   4.529440   4.025901   7.827649   8.012312
    42  H    3.706596   6.194891   5.205778   7.871132   9.270690
    43  H    5.325206   3.405222   3.897641   8.131645   6.979120
    44  H    4.592497   4.687847   3.720253   8.683989   8.703927
    45  Br   6.459537   7.259483   8.668116   4.360756   5.374186
    46  Cl   6.493421   7.998954   8.612844   7.134349   8.443408
                   21         22         23         24         25
    21  H    0.000000
    22  H    2.490050   0.000000
    23  C    6.554249   6.644345   0.000000
    24  H    6.155572   5.982202   1.108774   0.000000
    25  C    7.053236   7.501931   1.492010   2.070510   0.000000
    26  H    6.808913   7.614078   2.242408   2.867258   1.075792
    27  C    7.746019   7.527217   1.542703   2.140314   2.624184
    28  H    8.172183   8.137761   2.159637   3.036616   3.001798
    29  C    7.636401   6.967424   2.546251   2.617941   3.910300
    30  H    7.463571   6.561358   2.807988   2.428476   4.103723
    31  H    8.653133   7.875352   3.489990   3.645264   4.739657
    32  H    6.993027   6.333067   2.828529   2.934728   4.300910
    33  H    8.558567   8.293318   2.137538   2.552676   2.734228
    34  C    7.825761   8.124045   2.506064   2.605748   1.415263
    35  C    8.506659   9.065552   3.798032   3.941687   2.439380
    36  C    8.163044   8.041715   2.858790   2.537401   2.452857
    37  C    9.425807   9.849167   4.919008   4.872482   3.701215
    38  H    8.482877   9.322900   4.118489   4.449755   2.633978
    39  C    9.119189   8.919662   4.243622   3.834286   3.715229
    40  H    7.823380   7.446753   2.445262   1.930752   2.659947
    41  C    9.707405   9.781999   5.090812   4.823354   4.189906
    42  H   10.086328  10.666268   5.891071   5.891574   4.579854
    43  H    9.561466   9.091598   4.872950   4.321857   4.599290
    44  H   10.550117  10.557972   6.147215   5.822217   5.275273
    45  Br   5.308023   5.751846   1.965812   2.487362   2.846290
    46  Cl   8.859661   9.416211   2.963742   3.922939   2.239080
                   26         27         28         29         30
    26  H    0.000000
    27  C    3.463960   0.000000
    28  H    3.614524   1.089632   0.000000
    29  C    4.744520   1.521298   2.170564   0.000000
    30  H    5.018594   2.173248   3.083191   1.095674   0.000000
    31  H    5.594815   2.153882   2.497044   1.094113   1.769983
    32  H    4.963056   2.175779   2.539673   1.093974   1.777098
    33  H    3.706313   1.093117   1.750776   2.154862   2.507605
    34  C    2.125754   3.343603   3.918230   4.533265   4.469200
    35  C    2.617600   4.665184   5.094551   5.926357   5.875633
    36  C    3.379417   3.330891   4.168965   4.175951   3.831482
    37  C    3.984479   5.648179   6.175862   6.797408   6.594216
    38  H    2.369214   5.080403   5.325363   6.436432   6.521140
    39  C    4.524692   4.617505   5.446476   5.350828   4.872601
    40  H    3.692143   2.684080   3.676042   3.232419   2.770491
    41  C    4.755754   5.620775   6.316290   6.547948   6.166212
    42  H    4.682212   6.653662   7.108312   7.851228   7.674585
    43  H    5.480680   5.058631   5.966043   5.529339   4.896000
    44  H    5.820960   6.616288   7.327672   7.470355   7.019846
    45  Br   2.870320   2.888179   2.978879   3.386016   3.842938
    46  Cl   2.364690   3.088684   2.736767   4.601401   5.179323
                   31         32         33         34         35
    31  H    0.000000
    32  H    1.767236   0.000000
    33  H    2.485142   3.074658   0.000000
    34  C    5.273444   5.150606   3.002288   0.000000
    35  C    6.632041   6.526815   4.264660   1.411151   0.000000
    36  C    4.831160   4.960140   2.769902   1.408462   2.441489
    37  C    7.432751   7.506091   5.067848   2.415682   1.380117
    38  H    7.164436   6.922922   4.823416   2.149482   1.085075
    39  C    5.893082   6.201861   3.904998   2.418573   2.803831
    40  H    3.904900   4.042110   2.233834   2.152566   3.417905
    41  C    7.107938   7.361396   4.911762   2.775328   2.403482
    42  H    8.479678   8.540960   6.078717   3.404352   2.143117
    43  H    5.971909   6.427991   4.307004   3.407678   3.889738
    44  H    7.975572   8.319007   5.851155   3.860789   3.383207
    45  Br   4.333266   2.962916   3.840837   4.150016   5.207263
    46  Cl   5.044433   5.055492   2.990286   2.889836   3.364075
                   36         37         38         39         40
    36  C    0.000000
    37  C    2.802198   0.000000
    38  H    3.412467   2.159185   0.000000
    39  C    1.386147   2.434520   3.888381   0.000000
    40  H    1.090722   3.891428   4.292830   2.167983   0.000000
    41  C    2.403259   1.400154   3.401523   1.395489   3.404901
    42  H    3.888435   1.086330   2.498970   3.415646   4.977576
    43  H    2.150526   3.415546   4.974361   1.086275   2.509019
    44  H    3.383966   2.152609   4.298381   2.147966   4.302221
    45  Br   4.720261   6.461455   5.206812   6.081950   4.304309
    46  Cl   3.868562   4.531435   3.214617   4.922771   4.123568
                   41         42         43         44         45
    41  C    0.000000
    42  H    2.160765   0.000000
    43  H    2.155563   4.307359   0.000000
    44  H    1.085463   2.479839   2.473027   0.000000
    45  Br   6.827554   7.323506   6.720633   7.893017   0.000000
    46  Cl   5.185865   5.200360   5.802059   6.192139   3.966873
                   46
    46  Cl   0.000000
 Stoichiometry    C22H20BrClS2
 Framework group  C1[X(C22H20BrClS2)]
 Deg. of freedom   132
 Full point group                 C1      NOp   1
 Largest Abelian subgroup         C1      NOp   1
 Largest concise Abelian subgroup C1      NOp   1
                         Standard orientation:                         
 ---------------------------------------------------------------------
 Center     Atomic      Atomic             Coordinates (Angstroms)
 Number     Number       Type             X           Y           Z
 ---------------------------------------------------------------------
      1          6           0       -2.454299   -2.363144   -1.662430
      2          6           0       -3.568228   -3.000671   -1.121175
      3          6           0       -3.610368   -3.295817    0.239929
      4          6           0       -2.535738   -2.956855    1.058254
      5          6           0       -1.433732   -2.286078    0.526271
      6          6           0       -1.392440   -1.988526   -0.840139
      7         16           0       -0.041804   -1.058472   -1.517913
      8          6           0        1.362652   -1.754895   -0.682873
      9          6           0        1.333142   -2.073618    0.679382
     10         16           0       -0.131790   -1.777787    1.638937
     11          6           0        2.478815   -2.569488    1.310331
     12          6           0        3.662931   -2.702383    0.589785
     13          6           0        3.698225   -2.376967   -0.765612
     14          6           0        2.548171   -1.922161   -1.403192
     15          1           0        4.618021   -2.487619   -1.331436
     16          1           0        2.570588   -1.689177   -2.464848
     17          1           0        2.451481   -2.841155    2.362689
     18          1           0        4.555831   -3.070055    1.086029
     19          1           0       -2.410305   -2.145003   -2.726016
     20          1           0       -2.556343   -3.204374    2.115102
     21          1           0       -4.396318   -3.276460   -1.766452
     22          1           0       -4.471452   -3.801725    0.666406
     23          6           0       -0.886350    1.788801    0.465460
     24          1           0       -0.669780    0.809189    0.937517
     25          6           0        0.181113    1.953181   -0.563907
     26          1           0       -0.061767    1.972257   -1.611750
     27          6           0       -1.004536    2.812025    1.613928
     28          1           0       -1.444056    3.731093    1.227362
     29          6           0       -1.798047    2.270597    2.793565
     30          1           0       -1.331110    1.369321    3.206083
     31          1           0       -1.838947    3.021181    3.588572
     32          1           0       -2.826646    2.029711    2.509423
     33          1           0        0.011934    3.059765    1.930657
     34          6           0        1.514853    1.616675   -0.230930
     35          6           0        2.509351    1.661995   -1.231063
     36          6           0        1.839085    1.167012    1.063845
     37          6           0        3.804752    1.293809   -0.929240
     38          1           0        2.227390    2.003549   -2.221632
     39          6           0        3.141206    0.794759    1.359328
     40          1           0        1.037283    1.079587    1.798110
     41          6           0        4.119321    0.866922    0.366617
     42          1           0        4.575657    1.331401   -1.693704
     43          1           0        3.397095    0.430112    2.350058
     44          1           0        5.137751    0.571999    0.599102
     45         35           0       -2.630764    1.541010   -0.406339
     46         17           0        0.306981    4.172950   -0.828976
 ---------------------------------------------------------------------
 Rotational constants (GHZ):           0.1737607           0.1634428           0.1061436
 Standard basis: 6-31+G(d,p) (6D, 7F)
 There are   621 symmetry adapted cartesian basis functions of A   symmetry.
 There are   621 symmetry adapted basis functions of A   symmetry.
   621 basis functions,  1099 primitive gaussians,   621 cartesian basis functions
   118 alpha electrons      118 beta electrons
       nuclear repulsion energy      3520.6696291463 Hartrees.
 NAtoms=   46 NActive=   46 NUniq=   46 SFac= 1.00D+00 NAtFMM=   60 NAOKFM=F Big=F
 Integral buffers will be    131072 words long.
 Raffenetti 2 integral format.
 Two-electron integral symmetry is turned on.
 Nuclear repulsion after empirical dispersion term =     3520.6224717113 Hartrees.
 ------------------------------------------------------------------------------
 Polarizable Continuum Model (PCM)
 =================================
 Model                : PCM.
 Atomic radii         : SMD-Coulomb.
 Polarization charges : Total charges.
 Charge compensation  : None.
 Solution method      : Matrix inversion.
 Cavity type          : VdW (van der Waals Surface) (Alpha=1.000).
 Cavity algorithm     : GePol (No added spheres)
                        Default sphere list used, NSphG=   46.
                        Lebedev-Laikov grids with approx.  5.0 points / Ang**2.
                        Smoothing algorithm: York/Karplus (Gamma=1.0000).
                        Polarization charges: spherical gaussians, with
                                              point-specific exponents (IZeta= 3).
                        Self-potential: point-specific (ISelfS= 7).
                        Self-field    : sphere-specific E.n sum rule (ISelfD= 2).
 1st derivatives      : Analytical E(r).r(x)/FMM algorithm (CHGder, D1EAlg=3).
                        Cavity 1st derivative terms included.
 Solvent              : Dichloromethane, Eps=   8.930000 Eps(inf)=   2.028346
 ------------------------------------------------------------------------------
 ------------------------------------------------------------------------------
 Atomic radii for non-electrostatic terms: SMD-CDS.
 ------------------------------------------------------------------------------
 Nuclear repulsion after PCM non-electrostatic terms =     3520.6060211782 Hartrees.
 One-electron integrals computed using PRISM.
 NBasis=   621 RedAO= T EigKep=  1.23D-06  NBF=   621
 NBsUse=   618 1.00D-06 EigRej=  9.86D-07 NBFU=   618
 Initial guess from the checkpoint file:  "/home/ansgus3642/gaussian/scratch/Gau-127781.chk"
 B after Tr=     0.000000    0.000000    0.000000
         Rot=    0.993344    0.007319    0.001659   -0.114942 Ang=  13.23 deg.
 ExpMin= 3.50D-02 ExpMax= 5.74D+05 ExpMxC= 5.74D+03 IAcc=3 IRadAn=         5 AccDes= 0.00D+00
 Harris functional with IExCor= 4639 and IRadAn=       5 diagonalized for initial guess.
 HarFok:  IExCor= 4639 AccDes= 0.00D+00 IRadAn=         5 IDoV= 1 UseB2=F ITyADJ=14
 ICtDFT=  3500011 ScaDFX=  1.000000  1.000000  1.000000  1.000000
 FoFCou: FMM=F IPFlag=           0 FMFlag=      100000 FMFlg1=           0
         NFxFlg=           0 DoJE=T BraDBF=F KetDBF=T FulRan=T
         wScrn=  0.000000 ICntrl=       500 IOpCl=  0 I1Cent=   200000004 NGrid=           0
         NMat0=    1 NMatS0=      1 NMatT0=    0 NMatD0=    1 NMtDS0=    0 NMtDT0=    0
 Petite list used in FoFCou.
 Requested convergence on RMS density matrix=1.00D-08 within 128 cycles.
 Requested convergence on MAX density matrix=1.00D-06.
 Requested convergence on             energy=1.00D-06.
 No special actions if energy rises.
 Inv3:  Mode=1 IEnd=    35894043.
 Iteration    1 A*A^-1 deviation from unit magnitude is 2.89D-15 for   1391.
 Iteration    1 A*A^-1 deviation from orthogonality  is 2.66D-15 for   2445    104.
 Iteration    1 A^-1*A deviation from unit magnitude is 3.11D-15 for    587.
 Iteration    1 A^-1*A deviation from orthogonality  is 1.36D-14 for   1291   1272.
 Error on total polarization charges =  0.04736
 SCF Done:  E(RwB97XD) =  -4678.47000889     A.U. after   18 cycles
            NFock= 18  Conv=0.72D-08     -V/T= 2.0061
 SMD-CDS (non-electrostatic) energy       (kcal/mol) =     -10.32
 (included in total energy above)
 D1PCM: PCM CHGder 1st derivatives, ID1Alg=3 FixD1E=F DoIter=F DoCFld=F I1PDM=0.
 Calling FoFJK, ICntrl=      2127 FMM=F ISym2X=0 I1Cent= 0 IOpClX= 0 NMat=1 NMatS=1 NMatT=0.
 ***** Axes restored to original set *****
 -------------------------------------------------------------------
 Center     Atomic                   Forces (Hartrees/Bohr)
 Number     Number              X              Y              Z
 -------------------------------------------------------------------
      1        6           0.000082885   -0.000359302   -0.001946231
      2        6          -0.000446692    0.000152514   -0.000381175
      3        6          -0.000220421   -0.000128651    0.000123274
      4        6           0.000438653    0.000410428    0.000675658
      5        6          -0.001043537    0.000574268    0.001781591
      6        6          -0.001627044    0.001085313    0.004363998
      7       16           0.001024217    0.001334098   -0.002201459
      8        6          -0.002327910    0.002331610   -0.000783302
      9        6           0.001411504    0.000950841   -0.000828128
     10       16           0.003057115    0.000192143    0.000564956
     11        6           0.001488585    0.000141234   -0.001462623
     12        6           0.000641376    0.000220606   -0.000821782
     13        6           0.001333724    0.001162245    0.000663117
     14        6           0.000849712    0.000889994   -0.001298024
     15        1           0.000078335   -0.000286232    0.000140252
     16        1           0.000065887   -0.000028280    0.000971993
     17        1           0.000563488   -0.001137732   -0.000839581
     18        1           0.000239653   -0.000185698    0.000119529
     19        1           0.000467465   -0.000003822    0.000421913
     20        1           0.000021867    0.000151234    0.000113135
     21        1          -0.000246866   -0.000168095   -0.000060115
     22        1          -0.000474179   -0.000081372   -0.000230379
     23        6           0.014414967    0.010807047    0.009881581
     24        1           0.005892307   -0.009060057   -0.006711636
     25        6          -0.005282182   -0.058055847   -0.002162066
     26        1           0.010732062    0.008361260   -0.003927202
     27        6          -0.000338777    0.003541130   -0.006379453
     28        1           0.000598783   -0.001362970   -0.000098364
     29        6          -0.000373244   -0.000217151    0.001258408
     30        1           0.000424894    0.000180892    0.000115212
     31        1           0.000037674    0.000048688   -0.000027614
     32        1           0.000220521    0.000470026    0.000175033
     33        1          -0.001008554   -0.000518140    0.000316664
     34        6          -0.023119879    0.028412692    0.008018858
     35        6           0.006669044   -0.004292502    0.006820511
     36        6           0.001890767   -0.004728751   -0.006335583
     37        6          -0.003548993    0.001967602    0.002578544
     38        1          -0.001622631    0.001074112   -0.001587708
     39        6          -0.003723396    0.000446189   -0.000942444
     40        1          -0.008941704    0.004391611    0.000965290
     41        6          -0.001265100    0.000040819    0.000499665
     42        1           0.000443572    0.000237401    0.000691528
     43        1           0.000055061   -0.000695323   -0.000739774
     44        1          -0.000108382    0.000376210   -0.000080868
     45       35          -0.002831653    0.001603977   -0.000975127
     46       17           0.005407031    0.009753742   -0.000440072
 -------------------------------------------------------------------
 Cartesian Forces:  Max     0.058055847 RMS     0.006699882

 GradGradGradGradGradGradGradGradGradGradGradGradGradGradGradGradGradGrad
 Berny optimization.
 Using GEDIIS/GDIIS optimizer.
 FormGI is forming the generalized inverse of G from B-inverse, IUseBI=4.
 Internal  Forces:  Max     0.044099021 RMS     0.004224979
 Search for a local minimum.
 Step number   5 out of a maximum of  276
 All quantities printed in internal units (Hartrees-Bohrs-Radians)
 Mixed Optimization -- RFO/linear search
 Update second derivatives using D2CorX and points    4    5
 DE= -8.78D-03 DEPred=-4.79D-03 R= 1.83D+00
 TightC=F SS=  1.41D+00  RLast= 6.07D-01 DXNew= 8.4853D-01 1.8203D+00
 Trust test= 1.83D+00 RLast= 6.07D-01 DXMaxT set to 8.49D-01
 ITU=  1  0  1  0  0
 Use linear search instead of GDIIS.
     Eigenvalues ---   -0.20100   0.00057   0.00157   0.00224   0.00240
     Eigenvalues ---    0.00325   0.00424   0.00479   0.00731   0.00872
     Eigenvalues ---    0.01030   0.01142   0.01223   0.01465   0.01574
     Eigenvalues ---    0.01651   0.01720   0.01725   0.01749   0.01772
     Eigenvalues ---    0.01799   0.01826   0.01927   0.02047   0.02117
     Eigenvalues ---    0.02190   0.02264   0.02294   0.02326   0.02379
     Eigenvalues ---    0.02496   0.02512   0.02540   0.02609   0.02778
     Eigenvalues ---    0.02885   0.02886   0.02898   0.02929   0.02971
     Eigenvalues ---    0.03064   0.03574   0.03796   0.04160   0.04298
     Eigenvalues ---    0.04505   0.04623   0.04748   0.06081   0.07261
     Eigenvalues ---    0.09898   0.10048   0.10758   0.10885   0.10992
     Eigenvalues ---    0.11007   0.11043   0.11798   0.11815   0.12115
     Eigenvalues ---    0.12191   0.12288   0.12315   0.12386   0.12422
     Eigenvalues ---    0.12558   0.12591   0.12702   0.13919   0.14482
     Eigenvalues ---    0.15261   0.15747   0.16134   0.16341   0.16928
     Eigenvalues ---    0.17496   0.17915   0.18689   0.19080   0.19308
     Eigenvalues ---    0.19347   0.19393   0.19690   0.20300   0.21155
     Eigenvalues ---    0.21584   0.22644   0.23047   0.24285   0.24460
     Eigenvalues ---    0.26494   0.26846   0.27739   0.29602   0.30211
     Eigenvalues ---    0.30661   0.31058   0.32479   0.33700   0.34134
     Eigenvalues ---    0.34372   0.34583   0.34899   0.34997   0.36424
     Eigenvalues ---    0.36595   0.36635   0.36699   0.36746   0.36752
     Eigenvalues ---    0.36792   0.36872   0.36941   0.36958   0.36964
     Eigenvalues ---    0.37044   0.37122   0.37350   0.41192   0.41294
     Eigenvalues ---    0.42763   0.42834   0.43431   0.46428   0.46875
     Eigenvalues ---    0.47762   0.47972   0.48105   0.48306   0.51557
     Eigenvalues ---    0.51968   0.52838
 RFO step:  Lambda=-2.18191982D-01 EMin=-2.01001648D-01
 Skip linear search -- no minimum in search direction.
 Iteration  1 RMS(Cart)=  0.37348997 RMS(Int)=  0.02689713
 Iteration  2 RMS(Cart)=  0.08210354 RMS(Int)=  0.00521048
 Iteration  3 RMS(Cart)=  0.00775437 RMS(Int)=  0.00383603
 Iteration  4 RMS(Cart)=  0.00005443 RMS(Int)=  0.00383601
 Iteration  5 RMS(Cart)=  0.00000022 RMS(Int)=  0.00383601
 Variable       Old X    -DE/DX   Delta X   Delta X   Delta X     New X
                                 (Linear)    (Quad)   (Total)
    R1        2.63224  -0.00093   0.00000  -0.00968  -0.00962   2.62263
    R2        2.63483   0.00085   0.00000   0.01285   0.01293   2.64776
    R3        2.05341  -0.00047   0.00000  -0.00433  -0.00433   2.04908
    R4        2.63309   0.00014   0.00000   0.00322   0.00320   2.63630
    R5        2.05118  -0.00014   0.00000  -0.00125  -0.00125   2.04993
    R6        2.63166  -0.00020   0.00000  -0.00480  -0.00489   2.62677
    R7        2.05215  -0.00053   0.00000  -0.00450  -0.00450   2.04765
    R8        2.63708   0.00019   0.00000   0.00648   0.00642   2.64350
    R9        2.05157   0.00015   0.00000   0.00033   0.00033   2.05190
   R10        2.64381  -0.00226   0.00000  -0.01905  -0.02149   2.62231
   R11        3.37592  -0.00560   0.00000  -0.06608  -0.06851   3.30741
   R12        3.35318   0.00016   0.00000   0.00679   0.00662   3.35980
   R13        3.35648   0.00004   0.00000   0.00677   0.00751   3.36399
   R14        5.98476   0.01005   0.00000   0.19578   0.21929   6.20404
   R15        5.73012  -0.00340   0.00000  -0.09069  -0.11089   5.61922
   R16        2.64440   0.00078   0.00000   0.00833   0.00691   2.65131
   R17        2.64041  -0.00082   0.00000  -0.00915  -0.00913   2.63128
   R18        3.35621   0.00177   0.00000   0.02217   0.02010   3.37631
   R19        2.64329  -0.00325   0.00000  -0.02087  -0.02099   2.62230
   R20        5.16620   0.00345   0.00000   0.07567   0.07288   5.23908
   R21        2.63139  -0.00070   0.00000  -0.00380  -0.00383   2.62756
   R22        2.05451  -0.00104   0.00000  -0.00901  -0.00901   2.04551
   R23        2.63496  -0.00084   0.00000  -0.00843  -0.00833   2.62663
   R24        2.05165  -0.00022   0.00000  -0.00189  -0.00189   2.04975
   R25        2.62936  -0.00036   0.00000   0.00048   0.00060   2.62996
   R26        2.05140  -0.00024   0.00000  -0.00213  -0.00213   2.04927
   R27        2.05442  -0.00093   0.00000  -0.00833  -0.00833   2.04609
   R28        2.09528  -0.00605   0.00000  -0.06779  -0.06945   2.02583
   R29        2.81949   0.01098   0.00000   0.16353   0.16575   2.98524
   R30        2.91529  -0.00483   0.00000  -0.05463  -0.05463   2.86066
   R31        3.71485  -0.00242   0.00000  -0.01439  -0.01439   3.70046
   R32        2.03295   0.00272   0.00000   0.12077   0.12179   2.15475
   R33        2.67446   0.04410   0.00000   0.44799   0.44799   3.12245
   R34        4.46862  -0.01040   0.00000  -0.28566  -0.28566   4.18296
   R35        2.05911   0.00134   0.00000   0.01623   0.01623   2.07534
   R36        2.87484   0.00145   0.00000   0.02053   0.02053   2.89536
   R37        2.06569   0.00094   0.00000   0.00961   0.00961   2.07530
   R38        2.07052   0.00019   0.00000  -0.00008  -0.00008   2.07044
   R39        2.06757  -0.00006   0.00000  -0.00065  -0.00065   2.06692
   R40        2.06731   0.00007   0.00000   0.00038   0.00038   2.06769
   R41        2.66669  -0.00253   0.00000  -0.05187  -0.05181   2.61488
   R42        2.66161  -0.00030   0.00000  -0.05069  -0.05064   2.61097
   R43        2.60804   0.00443   0.00000   0.05190   0.05189   2.65993
   R44        2.05049   0.00078   0.00000   0.01282   0.01282   2.06331
   R45        2.61944   0.00353   0.00000   0.04288   0.04290   2.66234
   R46        2.06117  -0.00657   0.00000  -0.05733  -0.05733   2.00384
   R47        2.64591  -0.00497   0.00000  -0.04587  -0.04593   2.59997
   R48        2.05287  -0.00074   0.00000  -0.00528  -0.00528   2.04758
   R49        2.63709  -0.00436   0.00000  -0.03292  -0.03296   2.60413
   R50        2.05276  -0.00098   0.00000  -0.00712  -0.00712   2.04565
   R51        2.05123   0.00030   0.00000   0.00172   0.00172   2.05294
    A1        2.09768  -0.00022   0.00000  -0.00200  -0.00203   2.09565
    A2        2.09971  -0.00030   0.00000  -0.00540  -0.00539   2.09433
    A3        2.08574   0.00052   0.00000   0.00738   0.00740   2.09313
    A4        2.09522   0.00003   0.00000   0.00046   0.00035   2.09557
    A5        2.08908  -0.00026   0.00000  -0.00204  -0.00199   2.08709
    A6        2.09882   0.00023   0.00000   0.00161   0.00166   2.10048
    A7        2.09337   0.00021   0.00000   0.00314   0.00288   2.09625
    A8        2.10167  -0.00015   0.00000  -0.00213  -0.00200   2.09967
    A9        2.08805  -0.00006   0.00000  -0.00102  -0.00089   2.08716
   A10        2.09713  -0.00083   0.00000  -0.00758  -0.00785   2.08928
   A11        2.09658   0.00041   0.00000   0.00503   0.00516   2.10175
   A12        2.08942   0.00043   0.00000   0.00257   0.00271   2.09213
   A13        2.09193   0.00090   0.00000   0.00772   0.00851   2.10044
   A14        2.06559   0.00076   0.00000   0.01563   0.01689   2.08247
   A15        2.12502  -0.00166   0.00000  -0.02330  -0.02535   2.09967
   A16        2.09022  -0.00009   0.00000  -0.00176  -0.00188   2.08834
   A17        2.08891  -0.00369   0.00000  -0.04909  -0.04928   2.03963
   A18        2.10250   0.00377   0.00000   0.05075   0.05101   2.15351
   A19        1.78931  -0.00277   0.00000  -0.04971  -0.04986   1.73945
   A20        2.02300  -0.00040   0.00000   0.01198   0.01197   2.03497
   A21        2.13021  -0.00283   0.00000  -0.03261  -0.02808   2.10213
   A22        1.74729   0.00416   0.00000   0.06844   0.07542   1.82271
   A23        1.99506   0.00609   0.00000   0.11249   0.10846   2.10352
   A24        2.12975  -0.00331   0.00000  -0.03525  -0.03501   2.09474
   A25        2.06630   0.00239   0.00000   0.02135   0.02131   2.08760
   A26        2.08574   0.00096   0.00000   0.01452   0.01425   2.09999
   A27        2.10066   0.00303   0.00000   0.03714   0.03457   2.13523
   A28        2.09738  -0.00097   0.00000  -0.01703  -0.01621   2.08117
   A29        2.08395  -0.00206   0.00000  -0.01970  -0.01798   2.06598
   A30        1.78977  -0.00217   0.00000  -0.03398  -0.03166   1.75811
   A31        1.53681  -0.00136   0.00000  -0.02738  -0.02960   1.50721
   A32        1.75312   0.00206   0.00000   0.02541   0.01943   1.77255
   A33        2.09085   0.00091   0.00000   0.01266   0.01228   2.10313
   A34        2.09972  -0.00158   0.00000  -0.02211  -0.02195   2.07778
   A35        2.09256   0.00067   0.00000   0.00957   0.00973   2.10228
   A36        2.09699   0.00007   0.00000  -0.00061  -0.00077   2.09622
   A37        2.08883  -0.00027   0.00000  -0.00347  -0.00340   2.08543
   A38        2.09731   0.00021   0.00000   0.00410   0.00418   2.10150
   A39        2.09531  -0.00002   0.00000  -0.00039  -0.00040   2.09491
   A40        2.09939   0.00009   0.00000   0.00114   0.00113   2.10052
   A41        2.08842  -0.00006   0.00000  -0.00066  -0.00067   2.08774
   A42        2.09925  -0.00092   0.00000  -0.00858  -0.00868   2.09057
   A43        2.08895   0.00033   0.00000  -0.00104  -0.00100   2.08795
   A44        2.09496   0.00059   0.00000   0.00965   0.00970   2.10466
   A45        1.82485   0.00527   0.00000   0.10181   0.10671   1.93156
   A46        1.85878   0.00124   0.00000   0.00645   0.00255   1.86132
   A47        1.82427  -0.00392   0.00000  -0.05793  -0.05462   1.76965
   A48        2.08903  -0.00482   0.00000  -0.05912  -0.06111   2.02792
   A49        1.92069  -0.00136   0.00000  -0.02867  -0.02782   1.89287
   A50        1.92386   0.00371   0.00000   0.04028   0.03912   1.96298
   A51        2.96089  -0.00122   0.00000  -0.01459  -0.00277   2.95812
   A52        1.62352  -0.00807   0.00000  -0.15352  -0.15691   1.46661
   A53        1.48178   0.00999   0.00000   0.12560   0.13138   1.61316
   A54        2.10880  -0.01265   0.00000  -0.22831  -0.22254   1.88626
   A55        2.07799   0.01062   0.00000   0.15905   0.15584   2.23383
   A56        2.03325   0.00073   0.00000   0.01219   0.00565   2.03889
   A57        1.22268  -0.01252   0.00000  -0.07854  -0.08561   1.13706
   A58        1.90312  -0.00012   0.00000   0.01837   0.01830   1.92141
   A59        1.96185   0.00044   0.00000  -0.00909  -0.00904   1.95281
   A60        1.87003   0.00026   0.00000   0.01419   0.01408   1.88411
   A61        1.94430  -0.00009   0.00000  -0.00983  -0.00979   1.93451
   A62        1.86159   0.00002   0.00000  -0.00052  -0.00081   1.86079
   A63        1.91879  -0.00051   0.00000  -0.01167  -0.01164   1.90715
   A64        1.94165   0.00035   0.00000  -0.00185  -0.00185   1.93980
   A65        1.91641  -0.00001   0.00000  -0.00037  -0.00037   1.91604
   A66        1.94700   0.00039   0.00000   0.00606   0.00606   1.95307
   A67        1.88248  -0.00012   0.00000   0.00137   0.00137   1.88385
   A68        1.89374  -0.00056   0.00000  -0.00605  -0.00604   1.88770
   A69        1.88035  -0.00008   0.00000   0.00073   0.00072   1.88107
   A70        2.08261  -0.01073   0.00000  -0.14829  -0.14910   1.93351
   A71        2.10498   0.01907   0.00000   0.22052   0.21963   2.32460
   A72        2.09387  -0.00816   0.00000  -0.06845  -0.06882   2.02506
   A73        2.09199   0.00521   0.00000   0.05674   0.05698   2.14897
   A74        2.06461  -0.00018   0.00000   0.01542   0.01526   2.07987
   A75        2.12648  -0.00503   0.00000  -0.07222  -0.07229   2.05419
   A76        2.09203   0.00298   0.00000   0.02220   0.02207   2.11410
   A77        2.06601   0.00608   0.00000   0.10550   0.10511   2.17112
   A78        2.12412  -0.00898   0.00000  -0.12575  -0.12615   1.99797
   A79        2.08819   0.00096   0.00000   0.00961   0.00970   2.09789
   A80        2.09781  -0.00009   0.00000  -0.00797  -0.00802   2.08979
   A81        2.09718  -0.00086   0.00000  -0.00163  -0.00168   2.09550
   A82        2.08621   0.00298   0.00000   0.04524   0.04532   2.13153
   A83        2.10117  -0.00166   0.00000  -0.03349  -0.03356   2.06761
   A84        2.09561  -0.00132   0.00000  -0.01151  -0.01160   2.08401
   A85        2.11376  -0.00397   0.00000  -0.06521  -0.06519   2.04857
   A86        2.08502   0.00192   0.00000   0.03121   0.03119   2.11620
   A87        2.08428   0.00204   0.00000   0.03406   0.03405   2.11833
   A88        2.85933  -0.00577   0.00000   0.04874   0.05238   2.91171
   A89        2.84935  -0.00138   0.00000   0.03089   0.03749   2.88683
    D1       -0.02762   0.00003   0.00000   0.00019   0.00037  -0.02725
    D2        3.12685  -0.00004   0.00000  -0.00210  -0.00219   3.12466
    D3        3.12479   0.00004   0.00000   0.00203   0.00252   3.12731
    D4       -0.00394  -0.00004   0.00000  -0.00025  -0.00004  -0.00398
    D5        0.02881  -0.00015   0.00000   0.00180   0.00208   0.03089
    D6       -3.05317  -0.00004   0.00000   0.00192   0.00297  -3.05019
    D7       -3.12350  -0.00016   0.00000  -0.00011  -0.00015  -3.12365
    D8        0.07770  -0.00005   0.00000   0.00001   0.00075   0.07845
    D9       -0.00374   0.00004   0.00000  -0.00161  -0.00184  -0.00558
   D10       -3.13072  -0.00002   0.00000  -0.00043  -0.00064  -3.13135
   D11        3.12491   0.00011   0.00000   0.00067   0.00071   3.12562
   D12       -0.00207   0.00006   0.00000   0.00184   0.00192  -0.00015
   D13        0.03379   0.00000   0.00000   0.00087   0.00069   0.03448
   D14       -3.11880  -0.00006   0.00000   0.00339   0.00352  -3.11528
   D15       -3.12230   0.00005   0.00000  -0.00030  -0.00052  -3.12282
   D16        0.00830  -0.00001   0.00000   0.00222   0.00231   0.01061
   D17       -0.03249  -0.00012   0.00000   0.00107   0.00172  -0.03077
   D18        3.07114  -0.00028   0.00000   0.00213   0.00233   3.07347
   D19        3.12006  -0.00007   0.00000  -0.00145  -0.00111   3.11894
   D20       -0.05950  -0.00022   0.00000  -0.00039  -0.00050  -0.06000
   D21        0.00119   0.00021   0.00000  -0.00233  -0.00303  -0.00184
   D22        3.08270  -0.00017   0.00000  -0.00593  -0.00760   3.07510
   D23       -3.10111   0.00031   0.00000  -0.00433  -0.00461  -3.10572
   D24       -0.01960  -0.00006   0.00000  -0.00793  -0.00917  -0.02878
   D25        2.47304  -0.00113   0.00000  -0.02188  -0.02133   2.45172
   D26       -2.06009   0.00067   0.00000  -0.00207  -0.00708  -2.06717
   D27       -0.70727  -0.00123   0.00000  -0.02007  -0.01994  -0.72721
   D28        1.04278   0.00057   0.00000  -0.00025  -0.00569   1.03709
   D29       -2.47539   0.00261   0.00000   0.04531   0.04639  -2.42901
   D30        1.92409  -0.00052   0.00000  -0.01106  -0.01758   1.90651
   D31        1.54697  -0.00106   0.00000  -0.03963  -0.03569   1.51128
   D32        0.72624   0.00286   0.00000   0.04729   0.04932   0.77557
   D33       -1.15747  -0.00027   0.00000  -0.00908  -0.01464  -1.17211
   D34       -1.53458  -0.00081   0.00000  -0.03765  -0.03276  -1.56734
   D35       -0.72000  -0.00036   0.00000  -0.01540  -0.01508  -0.73508
   D36        2.47869  -0.00096   0.00000  -0.02853  -0.02783   2.45086
   D37        1.36778  -0.00022   0.00000   0.00545   0.00633   1.37411
   D38       -1.71672  -0.00082   0.00000  -0.00768  -0.00642  -1.72314
   D39        1.62173  -0.00189   0.00000  -0.01655  -0.01475   1.60698
   D40       -1.46277  -0.00250   0.00000  -0.02969  -0.02750  -1.49027
   D41        0.14447  -0.00248   0.00000  -0.03330  -0.02116   0.12330
   D42        2.22006   0.00888   0.00000   0.13895   0.13641   2.35647
   D43       -1.76416  -0.00151   0.00000  -0.01905  -0.01190  -1.77607
   D44        0.31142   0.00986   0.00000   0.15320   0.14567   0.45710
   D45       -0.00701   0.00005   0.00000   0.00338   0.00508  -0.00193
   D46       -3.09587  -0.00020   0.00000  -0.00512  -0.00371  -3.09958
   D47        3.07687   0.00070   0.00000   0.01685   0.01813   3.09500
   D48       -0.01199   0.00045   0.00000   0.00835   0.00935  -0.00265
   D49        3.06382   0.00065   0.00000   0.01516   0.01446   3.07827
   D50       -0.07106   0.00038   0.00000   0.00984   0.00958  -0.06148
   D51       -0.02216   0.00021   0.00000   0.00405   0.00332  -0.01884
   D52        3.12615  -0.00006   0.00000  -0.00127  -0.00156   3.12459
   D53        0.71511   0.00246   0.00000   0.03824   0.03831   0.75342
   D54       -0.86133   0.00382   0.00000   0.06737   0.07119  -0.79013
   D55       -2.47881   0.00274   0.00000   0.04674   0.04706  -2.43175
   D56        2.22794   0.00410   0.00000   0.07587   0.07994   2.30788
   D57        0.03826  -0.00076   0.00000  -0.01440  -0.01509   0.02317
   D58       -3.11493  -0.00019   0.00000  -0.00287  -0.00323  -3.11816
   D59       -3.05111  -0.00116   0.00000  -0.02454  -0.02512  -3.07623
   D60        0.07889  -0.00059   0.00000  -0.01301  -0.01326   0.06562
   D61       -0.81865  -0.00276   0.00000  -0.06311  -0.06332  -0.88197
   D62        0.96858  -0.00519   0.00000  -0.10248  -0.10138   0.86721
   D63       -0.03050   0.00041   0.00000   0.00818   0.00832  -0.02218
   D64        3.12183   0.00032   0.00000   0.00657   0.00691   3.12873
   D65        3.12264  -0.00014   0.00000  -0.00309  -0.00350   3.11914
   D66       -0.00822  -0.00023   0.00000  -0.00471  -0.00491  -0.01313
   D67       -0.00352   0.00019   0.00000   0.00351   0.00390   0.00038
   D68       -3.13263  -0.00022   0.00000  -0.00454  -0.00439  -3.13701
   D69        3.12729   0.00028   0.00000   0.00509   0.00527   3.13256
   D70       -0.00182  -0.00014   0.00000  -0.00296  -0.00301  -0.00483
   D71        0.03001  -0.00054   0.00000  -0.01008  -0.01004   0.01997
   D72       -3.11832  -0.00027   0.00000  -0.00478  -0.00516  -3.12348
   D73       -3.12399  -0.00013   0.00000  -0.00206  -0.00180  -3.12579
   D74        0.01087   0.00014   0.00000   0.00324   0.00308   0.01395
   D75       -0.91000  -0.00346   0.00000  -0.04735  -0.04639  -0.95639
   D76       -3.13770  -0.00149   0.00000  -0.03953  -0.03946   3.10602
   D77        1.10875  -0.00442   0.00000  -0.06118  -0.05965   1.04910
   D78        0.74360   0.00243   0.00000   0.03801   0.03054   0.77414
   D79        1.99970  -0.00824   0.00000  -0.18620  -0.16837   1.83133
   D80       -0.75461  -0.00467   0.00000  -0.02274  -0.01441  -0.76902
   D81        2.82174   0.00529   0.00000   0.09124   0.07799   2.89973
   D82       -2.20535  -0.00537   0.00000  -0.13298  -0.12092  -2.32626
   D83        1.32353  -0.00180   0.00000   0.03049   0.03304   1.35657
   D84       -1.20679   0.00488   0.00000   0.06606   0.05419  -1.15260
   D85        0.04931  -0.00578   0.00000  -0.15816  -0.14472  -0.09541
   D86       -2.70500  -0.00221   0.00000   0.00531   0.00924  -2.69576
   D87       -2.91106   0.00282   0.00000   0.06640   0.06622  -2.84483
   D88       -0.74610   0.00291   0.00000   0.06087   0.06061  -0.68549
   D89        1.36360   0.00272   0.00000   0.05033   0.04998   1.41359
   D90        1.31131  -0.00204   0.00000  -0.03504  -0.03530   1.27601
   D91       -2.80692  -0.00194   0.00000  -0.04057  -0.04091  -2.84783
   D92       -0.69722  -0.00214   0.00000  -0.05111  -0.05154  -0.74876
   D93       -0.94192   0.00066   0.00000   0.02135   0.02204  -0.91988
   D94        1.22303   0.00076   0.00000   0.01582   0.01643   1.23946
   D95       -2.95045   0.00057   0.00000   0.00528   0.00579  -2.94465
   D96        1.77099   0.00394   0.00000   0.14659   0.12790   1.89889
   D97       -1.74840   0.00267   0.00000   0.02021   0.03334  -1.71506
   D98        3.05999   0.00521   0.00000   0.04301   0.03498   3.09497
   D99        1.46719   0.00118   0.00000   0.01012   0.00517   1.47236
   D100      -1.61139  -0.00191   0.00000  -0.05632  -0.06344  -1.67483
   D101       3.04892  -0.00341   0.00000  -0.10952  -0.10490   2.94402
   D102      -0.02966  -0.00650   0.00000  -0.17596  -0.17351  -0.20317
   D103       0.27815   0.00307   0.00000   0.10163   0.10522   0.38337
   D104      -2.80043  -0.00002   0.00000   0.03519   0.03661  -2.76382
   D105       1.04014   0.00000   0.00000  -0.00258  -0.00258   1.03756
   D106       3.12270   0.00006   0.00000  -0.00228  -0.00228   3.12042
   D107      -1.07718   0.00020   0.00000   0.00224   0.00225  -1.07493
   D108      -3.10112   0.00009   0.00000   0.00747   0.00745  -3.09367
   D109      -1.01855   0.00016   0.00000   0.00777   0.00775  -1.01080
   D110       1.06475   0.00030   0.00000   0.01229   0.01228   1.07703
   D111      -1.04132  -0.00027   0.00000  -0.00670  -0.00669  -1.04801
   D112       1.04125  -0.00020   0.00000  -0.00640  -0.00639   1.03486
   D113       3.12456  -0.00006   0.00000  -0.00188  -0.00187   3.12269
   D114      -3.10445  -0.00359   0.00000  -0.07004  -0.06295   3.11578
   D115       0.05214  -0.00313   0.00000  -0.06519  -0.05860  -0.00647
   D116      -0.02547   0.00048   0.00000   0.00662   0.00419  -0.02127
   D117       3.13112   0.00094   0.00000   0.01147   0.00854   3.13967
   D118       3.10022   0.00296   0.00000   0.06303   0.06903  -3.11394
   D119       0.00642   0.00142   0.00000   0.02122   0.02275   0.02918
   D120       0.02204  -0.00006   0.00000  -0.00105  -0.00022   0.02183
   D121      -3.07175  -0.00160   0.00000  -0.04286  -0.04649  -3.11824
   D122       0.00929  -0.00042   0.00000  -0.00566  -0.00379   0.00550
   D123      -3.13622  -0.00011   0.00000  -0.00221  -0.00172  -3.13794
   D124       3.13534  -0.00085   0.00000  -0.00987  -0.00733   3.12802
   D125      -0.01017  -0.00054   0.00000  -0.00642  -0.00526  -0.01543
   D126      -0.00253  -0.00042   0.00000  -0.00567  -0.00474  -0.00728
   D127      -3.12268  -0.00069   0.00000  -0.01808  -0.01761  -3.14029
   D128       3.08962   0.00161   0.00000   0.04424   0.04331   3.13293
   D129      -0.03053   0.00134   0.00000   0.03182   0.03044  -0.00008
   D130       0.01044   0.00008   0.00000  -0.00027  -0.00037   0.01008
   D131       3.13482   0.00025   0.00000   0.00438   0.00338   3.13820
   D132      -3.12723  -0.00023   0.00000  -0.00370  -0.00243  -3.12966
   D133      -0.00285  -0.00006   0.00000   0.00094   0.00132  -0.00153
   D134      -0.01385   0.00037   0.00000   0.00610   0.00459  -0.00927
   D135      -3.13824   0.00019   0.00000   0.00149   0.00087  -3.13737
   D136       3.10637   0.00063   0.00000   0.01820   0.01730   3.12367
   D137      -0.01802   0.00046   0.00000   0.01358   0.01358  -0.00444
         Item               Value     Threshold  Converged?
 Maximum Force            0.044099     0.000450     NO 
 RMS     Force            0.004225     0.000300     NO 
 Maximum Displacement     2.598329     0.001800     NO 
 RMS     Displacement     0.448211     0.001200     NO 
 Predicted change in Energy=-1.636895D-01
 GradGradGradGradGradGradGradGradGradGradGradGradGradGradGradGradGradGrad

                          Input orientation:                          
 ---------------------------------------------------------------------
 Center     Atomic      Atomic             Coordinates (Angstroms)
 Number     Number       Type             X           Y           Z
 ---------------------------------------------------------------------
      1          6           0        3.020402    0.989996   -1.774156
      2          6           0        4.345257    1.090122   -1.373132
      3          6           0        4.652911    1.425422   -0.054369
      4          6           0        3.633802    1.666572    0.859655
      5          6           0        2.299506    1.531045    0.461971
      6          6           0        1.989136    1.193324   -0.847701
      7         16           0        0.329640    0.904343   -1.416560
      8          6           0       -0.495564    2.277725   -0.640815
      9          6           0       -0.184341    2.627484    0.681780
     10         16           0        1.027244    1.736348    1.646205
     11          6           0       -0.873037    3.668795    1.287559
     12          6           0       -1.879597    4.341397    0.603616
     13          6           0       -2.186500    3.991538   -0.706107
     14          6           0       -1.486595    2.966361   -1.335404
     15          1           0       -2.967878    4.516272   -1.244704
     16          1           0       -1.706776    2.697562   -2.360881
     17          1           0       -0.615314    3.950374    2.300455
     18          1           0       -2.415495    5.144994    1.097158
     19          1           0        2.782580    0.742332   -2.802680
     20          1           0        3.867383    1.951712    1.880995
     21          1           0        5.137428    0.915605   -2.093372
     22          1           0        5.685940    1.513929    0.260491
     23          6           0        0.079756   -1.855652    0.708312
     24          1           0        0.341611   -0.894941    1.105425
     25          6           0       -1.193274   -1.746885   -0.220709
     26          1           0       -0.847825   -1.823869   -1.304634
     27          6           0       -0.032938   -2.796723    1.888676
     28          1           0        0.001942   -3.839106    1.544714
     29          6           0        1.053375   -2.531753    2.936163
     30          1           0        0.992242   -1.506749    3.318305
     31          1           0        0.927023   -3.214440    3.781329
     32          1           0        2.057848   -2.684969    2.530229
     33          1           0       -1.020665   -2.649723    2.345662
     34          6           0       -2.587864   -0.906132    0.059366
     35          6           0       -3.362985   -0.845641   -1.085295
     36          6           0       -3.107696   -0.282325    1.177238
     37          6           0       -4.621111   -0.216046   -1.129967
     38          1           0       -3.000254   -1.320200   -1.999282
     39          6           0       -4.366821    0.348593    1.139843
     40          1           0       -2.617759   -0.229903    2.116189
     41          6           0       -5.135041    0.384163   -0.003654
     42          1           0       -5.183545   -0.204121   -2.056018
     43          1           0       -4.732024    0.825265    2.040530
     44          1           0       -6.102765    0.877576   -0.019727
     45         35           0        1.635250   -2.246952   -0.415016
     46         17           0       -1.952628   -3.588487   -0.552818
 ---------------------------------------------------------------------
                    Distance matrix (angstroms):
                    1          2          3          4          5
     1  C    0.000000
     2  C    1.387835   0.000000
     3  C    2.410881   1.395068   0.000000
     4  C    2.787646   2.413255   1.390028   0.000000
     5  C    2.410951   2.783363   2.411696   1.398880   0.000000
     6  C    1.401132   2.416202   2.789076   2.417427   1.387669
     7  S    2.715770   4.020146   4.562648   4.084070   2.793207
     8  C    3.912125   5.037880   5.251394   4.435829   3.096140
     9  C    4.356990   5.206093   5.038440   3.941219   2.723966
    10  S    4.028472   4.532462   4.016727   2.723541   1.750204
    11  C    5.631069   6.399955   6.113068   4.950111   3.913643
    12  C    6.394973   7.295693   7.183977   6.133337   5.038159
    13  C    6.104245   7.178229   7.333980   6.460107   5.248112
    14  C    4.940804   6.126352   6.458256   5.720681   4.430039
    15  H    6.969536   8.076938   8.309433   7.492082   6.290441
    16  H    5.060260   6.339291   6.883600   6.321120   5.037812
    17  H    6.211660   6.803201   6.298792   5.034545   4.210624
    18  H    7.420069   8.261481   8.069919   6.982107   5.974556
    19  H    1.084324   2.146282   3.393813   3.871885   3.393136
    20  H    3.873293   3.400006   2.153989   1.085818   2.156114
    21  H    2.142250   1.084776   2.156897   3.397825   3.868119
    22  H    3.394022   2.155405   1.083567   2.143261   3.392465
    23  C    4.786205   5.586098   5.679866   5.006017   4.056808
    24  H    4.361295   5.110078   5.031552   4.178549   3.183205
    25  C    5.259161   6.328666   6.653501   6.009953   4.838429
    26  H    4.806398   5.955176   6.509926   6.078840   4.927680
    27  C    6.089209   6.701906   6.599933   5.867271   5.119118
    28  H    6.591375   7.188567   7.204431   6.631153   5.940510
    29  C    6.201533   6.521080   6.128553   5.347561   4.917398
    30  H    6.023315   6.324241   5.776941   4.805493   4.369872
    31  H    7.274814   7.535386   7.079769   6.299770   5.951595
    32  H    5.741045   5.892349   5.505434   4.920401   4.702219
    33  H    6.822805   7.523894   7.386232   6.519408   5.661330
    34  C    6.197560   7.355627   7.607753   6.779999   5.476159
    35  C    6.677703   7.952799   8.394946   7.684339   6.332968
    36  C    6.919763   7.995906   8.041162   7.024732   5.747848
    37  C    7.762876   9.064268   9.479389   8.697496   7.313107
    38  H    6.452595   7.756174   8.360147   7.816969   6.501909
    39  C    7.967048   9.097539   9.161947   8.113294   6.804236
    40  H    6.957858   7.899457   7.766213   6.652632   5.478766
    41  C    8.367375   9.604681   9.843312   8.904071   7.536885
    42  H    8.295186   9.640511  10.169458   9.473449   8.083757
    43  H    8.641705   9.701560   9.634615   8.490542   7.241022
    44  H    9.291008  10.537458  10.769675   9.807984   8.441399
    45  Br   3.774088   4.404337   4.766830   4.575441   3.934921
    46  Cl   6.869148   7.888324   8.307881   7.798649   6.732017
                    6          7          8          9         10
     6  C    0.000000
     7  S    1.777930   0.000000
     8  C    2.718908   1.780147   0.000000
     9  C    3.019955   2.763408   1.403014   0.000000
    10  S    2.727578   3.249525   2.800445   1.786666   0.000000
    11  C    4.345035   4.049801   2.407527   1.387660   2.733870
    12  C    5.194592   4.557980   2.779010   2.411950   4.040173
    13  C    5.028517   4.045550   2.408460   2.792045   4.576833
    14  C    3.932202   2.749039   1.392413   2.424816   4.089292
    15  H    5.980935   4.893791   3.389411   3.876459   5.660948
    16  H    4.267576   2.873041   2.145210   3.403014   4.945253
    17  H    4.929033   4.897698   3.385729   2.134452   2.833364
    18  H    6.228879   5.642487   3.863665   3.389460   4.875732
    19  H    2.157519   2.822142   4.216316   4.949533   4.884859
    20  H    3.398345   4.948381   5.049863   4.279165   2.857954
    21  H    3.397142   4.855206   5.974604   6.241252   5.617088
    22  H    3.872627   5.645710   6.293387   5.989798   4.865503
    23  C    3.919587   3.492147   4.385880   4.490986   3.831428
    24  H    3.299983   3.098059   3.716991   3.586583   2.772403
    25  C    4.377862   3.283038   4.106188   4.579033   4.533098
    26  H    4.166603   2.973565   4.169870   4.919410   4.989837
    27  C    5.243760   4.975333   5.688794   5.558916   4.661707
    28  H    5.915905   5.601503   6.514574   6.526572   5.669853
    29  C    5.391611   5.592562   6.190724   5.764713   4.458852
    30  H    5.063575   5.354564   5.675424   5.042568   3.648948
    31  H    6.479535   6.658775   7.193260   6.705998   5.392504
    32  H    5.143567   5.607763   6.419016   6.055273   4.625115
    33  H    5.833136   5.348740   5.785717   5.596146   4.890888
    34  C    5.116582   3.737380   3.873619   4.318654   4.750765
    35  C    5.732279   4.099715   4.263224   5.028810   5.779435
    36  C    5.679403   4.466682   4.084410   4.154332   4.625224
    37  C    6.764714   5.084028   4.845442   5.572524   6.589604
    38  H    5.704204   4.046770   4.589550   5.540908   6.233201
    39  C    6.712830   5.375947   4.677491   4.785009   5.592692
    40  H    5.659832   4.738564   4.288704   4.017924   4.168102
    41  C    7.219491   5.668301   5.051366   5.478297   6.521058
    42  H    7.406769   5.659753   5.489948   6.364399   7.486372
    43  H    7.324707   6.130104   5.219851   5.076969   5.844205
    44  H    8.140276   6.582377   5.812647   6.211443   7.372234
    45  Br   3.485391   3.555048   5.006402   5.317330   4.526034
    46  Cl   6.204045   5.112760   6.045099   6.579466   6.486078
                   11         12         13         14         15
    11  C    0.000000
    12  C    1.390444   0.000000
    13  C    2.409160   1.389951   0.000000
    14  C    2.783846   2.409351   1.391715   0.000000
    15  H    3.393955   2.152027   1.084428   2.145845   0.000000
    16  H    3.866462   3.394157   2.154713   1.082745   2.478697
    17  H    1.082435   2.151877   3.392600   3.866120   4.292196
    18  H    2.143499   1.084683   2.152826   3.395092   2.486913
    19  H    6.217538   6.803824   6.296404   5.032400   7.052494
    20  H    5.076625   6.353745   6.892277   6.327702   7.941521
    21  H    7.425392   8.261262   8.063857   6.975514   8.909603
    22  H    6.979864   8.083914   8.309522   7.490106   9.282685
    23  C    5.635855   6.500265   6.428540   5.466446   7.328285
    24  H    4.726122   5.710062   5.792293   4.920328   6.764395
    25  C    5.630899   6.182049   5.843938   4.852141   6.589759
    26  H    6.073669   6.535784   5.997436   4.832729   6.685477
    27  C    6.547522   7.484270   7.579658   6.761727   8.480085
    28  H    7.563088   8.446685   8.436496   7.538249   9.295861
    29  C    6.698937   7.828365   8.143479   7.411274   9.128241
    30  H    5.864252   7.058173   7.518740   6.914503   8.531142
    31  H    7.539100   8.664044   9.041970   8.379069  10.009753
    32  H    7.106661   8.281614   8.547754   7.709975   9.558552
    33  H    6.408202   7.255911   7.401271   6.731102   8.248263
    34  C    5.037763   5.323008   4.973351   4.260796   5.589944
    35  C    5.675422   5.653160   4.992615   4.256143   5.378813
    36  C    4.540619   4.818306   4.760409   4.415348   5.376977
    37  C    5.914768   5.593880   4.879627   4.471590   5.014098
    38  H    6.341801   6.331242   5.527120   4.594181   5.885137
    39  C    4.822042   4.734586   4.629512   4.612511   5.001265
    40  H    4.350923   4.871299   5.096264   4.838298   5.826179
    41  C    5.533599   5.160077   4.711739   4.663953   4.828159
    42  H    6.690252   6.217030   5.329925   4.923280   5.277265
    43  H    4.852258   4.750184   4.903977   5.149178   5.246761
    44  H    6.070416   5.497432   5.050248   5.234793   4.956631
    45  Br   6.647280   7.536452   7.321835   6.145865   8.223039
    46  Cl   7.564433   8.014096   7.585181   6.617829   8.197351
                   16         17         18         19         20
    16  H    0.000000
    17  H    4.948624   0.000000
    18  H    4.295374   2.472992   0.000000
    19  H    4.916545   6.919480   7.849340   0.000000
    20  H    7.044221   4.925969   7.091262   4.957440   0.000000
    21  H    7.077433   7.849177   9.225717   2.465452   4.299085
    22  H    7.932517   7.057160   8.917280   4.290441   2.474840
    23  C    5.774374   6.060361   7.442211   5.136325   5.497028
    24  H    5.396039   5.081425   6.639466   4.890018   4.597391
    25  C    4.959549   6.256922   7.122400   5.354455   6.611129
    26  H    4.721947   6.811212   7.535996   4.691414   6.829086
    27  C    7.144763   6.784692   8.329102   6.516201   6.144933
    28  H    7.803936   7.850360   9.314417   6.900823   6.970530
    29  C    7.938693   6.723587   8.622496   6.829648   5.397543
    30  H    7.563999   5.779312   7.796912   6.762406   4.721572
    31  H    8.922746   7.477055   9.394537   7.902424   6.240682
    32  H    8.189443   7.157260   9.130871   6.380560   5.019435
    33  H    7.156517   6.612687   8.016353   7.244041   6.729200
    34  C    4.429506   5.700797   6.141893   6.304792   7.290804
    35  C    4.113932   6.481879   6.445816   6.575640   8.300740
    36  C    4.833279   5.038782   5.471868   7.182271   7.357848
    37  C    4.300885   6.721106   6.210119   7.650562   9.263887
    38  H    4.236301   7.207955   7.192260   6.191982   8.539694
    39  C    4.984833   5.328569   5.178316   8.173888   8.421485
    40  H    5.426241   4.638800   5.474382   7.369136   6.846300
    41  C    4.760392   6.201186   5.592247   8.405447   9.330206
    42  H    4.538792   7.556945   6.798356   8.056824  10.102820
    43  H    5.659509   5.175053   4.991624   8.940516   8.674338
    44  H    5.302648   6.703540   5.749282   9.311953  10.206388
    45  Br   6.277240   7.130615   8.563647   3.994136   5.280422
    46  Cl   6.545528   8.170924   8.900020   6.800005   8.395819
                   21         22         23         24         25
    21  H    0.000000
    22  H    2.489886   0.000000
    23  C    6.411657   6.556212   0.000000
    24  H    6.042371   5.922704   1.072023   0.000000
    25  C    7.118533   7.628109   1.579720   2.200070   0.000000
    26  H    6.629485   7.502039   2.216611   2.843597   1.140243
    27  C    7.508048   7.344268   1.513795   2.090585   2.626413
    28  H    7.887723   7.912777   2.154000   2.996074   2.987080
    29  C    7.338937   6.707266   2.523563   2.556827   3.953390
    30  H    7.234405   6.364395   2.786831   2.386309   4.166385
    31  H    8.324476   7.576349   3.465198   3.589324   4.760849
    32  H    6.620093   5.995457   2.814249   2.860024   4.360900
    33  H    8.386817   8.164710   2.126591   2.544257   2.726016
    34  C    8.223938   8.622817   2.904981   3.110657   1.652328
    35  C    8.739293   9.447844   4.011186   4.304151   2.503477
    36  C    8.950643   9.021917   3.585401   3.504023   2.786432
    37  C    9.871063  10.543315   5.307139   5.485114   3.862679
    38  H    8.439760   9.412163   4.135726   4.581278   2.571101
    39  C   10.055145  10.158212   4.981663   4.869999   4.039002
    40  H    8.898063   8.685389   3.449893   3.197153   3.129134
    41  C   10.496332  10.883004   5.719945   5.732354   4.486202
    42  H   10.381602  11.245604   6.170203   6.403069   4.655185
    43  H   10.700626  10.591353   5.667041   5.438318   4.924623
    44  H   11.429934  11.809192   6.798833   6.777739   5.570573
    45  Br   5.008383   5.568539   1.958199   2.411053   2.878953
    46  Cl   8.539851   9.221922   2.953600   3.907492   2.019508
                   26         27         28         29         30
    26  H    0.000000
    27  C    3.436235   0.000000
    28  H    3.591945   1.098220   0.000000
    29  C    4.701066   1.532160   2.179636   0.000000
    30  H    4.985777   2.181483   3.092929   1.095629   0.000000
    31  H    5.563343   2.162902   2.499685   1.093769   1.770552
    32  H    4.887801   2.189855   2.555390   1.094177   1.773354
    33  H    3.746540   1.098203   1.761214   2.159688   2.510821
    34  C    2.393840   3.667200   4.185175   4.917035   4.878379
    35  C    2.707595   4.872416   5.215412   6.206395   6.228704
    36  C    3.693652   4.035156   4.738732   5.046609   4.784650
    37  C    4.105276   6.068231   6.453922   7.354978   7.277552
    38  H    2.317147   5.108943   5.283747   6.500645   6.652184
    39  C    4.803998   5.407061   6.065216   6.395443   6.075158
    40  H    4.168383   3.649880   4.496194   4.410000   4.013418
    41  C    4.994815   6.303206   6.828034   7.445911   7.221811
    42  H    4.688990   6.986483   7.284756   8.320992   8.289784
    43  H    5.770185   5.934920   6.664280   6.748524   6.311753
    44  H    6.046750   7.347467   7.871595   8.459973   8.195521
    45  Br   2.671344   2.896911   3.007190   3.413222   3.859928
    46  Cl   2.213526   3.205151   2.877986   4.725012   5.290699
                   31         32         33         34         35
    31  H    0.000000
    32  H    1.767585   0.000000
    33  H    2.484660   3.084242   0.000000
    34  C    5.615668   5.554463   3.274656   0.000000
    35  C    6.906475   6.770566   4.529088   1.383734   0.000000
    36  C    5.626504   5.855436   3.365336   1.381666   2.345539
    37  C    7.993308   8.006316   5.564709   2.454552   1.407574
    38  H    7.240656   6.925565   4.956302   2.139987   1.091857
    39  C    6.906333   7.239616   4.651952   2.430320   2.717558
    40  H    4.923985   5.297176   2.908417   2.165341   3.344247
    41  C    8.001541   8.220571   5.625997   2.856037   2.412995
    42  H    8.970823   8.923342   6.533400   3.421290   2.160622
    43  H    7.167595   7.659237   5.093411   3.394138   3.799602
    44  H    8.978336   9.262267   6.623038   3.942384   3.407536
    45  Br   4.364278   3.007476   3.851941   4.456179   5.234052
    46  Cl   5.217004   5.138623   3.186066   2.823707   3.129831
                   36         37         38         39         40
    36  C    0.000000
    37  C    2.760074   0.000000
    38  H    3.343502   2.145237   0.000000
    39  C    1.408848   2.352768   3.808737   0.000000
    40  H    1.060384   3.814595   4.274593   2.084977   0.000000
    41  C    2.439024   1.375847   3.383002   1.378047   3.347763
    42  H    3.843072   1.083533   2.452674   3.344556   4.898084
    43  H    2.147200   3.338964   4.891025   1.082509   2.364154
    44  H    3.427612   2.150335   4.286540   2.153584   4.234844
    45  Br   5.374995   6.616479   4.985646   6.721555   5.344489
    46  Cl   3.906147   4.339039   2.887023   4.918743   4.341207
                   41         42         43         44         45
    41  C    0.000000
    42  H    2.135563   0.000000
    43  H    2.129714   4.247965   0.000000
    44  H    1.086371   2.482240   2.475141   0.000000
    45  Br   7.275220   7.304931   7.484010   8.354388   0.000000
    46  Cl   5.119696   4.914505   5.825093   6.119929   3.832959
                   46
    46  Cl   0.000000
 Stoichiometry    C22H20BrClS2
 Framework group  C1[X(C22H20BrClS2)]
 Deg. of freedom   132
 Full point group                 C1      NOp   1
 Largest Abelian subgroup         C1      NOp   1
 Largest concise Abelian subgroup C1      NOp   1
                         Standard orientation:                         
 ---------------------------------------------------------------------
 Center     Atomic      Atomic             Coordinates (Angstroms)
 Number     Number       Type             X           Y           Z
 ---------------------------------------------------------------------
      1          6           0       -3.211707   -0.699111   -1.769344
      2          6           0       -4.538306   -0.672006   -1.362543
      3          6           0       -4.868324   -0.949354   -0.035750
      4          6           0       -3.870391   -1.260009    0.880657
      5          6           0       -2.531225   -1.252629    0.476374
      6          6           0       -2.198243   -0.972911   -0.841391
      7         16           0       -0.522330   -0.845458   -1.421140
      8          6           0        0.181112   -2.269367   -0.617041
      9          6           0       -0.153729   -2.560710    0.713917
     10         16           0       -1.276680   -1.544153    1.661424
     11          6           0        0.442479   -3.645552    1.341017
     12          6           0        1.381983   -4.420045    0.669579
     13          6           0        1.712590   -4.127932   -0.648500
     14          6           0        1.103672   -3.058678   -1.298719
     15          1           0        2.441646   -4.731921   -1.177329
     16          1           0        1.342036   -2.833281   -2.330569
     17          1           0        0.165525   -3.880611    2.360678
     18          1           0        1.846611   -5.257052    1.179556
     19          1           0       -2.957665   -0.496397   -2.803814
     20          1           0       -4.123576   -1.500577    1.908774
     21          1           0       -5.315213   -0.443623   -2.084342
     22          1           0       -5.903630   -0.938564    0.283849
     23          6           0       -0.017916    1.927623    0.640578
     24          1           0       -0.362299    1.003051    1.059863
     25          6           0        1.235988    1.685449   -0.289256
     26          1           0        0.893634    1.768903   -1.373683
     27          6           0        0.183611    2.880785    1.799217
     28          1           0        0.239953    3.914276    1.432051
     29          6           0       -0.916999    2.736794    2.855360
     30          1           0       -0.945467    1.719115    3.260235
     31          1           0       -0.726434    3.424036    3.684646
     32          1           0       -1.905772    2.969814    2.448847
     33          1           0        1.156499    2.656574    2.256675
     34          6           0        2.551583    0.730279    0.005787
     35          6           0        3.312831    0.575737   -1.139349
     36          6           0        3.019152    0.087533    1.135944
     37          6           0        4.509748   -0.164195   -1.173334
     38          1           0        2.989427    1.060384   -2.062756
     39          6           0        4.216982   -0.653645    1.109262
     40          1           0        2.530939    0.099704    2.077175
     41          6           0        4.973578   -0.782731   -0.035251
     42          1           0        5.064508   -0.246610   -2.100423
     43          1           0        4.542596   -1.140910    2.019412
     44          1           0        5.893495   -1.360569   -0.042903
     45         35           0       -1.537737    2.430920   -0.486976
     46         17           0        2.154548    3.444345   -0.664683
 ---------------------------------------------------------------------
 Rotational constants (GHZ):           0.1714895           0.1493356           0.0993298
 Standard basis: 6-31+G(d,p) (6D, 7F)
 There are   621 symmetry adapted cartesian basis functions of A   symmetry.
 There are   621 symmetry adapted basis functions of A   symmetry.
   621 basis functions,  1099 primitive gaussians,   621 cartesian basis functions
   118 alpha electrons      118 beta electrons
       nuclear repulsion energy      3451.0698615738 Hartrees.
 NAtoms=   46 NActive=   46 NUniq=   46 SFac= 1.00D+00 NAtFMM=   60 NAOKFM=F Big=F
 Integral buffers will be    131072 words long.
 Raffenetti 2 integral format.
 Two-electron integral symmetry is turned on.
 Nuclear repulsion after empirical dispersion term =     3451.0300213004 Hartrees.
 ------------------------------------------------------------------------------
 Polarizable Continuum Model (PCM)
 =================================
 Model                : PCM.
 Atomic radii         : SMD-Coulomb.
 Polarization charges : Total charges.
 Charge compensation  : None.
 Solution method      : Matrix inversion.
 Cavity type          : VdW (van der Waals Surface) (Alpha=1.000).
 Cavity algorithm     : GePol (No added spheres)
                        Default sphere list used, NSphG=   46.
                        Lebedev-Laikov grids with approx.  5.0 points / Ang**2.
                        Smoothing algorithm: York/Karplus (Gamma=1.0000).
                        Polarization charges: spherical gaussians, with
                                              point-specific exponents (IZeta= 3).
                        Self-potential: point-specific (ISelfS= 7).
                        Self-field    : sphere-specific E.n sum rule (ISelfD= 2).
 1st derivatives      : Analytical E(r).r(x)/FMM algorithm (CHGder, D1EAlg=3).
                        Cavity 1st derivative terms included.
 Solvent              : Dichloromethane, Eps=   8.930000 Eps(inf)=   2.028346
 ------------------------------------------------------------------------------
 ------------------------------------------------------------------------------
 Atomic radii for non-electrostatic terms: SMD-CDS.
 ------------------------------------------------------------------------------
 Nuclear repulsion after PCM non-electrostatic terms =     3451.0123758330 Hartrees.
 One-electron integrals computed using PRISM.
 NBasis=   621 RedAO= T EigKep=  1.32D-06  NBF=   621
 NBsUse=   619 1.00D-06 EigRej=  8.93D-07 NBFU=   619
 Initial guess from the checkpoint file:  "/home/ansgus3642/gaussian/scratch/Gau-127781.chk"
 B after Tr=     0.000000    0.000000    0.000000
         Rot=    0.968020   -0.012854    0.009217    0.250376 Ang= -29.06 deg.
 ExpMin= 3.50D-02 ExpMax= 5.74D+05 ExpMxC= 5.74D+03 IAcc=3 IRadAn=         5 AccDes= 0.00D+00
 Harris functional with IExCor= 4639 and IRadAn=       5 diagonalized for initial guess.
 HarFok:  IExCor= 4639 AccDes= 0.00D+00 IRadAn=         5 IDoV= 1 UseB2=F ITyADJ=14
 ICtDFT=  3500011 ScaDFX=  1.000000  1.000000  1.000000  1.000000
 FoFCou: FMM=F IPFlag=           0 FMFlag=      100000 FMFlg1=           0
         NFxFlg=           0 DoJE=T BraDBF=F KetDBF=T FulRan=T
         wScrn=  0.000000 ICntrl=       500 IOpCl=  0 I1Cent=   200000004 NGrid=           0
         NMat0=    1 NMatS0=      1 NMatT0=    0 NMatD0=    1 NMtDS0=    0 NMtDT0=    0
 Petite list used in FoFCou.
 Requested convergence on RMS density matrix=1.00D-08 within 128 cycles.
 Requested convergence on MAX density matrix=1.00D-06.
 Requested convergence on             energy=1.00D-06.
 No special actions if energy rises.
 Inv3:  Mode=1 IEnd=    39139632.
 Iteration    1 A*A^-1 deviation from unit magnitude is 3.11D-15 for   1264.
 Iteration    1 A*A^-1 deviation from orthogonality  is 2.89D-15 for   1973    618.
 Iteration    1 A^-1*A deviation from unit magnitude is 3.22D-15 for    608.
 Iteration    1 A^-1*A deviation from orthogonality  is 1.18D-14 for   1757   1713.
 Error on total polarization charges =  0.05004
 SCF Done:  E(RwB97XD) =  -4678.44965955     A.U. after   18 cycles
            NFock= 18  Conv=0.70D-08     -V/T= 2.0062
 SMD-CDS (non-electrostatic) energy       (kcal/mol) =     -11.07
 (included in total energy above)
 D1PCM: PCM CHGder 1st derivatives, ID1Alg=3 FixD1E=F DoIter=F DoCFld=F I1PDM=0.
 Calling FoFJK, ICntrl=      2127 FMM=F ISym2X=0 I1Cent= 0 IOpClX= 0 NMat=1 NMatS=1 NMatT=0.
 ***** Axes restored to original set *****
 -------------------------------------------------------------------
 Center     Atomic                   Forces (Hartrees/Bohr)
 Number     Number              X              Y              Z
 -------------------------------------------------------------------
      1        6          -0.000691085    0.001035195    0.002796314
      2        6           0.001359853   -0.000012134   -0.000142486
      3        6          -0.000126868    0.000025916    0.000554932
      4        6           0.000102641   -0.000179720   -0.001838083
      5        6           0.005714380   -0.001942082    0.000527344
      6        6           0.005117833   -0.004766499   -0.016686425
      7       16           0.000129115    0.007881349    0.004250708
      8        6           0.003065681   -0.005696275    0.002924929
      9        6          -0.000169699   -0.003352527   -0.002661199
     10       16          -0.011842851    0.003725868    0.005915586
     11        6          -0.000263678    0.003318534    0.003118686
     12        6          -0.001524066    0.001535441    0.001300623
     13        6          -0.001655981   -0.000317500   -0.001560019
     14        6           0.000559017    0.000869269    0.001421953
     15        1          -0.000381812    0.000439167   -0.000349228
     16        1          -0.000758842   -0.000377448   -0.001908358
     17        1          -0.000467848    0.001594726    0.002412295
     18        1          -0.000317293    0.000388145   -0.000020857
     19        1          -0.000584543   -0.000036120   -0.000748469
     20        1          -0.000254748    0.000026174   -0.000074720
     21        1           0.000561736   -0.000012761   -0.000027627
     22        1           0.001243504    0.000109578    0.000266171
     23        6          -0.030696394   -0.003640224   -0.009980938
     24        1          -0.004251961    0.017243726   -0.001102630
     25        6          -0.020169201   -0.025857445   -0.014338834
     26        1          -0.013651670    0.030560442    0.029718279
     27        6           0.003291804   -0.006024552    0.004200679
     28        1           0.000026209    0.002543813    0.001411323
     29        6          -0.002983897   -0.002623082    0.000543383
     30        1          -0.000237324   -0.000053484   -0.000210348
     31        1           0.000471576    0.000108174    0.000477743
     32        1          -0.000147227   -0.000165399   -0.000643224
     33        1           0.000431127    0.001363543   -0.001655338
     34        6           0.047399364   -0.019302954   -0.023594907
     35        6          -0.018096273    0.001973939   -0.025502396
     36        6          -0.009238715    0.006980865    0.007757716
     37        6           0.016093786   -0.011141705   -0.012806916
     38        1          -0.001771667    0.002555547    0.002580222
     39        6           0.011326621   -0.001864395    0.010171206
     40        1           0.015532163   -0.003483348    0.014376163
     41        6          -0.004556164    0.003871244    0.002710011
     42        1           0.000834106   -0.001210546   -0.002423080
     43        1           0.000828666    0.000307224    0.003201641
     44        1           0.000677235   -0.000433688    0.000581169
     45       35           0.000319215   -0.005616981   -0.000655272
     46       17           0.009754176    0.009652992    0.015712280
 -------------------------------------------------------------------
 Cartesian Forces:  Max     0.047399364 RMS     0.009192731

 GradGradGradGradGradGradGradGradGradGradGradGradGradGradGradGradGradGrad
 Berny optimization.
 Using GEDIIS/GDIIS optimizer.
 FormGI is forming the generalized inverse of G from B-inverse, IUseBI=4.
 Internal  Forces:  Max     0.064774127 RMS     0.008161986
 Search for a local minimum.
 Step number   6 out of a maximum of  276
 All quantities printed in internal units (Hartrees-Bohrs-Radians)
 Mixed Optimization -- RFO/linear search
 Update second derivatives using D2CorX and points    6    5
 DE=  2.03D-02 DEPred=-1.64D-01 R=-1.24D-01
 Trust test=-1.24D-01 RLast= 1.00D+00 DXMaxT set to 4.24D-01
 ITU= -1  1  0  1  0  0
 Use linear search instead of GDIIS.
     Eigenvalues ---    0.00057   0.00160   0.00218   0.00240   0.00320
     Eigenvalues ---    0.00423   0.00479   0.00726   0.00871   0.01028
     Eigenvalues ---    0.01128   0.01213   0.01443   0.01550   0.01644
     Eigenvalues ---    0.01718   0.01722   0.01744   0.01758   0.01797
     Eigenvalues ---    0.01826   0.01926   0.02046   0.02115   0.02182
     Eigenvalues ---    0.02263   0.02290   0.02325   0.02370   0.02490
     Eigenvalues ---    0.02511   0.02539   0.02604   0.02778   0.02881
     Eigenvalues ---    0.02885   0.02898   0.02923   0.02966   0.03055
     Eigenvalues ---    0.03522   0.03774   0.03945   0.04206   0.04504
     Eigenvalues ---    0.04621   0.04675   0.06092   0.07252   0.09285
     Eigenvalues ---    0.09834   0.09991   0.10814   0.10989   0.11004
     Eigenvalues ---    0.11042   0.11784   0.11799   0.11857   0.12052
     Eigenvalues ---    0.12241   0.12289   0.12321   0.12416   0.12498
     Eigenvalues ---    0.12557   0.12591   0.13105   0.13957   0.14716
     Eigenvalues ---    0.15675   0.15931   0.16289   0.16815   0.17281
     Eigenvalues ---    0.17902   0.18214   0.18724   0.19088   0.19346
     Eigenvalues ---    0.19383   0.19413   0.19939   0.20421   0.21565
     Eigenvalues ---    0.21705   0.22858   0.23699   0.24269   0.24531
     Eigenvalues ---    0.26684   0.26960   0.27703   0.29754   0.30256
     Eigenvalues ---    0.30975   0.32033   0.33268   0.34129   0.34358
     Eigenvalues ---    0.34580   0.34830   0.34994   0.35879   0.36423
     Eigenvalues ---    0.36596   0.36638   0.36722   0.36751   0.36789
     Eigenvalues ---    0.36805   0.36927   0.36942   0.36963   0.37037
     Eigenvalues ---    0.37113   0.37339   0.37887   0.41193   0.42671
     Eigenvalues ---    0.42803   0.42839   0.43557   0.46434   0.46871
     Eigenvalues ---    0.47762   0.48100   0.48305   0.48546   0.51573
     Eigenvalues ---    0.52029   0.52848
 RFO step:  Lambda=-2.28154659D-02 EMin= 5.74736417D-04
 Quartic linear search produced a step of -0.68034.
 Maximum step size (   0.424) exceeded in Quadratic search.
    -- Step size scaled by   0.537
 Iteration  1 RMS(Cart)=  0.24298169 RMS(Int)=  0.01241142
 Iteration  2 RMS(Cart)=  0.04439926 RMS(Int)=  0.00168492
 Iteration  3 RMS(Cart)=  0.00104219 RMS(Int)=  0.00141401
 Iteration  4 RMS(Cart)=  0.00000132 RMS(Int)=  0.00141401
 Iteration  5 RMS(Cart)=  0.00000000 RMS(Int)=  0.00141401
 Variable       Old X    -DE/DX   Delta X   Delta X   Delta X     New X
                                 (Linear)    (Quad)   (Total)
    R1        2.62263   0.00221   0.00654  -0.00052   0.00598   2.62861
    R2        2.64776  -0.00144  -0.00880   0.00075  -0.00805   2.63971
    R3        2.04908   0.00085   0.00295  -0.00045   0.00250   2.05158
    R4        2.63630   0.00096  -0.00218   0.00046  -0.00175   2.63455
    R5        2.04993   0.00043   0.00085  -0.00002   0.00083   2.05076
    R6        2.62677   0.00078   0.00333  -0.00023   0.00311   2.62988
    R7        2.04765   0.00127   0.00306  -0.00028   0.00279   2.05043
    R8        2.64350   0.00018  -0.00437   0.00044  -0.00390   2.63960
    R9        2.05190  -0.00012  -0.00023   0.00008  -0.00015   2.05175
   R10        2.62231   0.00748   0.01462  -0.00045   0.01486   2.63717
   R11        3.30741   0.01461   0.04661  -0.00282   0.04450   3.35191
   R12        3.35980  -0.00008  -0.00450   0.00014  -0.00440   3.35540
   R13        3.36399  -0.00005  -0.00511   0.00266  -0.00269   3.36130
   R14        6.20404   0.00171  -0.14919   0.08622  -0.07141   6.13263
   R15        5.61922  -0.00220   0.07544  -0.03952   0.04288   5.66211
   R16        2.65131  -0.00279  -0.00470  -0.00060  -0.00464   2.64667
   R17        2.63128   0.00247   0.00621  -0.00090   0.00529   2.63657
   R18        3.37631  -0.00313  -0.01367  -0.00065  -0.01341   3.36290
   R19        2.62230   0.00777   0.01428  -0.00147   0.01285   2.63515
   R20        5.23908   0.00323  -0.04958   0.00224  -0.04602   5.19306
   R21        2.62756   0.00226   0.00261  -0.00054   0.00210   2.62966
   R22        2.04551   0.00256   0.00613  -0.00047   0.00566   2.05116
   R23        2.62663   0.00224   0.00567  -0.00044   0.00521   2.63184
   R24        2.04975   0.00044   0.00129  -0.00016   0.00112   2.05088
   R25        2.62996   0.00187  -0.00041   0.00050   0.00004   2.63000
   R26        2.04927   0.00066   0.00145  -0.00011   0.00134   2.05061
   R27        2.04609   0.00205   0.00566  -0.00029   0.00537   2.05146
   R28        2.02583   0.01698   0.04725  -0.00249   0.04574   2.07157
   R29        2.98524  -0.03061  -0.11276   0.02273  -0.09101   2.89423
   R30        2.86066   0.00616   0.03717  -0.01202   0.02515   2.88580
   R31        3.70046   0.00175   0.00979   0.00592   0.01571   3.71617
   R32        2.15475  -0.04807  -0.08286  -0.01211  -0.09578   2.05897
   R33        3.12245  -0.06477  -0.30478   0.07913  -0.22565   2.89680
   R34        4.18296  -0.00723   0.19435  -0.02120   0.17315   4.35611
   R35        2.07534  -0.00285  -0.01104  -0.00249  -0.01353   2.06180
   R36        2.89536  -0.00242  -0.01396   0.00234  -0.01162   2.88374
   R37        2.07530  -0.00089  -0.00654   0.00089  -0.00565   2.06965
   R38        2.07044  -0.00011   0.00006   0.00095   0.00101   2.07145
   R39        2.06692   0.00025   0.00044   0.00014   0.00059   2.06751
   R40        2.06769   0.00013  -0.00026   0.00066   0.00039   2.06809
   R41        2.61488   0.01688   0.03525  -0.01069   0.02456   2.63944
   R42        2.61097   0.00719   0.03445  -0.01392   0.02053   2.63150
   R43        2.65993  -0.01575  -0.03530   0.00504  -0.03025   2.62968
   R44        2.06331  -0.00386  -0.00872   0.00078  -0.00794   2.05537
   R45        2.66234  -0.01153  -0.02919   0.01009  -0.01911   2.64323
   R46        2.00384   0.01973   0.03900  -0.00263   0.03637   2.04021
   R47        2.59997   0.02122   0.03125  -0.00138   0.02988   2.62985
   R48        2.04758   0.00163   0.00360   0.00021   0.00380   2.05139
   R49        2.60413   0.01571   0.02243  -0.00697   0.01545   2.61958
   R50        2.04565   0.00252   0.00484   0.00018   0.00502   2.05067
   R51        2.05294  -0.00081  -0.00117   0.00028  -0.00089   2.05206
    A1        2.09565  -0.00017   0.00138  -0.00050   0.00092   2.09658
    A2        2.09433   0.00050   0.00367  -0.00024   0.00341   2.09773
    A3        2.09313  -0.00033  -0.00503   0.00073  -0.00433   2.08881
    A4        2.09557   0.00003  -0.00024   0.00009  -0.00014   2.09543
    A5        2.08709   0.00036   0.00135  -0.00001   0.00134   2.08843
    A6        2.10048  -0.00039  -0.00113  -0.00007  -0.00121   2.09927
    A7        2.09625   0.00031  -0.00196   0.00061  -0.00129   2.09496
    A8        2.09967  -0.00026   0.00136  -0.00053   0.00081   2.10048
    A9        2.08716  -0.00005   0.00061  -0.00009   0.00049   2.08764
   A10        2.08928   0.00141   0.00534  -0.00088   0.00457   2.09385
   A11        2.10175  -0.00046  -0.00351   0.00031  -0.00327   2.09848
   A12        2.09213  -0.00095  -0.00184   0.00058  -0.00132   2.09081
   A13        2.10044  -0.00260  -0.00579   0.00046  -0.00559   2.09485
   A14        2.08247   0.00076  -0.01149   0.00300  -0.00904   2.07343
   A15        2.09967   0.00186   0.01725  -0.00344   0.01462   2.11428
   A16        2.08834   0.00101   0.00128   0.00021   0.00150   2.08984
   A17        2.03963   0.00816   0.03353  -0.00105   0.03242   2.07205
   A18        2.15351  -0.00917  -0.03471   0.00083  -0.03382   2.11969
   A19        1.73945   0.00600   0.03392  -0.00394   0.03011   1.76956
   A20        2.03497  -0.00168  -0.00815  -0.01169  -0.01904   2.01593
   A21        2.10213  -0.00035   0.01910  -0.00816   0.00795   2.11008
   A22        1.82271  -0.00024  -0.05131   0.01773  -0.03680   1.78591
   A23        2.10352  -0.00964  -0.07379   0.00750  -0.06392   2.03960
   A24        2.09474   0.00344   0.02382  -0.00435   0.01927   2.11401
   A25        2.08760  -0.00141  -0.01449   0.00393  -0.01046   2.07714
   A26        2.09999  -0.00205  -0.00969   0.00039  -0.00919   2.09080
   A27        2.13523  -0.00388  -0.02352   0.00104  -0.02150   2.11373
   A28        2.08117   0.00238   0.01103   0.00043   0.01113   2.09230
   A29        2.06598   0.00144   0.01223  -0.00158   0.00998   2.07596
   A30        1.75811   0.00216   0.02154  -0.00316   0.01749   1.77560
   A31        1.50721   0.00020   0.02014  -0.00826   0.01301   1.52023
   A32        1.77255   0.00163  -0.01322   0.01384   0.00262   1.77517
   A33        2.10313  -0.00168  -0.00835   0.00009  -0.00813   2.09500
   A34        2.07778   0.00229   0.01493  -0.00182   0.01304   2.09082
   A35        2.10228  -0.00061  -0.00662   0.00174  -0.00494   2.09734
   A36        2.09622  -0.00084   0.00053  -0.00056   0.00005   2.09627
   A37        2.08543   0.00067   0.00231   0.00008   0.00236   2.08779
   A38        2.10150   0.00018  -0.00285   0.00048  -0.00241   2.09909
   A39        2.09491   0.00029   0.00027   0.00080   0.00108   2.09599
   A40        2.10052  -0.00018  -0.00077  -0.00028  -0.00105   2.09948
   A41        2.08774  -0.00010   0.00046  -0.00051  -0.00005   2.08769
   A42        2.09057   0.00189   0.00590  -0.00110   0.00482   2.09539
   A43        2.08795  -0.00061   0.00068   0.00050   0.00117   2.08912
   A44        2.10466  -0.00129  -0.00660   0.00060  -0.00600   2.09866
   A45        1.93156  -0.00583  -0.07260  -0.00715  -0.08184   1.84971
   A46        1.86132   0.00581  -0.00173  -0.01426  -0.01273   1.84859
   A47        1.76965   0.00201   0.03716  -0.01043   0.02515   1.79480
   A48        2.02792  -0.00006   0.04158   0.03955   0.08180   2.10972
   A49        1.89287   0.00094   0.01893  -0.01582   0.00224   1.89511
   A50        1.96298  -0.00274  -0.02662   0.00121  -0.02598   1.93700
   A51        2.95812   0.00043   0.00189   0.03360   0.03157   2.98969
   A52        1.46661   0.00949   0.10675  -0.01193   0.09638   1.56298
   A53        1.61316  -0.01139  -0.08938   0.00340  -0.08787   1.52529
   A54        1.88626   0.01503   0.15141  -0.00714   0.14368   2.02994
   A55        2.23383  -0.01540  -0.10602  -0.00159  -0.10624   2.12758
   A56        2.03889  -0.00477  -0.00384  -0.02254  -0.02359   2.01530
   A57        1.13706  -0.04227   0.05825  -0.30878  -0.24695   0.89011
   A58        1.92141  -0.00084  -0.01245   0.00114  -0.01135   1.91007
   A59        1.95281   0.00531   0.00615   0.00282   0.00896   1.96177
   A60        1.88411  -0.00319  -0.00958  -0.00434  -0.01390   1.87021
   A61        1.93451  -0.00215   0.00666   0.00357   0.01024   1.94475
   A62        1.86079   0.00109   0.00055  -0.00172  -0.00115   1.85964
   A63        1.90715  -0.00044   0.00792  -0.00197   0.00597   1.91312
   A64        1.93980  -0.00043   0.00126   0.00247   0.00372   1.94352
   A65        1.91604   0.00120   0.00025   0.00074   0.00099   1.91703
   A66        1.95307  -0.00109  -0.00412   0.00038  -0.00374   1.94932
   A67        1.88385  -0.00021  -0.00093  -0.00097  -0.00190   1.88195
   A68        1.88770   0.00055   0.00411  -0.00217   0.00194   1.88964
   A69        1.88107   0.00000  -0.00049  -0.00062  -0.00110   1.87997
   A70        1.93351   0.02287   0.10144  -0.00396   0.09770   2.03121
   A71        2.32460  -0.04083  -0.14942   0.01014  -0.13919   2.18542
   A72        2.02506   0.01797   0.04682  -0.00617   0.04078   2.06583
   A73        2.14897  -0.01176  -0.03877   0.00531  -0.03351   2.11547
   A74        2.07987   0.00688  -0.01038   0.00529  -0.00507   2.07480
   A75        2.05419   0.00489   0.04918  -0.01053   0.03866   2.09285
   A76        2.11410  -0.00683  -0.01502   0.00434  -0.01061   2.10348
   A77        2.17112  -0.00500  -0.07151   0.00769  -0.06371   2.10741
   A78        1.99797   0.01183   0.08583  -0.01203   0.07394   2.07191
   A79        2.09789  -0.00250  -0.00660   0.00282  -0.00382   2.09407
   A80        2.08979  -0.00113   0.00545  -0.00204   0.00343   2.09322
   A81        2.09550   0.00363   0.00114  -0.00078   0.00038   2.09588
   A82        2.13153  -0.00569  -0.03084   0.00350  -0.02739   2.10415
   A83        2.06761   0.00065   0.02283  -0.00494   0.01792   2.08553
   A84        2.08401   0.00504   0.00789   0.00145   0.00937   2.09338
   A85        2.04857   0.00882   0.04435  -0.00974   0.03457   2.08314
   A86        2.11620  -0.00387  -0.02122   0.00451  -0.01668   2.09952
   A87        2.11833  -0.00495  -0.02317   0.00523  -0.01792   2.10042
   A88        2.91171  -0.02679  -0.03564  -0.21647  -0.25508   2.65663
   A89        2.88683  -0.01462  -0.02550  -0.12058  -0.14796   2.73887
    D1       -0.02725  -0.00002  -0.00025  -0.00006  -0.00035  -0.02760
    D2        3.12466   0.00000   0.00149  -0.00113   0.00041   3.12506
    D3        3.12731  -0.00001  -0.00171   0.00084  -0.00103   3.12628
    D4       -0.00398   0.00002   0.00003  -0.00022  -0.00027  -0.00425
    D5        0.03089  -0.00001  -0.00141   0.00046  -0.00110   0.02979
    D6       -3.05019   0.00029  -0.00202   0.00058  -0.00178  -3.05197
    D7       -3.12365  -0.00002   0.00010  -0.00045  -0.00037  -3.12402
    D8        0.07845   0.00028  -0.00051  -0.00033  -0.00105   0.07740
    D9       -0.00558  -0.00003   0.00125  -0.00055   0.00080  -0.00478
   D10       -3.13135   0.00010   0.00043  -0.00015   0.00034  -3.13102
   D11        3.12562  -0.00005  -0.00048   0.00053   0.00005   3.12567
   D12       -0.00015   0.00008  -0.00130   0.00092  -0.00041  -0.00056
   D13        0.03448   0.00015  -0.00047   0.00075   0.00032   0.03480
   D14       -3.11528   0.00022  -0.00239   0.00075  -0.00173  -3.11701
   D15       -3.12282   0.00003   0.00035   0.00035   0.00078  -3.12204
   D16        0.01061   0.00010  -0.00157   0.00035  -0.00127   0.00934
   D17       -0.03077  -0.00015  -0.00117  -0.00035  -0.00174  -0.03251
   D18        3.07347   0.00052  -0.00159  -0.00004  -0.00179   3.07168
   D19        3.11894  -0.00022   0.00076  -0.00034   0.00031   3.11926
   D20       -0.06000   0.00045   0.00034  -0.00004   0.00026  -0.05973
   D21       -0.00184   0.00007   0.00206  -0.00025   0.00210   0.00025
   D22        3.07510   0.00041   0.00517  -0.00045   0.00524   3.08034
   D23       -3.10572  -0.00058   0.00313  -0.00069   0.00267  -3.10305
   D24       -0.02878  -0.00024   0.00624  -0.00089   0.00581  -0.02296
   D25        2.45172  -0.00067   0.01451  -0.00722   0.00711   2.45883
   D26       -2.06717   0.00096   0.00482   0.00547   0.01194  -2.05523
   D27       -0.72721  -0.00010   0.01357  -0.00683   0.00661  -0.72060
   D28        1.03709   0.00154   0.00387   0.00586   0.01143   1.04853
   D29       -2.42901  -0.00179  -0.03156   0.00832  -0.02363  -2.45263
   D30        1.90651  -0.00450   0.01196  -0.00578   0.00915   1.91566
   D31        1.51128   0.00622   0.02428   0.00820   0.03076   1.54204
   D32        0.77557  -0.00189  -0.03356   0.00848  -0.02571   0.74986
   D33       -1.17211  -0.00461   0.00996  -0.00563   0.00707  -1.16504
   D34       -1.56734   0.00611   0.02229   0.00836   0.02868  -1.53865
   D35       -0.73508  -0.00239   0.01026  -0.00553   0.00468  -0.73040
   D36        2.45086  -0.00181   0.01893  -0.00467   0.01400   2.46486
   D37        1.37411  -0.00190  -0.00431  -0.01362  -0.01749   1.35662
   D38       -1.72314  -0.00132   0.00437  -0.01276  -0.00817  -1.73131
   D39        1.60698  -0.00478   0.01003  -0.01489  -0.00620   1.60078
   D40       -1.49027  -0.00420   0.01871  -0.01403   0.00312  -1.48714
   D41        0.12330   0.00736   0.01440   0.00649   0.01747   0.14078
   D42        2.35647  -0.00726  -0.09281   0.00488  -0.08703   2.26944
   D43       -1.77607   0.00104   0.00810   0.00546   0.01168  -1.76439
   D44        0.45710  -0.01358  -0.09911   0.00385  -0.09282   0.36427
   D45       -0.00193  -0.00244  -0.00346  -0.00137  -0.00552  -0.00745
   D46       -3.09958  -0.00089   0.00252   0.00174   0.00362  -3.09596
   D47        3.09500  -0.00300  -0.01234  -0.00215  -0.01495   3.08006
   D48       -0.00265  -0.00146  -0.00636   0.00096  -0.00581  -0.00845
   D49        3.07827   0.00053  -0.00983  -0.00049  -0.00994   3.06834
   D50       -0.06148   0.00017  -0.00652   0.00010  -0.00622  -0.06770
   D51       -0.01884   0.00097  -0.00226   0.00050  -0.00148  -0.02032
   D52        3.12459   0.00061   0.00106   0.00109   0.00224   3.12683
   D53        0.75342   0.00004  -0.02606   0.00914  -0.01692   0.73649
   D54       -0.79013  -0.00090  -0.04844   0.01580  -0.03450  -0.82463
   D55       -2.43175  -0.00147  -0.03201   0.00611  -0.02594  -2.45769
   D56        2.30788  -0.00241  -0.05439   0.01276  -0.04352   2.26437
   D57        0.02317   0.00093   0.01027  -0.00170   0.00886   0.03203
   D58       -3.11816  -0.00005   0.00220  -0.00167   0.00067  -3.11750
   D59       -3.07623   0.00254   0.01709   0.00122   0.01860  -3.05763
   D60        0.06562   0.00157   0.00902   0.00126   0.01041   0.07603
   D61       -0.88197   0.00205   0.04308  -0.00372   0.03888  -0.84308
   D62        0.86721   0.00425   0.06897  -0.00895   0.05928   0.92649
[truncated: 6,868,869 more chars]
