# Supplementary material for: Enriching Alkene syn-Dihalogenation: Aryl Alkene, Bromine, Regio-Reversion, and Stereoconvergency
Source: Org Lett. 2026 Feb 25;28(9):3002–7. doi: 10.1021/acs.orglett.6c00241 (PMC12973299; doi:10.1021/acs.orglett.6c00241)
Supplement: Supplementary file 1 [file ol6c00241_si_001.zip › Fig 4c/2nd chlorination minor SM.log]

 Entering Gaussian System, Link 0=g16
 Input=250521005_2ndCl_minor_smoptfreq_fromIRCfwd_6-31_gdp+_SMD_DCM_wB97XD.gjf
 Output=250521005_2ndCl_minor_smoptfreq_fromIRCfwd_6-31_gdp+_SMD_DCM_wB97XD.log
 Initial command:
 /home/ansgus3642/gaussian/g16/l1.exe "/home/ansgus3642/gaussian/scratch/Gau-136886.inp" -scrdir="/home/ansgus3642/gaussian/scratch/"
 Entering Link 1 = /home/ansgus3642/gaussian/g16/l1.exe PID=    136888.
  
 Copyright (c) 1988-2019, Gaussian, Inc.  All Rights Reserved.
  
 This is part of the Gaussian(R) 16 program.  It is based on
 the Gaussian(R) 09 system (copyright 2009, Gaussian, Inc.),
 the Gaussian(R) 03 system (copyright 2003, Gaussian, Inc.),
 the Gaussian(R) 98 system (copyright 1998, Gaussian, Inc.),
 the Gaussian(R) 94 system (copyright 1995, Gaussian, Inc.),
 the Gaussian 92(TM) system (copyright 1992, Gaussian, Inc.),
 the Gaussian 90(TM) system (copyright 1990, Gaussian, Inc.),
 the Gaussian 88(TM) system (copyright 1988, Gaussian, Inc.),
 the Gaussian 86(TM) system (copyright 1986, Carnegie Mellon
 University), and the Gaussian 82(TM) system (copyright 1983,
 Carnegie Mellon University). Gaussian is a federally registered
 trademark of Gaussian, Inc.
  
 This software contains proprietary and confidential information,
 including trade secrets, belonging to Gaussian, Inc.
  
 This software is provided under written license and may be
 used, copied, transmitted, or stored only in accord with that
 written license.
  
 The following legend is applicable only to US Government
 contracts under FAR:
  
                    RESTRICTED RIGHTS LEGEND
  
 Use, reproduction and disclosure by the US Government is
 subject to restrictions as set forth in subparagraphs (a)
 and (c) of the Commercial Computer Software - Restricted
 Rights clause in FAR 52.227-19.
  
 Gaussian, Inc.
 340 Quinnipiac St., Bldg. 40, Wallingford CT 06492
  
  
 ---------------------------------------------------------------
 Warning -- This program may not be used in any manner that
 competes with the business of Gaussian, Inc. or will provide
 assistance to any competitor of Gaussian, Inc.  The licensee
 of this program is prohibited from giving any competitor of
 Gaussian, Inc. access to this program.  By using this program,
 the user acknowledges that Gaussian, Inc. is engaged in the
 business of creating and licensing software in the field of
 computational chemistry and represents and warrants to the
 licensee that it is not a competitor of Gaussian, Inc. and that
 it will not use this program in any manner prohibited above.
 ---------------------------------------------------------------
  

 Cite this work as:
 Gaussian 16, Revision C.01,
 M. J. Frisch, G. W. Trucks, H. B. Schlegel, G. E. Scuseria, 
 M. A. Robb, J. R. Cheeseman, G. Scalmani, V. Barone, 
 G. A. Petersson, H. Nakatsuji, X. Li, M. Caricato, A. V. Marenich, 
 J. Bloino, B. G. Janesko, R. Gomperts, B. Mennucci, H. P. Hratchian, 
 J. V. Ortiz, A. F. Izmaylov, J. L. Sonnenberg, D. Williams-Young, 
 F. Ding, F. Lipparini, F. Egidi, J. Goings, B. Peng, A. Petrone, 
 T. Henderson, D. Ranasinghe, V. G. Zakrzewski, J. Gao, N. Rega, 
 G. Zheng, W. Liang, M. Hada, M. Ehara, K. Toyota, R. Fukuda, 
 J. Hasegawa, M. Ishida, T. Nakajima, Y. Honda, O. Kitao, H. Nakai, 
 T. Vreven, K. Throssell, J. A. Montgomery, Jr., J. E. Peralta, 
 F. Ogliaro, M. J. Bearpark, J. J. Heyd, E. N. Brothers, K. N. Kudin, 
 V. N. Staroverov, T. A. Keith, R. Kobayashi, J. Normand, 
 K. Raghavachari, A. P. Rendell, J. C. Burant, S. S. Iyengar, 
 J. Tomasi, M. Cossi, J. M. Millam, M. Klene, C. Adamo, R. Cammi, 
 J. W. Ochterski, R. L. Martin, K. Morokuma, O. Farkas, 
 J. B. Foresman, and D. J. Fox, Gaussian, Inc., Wallingford CT, 2019.
 
 ******************************************
 Gaussian 16:  ES64L-G16RevC.01  3-Jul-2019
                21-May-2025 
 ******************************************
 %mem=16GB
 %nprocshared=8
 Will use up to    8 processors via shared memory.
 ----------------------------------------------------------------------
 # opt=calcfc freq wb97xd/6-31+g(d,p) scrf=(smd,solvent=dichloromethane
 )
 ----------------------------------------------------------------------
 1/10=4,18=20,19=15,26=3,38=1/1,3;
 2/9=110,12=2,17=6,18=5,40=1/2;
 3/5=1,6=6,7=111,11=2,25=1,30=1,70=32201,71=2,72=9,74=-58,140=1/1,2,3;
 4//1;
 5/5=2,38=5,53=9/2;
 8/6=4,10=90,11=11/1;
 11/6=1,8=1,9=11,15=111,16=1/1,2,10;
 10/6=1,13=1/2;
 6/7=2,8=2,9=2,10=2,28=1/1;
 7/10=1,25=1/1,2,3,16;
 1/10=4,18=20,19=15,26=3/3(2);
 2/9=110/2;
 99//99;
 2/9=110/2;
 3/5=1,6=6,7=111,11=2,25=1,30=1,70=32205,71=1,72=9,74=-58/1,2,3;
 4/5=5,16=3,69=1/1;
 5/5=2,38=5,53=9/2;
 7//1,2,3,16;
 1/18=20,19=15,26=3/3(-5);
 2/9=110/2;
 6/7=2,8=2,9=2,10=2,19=2,28=1/1;
 99/9=1/99;
 -------------------
 Title Card Required
 -------------------
 Symbolic Z-matrix:
 Charge =  0 Multiplicity = 1
 C                    -2.50193  -0.88095  -2.00801 
 C                    -3.79447  -1.37404  -1.87465 
 C                    -4.12887  -2.13441  -0.7538 
 C                    -3.17465  -2.42824   0.22288 
 C                    -1.87477  -1.93178   0.10258 
 C                    -1.56247  -1.14631  -1.00643 
 S                     0.0402   -0.43218  -1.22297 
 C                     1.11499  -1.70031  -0.62259 
 C                     0.79869  -2.45803   0.50829 
 S                    -0.71397  -2.27158   1.40723 
 C                     1.72968  -3.39142   0.96518 
 C                     2.93495  -3.55922   0.28684 
 C                     3.21946  -2.8227   -0.86516 
 C                     2.30114  -1.88902  -1.3275 
 H                     4.15111  -2.96752  -1.39837 
 H                     2.51274  -1.29584  -2.21267 
 H                     1.50286  -3.99939   1.83649 
 H                     3.65122  -4.29034   0.65304 
 H                    -2.22945  -0.28049  -2.86811 
 H                    -3.44134  -3.04578   1.07576 
 H                    -4.5379   -1.16064  -2.63909 
 H                    -5.13661  -2.5199   -0.64182 
 C                    -0.30474   1.28176   1.18989 
 H                    -0.16201   0.40829   1.82876 
 C                     0.37854   1.12627  -0.159 
 H                     0.01539   1.87147  -0.88638 
 C                     0.13398   2.57035   1.90692 
 H                    -0.26156   3.42944   1.35203 
 C                    -0.28943   2.61452   3.37213 
 H                     0.1469    1.77505   3.92684 
 H                     0.06005   3.54358   3.83433 
 H                    -1.37653   2.57353   3.48364 
 H                     1.22331   2.63673   1.86431 
 C                     1.88072   1.16059  -0.10548 
 C                     2.56925   1.76946  -1.16052 
 C                     2.59683   0.57984   0.9479 
 C                     3.96415   1.79385  -1.16071 
 H                     2.00599   2.23258  -1.96772 
 C                     3.98386   0.6083    0.94761 
 H                     2.07047   0.10933   1.77489 
 C                     4.6705    1.21303  -0.10881 
 H                     4.49369   2.27333  -1.97703 
 H                     4.53131   0.16078   1.77109 
 H                     5.75605   1.23515  -0.10613 
 Br                   -2.25987   1.35968   0.9754 
 Cl                   -0.76308   3.46897  -2.44567 
 
 Add virtual bond connecting atoms Cl46       and H26        Dist= 4.47D+00.

 GradGradGradGradGradGradGradGradGradGradGradGradGradGradGradGradGradGrad
 Berny optimization.
 Initialization pass.
                           ----------------------------
                           !    Initial Parameters    !
                           ! (Angstroms and Degrees)  !
 --------------------------                            --------------------------
 ! Name  Definition              Value          Derivative Info.                !
 --------------------------------------------------------------------------------
 ! R1    R(1,2)                  1.3898         calculate D2E/DX2 analytically  !
 ! R2    R(1,6)                  1.3986         calculate D2E/DX2 analytically  !
 ! R3    R(1,19)                 1.0838         calculate D2E/DX2 analytically  !
 ! R4    R(2,3)                  1.3951         calculate D2E/DX2 analytically  !
 ! R5    R(2,21)                 1.0875         calculate D2E/DX2 analytically  !
 ! R6    R(3,4)                  1.3967         calculate D2E/DX2 analytically  !
 ! R7    R(3,22)                 1.0847         calculate D2E/DX2 analytically  !
 ! R8    R(4,5)                  1.3967         calculate D2E/DX2 analytically  !
 ! R9    R(4,20)                 1.0862         calculate D2E/DX2 analytically  !
 ! R10   R(5,6)                  1.3944         calculate D2E/DX2 analytically  !
 ! R11   R(5,10)                 1.779          calculate D2E/DX2 analytically  !
 ! R12   R(6,7)                  1.7679         calculate D2E/DX2 analytically  !
 ! R13   R(7,8)                  1.7674         calculate D2E/DX2 analytically  !
 ! R14   R(7,25)                 1.9171         calculate D2E/DX2 analytically  !
 ! R15   R(8,9)                  1.3975         calculate D2E/DX2 analytically  !
 ! R16   R(8,14)                 1.3926         calculate D2E/DX2 analytically  !
 ! R17   R(9,10)                 1.7695         calculate D2E/DX2 analytically  !
 ! R18   R(9,11)                 1.3952         calculate D2E/DX2 analytically  !
 ! R19   R(11,12)                1.3932         calculate D2E/DX2 analytically  !
 ! R20   R(11,17)                1.0864         calculate D2E/DX2 analytically  !
 ! R21   R(12,13)                1.3966         calculate D2E/DX2 analytically  !
 ! R22   R(12,18)                1.087          calculate D2E/DX2 analytically  !
 ! R23   R(13,14)                1.3888         calculate D2E/DX2 analytically  !
 ! R24   R(13,15)                1.0832         calculate D2E/DX2 analytically  !
 ! R25   R(14,16)                1.0864         calculate D2E/DX2 analytically  !
 ! R26   R(23,24)                1.0915         calculate D2E/DX2 analytically  !
 ! R27   R(23,25)                1.52           calculate D2E/DX2 analytically  !
 ! R28   R(23,27)                1.5385         calculate D2E/DX2 analytically  !
 ! R29   R(23,45)                1.9684         calculate D2E/DX2 analytically  !
 ! R30   R(25,26)                1.1029         calculate D2E/DX2 analytically  !
 ! R31   R(25,34)                1.5035         calculate D2E/DX2 analytically  !
 ! R32   R(26,46)                2.3642         calculate D2E/DX2 analytically  !
 ! R33   R(27,28)                1.0965         calculate D2E/DX2 analytically  !
 ! R34   R(27,29)                1.5258         calculate D2E/DX2 analytically  !
 ! R35   R(27,33)                1.0922         calculate D2E/DX2 analytically  !
 ! R36   R(29,30)                1.0967         calculate D2E/DX2 analytically  !
 ! R37   R(29,31)                1.095          calculate D2E/DX2 analytically  !
 ! R38   R(29,32)                1.0936         calculate D2E/DX2 analytically  !
 ! R39   R(34,35)                1.3993         calculate D2E/DX2 analytically  !
 ! R40   R(34,36)                1.3999         calculate D2E/DX2 analytically  !
 ! R41   R(35,37)                1.3951         calculate D2E/DX2 analytically  !
 ! R42   R(35,38)                1.0878         calculate D2E/DX2 analytically  !
 ! R43   R(36,39)                1.3873         calculate D2E/DX2 analytically  !
 ! R44   R(36,40)                1.0874         calculate D2E/DX2 analytically  !
 ! R45   R(37,41)                1.3938         calculate D2E/DX2 analytically  !
 ! R46   R(37,42)                1.0848         calculate D2E/DX2 analytically  !
 ! R47   R(39,41)                1.3976         calculate D2E/DX2 analytically  !
 ! R48   R(39,43)                1.0854         calculate D2E/DX2 analytically  !
 ! R49   R(41,44)                1.0858         calculate D2E/DX2 analytically  !
 ! A1    A(2,1,6)              119.2529         calculate D2E/DX2 analytically  !
 ! A2    A(2,1,19)             120.4338         calculate D2E/DX2 analytically  !
 ! A3    A(6,1,19)             120.3016         calculate D2E/DX2 analytically  !
 ! A4    A(1,2,3)              119.5633         calculate D2E/DX2 analytically  !
 ! A5    A(1,2,21)             119.9151         calculate D2E/DX2 analytically  !
 ! A6    A(3,2,21)             120.5207         calculate D2E/DX2 analytically  !
 ! A7    A(2,3,4)              120.8445         calculate D2E/DX2 analytically  !
 ! A8    A(2,3,22)             119.954          calculate D2E/DX2 analytically  !
 ! A9    A(4,3,22)             119.1929         calculate D2E/DX2 analytically  !
 ! A10   A(3,4,5)              120.0563         calculate D2E/DX2 analytically  !
 ! A11   A(3,4,20)             120.0611         calculate D2E/DX2 analytically  !
 ! A12   A(5,4,20)             119.8824         calculate D2E/DX2 analytically  !
 ! A13   A(4,5,6)              118.5014         calculate D2E/DX2 analytically  !
 ! A14   A(4,5,10)             118.4384         calculate D2E/DX2 analytically  !
 ! A15   A(6,5,10)             123.0041         calculate D2E/DX2 analytically  !
 ! A16   A(1,6,5)              121.7338         calculate D2E/DX2 analytically  !
 ! A17   A(1,6,7)              116.3964         calculate D2E/DX2 analytically  !
 ! A18   A(5,6,7)              121.8697         calculate D2E/DX2 analytically  !
 ! A19   A(6,7,8)              102.6997         calculate D2E/DX2 analytically  !
 ! A20   A(6,7,25)             114.8589         calculate D2E/DX2 analytically  !
 ! A21   A(8,7,25)             106.7042         calculate D2E/DX2 analytically  !
 ! A22   A(7,8,9)              121.7537         calculate D2E/DX2 analytically  !
 ! A23   A(7,8,14)             116.3101         calculate D2E/DX2 analytically  !
 ! A24   A(9,8,14)             121.9303         calculate D2E/DX2 analytically  !
 ! A25   A(8,9,10)             123.192          calculate D2E/DX2 analytically  !
 ! A26   A(8,9,11)             118.4688         calculate D2E/DX2 analytically  !
 ! A27   A(10,9,11)            118.3301         calculate D2E/DX2 analytically  !
 ! A28   A(5,10,9)             101.8503         calculate D2E/DX2 analytically  !
 ! A29   A(9,11,12)            119.8932         calculate D2E/DX2 analytically  !
 ! A30   A(9,11,17)            119.8479         calculate D2E/DX2 analytically  !
 ! A31   A(12,11,17)           120.2463         calculate D2E/DX2 analytically  !
 ! A32   A(11,12,13)           120.9536         calculate D2E/DX2 analytically  !
 ! A33   A(11,12,18)           119.1446         calculate D2E/DX2 analytically  !
 ! A34   A(13,12,18)           119.8897         calculate D2E/DX2 analytically  !
 ! A35   A(12,13,14)           119.6319         calculate D2E/DX2 analytically  !
 ! A36   A(12,13,15)           120.7142         calculate D2E/DX2 analytically  !
 ! A37   A(14,13,15)           119.6529         calculate D2E/DX2 analytically  !
 ! A38   A(8,14,13)            119.0636         calculate D2E/DX2 analytically  !
 ! A39   A(8,14,16)            120.2872         calculate D2E/DX2 analytically  !
 ! A40   A(13,14,16)           120.6331         calculate D2E/DX2 analytically  !
 ! A41   A(24,23,25)           112.2564         calculate D2E/DX2 analytically  !
 ! A42   A(24,23,27)           111.1102         calculate D2E/DX2 analytically  !
 ! A43   A(24,23,45)           103.0226         calculate D2E/DX2 analytically  !
 ! A44   A(25,23,27)           111.7813         calculate D2E/DX2 analytically  !
 ! A45   A(25,23,45)           110.7216         calculate D2E/DX2 analytically  !
 ! A46   A(27,23,45)           107.509          calculate D2E/DX2 analytically  !
 ! A47   A(7,25,23)            119.7572         calculate D2E/DX2 analytically  !
 ! A48   A(7,25,26)             97.1891         calculate D2E/DX2 analytically  !
 ! A49   A(7,25,34)            102.3943         calculate D2E/DX2 analytically  !
 ! A50   A(23,25,26)           111.6013         calculate D2E/DX2 analytically  !
 ! A51   A(23,25,34)           114.5308         calculate D2E/DX2 analytically  !
 ! A52   A(26,25,34)           109.6963         calculate D2E/DX2 analytically  !
 ! A53   A(23,27,28)           108.5115         calculate D2E/DX2 analytically  !
 ! A54   A(23,27,29)           113.1195         calculate D2E/DX2 analytically  !
 ! A55   A(23,27,33)           108.4894         calculate D2E/DX2 analytically  !
 ! A56   A(28,27,29)           111.2946         calculate D2E/DX2 analytically  !
 ! A57   A(28,27,33)           107.0028         calculate D2E/DX2 analytically  !
 ! A58   A(29,27,33)           108.2086         calculate D2E/DX2 analytically  !
 ! A59   A(27,29,30)           110.6796         calculate D2E/DX2 analytically  !
 ! A60   A(27,29,31)           109.959          calculate D2E/DX2 analytically  !
 ! A61   A(27,29,32)           111.8818         calculate D2E/DX2 analytically  !
 ! A62   A(30,29,31)           107.9978         calculate D2E/DX2 analytically  !
 ! A63   A(30,29,32)           108.375          calculate D2E/DX2 analytically  !
 ! A64   A(31,29,32)           107.8208         calculate D2E/DX2 analytically  !
 ! A65   A(25,34,35)           118.3416         calculate D2E/DX2 analytically  !
 ! A66   A(25,34,36)           121.8978         calculate D2E/DX2 analytically  !
 ! A67   A(35,34,36)           119.7466         calculate D2E/DX2 analytically  !
 ! A68   A(34,35,37)           119.981          calculate D2E/DX2 analytically  !
 ! A69   A(34,35,38)           119.3381         calculate D2E/DX2 analytically  !
 ! A70   A(37,35,38)           120.6753         calculate D2E/DX2 analytically  !
 ! A71   A(34,36,39)           120.1833         calculate D2E/DX2 analytically  !
 ! A72   A(34,36,40)           120.2766         calculate D2E/DX2 analytically  !
 ! A73   A(39,36,40)           119.5389         calculate D2E/DX2 analytically  !
 ! A74   A(35,37,41)           119.9534         calculate D2E/DX2 analytically  !
 ! A75   A(35,37,42)           119.7311         calculate D2E/DX2 analytically  !
 ! A76   A(41,37,42)           120.3134         calculate D2E/DX2 analytically  !
 ! A77   A(36,39,41)           120.0164         calculate D2E/DX2 analytically  !
 ! A78   A(36,39,43)           119.7126         calculate D2E/DX2 analytically  !
 ! A79   A(41,39,43)           120.271          calculate D2E/DX2 analytically  !
 ! A80   A(37,41,39)           120.1188         calculate D2E/DX2 analytically  !
 ! A81   A(37,41,44)           120.0022         calculate D2E/DX2 analytically  !
 ! A82   A(39,41,44)           119.878          calculate D2E/DX2 analytically  !
 ! A83   L(25,26,46,1,-1)      180.0            calculate D2E/DX2 analytically  !
 ! A84   L(25,26,46,1,-2)      180.0            calculate D2E/DX2 analytically  !
 ! D1    D(6,1,2,3)             -0.6306         calculate D2E/DX2 analytically  !
 ! D2    D(6,1,2,21)           179.0128         calculate D2E/DX2 analytically  !
 ! D3    D(19,1,2,3)          -179.3936         calculate D2E/DX2 analytically  !
 ! D4    D(19,1,2,21)            0.2498         calculate D2E/DX2 analytically  !
 ! D5    D(2,1,6,5)              2.2222         calculate D2E/DX2 analytically  !
 ! D6    D(2,1,6,7)           -177.7681         calculate D2E/DX2 analytically  !
 ! D7    D(19,1,6,5)          -179.0132         calculate D2E/DX2 analytically  !
 ! D8    D(19,1,6,7)             0.9966         calculate D2E/DX2 analytically  !
 ! D9    D(1,2,3,4)             -1.2569         calculate D2E/DX2 analytically  !
 ! D10   D(1,2,3,22)           179.8165         calculate D2E/DX2 analytically  !
 ! D11   D(21,2,3,4)           179.1018         calculate D2E/DX2 analytically  !
 ! D12   D(21,2,3,22)            0.1753         calculate D2E/DX2 analytically  !
 ! D13   D(2,3,4,5)              1.609          calculate D2E/DX2 analytically  !
 ! D14   D(2,3,4,20)          -178.2021         calculate D2E/DX2 analytically  !
 ! D15   D(22,3,4,5)          -179.4564         calculate D2E/DX2 analytically  !
 ! D16   D(22,3,4,20)            0.7325         calculate D2E/DX2 analytically  !
 ! D17   D(3,4,5,6)             -0.054          calculate D2E/DX2 analytically  !
 ! D18   D(3,4,5,10)           177.3059         calculate D2E/DX2 analytically  !
 ! D19   D(20,4,5,6)           179.7574         calculate D2E/DX2 analytically  !
 ! D20   D(20,4,5,10)           -2.8827         calculate D2E/DX2 analytically  !
 ! D21   D(4,5,6,1)             -1.867          calculate D2E/DX2 analytically  !
 ! D22   D(4,5,6,7)            178.1228         calculate D2E/DX2 analytically  !
 ! D23   D(10,5,6,1)          -179.0987         calculate D2E/DX2 analytically  !
 ! D24   D(10,5,6,7)             0.8911         calculate D2E/DX2 analytically  !
 ! D25   D(4,5,10,9)           144.9071         calculate D2E/DX2 analytically  !
 ! D26   D(6,5,10,9)           -37.8595         calculate D2E/DX2 analytically  !
 ! D27   D(1,6,7,8)           -142.1635         calculate D2E/DX2 analytically  !
 ! D28   D(1,6,7,25)           102.4238         calculate D2E/DX2 analytically  !
 ! D29   D(5,6,7,8)             37.8462         calculate D2E/DX2 analytically  !
 ! D30   D(5,6,7,25)           -77.5664         calculate D2E/DX2 analytically  !
 ! D31   D(6,7,8,9)            -39.617          calculate D2E/DX2 analytically  !
 ! D32   D(6,7,8,14)           141.2459         calculate D2E/DX2 analytically  !
 ! D33   D(25,7,8,9)            81.5504         calculate D2E/DX2 analytically  !
 ! D34   D(25,7,8,14)          -97.5867         calculate D2E/DX2 analytically  !
 ! D35   D(6,7,25,23)           29.8028         calculate D2E/DX2 analytically  !
 ! D36   D(6,7,25,26)          -90.1667         calculate D2E/DX2 analytically  !
 ! D37   D(6,7,25,34)          157.7763         calculate D2E/DX2 analytically  !
 ! D38   D(8,7,25,23)          -83.2763         calculate D2E/DX2 analytically  !
 ! D39   D(8,7,25,26)          156.7543         calculate D2E/DX2 analytically  !
 ! D40   D(8,7,25,34)           44.6972         calculate D2E/DX2 analytically  !
 ! D41   D(7,8,9,10)             2.3319         calculate D2E/DX2 analytically  !
 ! D42   D(7,8,9,11)          -176.5459         calculate D2E/DX2 analytically  !
 ! D43   D(14,8,9,10)         -178.5796         calculate D2E/DX2 analytically  !
 ! D44   D(14,8,9,11)            2.5427         calculate D2E/DX2 analytically  !
 ! D45   D(7,8,14,13)          176.6968         calculate D2E/DX2 analytically  !
 ! D46   D(7,8,14,16)           -1.8551         calculate D2E/DX2 analytically  !
 ! D47   D(9,8,14,13)           -2.4386         calculate D2E/DX2 analytically  !
 ! D48   D(9,8,14,16)          179.0094         calculate D2E/DX2 analytically  !
 ! D49   D(8,9,10,5)            36.1022         calculate D2E/DX2 analytically  !
 ! D50   D(11,9,10,5)         -145.0186         calculate D2E/DX2 analytically  !
 ! D51   D(8,9,11,12)           -0.6833         calculate D2E/DX2 analytically  !
 ! D52   D(8,9,11,17)         -179.3983         calculate D2E/DX2 analytically  !
 ! D53   D(10,9,11,12)        -179.6164         calculate D2E/DX2 analytically  !
 ! D54   D(10,9,11,17)           1.6686         calculate D2E/DX2 analytically  !
 ! D55   D(9,11,12,13)          -1.2317         calculate D2E/DX2 analytically  !
 ! D56   D(9,11,12,18)        -179.959          calculate D2E/DX2 analytically  !
 ! D57   D(17,11,12,13)        177.4781         calculate D2E/DX2 analytically  !
 ! D58   D(17,11,12,18)         -1.2492         calculate D2E/DX2 analytically  !
 ! D59   D(11,12,13,14)          1.3485         calculate D2E/DX2 analytically  !
 ! D60   D(11,12,13,15)       -179.0274         calculate D2E/DX2 analytically  !
 ! D61   D(18,12,13,14)       -179.9336         calculate D2E/DX2 analytically  !
 ! D62   D(18,12,13,15)         -0.3095         calculate D2E/DX2 analytically  !
 ! D63   D(12,13,14,8)           0.4621         calculate D2E/DX2 analytically  !
 ! D64   D(12,13,14,16)        179.0089         calculate D2E/DX2 analytically  !
 ! D65   D(15,13,14,8)        -179.166          calculate D2E/DX2 analytically  !
 ! D66   D(15,13,14,16)         -0.6192         calculate D2E/DX2 analytically  !
 ! D67   D(24,23,25,7)          52.3676         calculate D2E/DX2 analytically  !
 ! D68   D(24,23,25,26)        164.7889         calculate D2E/DX2 analytically  !
 ! D69   D(24,23,25,34)        -69.8195         calculate D2E/DX2 analytically  !
 ! D70   D(27,23,25,7)         178.0015         calculate D2E/DX2 analytically  !
 ! D71   D(27,23,25,26)        -69.5772         calculate D2E/DX2 analytically  !
 ! D72   D(27,23,25,34)         55.8144         calculate D2E/DX2 analytically  !
 ! D73   D(45,23,25,7)         -62.1598         calculate D2E/DX2 analytically  !
 ! D74   D(45,23,25,26)         50.2615         calculate D2E/DX2 analytically  !
 ! D75   D(45,23,25,34)        175.6531         calculate D2E/DX2 analytically  !
 ! D76   D(24,23,27,28)       -165.3672         calculate D2E/DX2 analytically  !
 ! D77   D(24,23,27,29)        -41.3549         calculate D2E/DX2 analytically  !
 ! D78   D(24,23,27,33)         78.7126         calculate D2E/DX2 analytically  !
 ! D79   D(25,23,27,28)         68.3704         calculate D2E/DX2 analytically  !
 ! D80   D(25,23,27,29)       -167.6173         calculate D2E/DX2 analytically  !
 ! D81   D(25,23,27,33)        -47.5497         calculate D2E/DX2 analytically  !
 ! D82   D(45,23,27,28)        -53.3383         calculate D2E/DX2 analytically  !
 ! D83   D(45,23,27,29)         70.674          calculate D2E/DX2 analytically  !
 ! D84   D(45,23,27,33)       -169.2584         calculate D2E/DX2 analytically  !
 ! D85   D(7,25,34,35)          84.6745         calculate D2E/DX2 analytically  !
 ! D86   D(7,25,34,36)         -93.9578         calculate D2E/DX2 analytically  !
 ! D87   D(23,25,34,35)       -144.1109         calculate D2E/DX2 analytically  !
 ! D88   D(23,25,34,36)         37.2567         calculate D2E/DX2 analytically  !
 ! D89   D(26,25,34,35)        -17.7271         calculate D2E/DX2 analytically  !
 ! D90   D(26,25,34,36)        163.6406         calculate D2E/DX2 analytically  !
 ! D91   D(23,27,29,30)         59.9717         calculate D2E/DX2 analytically  !
 ! D92   D(23,27,29,31)        179.2099         calculate D2E/DX2 analytically  !
 ! D93   D(23,27,29,32)        -61.006          calculate D2E/DX2 analytically  !
 ! D94   D(28,27,29,30)       -177.5535         calculate D2E/DX2 analytically  !
 ! D95   D(28,27,29,31)        -58.3153         calculate D2E/DX2 analytically  !
 ! D96   D(28,27,29,32)         61.4688         calculate D2E/DX2 analytically  !
 ! D97   D(33,27,29,30)        -60.2563         calculate D2E/DX2 analytically  !
 ! D98   D(33,27,29,31)         58.982          calculate D2E/DX2 analytically  !
 ! D99   D(33,27,29,32)        178.766          calculate D2E/DX2 analytically  !
 ! D100  D(25,34,35,37)       -178.5511         calculate D2E/DX2 analytically  !
 ! D101  D(25,34,35,38)          2.3043         calculate D2E/DX2 analytically  !
 ! D102  D(36,34,35,37)          0.1115         calculate D2E/DX2 analytically  !
 ! D103  D(36,34,35,38)       -179.0331         calculate D2E/DX2 analytically  !
 ! D104  D(25,34,36,39)        178.6744         calculate D2E/DX2 analytically  !
 ! D105  D(25,34,36,40)         -1.7316         calculate D2E/DX2 analytically  !
 ! D106  D(35,34,36,39)          0.0609         calculate D2E/DX2 analytically  !
 ! D107  D(35,34,36,40)        179.6548         calculate D2E/DX2 analytically  !
 ! D108  D(34,35,37,41)         -0.0816         calculate D2E/DX2 analytically  !
 ! D109  D(34,35,37,42)       -179.554          calculate D2E/DX2 analytically  !
 ! D110  D(38,35,37,41)        179.0514         calculate D2E/DX2 analytically  !
 ! D111  D(38,35,37,42)         -0.421          calculate D2E/DX2 analytically  !
 ! D112  D(34,36,39,41)         -0.2624         calculate D2E/DX2 analytically  !
 ! D113  D(34,36,39,43)        179.6435         calculate D2E/DX2 analytically  !
 ! D114  D(40,36,39,41)       -179.8593         calculate D2E/DX2 analytically  !
 ! D115  D(40,36,39,43)          0.0466         calculate D2E/DX2 analytically  !
 ! D116  D(35,37,41,39)         -0.12           calculate D2E/DX2 analytically  !
 ! D117  D(35,37,41,44)       -179.7483         calculate D2E/DX2 analytically  !
 ! D118  D(42,37,41,39)        179.3493         calculate D2E/DX2 analytically  !
 ! D119  D(42,37,41,44)         -0.279          calculate D2E/DX2 analytically  !
 ! D120  D(36,39,41,37)          0.2925         calculate D2E/DX2 analytically  !
 ! D121  D(36,39,41,44)        179.9214         calculate D2E/DX2 analytically  !
 ! D122  D(43,39,41,37)       -179.6129         calculate D2E/DX2 analytically  !
 ! D123  D(43,39,41,44)          0.016          calculate D2E/DX2 analytically  !
 --------------------------------------------------------------------------------
 Trust Radius=3.00D-01 FncErr=1.00D-07 GrdErr=1.00D-06 EigMax=2.50D+02 EigMin=1.00D-04
 Number of steps in this run=    266 maximum allowed number of steps=    276.
 GradGradGradGradGradGradGradGradGradGradGradGradGradGradGradGradGradGrad

                          Input orientation:                          
 ---------------------------------------------------------------------
 Center     Atomic      Atomic             Coordinates (Angstroms)
 Number     Number       Type             X           Y           Z
 ---------------------------------------------------------------------
      1          6           0       -2.501934   -0.880951   -2.008007
      2          6           0       -3.794465   -1.374037   -1.874651
      3          6           0       -4.128871   -2.134409   -0.753797
      4          6           0       -3.174651   -2.428239    0.222877
      5          6           0       -1.874765   -1.931783    0.102578
      6          6           0       -1.562468   -1.146305   -1.006427
      7         16           0        0.040203   -0.432178   -1.222967
      8          6           0        1.114987   -1.700311   -0.622593
      9          6           0        0.798693   -2.458026    0.508293
     10         16           0       -0.713974   -2.271577    1.407228
     11          6           0        1.729676   -3.391423    0.965180
     12          6           0        2.934952   -3.559215    0.286841
     13          6           0        3.219463   -2.822697   -0.865163
     14          6           0        2.301141   -1.889018   -1.327495
     15          1           0        4.151108   -2.967521   -1.398365
     16          1           0        2.512738   -1.295840   -2.212670
     17          1           0        1.502864   -3.999386    1.836492
     18          1           0        3.651217   -4.290337    0.653036
     19          1           0       -2.229447   -0.280487   -2.868113
     20          1           0       -3.441335   -3.045785    1.075759
     21          1           0       -4.537896   -1.160640   -2.639085
     22          1           0       -5.136612   -2.519897   -0.641823
     23          6           0       -0.304739    1.281756    1.189893
     24          1           0       -0.162010    0.408292    1.828759
     25          6           0        0.378535    1.126265   -0.158999
     26          1           0        0.015391    1.871470   -0.886378
     27          6           0        0.133976    2.570353    1.906915
     28          1           0       -0.261561    3.429441    1.352033
     29          6           0       -0.289433    2.614518    3.372130
     30          1           0        0.146902    1.775052    3.926835
     31          1           0        0.060047    3.543583    3.834334
     32          1           0       -1.376527    2.573530    3.483643
     33          1           0        1.223306    2.636731    1.864307
     34          6           0        1.880716    1.160589   -0.105479
     35          6           0        2.569252    1.769457   -1.160520
     36          6           0        2.596831    0.579835    0.947902
     37          6           0        3.964149    1.793854   -1.160714
     38          1           0        2.005989    2.232580   -1.967715
     39          6           0        3.983859    0.608302    0.947605
     40          1           0        2.070469    0.109331    1.774893
     41          6           0        4.670496    1.213026   -0.108814
     42          1           0        4.493694    2.273325   -1.977034
     43          1           0        4.531314    0.160782    1.771088
     44          1           0        5.756049    1.235154   -0.106127
     45         35           0       -2.259867    1.359683    0.975398
     46         17           0       -0.763084    3.468973   -2.445666
 ---------------------------------------------------------------------
                    Distance matrix (angstroms):
                    1          2          3          4          5
     1  C    0.000000
     2  C    1.389804   0.000000
     3  C    2.406475   1.395101   0.000000
     4  C    2.797051   2.427990   1.396698   0.000000
     5  C    2.439704   2.811719   2.419799   1.396655   0.000000
     6  C    1.398632   2.405719   2.761629   2.398682   1.394416
     7  S    2.698174   4.002058   4.527570   4.050927   2.770016
     8  C    3.958894   5.077088   5.263431   4.432346   3.085137
     9  C    4.439940   5.286828   5.096909   3.983693   2.754798
    10  S    4.098106   4.589742   4.043559   2.735354   1.779047
    11  C    5.748812   6.530744   6.233582   5.052837   3.983293
    12  C    6.480675   7.398115   7.280838   6.213731   5.080932
    13  C    6.149053   7.232763   7.381338   6.498009   5.261313
    14  C    4.954677   6.141742   6.460217   5.716530   4.414196
    15  H    6.999172   8.117769   8.346712   7.522366   6.295771
    16  H    5.035966   6.316738   6.851458   6.289723   5.001498
    17  H    6.367356   6.980454   6.473343   5.191474   4.323172
    18  H    7.521059   8.386429   8.194936   7.088365   6.033428
    19  H    1.083784   2.152231   3.393401   3.880782   3.417248
    20  H    3.883116   3.409452   2.156522   1.086228   2.154582
    21  H    2.149797   1.087468   2.160981   3.414099   3.899185
    22  H    3.390300   2.152724   1.084749   2.146019   3.397007
    23  C    4.442019   5.350033   5.483803   4.789110   3.738191
    24  H    4.675272   5.485132   5.373166   4.438555   3.374786
    25  C    3.967978   5.158382   5.594863   5.040383   3.807551
    26  H    3.894971   5.101471   5.765375   5.467569   4.360672
    27  C    5.846891   6.729866   6.883752   6.226469   5.249752
    28  H    5.906659   6.779845   7.095564   6.638788   5.736400
    29  C    6.786703   7.464753   7.369998   6.608455   5.819974
    30  H    7.020900   7.688197   7.448116   6.513039   5.696728
    31  H    7.763581   8.463614   8.416506   7.692110   6.902835
    32  H    6.584694   7.081033   6.906228   6.235667   5.654882
    33  H    6.422329   7.432637   7.633089   6.905812   5.794226
    34  C    5.195683   6.462351   6.884218   6.208401   4.869260
    35  C    5.784447   7.133613   7.763404   7.247542   5.919787
    36  C    6.071960   7.254866   7.449696   6.548601   5.197881
    37  C    7.048597   8.410787   9.005210   8.408499   7.040539
    38  H    5.478783   6.830931   7.627627   7.304859   6.057085
    39  C    7.281417   8.508650   8.731187   7.809614   6.441240
    40  H    6.016466   7.065197   7.061194   6.029867   4.746331
    41  C    7.709437   9.025887   9.436640   8.655354   7.264637
    42  H    7.673932   9.055789   9.760792   9.260012   7.909803
    43  H    8.051916   9.217683   9.308155   8.275378   6.942665
    44  H    8.734376  10.057230  10.463512   9.658473   8.264525
    45  Br   3.738949   4.236861   4.323421   3.968812   3.426933
    46  Cl   4.704996   5.741957   6.751950   6.907524   6.074335
                    6          7          8          9         10
     6  C    0.000000
     7  S    1.767886   0.000000
     8  C    2.760981   1.767419   0.000000
     9  C    3.096784   2.770673   1.397525   0.000000
    10  S    2.794979   3.296983   2.791347   1.769466   0.000000
    11  C    4.445897   4.049622   2.399734   1.395244   2.724130
    12  C    5.265118   4.520780   2.755879   2.413558   4.028392
    13  C    5.069232   3.993783   2.397376   2.807044   4.575961
    14  C    3.947427   2.691682   1.392644   2.439516   4.088518
    15  H    6.009608   4.833039   3.380188   3.890195   5.659038
    16  H    4.252609   2.799795   2.155377   3.419396   4.946453
    17  H    5.061474   4.921853   3.388701   2.153082   2.843231
    18  H    6.310409   5.607513   3.842906   3.393406   4.868171
    19  H    2.158791   2.807281   4.271241   5.031046   4.953750
    20  H    3.387280   4.923026   5.045272   4.318022   2.854429
    21  H    3.393958   4.847168   6.025991   6.329959   5.677078
    22  H    3.846322   5.612104   6.305123   6.046027   4.880574
    23  C    3.507304   2.979672   3.767420   3.958296   3.583418
    24  H    3.523682   3.171799   3.476500   3.298842   2.768402
    25  C    3.106477   1.917092   2.957501   3.670007   3.897688
    26  H    3.407494   2.328240   3.746507   4.615539   4.791392
    27  C    5.017871   4.338219   5.059581   5.261424   4.940951
    28  H    5.309627   4.651214   5.666426   6.041383   5.719207
    29  C    5.910683   5.523218   6.045491   5.925899   5.283465
    30  H    5.982754   5.603901   5.806258   5.479983   4.844041
    31  H    6.932573   6.432990   6.962436   6.901265   6.348704
    32  H    5.833736   5.761387   6.429194   6.237054   5.312771
    33  H    5.505725   4.511008   5.000634   5.289198   5.296552
    34  C    4.241342   2.678278   3.006409   3.826469   4.560752
    35  C    5.059301   3.353682   3.800466   4.877646   5.805416
    36  C    4.909046   3.503311   3.140284   3.557409   4.393513
    37  C    6.261935   4.511812   4.540538   5.557354   6.708717
    38  H    5.007477   3.394098   4.250985   5.439666   6.251069
    39  C    6.136663   4.620217   4.003204   4.443045   5.529430
    40  H    4.744533   3.660926   3.152093   3.132573   3.681986
    41  C    6.724730   5.038616   4.625272   5.371062   6.590399
    42  H    7.022325   5.265163   5.388873   6.497351   7.696049
    43  H    6.823287   5.430105   4.567786   4.731307   5.793256
    44  H    7.748715   6.057906   5.515718   6.212284   7.513229
    45  Br   3.270164   3.651561   4.827709   4.914049   3.970178
    46  Cl   4.900124   4.166442   5.794156   6.803994   6.913835
                   11         12         13         14         15
    11  C    0.000000
    12  C    1.393194   0.000000
    13  C    2.427565   1.396610   0.000000
    14  C    2.800027   2.407770   1.388821   0.000000
    15  H    3.410186   2.160800   1.083162   2.142561   0.000000
    16  H    3.886307   3.398336   2.155581   1.086355   2.478279
    17  H    1.086392   2.155469   3.410315   3.886092   4.306070
    18  H    2.144248   1.087048   2.155297   3.392866   2.491582
    19  H    6.328247   6.882936   6.337607   5.048475   7.077556
    20  H    5.183729   6.445389   6.941410   6.331648   7.985775
    21  H    7.566345   8.376017   8.129320   7.001659   8.961194
    22  H    7.105486   8.191016   8.364542   7.495887   9.329226
    23  C    5.101759   5.894582   5.787036   4.814734   6.679072
    24  H    4.331522   5.264010   5.397302   4.615917   6.357156
    25  C    4.847563   5.356096   4.915673   3.762144   5.703281
    26  H    5.836530   6.276354   5.683461   4.422726   6.386088
    27  C    6.243068   6.931213   6.803649   5.919797   7.598044
    28  H    7.116099   7.758456   7.491510   6.483311   8.243631
    29  C    6.778019   7.617785   7.735005   7.005668   8.581095
    30  H    6.161902   7.034002   7.317320   6.758264   8.178228
    31  H    7.688564   8.443905   8.520370   7.821773   9.301204
    32  H    7.181352   8.149783   8.315919   7.522408   9.224532
    33  H    6.115839   6.618752   6.421838   5.641962   7.115103
    34  C    4.678668   4.851997   4.270355   3.312127   4.885440
    35  C    5.644304   5.533836   4.647353   3.672084   4.999780
    36  C    4.064867   4.205123   3.905394   3.370475   4.528187
    37  C    6.033191   5.640036   4.685558   4.044374   4.770967
    38  H    6.348829   6.284177   5.314505   4.181455   5.653914
    39  C    4.591236   4.347990   3.955020   3.774152   4.279960
    40  H    3.609301   4.052143   4.109364   3.697488   4.885248
    41  C    5.568019   5.093421   4.354839   4.089218   4.405642
    42  H    6.955989   6.447738   5.369298   4.749136   5.283814
    43  H    4.595305   4.311582   4.191887   4.333194   4.469482
    44  H    6.226122   5.576647   4.845261   4.815452   4.680619
    45  Br   6.203996   7.187198   7.134636   6.054764   8.090738
    46  Cl   8.056845   8.398660   7.612081   6.272786   8.165450
                   16         17         18         19         20
    16  H    0.000000
    17  H    4.972396   0.000000
    18  H    4.298304   2.469948   0.000000
    19  H    4.893758   7.063545   7.941007   0.000000
    20  H    7.023322   5.092462   7.213314   4.966857   0.000000
    21  H    7.064811   8.036171   9.364541   2.481141   4.307701
    22  H    7.904330   7.239722   9.057431   4.292194   2.469941
    23  C    5.114647   5.619251   6.854635   4.755262   5.345921
    24  H    5.137265   4.711634   6.164425   5.177772   4.821994
    25  C    3.826092   5.614125   6.380394   4.014950   5.789822
    26  H    4.245897   6.640297   7.318257   3.687477   6.322842
    27  C    6.130003   6.711206   7.811035   6.042677   6.709298
    28  H    6.536981   7.650841   8.682937   5.953635   7.219130
    29  C    7.371096   7.022410   8.402334   7.147401   6.873633
    30  H    7.260928   6.289062   7.732201   7.486227   6.651658
    31  H    8.124159   7.935331   9.186265   8.049105   7.955450
    32  H    7.908627   7.362556   8.966784   7.015532   6.452754
    33  H    5.809431   6.642061   7.439503   6.544269   7.394029
    34  C    3.297537   5.526243   5.781229   5.157740   6.885719
    35  C    3.241336   6.587778   6.417222   5.490506   8.019642
    36  C    3.676200   4.791202   4.991718   6.212494   7.044212
    37  C    3.572032   6.971571   6.356492   6.751202   9.124972
    38  H    3.573030   7.318642   7.219665   5.006510   8.172956
    39  C    3.972064   5.308130   4.918748   7.345395   8.276610
    40  H    4.250972   4.148195   4.807744   6.340248   6.389329
    41  C    3.921293   6.402136   5.648571   7.579810   9.238100
    42  H    4.088845   7.926850   7.121004   7.246834  10.028817
    43  H    4.697523   5.146143   4.673015   8.211260   8.621409
    44  H    4.621961   7.018815   5.961350   8.584514  10.213480
    45  Br   6.324029   6.604487   8.183371   4.178954   4.562246
    46  Cl   5.786946   8.902122   9.449598   4.048102   7.874994
                   21         22         23         24         25
    21  H    0.000000
    22  H    2.488995   0.000000
    23  C    6.208542   6.415196   0.000000
    24  H    6.447601   6.278912   1.091541   0.000000
    25  C    5.962554   6.629062   1.520049   2.181480   0.000000
    26  H    5.744397   6.773998   2.182005   3.089390   1.102853
    27  C    7.510846   7.757951   1.538530   2.183626   2.532430
    28  H    7.435382   7.945830   2.154229   3.060150   2.827996
    29  C    8.272603   8.122141   2.557078   2.695490   3.889724
    30  H    8.583526   8.199679   2.817476   2.522971   4.143503
    31  H    9.229082   9.154618   3.498857   3.728497   4.678843
    32  H    7.837479   7.556501   2.842305   2.983613   4.294608
    33  H    8.239661   8.562713   2.150747   2.624177   2.662501
    34  C    7.280511   7.942074   2.543400   2.912037   1.503526
    35  C    7.828357   8.834475   3.744612   4.271809   2.493187
    36  C    8.173130   8.481846   2.995056   2.901127   2.538632
    37  C    9.121370  10.084718   4.900102   5.280333   3.782292
    38  H    7.401832   8.681058   4.026663   4.737242   2.672825
    39  C    9.413491   9.772149   4.347909   4.243191   3.806733
    40  H    8.047765   8.043343   2.712640   2.253052   2.763464
    41  C    9.840277  10.507054   5.142405   5.268292   4.293131
    42  H    9.685042  10.839767   5.834175   6.295871   4.642794
    43  H   10.170858  10.318768   4.998178   4.700200   4.680061
    44  H   10.868349  11.534186   6.197983   6.280996   5.378876
    45  Br   4.960437   5.093349   1.968402   2.456496   2.881407
    46  Cl   5.976616   7.632048   4.267469   5.291481   3.467048
                   26         27         28         29         30
    26  H    0.000000
    27  C    2.881837   0.000000
    28  H    2.741252   1.096529   0.000000
    29  C    4.333581   1.525805   2.178455   0.000000
    30  H    4.815975   2.170886   3.087629   1.096717   0.000000
    31  H    5.008301   2.160460   2.505649   1.094957   1.773077
    32  H    4.639764   2.183506   2.553330   1.093567   1.776182
    33  H    3.100153   1.092182   1.759444   2.135978   2.480959
    34  C    2.143500   3.014675   3.444036   4.349393   4.432069
    35  C    2.570558   3.997644   4.133034   5.425046   5.634624
    36  C    3.420049   3.308704   4.056351   4.283379   4.037913
    37  C    3.959037   4.968252   5.181280   6.270018   6.360415
    38  H    2.293942   4.316397   4.194638   5.824842   6.197682
    39  C    4.550585   4.426231   5.113314   5.307000   4.995934
    40  H    3.796162   3.134336   4.079253   3.794241   3.332505
    41  C    4.765308   5.146408   5.601050   6.219489   6.088123
    42  H    4.626685   5.846403   5.918762   7.183890   7.348370
    43  H    5.512000   5.016080   5.816476   5.641255   5.145501
    44  H    5.828280   6.119052   6.569076   7.109766   6.929560
    45  Br   2.984114   2.839706   2.901548   3.346871   3.830933
    46  Cl   2.364195   4.534004   3.830875   5.899253   6.656291
                   31         32         33         34         35
    31  H    0.000000
    32  H    1.768539   0.000000
    33  H    2.461008   3.063556   0.000000
    34  C    4.951325   5.048547   2.547791   0.000000
    35  C    5.864486   6.146865   3.422472   1.399255   0.000000
    36  C    4.852892   5.117849   2.637649   1.399896   2.421034
    37  C    6.576783   7.120447   4.168143   2.419760   1.395110
    38  H    6.258530   6.424560   3.931962   2.152390   1.087801
    39  C    5.687300   6.247187   3.546198   2.416033   2.791699
    40  H    4.480757   4.568795   2.667102   2.162625   3.409025
    41  C    6.498935   7.164022   4.219391   2.790275   2.414731
    42  H    7.419082   8.023005   5.058004   3.401258   2.150362
    43  H    5.974325   6.607328   4.133029   3.398056   3.877093
    44  H    7.300720   8.096378   5.137391   3.876050   3.398956
    45  Br   4.280763   2.923184   3.814906   4.283966   5.296268
    46  Cl   6.334154   6.027838   4.818116   4.218387   3.955303
                   36         37         38         39         40
    36  C    0.000000
    37  C    2.790997   0.000000
    38  H    3.403158   2.162897   0.000000
    39  C    1.387320   2.418870   3.879348   0.000000
    40  H    1.087357   3.878328   4.303424   2.143464   0.000000
    41  C    2.411984   1.393837   3.405085   1.397563   3.395090
    42  H    3.875726   1.084753   2.488056   3.403784   4.963048
    43  H    2.143704   3.403537   4.964702   1.085406   2.461386
    44  H    3.394271   2.152953   4.303873   2.154983   4.288265
    45  Br   4.918987   6.594684   5.255606   6.288836   4.577596
    46  Cl   5.581438   5.177244   3.069995   6.498553   6.093385
                   41         42         43         44         45
    41  C    0.000000
    42  H    2.155398   0.000000
    43  H    2.158847   4.302635   0.000000
    44  H    1.085782   2.484277   2.485596   0.000000
    45  Br   7.016192   7.427125   6.941947   8.089506   0.000000
    46  Cl   6.330400   5.411368   7.533644   7.277533   4.288723
                   46
    46  Cl   0.000000
 Stoichiometry    C22H20BrClS2
 Framework group  C1[X(C22H20BrClS2)]
 Deg. of freedom   132
 Full point group                 C1      NOp   1
 Largest Abelian subgroup         C1      NOp   1
 Largest concise Abelian subgroup C1      NOp   1
                         Standard orientation:                         
 ---------------------------------------------------------------------
 Center     Atomic      Atomic             Coordinates (Angstroms)
 Number     Number       Type             X           Y           Z
 ---------------------------------------------------------------------
      1          6           0        2.501934    0.880951   -2.008007
      2          6           0        3.794465    1.374037   -1.874651
      3          6           0        4.128871    2.134409   -0.753797
      4          6           0        3.174651    2.428239    0.222877
      5          6           0        1.874765    1.931783    0.102578
      6          6           0        1.562468    1.146305   -1.006427
      7         16           0       -0.040203    0.432178   -1.222967
      8          6           0       -1.114987    1.700311   -0.622593
      9          6           0       -0.798693    2.458026    0.508293
     10         16           0        0.713974    2.271577    1.407228
     11          6           0       -1.729676    3.391423    0.965180
     12          6           0       -2.934952    3.559215    0.286841
     13          6           0       -3.219463    2.822697   -0.865163
     14          6           0       -2.301141    1.889018   -1.327495
     15          1           0       -4.151108    2.967521   -1.398365
     16          1           0       -2.512738    1.295840   -2.212670
     17          1           0       -1.502864    3.999386    1.836492
     18          1           0       -3.651217    4.290337    0.653036
     19          1           0        2.229447    0.280487   -2.868113
     20          1           0        3.441335    3.045785    1.075759
     21          1           0        4.537896    1.160640   -2.639085
     22          1           0        5.136612    2.519897   -0.641823
     23          6           0        0.304739   -1.281756    1.189893
     24          1           0        0.162010   -0.408292    1.828759
     25          6           0       -0.378535   -1.126265   -0.158999
     26          1           0       -0.015391   -1.871470   -0.886378
     27          6           0       -0.133976   -2.570353    1.906915
     28          1           0        0.261561   -3.429441    1.352033
     29          6           0        0.289433   -2.614518    3.372130
     30          1           0       -0.146902   -1.775052    3.926835
     31          1           0       -0.060047   -3.543583    3.834334
     32          1           0        1.376527   -2.573530    3.483643
     33          1           0       -1.223306   -2.636731    1.864307
     34          6           0       -1.880716   -1.160589   -0.105479
     35          6           0       -2.569252   -1.769457   -1.160520
     36          6           0       -2.596831   -0.579835    0.947902
     37          6           0       -3.964149   -1.793854   -1.160714
     38          1           0       -2.005989   -2.232580   -1.967715
     39          6           0       -3.983859   -0.608302    0.947605
     40          1           0       -2.070469   -0.109331    1.774893
     41          6           0       -4.670496   -1.213026   -0.108814
     42          1           0       -4.493694   -2.273325   -1.977034
     43          1           0       -4.531314   -0.160782    1.771088
     44          1           0       -5.756049   -1.235154   -0.106127
     45         35           0        2.259867   -1.359683    0.975398
     46         17           0        0.763084   -3.468973   -2.445666
 ---------------------------------------------------------------------
 Rotational constants (GHZ):           0.1790649           0.1498341           0.1149868
 Standard basis: 6-31+G(d,p) (6D, 7F)
 There are   621 symmetry adapted cartesian basis functions of A   symmetry.
 There are   621 symmetry adapted basis functions of A   symmetry.
   621 basis functions,  1099 primitive gaussians,   621 cartesian basis functions
   118 alpha electrons      118 beta electrons
       nuclear repulsion energy      3542.4774419012 Hartrees.
 NAtoms=   46 NActive=   46 NUniq=   46 SFac= 1.00D+00 NAtFMM=   60 NAOKFM=F Big=F
 Integral buffers will be    131072 words long.
 Raffenetti 2 integral format.
 Two-electron integral symmetry is turned on.
 Nuclear repulsion after empirical dispersion term =     3542.4311513180 Hartrees.
 Force inversion solution in PCM.
 ------------------------------------------------------------------------------
 Polarizable Continuum Model (PCM)
 =================================
 Model                : PCM.
 Atomic radii         : SMD-Coulomb.
 Polarization charges : Total charges.
 Charge compensation  : None.
 Solution method      : Matrix inversion.
 Cavity type          : VdW (van der Waals Surface) (Alpha=1.000).
 Cavity algorithm     : GePol (No added spheres)
                        Default sphere list used, NSphG=   46.
                        Lebedev-Laikov grids with approx.  5.0 points / Ang**2.
                        Smoothing algorithm: York/Karplus (Gamma=1.0000).
                        Polarization charges: spherical gaussians, with
                                              point-specific exponents (IZeta= 3).
                        Self-potential: point-specific (ISelfS= 7).
                        Self-field    : sphere-specific E.n sum rule (ISelfD= 2).
 1st derivatives      : Analytical E(r).r(x)/FMM algorithm (CHGder, D1EAlg=3).
                        Cavity 1st derivative terms included.
 2nd derivatives      : Analytical E(r).r(xy)/FMM algorithm (CHGder, D2EAlg=3).
                        Cavity 2nd derivative terms included.
 Solvent              : Dichloromethane, Eps=   8.930000 Eps(inf)=   2.028346
 ------------------------------------------------------------------------------
 ------------------------------------------------------------------------------
 Atomic radii for non-electrostatic terms: SMD-CDS.
 ------------------------------------------------------------------------------
 Nuclear repulsion after PCM non-electrostatic terms =     3542.4142650116 Hartrees.
 One-electron integrals computed using PRISM.
 NBasis=   621 RedAO= T EigKep=  1.04D-06  NBF=   621
 NBsUse=   618 1.00D-06 EigRej=  8.52D-07 NBFU=   618
 ExpMin= 3.50D-02 ExpMax= 5.74D+05 ExpMxC= 5.74D+03 IAcc=3 IRadAn=         5 AccDes= 0.00D+00
 Harris functional with IExCor= 4639 and IRadAn=       5 diagonalized for initial guess.
 HarFok:  IExCor= 4639 AccDes= 0.00D+00 IRadAn=         5 IDoV= 1 UseB2=F ITyADJ=14
 ICtDFT=  3500011 ScaDFX=  1.000000  1.000000  1.000000  1.000000
 FoFCou: FMM=F IPFlag=           0 FMFlag=      100000 FMFlg1=           0
         NFxFlg=           0 DoJE=T BraDBF=F KetDBF=T FulRan=T
         wScrn=  0.000000 ICntrl=       500 IOpCl=  0 I1Cent=   200000004 NGrid=           0
         NMat0=    1 NMatS0=      1 NMatT0=    0 NMatD0=    1 NMtDS0=    0 NMtDT0=    0
 Petite list used in FoFCou.
 Requested convergence on RMS density matrix=1.00D-08 within 128 cycles.
 Requested convergence on MAX density matrix=1.00D-06.
 Requested convergence on             energy=1.00D-06.
 No special actions if energy rises.
 Inv3:  Mode=1 IEnd=    36624108.
 Iteration    1 A*A^-1 deviation from unit magnitude is 3.11D-15 for    357.
 Iteration    1 A*A^-1 deviation from orthogonality  is 3.11D-15 for   2051    274.
 Iteration    1 A^-1*A deviation from unit magnitude is 3.11D-15 for   2519.
 Iteration    1 A^-1*A deviation from orthogonality  is 1.91D-14 for   1421   1344.
 Error on total polarization charges =  0.05154
 SCF Done:  E(RwB97XD) =  -4678.47211199     A.U. after   18 cycles
            NFock= 18  Conv=0.45D-08     -V/T= 2.0062
 SMD-CDS (non-electrostatic) energy       (kcal/mol) =     -10.60
 (included in total energy above)
 DoSCS=F DFT=T ScalE2(SS,OS)=  1.000000  1.000000
 Range of M.O.s used for correlation:     1   618
 NBasis=   621 NAE=   118 NBE=   118 NFC=     0 NFV=     0
 NROrb=    618 NOA=   118 NOB=   118 NVA=   500 NVB=   500

 **** Warning!!: The largest alpha MO coefficient is  0.16075468D+03

 Symmetrizing basis deriv contribution to polar:
 IMax=3 JMax=2 DiffMx= 0.00D+00
 G2DrvN: will do    47 centers at a time, making    1 passes.
 Calling FoFCou, ICntrl=  3107 FMM=F I1Cent=   0 AccDes= 0.00D+00.
 NEqPCM:  Using equilibrium solvation (IEInf=0, Eps=   8.9300, EpsInf=   2.0283)
 G2PCM: DoFxE=T DoFxN=T DoGrad=T DoDP/DQ/DG/TGxP=FFFF NFrqRd=   0 IEInf=0 SqF1=F DoCFld=F IF1Alg=4.
 End of G2Drv F.D. properties file   721 does not exist.
 End of G2Drv F.D. properties file   722 does not exist.
 End of G2Drv F.D. properties file   788 does not exist.
          IDoAtm=1111111111111111111111111111111111111111111111
 NEqPCM:  Using equilibrium solvation (IEInf=0, Eps=   8.9300, EpsInf=   2.0283)
          Differentiating once with respect to nuclear coordinates.
 CalDSu exits because no D1Ps are significant.
          There are   141 degrees of freedom in the 1st order CPHF.  IDoFFX=6 NUNeed=     0.
    135 vectors produced by pass  0 Test12= 5.90D-14 1.00D-09 XBig12= 2.47D-01 8.76D-02.
 AX will form   135 AO Fock derivatives at one time.
    135 vectors produced by pass  1 Test12= 5.90D-14 1.00D-09 XBig12= 1.30D-02 1.95D-02.
    135 vectors produced by pass  2 Test12= 5.90D-14 1.00D-09 XBig12= 4.64D-04 2.89D-03.
    135 vectors produced by pass  3 Test12= 5.90D-14 1.00D-09 XBig12= 6.43D-06 2.69D-04.
    135 vectors produced by pass  4 Test12= 5.90D-14 1.00D-09 XBig12= 6.89D-08 2.67D-05.
    135 vectors produced by pass  5 Test12= 5.90D-14 1.00D-09 XBig12= 6.26D-10 2.16D-06.
    135 vectors produced by pass  6 Test12= 5.90D-14 1.00D-09 XBig12= 4.77D-12 1.54D-07.
     80 vectors produced by pass  7 Test12= 5.90D-14 1.00D-09 XBig12= 3.31D-14 1.06D-08.
 InvSVY:  IOpt=1 It=  1 EMax= 5.55D-16
 Solved reduced A of dimension  1025 with   141 vectors.
 End of Minotr F.D. properties file   721 does not exist.
 End of Minotr F.D. properties file   722 does not exist.
 End of Minotr F.D. properties file   788 does not exist.

 **********************************************************************

            Population analysis using the SCF Density.

 **********************************************************************

 Orbital symmetries:
       Occupied  (A) (A) (A) (A) (A) (A) (A) (A) (A) (A) (A) (A)
                 (A) (A) (A) (A) (A) (A) (A) (A) (A) (A) (A) (A)
                 (A) (A) (A) (A) (A) (A) (A) (A) (A) (A) (A) (A)
                 (A) (A) (A) (A) (A) (A) (A) (A) (A) (A) (A) (A)
                 (A) (A) (A) (A) (A) (A) (A) (A) (A) (A) (A) (A)
                 (A) (A) (A) (A) (A) (A) (A) (A) (A) (A) (A) (A)
                 (A) (A) (A) (A) (A) (A) (A) (A) (A) (A) (A) (A)
                 (A) (A) (A) (A) (A) (A) (A) (A) (A) (A) (A) (A)
                 (A) (A) (A) (A) (A) (A) (A) (A) (A) (A) (A) (A)
                 (A) (A) (A) (A) (A) (A) (A) (A) (A) (A)
       Virtual   (A) (A) (A) (A) (A) (A) (A) (A) (A) (A) (A) (A)
                 (A) (A) (A) (A) (A) (A) (A) (A) (A) (A) (A) (A)
                 (A) (A) (A) (A) (A) (A) (A) (A) (A) (A) (A) (A)
                 (A) (A) (A) (A) (A) (A) (A) (A) (A) (A) (A) (A)
                 (A) (A) (A) (A) (A) (A) (A) (A) (A) (A) (A) (A)
                 (A) (A) (A) (A) (A) (A) (A) (A) (A) (A) (A) (A)
                 (A) (A) (A) (A) (A) (A) (A) (A) (A) (A) (A) (A)
                 (A) (A) (A) (A) (A) (A) (A) (A) (A) (A) (A) (A)
                 (A) (A) (A) (A) (A) (A) (A) (A) (A) (A) (A) (A)
                 (A) (A) (A) (A) (A) (A) (A) (A) (A) (A) (A) (A)
                 (A) (A) (A) (A) (A) (A) (A) (A) (A) (A) (A) (A)
                 (A) (A) (A) (A) (A) (A) (A) (A) (A) (A) (A) (A)
                 (A) (A) (A) (A) (A) (A) (A) (A) (A) (A) (A) (A)
                 (A) (A) (A) (A) (A) (A) (A) (A) (A) (A) (A) (A)
                 (A) (A) (A) (A) (A) (A) (A) (A) (A) (A) (A) (A)
                 (A) (A) (A) (A) (A) (A) (A) (A) (A) (A) (A) (A)
                 (A) (A) (A) (A) (A) (A) (A) (A) (A) (A) (A) (A)
                 (A) (A) (A) (A) (A) (A) (A) (A) (A) (A) (A) (A)
                 (A) (A) (A) (A) (A) (A) (A) (A) (A) (A) (A) (A)
                 (A) (A) (A) (A) (A) (A) (A) (A) (A) (A) (A) (A)
                 (A) (A) (A) (A) (A) (A) (A) (A) (A) (A) (A) (A)
                 (A) (A) (A) (A) (A) (A) (A) (A) (A) (A) (A) (A)
                 (A) (A) (A) (A) (A) (A) (A) (A) (A) (A) (A) (A)
                 (A) (A) (A) (A) (A) (A) (A) (A) (A) (A) (A) (A)
                 (A) (A) (A) (A) (A) (A) (A) (A) (A) (A) (A) (A)
                 (A) (A) (A) (A) (A) (A) (A) (A) (A) (A) (A) (A)
                 (A) (A) (A) (A) (A) (A) (A) (A) (A) (A) (A) (A)
                 (A) (A) (A) (A) (A) (A) (A) (A) (A) (A) (A) (A)
                 (A) (A) (A) (A) (A) (A) (A) (A) (A) (A) (A) (A)
                 (A) (A) (A) (A) (A) (A) (A) (A) (A) (A) (A) (A)
                 (A) (A) (A) (A) (A) (A) (A) (A) (A) (A) (A) (A)
                 (A) (A) (A) (A) (A) (A) (A) (A) (A) (A) (A) (A)
                 (A) (A) (A) (A) (A) (A) (A) (A) (A) (A) (A) (A)
                 (A) (A) (A) (A) (A) (A) (A) (A) (A) (A) (A) (A)
                 (A) (A) (A) (A) (A) (A) (A) (A) (A) (A) (A) (A)
                 (A) (A) (A) (A) (A) (A) (A) (A) (A) (A) (A) (A)
                 (A) (A) (A) (A) (A) (A) (A) (A) (A) (A) (A) (A)
                 (A) (A) (A) (A) (A) (A) (A) (A) (A) (A) (A) (A)
                 (A) (A) (A) (A) (A) (A) (A) (A) (A) (A) (A) (A)
                 (A) (A) (A) (A) (A) (A) (A) (A) (A) (A) (A) (A)
                 (A) (A) (A) (A) (A) (A) (A) (A) (A) (A) (A) (A)
                 (A) (A) (A) (A) (A) (A) (A) (A)
 The electronic state is 1-A.
 Alpha  occ. eigenvalues -- -483.19913-101.59506 -89.16655 -89.09333 -62.05873
 Alpha  occ. eigenvalues --  -56.54985 -56.54654 -56.54624 -10.37855 -10.37675
 Alpha  occ. eigenvalues --  -10.37658 -10.37552 -10.37547 -10.37540 -10.34076
 Alpha  occ. eigenvalues --  -10.33892 -10.33524 -10.33345 -10.33322 -10.33248
 Alpha  occ. eigenvalues --  -10.33136 -10.32766 -10.32594 -10.31772 -10.31565
 Alpha  occ. eigenvalues --  -10.31535 -10.31361 -10.31276 -10.30557 -10.28583
 Alpha  occ. eigenvalues --   -9.46248  -8.70500  -8.17883  -8.10926  -7.20526
 Alpha  occ. eigenvalues --   -7.20513  -7.20499  -6.64844  -6.63609  -6.63591
 Alpha  occ. eigenvalues --   -6.12749  -6.12672  -6.12067  -6.05991  -6.05582
 Alpha  occ. eigenvalues --   -6.04955  -2.75390  -2.75038  -2.75022  -2.74023
 Alpha  occ. eigenvalues --   -2.74023  -1.04215  -0.99637  -0.99059  -0.96151
 Alpha  occ. eigenvalues --   -0.94223  -0.93349  -0.88930  -0.88509  -0.87984
 Alpha  occ. eigenvalues --   -0.85876  -0.85235  -0.84721  -0.81976  -0.79892
 Alpha  occ. eigenvalues --   -0.77526  -0.75197  -0.73989  -0.73128  -0.72400
 Alpha  occ. eigenvalues --   -0.71225  -0.69887  -0.68353  -0.66715  -0.64893
 Alpha  occ. eigenvalues --   -0.61860  -0.61244  -0.58961  -0.57972  -0.57525
 Alpha  occ. eigenvalues --   -0.57366  -0.56907  -0.55789  -0.54991  -0.54781
 Alpha  occ. eigenvalues --   -0.53740  -0.53287  -0.52816  -0.51670  -0.51305
 Alpha  occ. eigenvalues --   -0.51151  -0.49480  -0.49207  -0.48302  -0.47759
 Alpha  occ. eigenvalues --   -0.46783  -0.45940  -0.45689  -0.45500  -0.44793
 Alpha  occ. eigenvalues --   -0.44357  -0.43774  -0.43407  -0.42832  -0.42137
 Alpha  occ. eigenvalues --   -0.41435  -0.40601  -0.37486  -0.36717  -0.36300
 Alpha  occ. eigenvalues --   -0.35581  -0.35155  -0.34082  -0.33240  -0.31407
 Alpha  occ. eigenvalues --   -0.30578  -0.30469  -0.30247
 Alpha virt. eigenvalues --   -0.01648   0.01009   0.02348   0.03119   0.03429
 Alpha virt. eigenvalues --    0.04271   0.05255   0.05487   0.06162   0.06666
 Alpha virt. eigenvalues --    0.07155   0.07848   0.08108   0.08184   0.08604
 Alpha virt. eigenvalues --    0.08755   0.09037   0.09432   0.09613   0.09889
 Alpha virt. eigenvalues --    0.10272   0.10594   0.10868   0.11181   0.11527
 Alpha virt. eigenvalues --    0.11761   0.12327   0.12535   0.12756   0.13259
 Alpha virt. eigenvalues --    0.13382   0.13609   0.13975   0.14188   0.14483
 Alpha virt. eigenvalues --    0.14905   0.15245   0.15677   0.15858   0.16360
 Alpha virt. eigenvalues --    0.16682   0.17000   0.17076   0.17478   0.17751
 Alpha virt. eigenvalues --    0.17935   0.18133   0.18431   0.18653   0.18796
 Alpha virt. eigenvalues --    0.19236   0.19473   0.19593   0.19694   0.20099
 Alpha virt. eigenvalues --    0.20604   0.20827   0.21185   0.21497   0.21840
 Alpha virt. eigenvalues --    0.22079   0.22345   0.22649   0.23107   0.23658
 Alpha virt. eigenvalues --    0.23797   0.23889   0.24002   0.24160   0.24580
 Alpha virt. eigenvalues --    0.24878   0.24917   0.25351   0.25613   0.25654
 Alpha virt. eigenvalues --    0.25874   0.25966   0.26173   0.26530   0.26929
 Alpha virt. eigenvalues --    0.26971   0.27301   0.27352   0.27529   0.27856
 Alpha virt. eigenvalues --    0.27965   0.28468   0.28647   0.28852   0.29063
 Alpha virt. eigenvalues --    0.29386   0.29590   0.29774   0.29885   0.30196
 Alpha virt. eigenvalues --    0.30266   0.30514   0.30698   0.31299   0.31558
 Alpha virt. eigenvalues --    0.31881   0.32013   0.32177   0.32325   0.32670
 Alpha virt. eigenvalues --    0.32823   0.33160   0.33623   0.33786   0.33876
 Alpha virt. eigenvalues --    0.34753   0.34978   0.35158   0.35517   0.35736
 Alpha virt. eigenvalues --    0.36039   0.36135   0.36384   0.36735   0.37104
 Alpha virt. eigenvalues --    0.37169   0.37697   0.37874   0.38194   0.38550
 Alpha virt. eigenvalues --    0.38849   0.39068   0.39485   0.39831   0.40051
 Alpha virt. eigenvalues --    0.40453   0.40704   0.41146   0.41756   0.42256
 Alpha virt. eigenvalues --    0.42480   0.42684   0.43658   0.43964   0.44271
 Alpha virt. eigenvalues --    0.44932   0.45150   0.45799   0.46014   0.46954
 Alpha virt. eigenvalues --    0.48479   0.48909   0.49528   0.50824   0.51204
 Alpha virt. eigenvalues --    0.51977   0.55380   0.55742   0.58995   0.60565
 Alpha virt. eigenvalues --    0.60796   0.61747   0.62603   0.63703   0.65079
 Alpha virt. eigenvalues --    0.65504   0.66198   0.66810   0.67312   0.69346
 Alpha virt. eigenvalues --    0.70305   0.71638   0.72126   0.72726   0.72961
 Alpha virt. eigenvalues --    0.73961   0.74435   0.75744   0.76404   0.76802
 Alpha virt. eigenvalues --    0.77115   0.77287   0.77771   0.77914   0.78275
 Alpha virt. eigenvalues --    0.78825   0.79374   0.80000   0.80059   0.80618
 Alpha virt. eigenvalues --    0.81100   0.81577   0.81859   0.82171   0.82368
 Alpha virt. eigenvalues --    0.82717   0.83289   0.83568   0.83712   0.84222
 Alpha virt. eigenvalues --    0.85130   0.85548   0.85709   0.86318   0.86783
 Alpha virt. eigenvalues --    0.86987   0.87729   0.88272   0.88741   0.89245
 Alpha virt. eigenvalues --    0.90020   0.90450   0.91477   0.91828   0.93247
 Alpha virt. eigenvalues --    0.93755   0.94437   0.95085   0.95206   0.96447
 Alpha virt. eigenvalues --    0.97211   0.97895   0.98702   0.98965   0.99482
 Alpha virt. eigenvalues --    0.99562   0.99987   1.00950   1.01576   1.01708
 Alpha virt. eigenvalues --    1.02079   1.02757   1.03136   1.03308   1.03621
 Alpha virt. eigenvalues --    1.04203   1.04605   1.04900   1.05608   1.05888
 Alpha virt. eigenvalues --    1.06441   1.06600   1.07648   1.08141   1.08506
 Alpha virt. eigenvalues --    1.08757   1.09554   1.09938   1.10224   1.11272
 Alpha virt. eigenvalues --    1.11647   1.12072   1.12689   1.13014   1.13068
 Alpha virt. eigenvalues --    1.13573   1.14056   1.14893   1.15286   1.16353
 Alpha virt. eigenvalues --    1.16719   1.18236   1.18461   1.19562   1.20640
 Alpha virt. eigenvalues --    1.21477   1.21821   1.22611   1.23766   1.25062
 Alpha virt. eigenvalues --    1.25101   1.26291   1.26667   1.27347   1.27986
 Alpha virt. eigenvalues --    1.29046   1.30652   1.30744   1.31780   1.33006
 Alpha virt. eigenvalues --    1.33447   1.33929   1.34447   1.35557   1.36091
 Alpha virt. eigenvalues --    1.37792   1.38048   1.38942   1.40800   1.41250
 Alpha virt. eigenvalues --    1.43422   1.43948   1.44380   1.45505   1.46325
 Alpha virt. eigenvalues --    1.46879   1.47305   1.47585   1.47984   1.48828
 Alpha virt. eigenvalues --    1.49021   1.49894   1.50837   1.50952   1.51979
 Alpha virt. eigenvalues --    1.52861   1.53634   1.53879   1.55173   1.56010
 Alpha virt. eigenvalues --    1.57388   1.58208   1.59128   1.59862   1.62080
 Alpha virt. eigenvalues --    1.63081   1.63995   1.65951   1.67552   1.70366
 Alpha virt. eigenvalues --    1.73194   1.75474   1.77526   1.78842   1.81762
 Alpha virt. eigenvalues --    1.85510   1.85828   1.87777   1.91174   1.91713
 Alpha virt. eigenvalues --    1.91936   1.92147   1.93653   1.94113   1.96389
 Alpha virt. eigenvalues --    1.96826   1.98138   1.99582   2.00410   2.01478
 Alpha virt. eigenvalues --    2.02599   2.03109   2.03756   2.04664   2.04975
 Alpha virt. eigenvalues --    2.05405   2.05816   2.06561   2.06788   2.07301
 Alpha virt. eigenvalues --    2.07913   2.08154   2.08198   2.09101   2.10047
 Alpha virt. eigenvalues --    2.10740   2.11645   2.11977   2.12318   2.12553
 Alpha virt. eigenvalues --    2.13563   2.14599   2.15300   2.16501   2.16840
 Alpha virt. eigenvalues --    2.18774   2.21657   2.21883   2.22710   2.23113
 Alpha virt. eigenvalues --    2.23897   2.24490   2.25544   2.26588   2.27020
 Alpha virt. eigenvalues --    2.29542   2.32218   2.33244   2.34200   2.35858
 Alpha virt. eigenvalues --    2.36370   2.37177   2.37296   2.38236   2.39388
 Alpha virt. eigenvalues --    2.40373   2.45127   2.46536   2.47195   2.47334
 Alpha virt. eigenvalues --    2.47365   2.47742   2.48534   2.48805   2.49301
 Alpha virt. eigenvalues --    2.50988   2.51733   2.52122   2.54088   2.54186
 Alpha virt. eigenvalues --    2.55474   2.56231   2.56998   2.57661   2.57865
 Alpha virt. eigenvalues --    2.60769   2.61233   2.62317   2.63197   2.63519
 Alpha virt. eigenvalues --    2.63963   2.64522   2.64894   2.65533   2.66032
 Alpha virt. eigenvalues --    2.66219   2.67194   2.67737   2.69001   2.69641
 Alpha virt. eigenvalues --    2.70305   2.70731   2.71900   2.74158   2.74445
 Alpha virt. eigenvalues --    2.76839   2.78288   2.78986   2.79264   2.80422
 Alpha virt. eigenvalues --    2.81433   2.82786   2.83632   2.83720   2.84328
 Alpha virt. eigenvalues --    2.87703   2.87882   2.89565   2.90016   2.92014
 Alpha virt. eigenvalues --    2.92980   2.95540   2.96967   2.99226   3.01323
 Alpha virt. eigenvalues --    3.02403   3.04463   3.06342   3.09592   3.10178
 Alpha virt. eigenvalues --    3.14413   3.17431   3.26178   3.26998   3.29171
 Alpha virt. eigenvalues --    3.36360   3.36507   3.36977   3.37643   3.37795
 Alpha virt. eigenvalues --    3.38263   3.40559   3.43319   3.44513   3.44833
 Alpha virt. eigenvalues --    3.46185   3.49213   3.53232   3.56193   3.56783
 Alpha virt. eigenvalues --    3.57036   3.58954   3.63032   3.64768   3.68868
 Alpha virt. eigenvalues --    3.88966   3.91884   4.00164   4.06679   4.15264
 Alpha virt. eigenvalues --    4.42820   4.45118   4.45773   4.45926   4.48799
 Alpha virt. eigenvalues --    4.50860   4.52780   4.52947   4.54128   4.55024
 Alpha virt. eigenvalues --    4.55861   4.56870   4.59309   4.60825   4.61720
 Alpha virt. eigenvalues --    4.62798   4.65533   4.71505   4.77297   4.82271
 Alpha virt. eigenvalues --    4.88089   4.89825   4.98615   9.25825  83.79243
          Condensed to atoms (all electrons):
               1          2          3          4          5          6
     1  C   22.566431  -3.500257   1.081616   2.406938  -4.773614 -13.930568
     2  C   -3.500257  10.240353  -0.312289   0.100602  -1.287745   1.912932
     3  C    1.081616  -0.312289   6.624822  -0.271924   0.808172  -2.246619
     4  C    2.406938   0.100602  -0.271924  13.486426  -9.790930  -0.062978
     5  C   -4.773614  -1.287745   0.808172  -9.790930  27.025529  -3.350321
     6  C  -13.930568   1.912932  -2.246619  -0.062978  -3.350321  31.833883
     7  S    2.959609  -1.557387  -0.285148  -0.023871  -4.791789 -13.316840
     8  C    0.927915  -0.330486   0.354345  -0.734468   0.910816   1.961753
     9  C   -0.896365   0.520310  -0.262882   0.730787   0.041510   2.571396
    10  S    1.053960  -0.256560   0.459750   0.638129   0.076375  -2.163402
    11  C   -1.722117   0.051831  -0.136872  -0.585271   1.411011  -1.763786
    12  C    0.179149   0.023917   0.000682  -0.013502  -0.183974   0.261403
    13  C   -0.438507  -0.069526   0.011122  -0.035885   0.245420   0.021437
    14  C    0.065653  -0.062208  -0.012225  -0.269566  -0.418340   0.539277
    15  H    0.000348   0.000030  -0.000004  -0.000031  -0.000386   0.000701
    16  H   -0.008573  -0.001405  -0.000082   0.000753   0.002860  -0.014327
    17  H    0.001990  -0.000115   0.000155   0.000624  -0.003212   0.005778
    18  H    0.000075   0.000010   0.000000   0.000061   0.000513   0.000414
    19  H    0.303874  -0.037117   0.006259  -0.005586   0.007516  -0.058481
    20  H    0.005306   0.007902   0.050825   0.292555  -0.055317  -0.016863
    21  H    0.032507   0.238537   0.031155  -0.016475   0.013427   0.026624
    22  H   -0.026271   0.030387   0.273121   0.006388   0.016690   0.032352
    23  C   -3.032825  -0.090616  -0.130926   0.637283   0.266415   4.761721
    24  H    0.025109   0.000051  -0.000457  -0.023097  -0.048313  -0.002297
    25  C    3.545998   0.300184   0.133144  -0.710497  -0.761612  -2.227167
    26  H    0.052554  -0.000714   0.002531  -0.007062  -0.015844  -0.052517
    27  C    0.050927   0.036752  -0.003067  -0.008727  -0.055740   0.301531
    28  H    0.002719   0.000069   0.000134  -0.000283   0.000401  -0.005441
    29  C   -0.059121  -0.004645   0.004135   0.018090   0.050431   0.131027
    30  H   -0.000037  -0.000037   0.000084   0.000167   0.001476  -0.001439
    31  H   -0.000051  -0.000006   0.000002   0.000060   0.000222  -0.000012
    32  H   -0.000880  -0.000101   0.000025   0.000329   0.000020   0.000256
    33  H   -0.002462  -0.000243   0.000018   0.000595   0.002807  -0.001600
    34  C   -1.127808   0.215185  -0.024078   0.041427   1.144561   1.279463
    35  C    0.012516  -0.188420   0.084574  -0.276918   1.067837   0.312029
    36  C    0.337506   0.101647  -0.103386   0.578811  -1.498847  -0.446632
    37  C    0.023267   0.015015   0.001029  -0.039144  -0.153304  -0.274001
    38  H    0.007409   0.000808  -0.000016   0.000037  -0.003526  -0.006867
    39  C    0.051789  -0.017574  -0.001769   0.092518  -0.138089   0.097589
    40  H    0.000640  -0.000261   0.000224  -0.003350   0.006399  -0.000882
    41  C   -0.009912  -0.002739   0.000657   0.011013   0.048092   0.020937
    42  H    0.000169   0.000010   0.000000   0.000000   0.000002  -0.000337
    43  H    0.000038  -0.000001   0.000001   0.000008   0.000277  -0.000112
    44  H    0.000000   0.000000   0.000000   0.000000  -0.000014  -0.000030
    45  Br  -0.214865   0.070232   0.002947  -0.038483  -0.002842   0.245661
    46  Cl  -0.055203  -0.023102   0.000056  -0.002177   0.033268  -0.013144
               7          8          9         10         11         12
     1  C    2.959609   0.927915  -0.896365   1.053960  -1.722117   0.179149
     2  C   -1.557387  -0.330486   0.520310  -0.256560   0.051831   0.023917
     3  C   -0.285148   0.354345  -0.262882   0.459750  -0.136872   0.000682
     4  C   -0.023871  -0.734468   0.730787   0.638129  -0.585271  -0.013502
     5  C   -4.791789   0.910816   0.041510   0.076375   1.411011  -0.183974
     6  C  -13.316840   1.961753   2.571396  -2.163402  -1.763786   0.261403
     7  S   67.094952  -8.163637  -5.436585  -6.831150   4.209116  -1.268798
     8  C   -8.163637  25.467031  -6.773516  -1.719748   0.300348  -1.959204
     9  C   -5.436585  -6.773516  32.734225  -0.544250 -19.262755   3.039729
    10  S   -6.831150  -1.719748  -0.544250  22.915328  -0.645090   0.906837
    11  C    4.209116   0.300348 -19.262755  -0.645090  26.301336  -2.987650
    12  C   -1.268798  -1.959204   3.039729   0.906837  -2.987650   7.311380
    13  C   -0.467871   2.440374  -3.310914  -0.392935   2.257852  -0.536605
    14  C   -1.629222  -9.148126   2.486233   1.266481  -0.920272   0.925415
    15  H    0.000129   0.062376   0.019612  -0.000306  -0.020054   0.036136
    16  H    0.086686   0.013120  -0.058131  -0.001772   0.008664  -0.006915
    17  H    0.003587  -0.005611   0.024230   0.030390   0.200662   0.054993
    18  H    0.002660   0.031075  -0.006301  -0.007350   0.042811   0.259360
    19  H    0.117333  -0.008899   0.005236  -0.001277   0.002359  -0.000305
    20  H    0.004824   0.001798  -0.006194   0.041611  -0.000693   0.000026
    21  H    0.006870   0.000013  -0.000592   0.000565  -0.000040  -0.000002
    22  H    0.002573   0.000172   0.000815  -0.005999   0.000069  -0.000005
    23  C   -6.627046   2.009042   0.371396  -1.247124   0.103294  -0.225630
    24  H   -0.104651   0.032351  -0.061807   0.135901   0.007127   0.005655
    25  C   -2.117387  -1.001921   0.017942   1.299678  -1.432603   0.460465
    26  H   -0.146635   0.081946  -0.027654   0.010985  -0.000935  -0.000358
    27  C   -0.549407   0.275580  -0.031249  -0.240116  -0.073179  -0.002674
    28  H    0.004109   0.001579  -0.000561   0.002941  -0.000289   0.000046
    29  C   -0.621702   0.106744   0.015931   0.053892  -0.021687  -0.001985
    30  H   -0.000138  -0.000580   0.000533   0.001983  -0.000998   0.000007
    31  H   -0.001302   0.000084  -0.000017   0.000280  -0.000021  -0.000005
    32  H   -0.001715  -0.000011   0.000662  -0.000185   0.000290   0.000002
    33  H    0.003466  -0.000112  -0.000739  -0.002616   0.002517  -0.000351
    34  C   -6.678303   1.365129  -0.136201   1.533422   0.883293   0.040954
    35  C   -6.325137   1.012005   0.310790   0.890375  -0.623938   0.279096
    36  C    6.215355  -2.889982   1.252019  -1.231350   0.206212  -0.006415
    37  C    2.071673  -0.304113  -0.330878  -0.121206   0.143695  -0.046571
    38  H    0.063749  -0.016326  -0.002525  -0.001908   0.000586  -0.000412
    39  C    0.209173   1.390997  -0.925089  -0.332952   0.214291  -0.303892
    40  H   -0.092297  -0.022996   0.080633   0.022724  -0.051220   0.010492
    41  C   -0.366350   0.021268   0.277963   0.033167  -0.119158   0.007832
    42  H    0.005090   0.001729   0.000472  -0.000037   0.000080  -0.000508
    43  H   -0.005941  -0.003873   0.007923   0.001224  -0.006767   0.000048
    44  H    0.000514  -0.001174  -0.001193  -0.000042   0.000869  -0.000251
    45  Br   0.094042  -0.118001   0.064537  -0.053286   0.002389   0.002356
    46  Cl   0.149382  -0.032103  -0.003654  -0.004090   0.003466  -0.000979
              13         14         15         16         17         18
     1  C   -0.438507   0.065653   0.000348  -0.008573   0.001990   0.000075
     2  C   -0.069526  -0.062208   0.000030  -0.001405  -0.000115   0.000010
     3  C    0.011122  -0.012225  -0.000004  -0.000082   0.000155   0.000000
     4  C   -0.035885  -0.269566  -0.000031   0.000753   0.000624   0.000061
     5  C    0.245420  -0.418340  -0.000386   0.002860  -0.003212   0.000513
     6  C    0.021437   0.539277   0.000701  -0.014327   0.005778   0.000414
     7  S   -0.467871  -1.629222   0.000129   0.086686   0.003587   0.002660
     8  C    2.440374  -9.148126   0.062376   0.013120  -0.005611   0.031075
     9  C   -3.310914   2.486233   0.019612  -0.058131   0.024230  -0.006301
    10  S   -0.392935   1.266481  -0.000306  -0.001772   0.030390  -0.007350
    11  C    2.257852  -0.920272  -0.020054   0.008664   0.200662   0.042811
    12  C   -0.536605   0.925415   0.036136  -0.006915   0.054993   0.259360
    13  C    9.595792  -3.728675   0.227392   0.107704   0.011157   0.012476
    14  C   -3.728675  16.317278   0.004123   0.199477   0.000416  -0.005365
    15  H    0.227392   0.004123   0.473057  -0.003660  -0.000111  -0.003438
    16  H    0.107704   0.199477  -0.003660   0.470321   0.000009  -0.000118
    17  H    0.011157   0.000416  -0.000111   0.000009   0.465339  -0.003791
    18  H    0.012476  -0.005365  -0.003438  -0.000118  -0.003791   0.469497
    19  H    0.000013  -0.005623   0.000000   0.000002   0.000000   0.000000
    20  H    0.000008   0.001079   0.000000   0.000000   0.000000   0.000000
    21  H    0.000029   0.000318   0.000000   0.000000   0.000000   0.000000
    22  H    0.000003   0.000086   0.000000   0.000000   0.000000   0.000000
    23  C    0.648686  -0.620034  -0.000060  -0.000344  -0.001933   0.000330
    24  H   -0.004102   0.020309   0.000000   0.000000  -0.000002   0.000000
    25  C   -0.477611   2.159908  -0.002055  -0.042220   0.002630   0.000099
    26  H    0.002560   0.017227   0.000000   0.000004   0.000000   0.000000
    27  C    0.007777  -0.048655  -0.000005   0.000029   0.000067   0.000001
    28  H   -0.000124  -0.000075   0.000000   0.000000   0.000000   0.000000
    29  C    0.010009   0.003463  -0.000001  -0.000023  -0.000045   0.000002
    30  H   -0.000031  -0.000061   0.000000   0.000000   0.000000   0.000000
    31  H    0.000009  -0.000023   0.000000   0.000000   0.000000   0.000000
    32  H    0.000009  -0.000069   0.000000   0.000000   0.000000   0.000000
    33  H    0.000985  -0.002149   0.000000   0.000000   0.000000   0.000000
    34  C    0.163238  -1.250363   0.001095   0.037488  -0.002231  -0.001423
    35  C   -0.403508   1.774227  -0.006816  -0.013693   0.000402   0.000090
    36  C   -0.681609   0.048356  -0.002700   0.015113   0.003543   0.000556
    37  C    0.410171  -0.324047   0.002347   0.005268  -0.000041  -0.000083
    38  H   -0.002201  -0.003918   0.000000  -0.000040   0.000000   0.000000
    39  C    0.553469  -0.963654   0.008368  -0.011519  -0.001538   0.000517
    40  H   -0.010948   0.035595   0.000001  -0.000010  -0.000008   0.000000
    41  C   -0.089667   0.080399  -0.000422   0.003862   0.000007  -0.000011
    42  H   -0.005463   0.001837   0.000000  -0.000032   0.000000   0.000000
    43  H    0.007462  -0.000576  -0.000012   0.000001   0.000000  -0.000004
    44  H    0.004047  -0.002446  -0.000005   0.000001   0.000000   0.000000
    45  Br  -0.005309   0.030841  -0.000004   0.000126  -0.000036   0.000004
    46  Cl   0.006477   0.013953   0.000001  -0.000032   0.000000   0.000000
              19         20         21         22         23         24
     1  C    0.303874   0.005306   0.032507  -0.026271  -3.032825   0.025109
     2  C   -0.037117   0.007902   0.238537   0.030387  -0.090616   0.000051
     3  C    0.006259   0.050825   0.031155   0.273121  -0.130926  -0.000457
     4  C   -0.005586   0.292555  -0.016475   0.006388   0.637283  -0.023097
     5  C    0.007516  -0.055317   0.013427   0.016690   0.266415  -0.048313
     6  C   -0.058481  -0.016863   0.026624   0.032352   4.761721  -0.002297
     7  S    0.117333   0.004824   0.006870   0.002573  -6.627046  -0.104651
     8  C   -0.008899   0.001798   0.000013   0.000172   2.009042   0.032351
     9  C    0.005236  -0.006194  -0.000592   0.000815   0.371396  -0.061807
    10  S   -0.001277   0.041611   0.000565  -0.005999  -1.247124   0.135901
    11  C    0.002359  -0.000693  -0.000040   0.000069   0.103294   0.007127
    12  C   -0.000305   0.000026  -0.000002  -0.000005  -0.225630   0.005655
    13  C    0.000013   0.000008   0.000029   0.000003   0.648686  -0.004102
    14  C   -0.005623   0.001079   0.000318   0.000086  -0.620034   0.020309
    15  H    0.000000   0.000000   0.000000   0.000000  -0.000060   0.000000
    16  H    0.000002   0.000000   0.000000   0.000000  -0.000344   0.000000
    17  H    0.000000   0.000000   0.000000   0.000000  -0.001933  -0.000002
    18  H    0.000000   0.000000   0.000000   0.000000   0.000330   0.000000
    19  H    0.453946   0.000008  -0.003405  -0.000111  -0.011867   0.000001
    20  H    0.000008   0.466406  -0.000106  -0.003696  -0.003554   0.000000
    21  H   -0.003405  -0.000106   0.464947  -0.003412   0.000043   0.000000
    22  H   -0.000111  -0.003696  -0.003412   0.468162   0.000350   0.000000
    23  C   -0.011867  -0.003554   0.000043   0.000350  21.374408   0.161600
    24  H    0.000001   0.000000   0.000000   0.000000   0.161600   0.529559
    25  C   -0.002337   0.001002  -0.001820  -0.000194 -13.245007   0.307711
    26  H   -0.000020   0.000000   0.000000   0.000000  -0.178449   0.003236
    27  C   -0.000416  -0.000099  -0.000045  -0.000005  -0.861846  -0.167696
    28  H    0.000000   0.000000   0.000000   0.000000  -0.021674   0.003784
    29  C   -0.000030  -0.000046   0.000002   0.000003   0.971274   0.010707
    30  H    0.000000   0.000000   0.000000   0.000000   0.024447   0.003198
    31  H    0.000000   0.000000   0.000000   0.000000   0.032310   0.000063
    32  H    0.000000   0.000000   0.000000   0.000000   0.001285  -0.000439
    33  H    0.000000   0.000000   0.000000   0.000000   0.028897  -0.001277
    34  C    0.014940  -0.000340  -0.000328  -0.000083   1.103863   0.088066
    35  C   -0.003210   0.000076   0.000148  -0.000010  -1.608402   0.073050
    36  C    0.001526  -0.000215  -0.000077   0.000020   1.499069  -0.123623
    37  C   -0.000439   0.000002   0.000005   0.000000  -0.354326   0.009131
    38  H   -0.000001   0.000000   0.000000   0.000000  -0.002871  -0.000011
    39  C    0.000012   0.000006  -0.000002   0.000000   0.481189  -0.053158
    40  H    0.000000   0.000000   0.000000   0.000000   0.007274  -0.002299
    41  C    0.000018  -0.000001   0.000000   0.000000   0.048791  -0.005432
    42  H    0.000000   0.000000   0.000000   0.000000   0.000759   0.000000
    43  H    0.000000   0.000000   0.000000   0.000000   0.000797   0.000000
    44  H    0.000000   0.000000   0.000000   0.000000  -0.000015   0.000000
    45  Br   0.001173   0.002431   0.000725   0.000049   0.088023  -0.033709
    46  Cl   0.000459   0.000000   0.000017   0.000001   0.007525  -0.000561
              25         26         27         28         29         30
     1  C    3.545998   0.052554   0.050927   0.002719  -0.059121  -0.000037
     2  C    0.300184  -0.000714   0.036752   0.000069  -0.004645  -0.000037
     3  C    0.133144   0.002531  -0.003067   0.000134   0.004135   0.000084
     4  C   -0.710497  -0.007062  -0.008727  -0.000283   0.018090   0.000167
     5  C   -0.761612  -0.015844  -0.055740   0.000401   0.050431   0.001476
     6  C   -2.227167  -0.052517   0.301531  -0.005441   0.131027  -0.001439
     7  S   -2.117387  -0.146635  -0.549407   0.004109  -0.621702  -0.000138
     8  C   -1.001921   0.081946   0.275580   0.001579   0.106744  -0.000580
     9  C    0.017942  -0.027654  -0.031249  -0.000561   0.015931   0.000533
    10  S    1.299678   0.010985  -0.240116   0.002941   0.053892   0.001983
    11  C   -1.432603  -0.000935  -0.073179  -0.000289  -0.021687  -0.000998
    12  C    0.460465  -0.000358  -0.002674   0.000046  -0.001985   0.000007
    13  C   -0.477611   0.002560   0.007777  -0.000124   0.010009  -0.000031
    14  C    2.159908   0.017227  -0.048655  -0.000075   0.003463  -0.000061
    15  H   -0.002055   0.000000  -0.000005   0.000000  -0.000001   0.000000
    16  H   -0.042220   0.000004   0.000029   0.000000  -0.000023   0.000000
    17  H    0.002630   0.000000   0.000067   0.000000  -0.000045   0.000000
    18  H    0.000099   0.000000   0.000001   0.000000   0.000002   0.000000
    19  H   -0.002337  -0.000020  -0.000416   0.000000  -0.000030   0.000000
    20  H    0.001002   0.000000  -0.000099   0.000000  -0.000046   0.000000
    21  H   -0.001820   0.000000  -0.000045   0.000000   0.000002   0.000000
    22  H   -0.000194   0.000000  -0.000005   0.000000   0.000003   0.000000
    23  C  -13.245007  -0.178449  -0.861846  -0.021674   0.971274   0.024447
    24  H    0.307711   0.003236  -0.167696   0.003784   0.010707   0.003198
    25  C   27.559612   0.587547  -0.053155   0.074771  -0.970430   0.001607
    26  H    0.587547   0.427178   0.007409   0.001236   0.004759   0.000000
    27  C   -0.053155   0.007409   7.635315   0.334085  -0.361633  -0.099128
    28  H    0.074771   0.001236   0.334085   0.493172  -0.015453   0.003743
    29  C   -0.970430   0.004759  -0.361633  -0.015453   5.852348   0.425211
    30  H    0.001607   0.000000  -0.099128   0.003743   0.425211   0.529688
    31  H   -0.019526   0.000001  -0.110761  -0.002796   0.465477  -0.024040
    32  H   -0.009301  -0.000002  -0.077832  -0.003682   0.441310  -0.028460
    33  H   -0.131982   0.000045   0.349249  -0.025916  -0.005358  -0.004491
    34  C   -6.394698  -0.234484   0.116291  -0.041012   0.294088   0.008895
    35  C    5.583528   0.190433  -0.247444   0.033315   0.229405   0.004296
    36  C   -5.262874  -0.084577   0.023121  -0.026225  -0.252778  -0.006537
    37  C    0.183151   0.040312  -0.218738   0.005383  -0.070732  -0.000132
    38  H    0.002820   0.001321   0.002275  -0.000010   0.000013   0.000000
    39  C   -0.732547   0.011486   0.304105  -0.010024   0.016811  -0.005045
    40  H    0.163818  -0.000127  -0.005253  -0.000003  -0.000210  -0.000047
    41  C   -0.319549   0.000938   0.010621   0.000280   0.024056  -0.000197
    42  H   -0.008080  -0.000009  -0.000223   0.000000  -0.000015   0.000000
    43  H    0.003035   0.000001  -0.000133   0.000000   0.000397   0.000000
    44  H    0.000973   0.000000  -0.000054   0.000000  -0.000019   0.000000
    45  Br   0.265185  -0.015200  -0.249723  -0.009312  -0.104686   0.001085
    46  Cl  -0.002155   0.048752  -0.016733  -0.000376  -0.007303  -0.000019
              31         32         33         34         35         36
     1  C   -0.000051  -0.000880  -0.002462  -1.127808   0.012516   0.337506
     2  C   -0.000006  -0.000101  -0.000243   0.215185  -0.188420   0.101647
     3  C    0.000002   0.000025   0.000018  -0.024078   0.084574  -0.103386
     4  C    0.000060   0.000329   0.000595   0.041427  -0.276918   0.578811
     5  C    0.000222   0.000020   0.002807   1.144561   1.067837  -1.498847
     6  C   -0.000012   0.000256  -0.001600   1.279463   0.312029  -0.446632
     7  S   -0.001302  -0.001715   0.003466  -6.678303  -6.325137   6.215355
     8  C    0.000084  -0.000011  -0.000112   1.365129   1.012005  -2.889982
     9  C   -0.000017   0.000662  -0.000739  -0.136201   0.310790   1.252019
    10  S    0.000280  -0.000185  -0.002616   1.533422   0.890375  -1.231350
    11  C   -0.000021   0.000290   0.002517   0.883293  -0.623938   0.206212
    12  C   -0.000005   0.000002  -0.000351   0.040954   0.279096  -0.006415
    13  C    0.000009   0.000009   0.000985   0.163238  -0.403508  -0.681609
    14  C   -0.000023  -0.000069  -0.002149  -1.250363   1.774227   0.048356
    15  H    0.000000   0.000000   0.000000   0.001095  -0.006816  -0.002700
    16  H    0.000000   0.000000   0.000000   0.037488  -0.013693   0.015113
    17  H    0.000000   0.000000   0.000000  -0.002231   0.000402   0.003543
    18  H    0.000000   0.000000   0.000000  -0.001423   0.000090   0.000556
    19  H    0.000000   0.000000   0.000000   0.014940  -0.003210   0.001526
    20  H    0.000000   0.000000   0.000000  -0.000340   0.000076  -0.000215
    21  H    0.000000   0.000000   0.000000  -0.000328   0.000148  -0.000077
    22  H    0.000000   0.000000   0.000000  -0.000083  -0.000010   0.000020
    23  C    0.032310   0.001285   0.028897   1.103863  -1.608402   1.499069
    24  H    0.000063  -0.000439  -0.001277   0.088066   0.073050  -0.123623
    25  C   -0.019526  -0.009301  -0.131982  -6.394698   5.583528  -5.262874
    26  H    0.000001  -0.000002   0.000045  -0.234484   0.190433  -0.084577
    27  C   -0.110761  -0.077832   0.349249   0.116291  -0.247444   0.023121
    28  H   -0.002796  -0.003682  -0.025916  -0.041012   0.033315  -0.026225
    29  C    0.465477   0.441310  -0.005358   0.294088   0.229405  -0.252778
    30  H   -0.024040  -0.028460  -0.004491   0.008895   0.004296  -0.006537
    31  H    0.509414  -0.024149  -0.003265  -0.000637   0.000718   0.000143
    32  H   -0.024149   0.519357   0.004157   0.008382  -0.001147  -0.001674
    33  H   -0.003265   0.004157   0.523958   0.055377  -0.014979   0.029889
    34  C   -0.000637   0.008382   0.055377  27.751738  -8.103115  -1.665145
    35  C    0.000718  -0.001147  -0.014979  -8.103115  32.899733 -11.413753
    36  C    0.000143  -0.001674   0.029889  -1.665145 -11.413753  24.895873
    37  C   -0.000145  -0.000060  -0.008025  -0.167764  -8.329120   0.027977
    38  H    0.000000   0.000000   0.000037   0.105792   0.054891   0.062284
    39  C    0.001077  -0.000171   0.013073  -3.356606  -3.097957  -2.619517
    40  H   -0.000009   0.000006  -0.000740   0.152588   0.118791   0.113235
    41  C    0.000102  -0.000004   0.003149  -1.414927   1.751359  -0.691122
    42  H    0.000000   0.000000  -0.000001   0.051153   0.029137   0.015789
    43  H    0.000000   0.000000  -0.000008   0.035094   0.028764   0.012941
    44  H    0.000000   0.000000   0.000000   0.010630  -0.021479  -0.025907
    45  Br  -0.000554   0.003127   0.003008  -0.062320   0.073359  -0.129778
    46  Cl  -0.000031   0.000011  -0.000011  -0.152947  -0.115871  -0.017613
              37         38         39         40         41         42
     1  C    0.023267   0.007409   0.051789   0.000640  -0.009912   0.000169
     2  C    0.015015   0.000808  -0.017574  -0.000261  -0.002739   0.000010
     3  C    0.001029  -0.000016  -0.001769   0.000224   0.000657   0.000000
     4  C   -0.039144   0.000037   0.092518  -0.003350   0.011013   0.000000
     5  C   -0.153304  -0.003526  -0.138089   0.006399   0.048092   0.000002
     6  C   -0.274001  -0.006867   0.097589  -0.000882   0.020937  -0.000337
     7  S    2.071673   0.063749   0.209173  -0.092297  -0.366350   0.005090
     8  C   -0.304113  -0.016326   1.390997  -0.022996   0.021268   0.001729
     9  C   -0.330878  -0.002525  -0.925089   0.080633   0.277963   0.000472
    10  S   -0.121206  -0.001908  -0.332952   0.022724   0.033167  -0.000037
    11  C    0.143695   0.000586   0.214291  -0.051220  -0.119158   0.000080
    12  C   -0.046571  -0.000412  -0.303892   0.010492   0.007832  -0.000508
    13  C    0.410171  -0.002201   0.553469  -0.010948  -0.089667  -0.005463
    14  C   -0.324047  -0.003918  -0.963654   0.035595   0.080399   0.001837
    15  H    0.002347   0.000000   0.008368   0.000001  -0.000422   0.000000
    16  H    0.005268  -0.000040  -0.011519  -0.000010   0.003862  -0.000032
    17  H   -0.000041   0.000000  -0.001538  -0.000008   0.000007   0.000000
    18  H   -0.000083   0.000000   0.000517   0.000000  -0.000011   0.000000
    19  H   -0.000439  -0.000001   0.000012   0.000000   0.000018   0.000000
    20  H    0.000002   0.000000   0.000006   0.000000  -0.000001   0.000000
    21  H    0.000005   0.000000  -0.000002   0.000000   0.000000   0.000000
    22  H    0.000000   0.000000   0.000000   0.000000   0.000000   0.000000
    23  C   -0.354326  -0.002871   0.481189   0.007274   0.048791   0.000759
    24  H    0.009131  -0.000011  -0.053158  -0.002299  -0.005432   0.000000
    25  C    0.183151   0.002820  -0.732547   0.163818  -0.319549  -0.008080
    26  H    0.040312   0.001321   0.011486  -0.000127   0.000938  -0.000009
    27  C   -0.218738   0.002275   0.304105  -0.005253   0.010621  -0.000223
    28  H    0.005383  -0.000010  -0.010024  -0.000003   0.000280   0.000000
    29  C   -0.070732   0.000013   0.016811  -0.000210   0.024056  -0.000015
    30  H   -0.000132   0.000000  -0.005045  -0.000047  -0.000197   0.000000
    31  H   -0.000145   0.000000   0.001077  -0.000009   0.000102   0.000000
    32  H   -0.000060   0.000000  -0.000171   0.000006  -0.000004   0.000000
    33  H   -0.008025   0.000037   0.013073  -0.000740   0.003149  -0.000001
    34  C   -0.167764   0.105792  -3.356606   0.152588  -1.414927   0.051153
    35  C   -8.329120   0.054891  -3.097957   0.118791   1.751359   0.029137
    36  C    0.027977   0.062284  -2.619517   0.113235  -0.691122   0.015789
    37  C   12.813488   0.064465   0.976590  -0.012265  -0.170486   0.240706
    38  H    0.064465   0.480742   0.011337  -0.000120  -0.021893  -0.003530
    39  C    0.976590   0.011337  13.755461  -0.201412   0.434487  -0.005710
    40  H   -0.012265  -0.000120  -0.201412   0.517695  -0.012654   0.000012
    41  C   -0.170486  -0.021893   0.434487  -0.012654   6.333454   0.001971
    42  H    0.240706  -0.003530  -0.005710   0.000012   0.001971   0.484521
    43  H   -0.018686   0.000009   0.225767  -0.004282   0.039700  -0.000117
    44  H    0.064557  -0.000108   0.040462  -0.000131   0.258682  -0.003707
    45  Br   0.043592   0.000754  -0.103298   0.010851  -0.003755   0.000004
    46  Cl   0.161447   0.002457   0.010783   0.000069  -0.000326   0.000192
              43         44         45         46
     1  C    0.000038   0.000000  -0.214865  -0.055203
     2  C   -0.000001   0.000000   0.070232  -0.023102
     3  C    0.000001   0.000000   0.002947   0.000056
     4  C    0.000008   0.000000  -0.038483  -0.002177
     5  C    0.000277  -0.000014  -0.002842   0.033268
     6  C   -0.000112  -0.000030   0.245661  -0.013144
     7  S   -0.005941   0.000514   0.094042   0.149382
     8  C   -0.003873  -0.001174  -0.118001  -0.032103
     9  C    0.007923  -0.001193   0.064537  -0.003654
    10  S    0.001224  -0.000042  -0.053286  -0.004090
    11  C   -0.006767   0.000869   0.002389   0.003466
    12  C    0.000048  -0.000251   0.002356  -0.000979
    13  C    0.007462   0.004047  -0.005309   0.006477
    14  C   -0.000576  -0.002446   0.030841   0.013953
    15  H   -0.000012  -0.000005  -0.000004   0.000001
    16  H    0.000001   0.000001   0.000126  -0.000032
    17  H    0.000000   0.000000  -0.000036   0.000000
    18  H   -0.000004   0.000000   0.000004   0.000000
    19  H    0.000000   0.000000   0.001173   0.000459
    20  H    0.000000   0.000000   0.002431   0.000000
    21  H    0.000000   0.000000   0.000725   0.000017
    22  H    0.000000   0.000000   0.000049   0.000001
    23  C    0.000797  -0.000015   0.088023   0.007525
    24  H    0.000000   0.000000  -0.033709  -0.000561
    25  C    0.003035   0.000973   0.265185  -0.002155
    26  H    0.000001   0.000000  -0.015200   0.048752
    27  C   -0.000133  -0.000054  -0.249723  -0.016733
    28  H    0.000000   0.000000  -0.009312  -0.000376
    29  C    0.000397  -0.000019  -0.104686  -0.007303
    30  H    0.000000   0.000000   0.001085  -0.000019
    31  H    0.000000   0.000000  -0.000554  -0.000031
    32  H    0.000000   0.000000   0.003127   0.000011
    33  H   -0.000008   0.000000   0.003008  -0.000011
    34  C    0.035094   0.010630  -0.062320  -0.152947
    35  C    0.028764  -0.021479   0.073359  -0.115871
    36  C    0.012941  -0.025907  -0.129778  -0.017613
    37  C   -0.018686   0.064557   0.043592   0.161447
    38  H    0.000009  -0.000108   0.000754   0.002457
    39  C    0.225767   0.040462  -0.103298   0.010783
    40  H   -0.004282  -0.000131   0.010851   0.000069
    41  C    0.039700   0.258682  -0.003755  -0.000326
    42  H   -0.000117  -0.003707   0.000004   0.000192
    43  H    0.494377  -0.003581  -0.000029  -0.000003
    44  H   -0.003581   0.489211  -0.000037   0.000002
    45  Br  -0.000029  -0.000037  35.187592  -0.017115
    46  Cl  -0.000003   0.000002  -0.017115  17.917521
 Mulliken charges:
               1
     1  C    0.103424
     2  C   -0.123213
     3  C   -0.139843
     4  C   -0.123376
     5  C    0.151711
     6  C   -0.361501
     7  S    0.105417
     8  C    0.465293
     9  C   -0.494833
    10  S    0.428751
    11  C    0.021226
    12  C   -0.258989
    13  C   -0.084187
    14  C   -0.576258
    15  H    0.204352
    16  H    0.211409
    17  H    0.212695
    18  H    0.207333
    19  H    0.224450
    20  H    0.211258
    21  H    0.210372
    22  H    0.208547
    23  C   -0.365519
    24  H    0.216323
    25  C   -0.728078
    26  H    0.272127
    27  C    0.028601
    28  H    0.201490
    29  C   -0.631680
    30  H    0.164998
    31  H    0.177384
    32  H    0.170655
    33  H    0.185097
    34  C    0.312664
    35  C   -0.020028
    36  C   -0.258649
    37  C   -0.358964
    38  H    0.204495
    39  C   -0.019833
    40  H    0.180477
    41  C   -0.184200
    42  H    0.194135
    43  H    0.186263
    44  H    0.190245
    45  Br  -0.031752
    46  Cl  -0.890290
 Sum of Mulliken charges =   0.00000
 Mulliken charges with hydrogens summed into heavy atoms:
               1
     1  C    0.327875
     2  C    0.087159
     3  C    0.068704
     4  C    0.087881
     5  C    0.151711
     6  C   -0.361501
     7  S    0.105417
     8  C    0.465293
     9  C   -0.494833
    10  S    0.428751
    11  C    0.233922
    12  C   -0.051657
    13  C    0.120165
    14  C   -0.364849
    23  C   -0.149196
    25  C   -0.455952
    27  C    0.415188
    29  C   -0.118642
    34  C    0.312664
    35  C    0.184468
    36  C   -0.078172
    37  C   -0.164829
    39  C    0.166430
    41  C    0.006045
    45  Br  -0.031752
    46  Cl  -0.890290
 APT charges:
               1
     1  C   -0.641879
     2  C   -0.380106
     3  C   -0.518295
     4  C   -0.789840
     5  C    0.269433
     6  C   -0.958412
     7  S    0.962221
     8  C   -0.394113
     9  C   -0.254293
    10  S   -0.358405
    11  C   -0.734163
    12  C   -0.435797
    13  C   -0.346556
    14  C   -1.164138
    15  H    0.985553
    16  H    0.486386
    17  H    0.791802
    18  H    1.137046
    19  H    0.489186
    20  H    0.791631
    21  H    1.010436
    22  H    1.152947
    23  C   -0.862113
    24  H    0.357729
    25  C   -0.639761
    26  H    0.409807
    27  C   -0.220806
    28  H    0.526682
    29  C   -1.916461
    30  H    0.272681
    31  H    0.857915
    32  H    0.415832
    33  H    0.406512
    34  C    0.201181
    35  C   -0.650112
    36  C   -1.118171
    37  C   -0.595203
    38  H    0.416244
    39  C   -0.736672
    40  H    0.233209
    41  C   -0.394692
    42  H    0.969180
    43  H    0.769101
    44  H    1.142246
    45  Br   0.008997
    46  Cl  -0.953965
 Sum of APT charges =   0.00000
 APT charges with hydrogens summed into heavy atoms:
               1
     1  C   -0.152693
     2  C    0.630330
     3  C    0.634652
     4  C    0.001791
     5  C    0.269433
     6  C   -0.958412
     7  S    0.962221
     8  C   -0.394113
     9  C   -0.254293
    10  S   -0.358405
    11  C    0.057638
    12  C    0.701248
    13  C    0.638997
    14  C   -0.677751
    23  C   -0.504384
    25  C   -0.229954
    27  C    0.712388
    29  C   -0.370035
    34  C    0.201181
    35  C   -0.233868
    36  C   -0.884961
    37  C    0.373977
    39  C    0.032429
    41  C    0.747554
    45  Br   0.008997
    46  Cl  -0.953965
 Electronic spatial extent (au):  <R**2>=          10430.0006
 Charge=              0.0000 electrons
 Dipole moment (field-independent basis, Debye):
    X=             -6.5791    Y=             18.4512    Z=              7.9941  Tot=             21.1575
 Quadrupole moment (field-independent basis, Debye-Ang):
   XX=           -143.7136   YY=           -221.5370   ZZ=           -197.5256
   XY=             14.3199   XZ=              2.3609   YZ=            -32.6274
 Traceless Quadrupole moment (field-independent basis, Debye-Ang):
   XX=             43.8784   YY=            -33.9449   ZZ=             -9.9335
   XY=             14.3199   XZ=              2.3609   YZ=            -32.6274
 Octapole moment (field-independent basis, Debye-Ang**2):
  XXX=             39.3139  YYY=            208.4335  ZZZ=             99.1181  XYY=            -52.7226
  XXY=             88.5649  XXZ=            -26.1326  XZZ=             -4.0881  YZZ=             86.5016
  YYZ=            174.7652  XYZ=            -41.3891
 Hexadecapole moment (field-independent basis, Debye-Ang**3):
 XXXX=          -5145.0381 YYYY=          -5745.1002 ZZZZ=          -2722.8606 XXXY=            100.3628
 XXXZ=             14.9781 YYYX=            -88.6966 YYYZ=           -456.0297 ZZZX=             80.6565
 ZZZY=           -322.3760 XXYY=          -1684.4224 XXZZ=          -1353.9694 YYZZ=          -1587.7653
 XXYZ=            -17.4786 YYXZ=            148.4722 ZZXY=             55.6549
 N-N= 3.542414265012D+03 E-N=-1.816785710924D+04  KE= 4.649856659558D+03
  Exact polarizability:       0.000       0.000       0.000       0.000       0.000       0.000
 Approx polarizability:     431.875      -1.623     314.609      -4.563      51.869     352.110
 D2PCM: PCM CHGder 2nd derivatives, FixD1E=F FixD2E=F DoIter=F DoCFld=F I1PDM=0
 Calling FoFJK, ICntrl=    100127 FMM=F ISym2X=0 I1Cent= 0 IOpClX= 0 NMat=1 NMatS=1 NMatT=0.
 ***** Axes restored to original set *****
 -------------------------------------------------------------------
 Center     Atomic                   Forces (Hartrees/Bohr)
 Number     Number              X              Y              Z
 -------------------------------------------------------------------
      1        6           0.000890403   -0.000390400    0.002800854
      2        6          -0.000395272   -0.000174688    0.000465565
      3        6           0.002967838    0.000053109    0.001898302
      4        6          -0.000743147    0.000471459   -0.002019343
      5        6          -0.001373391   -0.002719861    0.003222430
      6        6          -0.003726667    0.001661680   -0.002972404
      7       16           0.000652978    0.002107851   -0.002638050
      8        6          -0.001529206   -0.001057915    0.000847129
      9        6           0.001246620   -0.000229347   -0.000512602
     10       16          -0.003639090    0.000530837   -0.001066764
     11        6           0.001268121   -0.000318259   -0.000621437
     12        6           0.001429199   -0.000197731   -0.000605167
     13        6          -0.001143422   -0.000810289    0.002532021
     14        6           0.001588855   -0.000943493   -0.000771940
     15        1           0.000790634   -0.000455227   -0.000034869
     16        1          -0.000141885   -0.000546503    0.000631919
     17        1           0.000333884    0.000348712   -0.000595860
     18        1          -0.000890621    0.000898675   -0.000436302
     19        1           0.000620243    0.000856799   -0.000679945
     20        1           0.000135234    0.000372198   -0.000554136
     21        1           0.001756985   -0.000386636    0.001485725
     22        1          -0.000138256   -0.000165281    0.000174263
     23        6          -0.005118359   -0.001295762    0.004524257
     24        1           0.001779801    0.001569509   -0.000329503
     25        6           0.000978891    0.001887091   -0.003287992
     26        1          -0.001559915    0.002071356    0.003469252
     27        6          -0.000278288   -0.000461887   -0.002126913
     28        1           0.000690935   -0.000567371    0.000840048
     29        6           0.000142174   -0.000307745   -0.000039657
     30        1          -0.000312315    0.000469067   -0.000134765
     31        1          -0.000088735   -0.000707869   -0.000521773
     32        1          -0.000248922   -0.000090119    0.000242656
     33        1           0.000521714   -0.000077759   -0.000825104
     34        6           0.002255110    0.001899461   -0.002275088
     35        6           0.000908257   -0.000709145    0.001961184
     36        6          -0.001840445   -0.000087579    0.001169919
     37        6          -0.001198459   -0.000644278    0.000894159
     38        1           0.000760520   -0.000078610    0.000155469
     39        6           0.001933279    0.000754100   -0.001262290
     40        1           0.000827622   -0.000556496   -0.000863686
     41        6          -0.000195055   -0.000293154    0.000248838
     42        1           0.000278006    0.000137704   -0.000316464
     43        1           0.000212189   -0.000053463   -0.000154692
     44        1           0.000032487   -0.000035494   -0.000075787
     45       35          -0.001425318   -0.000957693   -0.000550347
     46       17           0.000984786   -0.000769555   -0.001291109
 -------------------------------------------------------------------
 Cartesian Forces:  Max     0.005118359 RMS     0.001401449
 FormGI is forming the generalized inverse of G from B-inverse, IUseBI=4.

 GradGradGradGradGradGradGradGradGradGradGradGradGradGradGradGradGradGrad
 Berny optimization.
 Internal  Forces:  Max     0.007867482 RMS     0.001137990
 Search for a local minimum.
 Step number   1 out of a maximum of  266
 All quantities printed in internal units (Hartrees-Bohrs-Radians)
 Mixed Optimization -- RFO/linear search
 Second derivative matrix not updated -- analytic derivatives used.
 ITU=  0
     Eigenvalues ---    0.00170   0.00259   0.00306   0.00493   0.00951
     Eigenvalues ---    0.01000   0.01215   0.01273   0.01426   0.01585
     Eigenvalues ---    0.01660   0.01771   0.01794   0.01811   0.01825
     Eigenvalues ---    0.01895   0.01959   0.02103   0.02178   0.02293
     Eigenvalues ---    0.02310   0.02339   0.02477   0.02569   0.02586
     Eigenvalues ---    0.02599   0.02617   0.02733   0.02753   0.02839
     Eigenvalues ---    0.02885   0.02900   0.02951   0.02992   0.03023
     Eigenvalues ---    0.03149   0.03638   0.03758   0.03851   0.04068
     Eigenvalues ---    0.04516   0.04581   0.05410   0.05606   0.07157
     Eigenvalues ---    0.07326   0.08425   0.08809   0.09621   0.10926
     Eigenvalues ---    0.10952   0.11026   0.11102   0.11704   0.11872
     Eigenvalues ---    0.11896   0.12166   0.12315   0.12323   0.12375
     Eigenvalues ---    0.12405   0.12570   0.12638   0.12667   0.13299
     Eigenvalues ---    0.13891   0.15594   0.15716   0.16214   0.16618
     Eigenvalues ---    0.16806   0.17020   0.17784   0.17944   0.18669
     Eigenvalues ---    0.19099   0.19238   0.19317   0.19477   0.19681
     Eigenvalues ---    0.20327   0.21826   0.22056   0.22932   0.24793
     Eigenvalues ---    0.24859   0.25312   0.25596   0.27219   0.27609
     Eigenvalues ---    0.28423   0.29448   0.30486   0.31666   0.32587
     Eigenvalues ---    0.33245   0.33887   0.34022   0.34374   0.34583
     Eigenvalues ---    0.34918   0.35091   0.36082   0.36181   0.36369
     Eigenvalues ---    0.36473   0.36592   0.36612   0.36623   0.36667
     Eigenvalues ---    0.36751   0.36936   0.36944   0.37179   0.37294
     Eigenvalues ---    0.37510   0.37952   0.42108   0.42544   0.42861
     Eigenvalues ---    0.43174   0.44316   0.46615   0.47559   0.47950
     Eigenvalues ---    0.48340   0.48460   0.48729   0.51604   0.52095
     Eigenvalues ---    0.52232   0.52712
 RFO step:  Lambda=-4.94221905D-03 EMin= 1.69671774D-03
 Linear search not attempted -- first point.
 Maximum step size (   0.300) exceeded in Quadratic search.
    -- Step size scaled by   0.543
 Iteration  1 RMS(Cart)=  0.06368561 RMS(Int)=  0.00780668
 Iteration  2 RMS(Cart)=  0.02801406 RMS(Int)=  0.00121854
 Iteration  3 RMS(Cart)=  0.00126613 RMS(Int)=  0.00001502
 Iteration  4 RMS(Cart)=  0.00000169 RMS(Int)=  0.00001501
 Iteration  5 RMS(Cart)=  0.00000000 RMS(Int)=  0.00001501
 Variable       Old X    -DE/DX   Delta X   Delta X   Delta X     New X
                                 (Linear)    (Quad)   (Total)
    R1        2.62635  -0.00078   0.00000  -0.00020  -0.00019   2.62615
    R2        2.64303  -0.00407   0.00000  -0.00498  -0.00499   2.63804
    R3        2.04806   0.00116   0.00000   0.00179   0.00179   2.04984
    R4        2.63636  -0.00074   0.00000  -0.00176  -0.00176   2.63460
    R5        2.05502  -0.00233   0.00000  -0.00331  -0.00331   2.05171
    R6        2.63938  -0.00425   0.00000  -0.00379  -0.00379   2.63559
    R7        2.04988   0.00021   0.00000   0.00036   0.00036   2.05024
    R8        2.63929  -0.00245   0.00000  -0.00257  -0.00258   2.63672
    R9        2.05267  -0.00067   0.00000  -0.00105  -0.00105   2.05163
   R10        2.63507   0.00258   0.00000   0.00381   0.00380   2.63886
   R11        3.36191  -0.00282   0.00000  -0.00590  -0.00589   3.35602
   R12        3.34082   0.00212   0.00000   0.00427   0.00426   3.34508
   R13        3.33994   0.00349   0.00000   0.00751   0.00751   3.34745
   R14        3.62278   0.00056   0.00000   0.00239   0.00239   3.62517
   R15        2.64094   0.00043   0.00000   0.00033   0.00033   2.64127
   R16        2.63172   0.00210   0.00000   0.00285   0.00284   2.63456
   R17        3.34381   0.00190   0.00000   0.00243   0.00244   3.34624
   R18        2.63663   0.00092   0.00000   0.00079   0.00079   2.63742
   R19        2.63275  -0.00107   0.00000  -0.00152  -0.00152   2.63124
   R20        2.05298  -0.00075   0.00000  -0.00092  -0.00092   2.05206
   R21        2.63921  -0.00269   0.00000  -0.00298  -0.00297   2.63624
   R22        2.05422  -0.00134   0.00000  -0.00201  -0.00201   2.05222
   R23        2.62449   0.00070   0.00000   0.00033   0.00033   2.62482
   R24        2.04688   0.00076   0.00000   0.00115   0.00115   2.04803
   R25        2.05291  -0.00084   0.00000  -0.00104  -0.00104   2.05188
   R26        2.06271  -0.00121   0.00000  -0.00172  -0.00172   2.06099
   R27        2.87248   0.00265   0.00000   0.00682   0.00682   2.87930
   R28        2.90740  -0.00251   0.00000  -0.00404  -0.00404   2.90336
   R29        3.71974   0.00144   0.00000  -0.00434  -0.00434   3.71540
   R30        2.08409  -0.00037   0.00000  -0.00210  -0.00210   2.08199
   R31        2.84125   0.00393   0.00000   0.00691   0.00691   2.84816
   R32        4.46768   0.00001   0.00000   0.05638   0.05638   4.52406
   R33        2.07214  -0.00112   0.00000  -0.00063  -0.00063   2.07151
   R34        2.88335  -0.00032   0.00000  -0.00030  -0.00030   2.88305
   R35        2.06392   0.00055   0.00000   0.00067   0.00067   2.06459
   R36        2.07250  -0.00055   0.00000  -0.00101  -0.00101   2.07149
   R37        2.06917  -0.00084   0.00000  -0.00128  -0.00128   2.06789
   R38        2.06654   0.00027   0.00000   0.00040   0.00040   2.06695
   R39        2.64421  -0.00105   0.00000  -0.00198  -0.00198   2.64223
   R40        2.64542   0.00098   0.00000   0.00146   0.00146   2.64688
   R41        2.63638  -0.00094   0.00000  -0.00108  -0.00108   2.63530
   R42        2.05565  -0.00053   0.00000  -0.00088  -0.00088   2.05477
   R43        2.62166   0.00199   0.00000   0.00227   0.00227   2.62392
   R44        2.05481  -0.00083   0.00000  -0.00109  -0.00109   2.05372
   R45        2.63397  -0.00115   0.00000  -0.00085  -0.00085   2.63312
   R46        2.04989   0.00044   0.00000   0.00068   0.00068   2.05056
   R47        2.64101  -0.00148   0.00000  -0.00180  -0.00181   2.63920
   R48        2.05112   0.00000   0.00000   0.00011   0.00011   2.05123
   R49        2.05183   0.00003   0.00000   0.00001   0.00001   2.05184
    A1        2.08136  -0.00098   0.00000  -0.00175  -0.00176   2.07959
    A2        2.10197   0.00091   0.00000   0.00270   0.00270   2.10467
    A3        2.09966   0.00007   0.00000  -0.00103  -0.00103   2.09863
    A4        2.08677   0.00108   0.00000   0.00133   0.00133   2.08810
    A5        2.09291  -0.00075   0.00000  -0.00200  -0.00200   2.09092
    A6        2.10348  -0.00033   0.00000   0.00067   0.00067   2.10416
    A7        2.10913   0.00019   0.00000   0.00024   0.00024   2.10937
    A8        2.09359   0.00012   0.00000   0.00001   0.00001   2.09360
    A9        2.08031  -0.00031   0.00000  -0.00023  -0.00023   2.08008
   A10        2.09538  -0.00042   0.00000   0.00033   0.00032   2.09569
   A11        2.09546   0.00018   0.00000   0.00002   0.00002   2.09548
   A12        2.09234   0.00024   0.00000  -0.00033  -0.00033   2.09201
   A13        2.06824   0.00059   0.00000  -0.00112  -0.00112   2.06712
   A14        2.06714  -0.00080   0.00000  -0.00244  -0.00242   2.06472
   A15        2.14683   0.00021   0.00000   0.00318   0.00313   2.14995
   A16        2.12466  -0.00046   0.00000   0.00110   0.00111   2.12577
   A17        2.03150   0.00008   0.00000  -0.00511  -0.00506   2.02644
   A18        2.12703   0.00038   0.00000   0.00401   0.00395   2.13098
   A19        1.79245  -0.00070   0.00000  -0.00064  -0.00070   1.79175
   A20        2.00467  -0.00293   0.00000  -0.00781  -0.00781   1.99686
   A21        1.86234   0.00199   0.00000   0.00083   0.00085   1.86319
   A22        2.12500   0.00005   0.00000   0.00503   0.00500   2.13000
   A23        2.02999   0.00189   0.00000   0.00002   0.00005   2.03004
   A24        2.12809  -0.00194   0.00000  -0.00509  -0.00508   2.12301
   A25        2.15011   0.00014   0.00000   0.00120   0.00117   2.15127
   A26        2.06767  -0.00003   0.00000   0.00132   0.00132   2.06899
   A27        2.06525  -0.00011   0.00000  -0.00247  -0.00245   2.06280
   A28        1.77762   0.00070   0.00000   0.00147   0.00145   1.77907
   A29        2.09253   0.00113   0.00000   0.00238   0.00237   2.09490
   A30        2.09174  -0.00036   0.00000  -0.00110  -0.00110   2.09064
   A31        2.09869  -0.00077   0.00000  -0.00128  -0.00127   2.09742
   A32        2.11104  -0.00035   0.00000  -0.00238  -0.00238   2.10866
   A33        2.07947   0.00017   0.00000   0.00077   0.00077   2.08023
   A34        2.09247   0.00018   0.00000   0.00160   0.00160   2.09407
   A35        2.08797   0.00052   0.00000   0.00123   0.00123   2.08920
   A36        2.10686  -0.00077   0.00000  -0.00181  -0.00181   2.10505
   A37        2.08834   0.00025   0.00000   0.00059   0.00059   2.08892
   A38        2.07805   0.00066   0.00000   0.00244   0.00244   2.08049
   A39        2.09941  -0.00027   0.00000  -0.00082  -0.00081   2.09859
   A40        2.10545  -0.00039   0.00000  -0.00168  -0.00167   2.10377
   A41        1.95924   0.00057   0.00000  -0.00223  -0.00234   1.95691
   A42        1.93924   0.00036   0.00000  -0.00340  -0.00349   1.93575
   A43        1.79808  -0.00017   0.00000   0.00548   0.00548   1.80356
   A44        1.95095  -0.00254   0.00000  -0.01238  -0.01242   1.93853
   A45        1.93246   0.00022   0.00000   0.01014   0.01016   1.94261
   A46        1.87639   0.00186   0.00000   0.00451   0.00456   1.88094
   A47        2.09016  -0.00425   0.00000   0.00007   0.00007   2.09023
   A48        1.69627   0.00079   0.00000  -0.00975  -0.00973   1.68654
   A49        1.78712   0.00153   0.00000  -0.00222  -0.00222   1.78490
   A50        1.94781   0.00092   0.00000   0.00588   0.00586   1.95367
   A51        1.99894   0.00217   0.00000  -0.00224  -0.00225   1.99669
   A52        1.91456  -0.00145   0.00000   0.00770   0.00767   1.92223
   A53        1.89388   0.00076   0.00000   0.00458   0.00458   1.89846
   A54        1.97431  -0.00100   0.00000  -0.00095  -0.00095   1.97336
   A55        1.89350  -0.00028   0.00000  -0.00265  -0.00265   1.89084
   A56        1.94246   0.00001   0.00000  -0.00093  -0.00093   1.94153
   A57        1.86755  -0.00033   0.00000  -0.00244  -0.00244   1.86511
   A58        1.88860   0.00085   0.00000   0.00218   0.00218   1.89077
   A59        1.93172   0.00023   0.00000  -0.00036  -0.00036   1.93136
   A60        1.91915  -0.00043   0.00000  -0.00037  -0.00037   1.91878
   A61        1.95271   0.00035   0.00000   0.00133   0.00133   1.95404
   A62        1.88492   0.00001   0.00000  -0.00044  -0.00044   1.88447
   A63        1.89150  -0.00025   0.00000  -0.00059  -0.00059   1.89092
   A64        1.88183   0.00007   0.00000   0.00039   0.00039   1.88222
   A65        2.06545   0.00092   0.00000   0.00255   0.00254   2.06799
   A66        2.12752   0.00058   0.00000  -0.00048  -0.00049   2.12703
   A67        2.08997  -0.00150   0.00000  -0.00221  -0.00220   2.08777
   A68        2.09406   0.00126   0.00000   0.00167   0.00167   2.09573
   A69        2.08284  -0.00006   0.00000  -0.00008  -0.00010   2.08275
   A70        2.10618  -0.00120   0.00000  -0.00147  -0.00149   2.10469
   A71        2.09759  -0.00013   0.00000  -0.00003  -0.00004   2.09755
   A72        2.09922   0.00056   0.00000   0.00247   0.00245   2.10167
   A73        2.08635  -0.00043   0.00000  -0.00237  -0.00239   2.08396
   A74        2.09358   0.00060   0.00000   0.00141   0.00142   2.09500
   A75        2.08970  -0.00024   0.00000  -0.00076  -0.00076   2.08894
   A76        2.09986  -0.00036   0.00000  -0.00063  -0.00063   2.09923
   A77        2.09468   0.00034   0.00000   0.00111   0.00111   2.09579
   A78        2.08938   0.00008   0.00000  -0.00057  -0.00058   2.08880
   A79        2.09912  -0.00043   0.00000  -0.00053  -0.00053   2.09859
   A80        2.09647  -0.00057   0.00000  -0.00195  -0.00195   2.09452
   A81        2.09443   0.00022   0.00000   0.00100   0.00100   2.09543
   A82        2.09227   0.00036   0.00000   0.00097   0.00097   2.09323
   A83        3.14159  -0.00130   0.00000  -0.18109  -0.18109   2.96050
   A84        3.14159   0.00787   0.00000   0.22950   0.22950   3.37109
    D1       -0.01101  -0.00010   0.00000  -0.00321  -0.00321  -0.01422
    D2        3.12436  -0.00003   0.00000  -0.00131  -0.00131   3.12306
    D3       -3.13101   0.00002   0.00000   0.00111   0.00111  -3.12990
    D4        0.00436   0.00009   0.00000   0.00302   0.00302   0.00738
    D5        0.03878  -0.00007   0.00000  -0.00196  -0.00196   0.03682
    D6       -3.10264   0.00002   0.00000  -0.00420  -0.00421  -3.10684
    D7       -3.12437  -0.00018   0.00000  -0.00623  -0.00623  -3.13060
    D8        0.01739  -0.00009   0.00000  -0.00847  -0.00847   0.00892
    D9       -0.02194   0.00003   0.00000   0.00393   0.00394  -0.01800
   D10        3.13839   0.00005   0.00000   0.00268   0.00268   3.14107
   D11        3.12592  -0.00003   0.00000   0.00203   0.00203   3.12795
   D12        0.00306  -0.00001   0.00000   0.00077   0.00077   0.00383
   D13        0.02808   0.00010   0.00000   0.00048   0.00049   0.02857
   D14       -3.11021  -0.00006   0.00000  -0.00353  -0.00352  -3.11373
   D15       -3.13211   0.00009   0.00000   0.00173   0.00174  -3.13037
   D16        0.01278  -0.00007   0.00000  -0.00228  -0.00227   0.01051
   D17       -0.00094  -0.00023   0.00000  -0.00554  -0.00554  -0.00648
   D18        3.09457  -0.00022   0.00000  -0.01445  -0.01444   3.08013
   D19        3.13736  -0.00008   0.00000  -0.00154  -0.00154   3.13582
   D20       -0.05031  -0.00006   0.00000  -0.01045  -0.01044  -0.06075
   D21       -0.03258   0.00018   0.00000   0.00628   0.00629  -0.02630
   D22        3.10883   0.00009   0.00000   0.00864   0.00866   3.11749
   D23       -3.12586   0.00019   0.00000   0.01580   0.01582  -3.11004
   D24        0.01555   0.00010   0.00000   0.01816   0.01819   0.03375
   D25        2.52911   0.00019   0.00000   0.00695   0.00700   2.53610
   D26       -0.66077   0.00021   0.00000  -0.00252  -0.00249  -0.66326
   D27       -2.48122  -0.00086   0.00000  -0.02046  -0.02043  -2.50165
   D28        1.78763  -0.00144   0.00000  -0.01738  -0.01738   1.77026
   D29        0.66054  -0.00077   0.00000  -0.02270  -0.02268   0.63786
   D30       -1.35379  -0.00135   0.00000  -0.01962  -0.01962  -1.37341
   D31       -0.69145   0.00106   0.00000   0.00983   0.00984  -0.68161
   D32        2.46521   0.00129   0.00000   0.01225   0.01227   2.47747
   D33        1.42332  -0.00172   0.00000   0.00101   0.00102   1.42434
   D34       -1.70321  -0.00149   0.00000   0.00344   0.00345  -1.69976
   D35        0.52016  -0.00111   0.00000   0.02995   0.02994   0.55009
   D36       -1.57370  -0.00081   0.00000   0.02973   0.02971  -1.54399
   D37        2.75372   0.00014   0.00000   0.02497   0.02494   2.77866
   D38       -1.45345   0.00003   0.00000   0.03431   0.03433  -1.41912
   D39        2.73588   0.00032   0.00000   0.03408   0.03410   2.76998
   D40        0.78011   0.00128   0.00000   0.02932   0.02933   0.80944
   D41        0.04070   0.00004   0.00000   0.00665   0.00664   0.04734
   D42       -3.08131   0.00024   0.00000   0.00416   0.00416  -3.07715
   D43       -3.11680  -0.00017   0.00000   0.00413   0.00413  -3.11267
   D44        0.04438   0.00003   0.00000   0.00165   0.00165   0.04603
   D45        3.08394  -0.00036   0.00000  -0.00516  -0.00515   3.07879
   D46       -0.03238  -0.00021   0.00000  -0.00296  -0.00295  -0.03532
   D47       -0.04256  -0.00015   0.00000  -0.00283  -0.00283  -0.04539
   D48        3.12430   0.00000   0.00000  -0.00062  -0.00062   3.12368
   D49        0.63010  -0.00014   0.00000  -0.01102  -0.01103   0.61907
   D50       -2.53105  -0.00034   0.00000  -0.00851  -0.00852  -2.53957
   D51       -0.01193   0.00004   0.00000   0.00035   0.00035  -0.01158
   D52       -3.13109  -0.00009   0.00000   0.00020   0.00020  -3.13089
   D53       -3.13490   0.00023   0.00000  -0.00205  -0.00205  -3.13694
   D54        0.02912   0.00010   0.00000  -0.00220  -0.00219   0.02693
   D55       -0.02150  -0.00010   0.00000  -0.00136  -0.00136  -0.02286
   D56       -3.14088  -0.00008   0.00000  -0.00074  -0.00074   3.14156
   D57        3.09758   0.00003   0.00000  -0.00121  -0.00121   3.09637
   D58       -0.02180   0.00006   0.00000  -0.00059  -0.00059  -0.02239
   D59        0.02354   0.00000   0.00000   0.00019   0.00019   0.02373
   D60       -3.12462   0.00005   0.00000   0.00099   0.00100  -3.12362
   D61       -3.14043  -0.00003   0.00000  -0.00044  -0.00044  -3.14087
   D62       -0.00540   0.00002   0.00000   0.00036   0.00037  -0.00504
   D63        0.00806   0.00014   0.00000   0.00191   0.00191   0.00998
   D64        3.12429   0.00000   0.00000  -0.00029  -0.00029   3.12401
   D65       -3.12704   0.00010   0.00000   0.00112   0.00112  -3.12591
   D66       -0.01081  -0.00005   0.00000  -0.00108  -0.00107  -0.01188
   D67        0.91399   0.00160   0.00000   0.02270   0.02269   0.93668
   D68        2.87611   0.00055   0.00000   0.01439   0.01438   2.89049
   D69       -1.21858   0.00109   0.00000   0.02803   0.02803  -1.19055
   D70        3.10671   0.00052   0.00000   0.00662   0.00665   3.11336
   D71       -1.21435  -0.00053   0.00000  -0.00169  -0.00167  -1.21602
   D72        0.97414   0.00001   0.00000   0.01195   0.01198   0.98612
   D73       -1.08489   0.00133   0.00000   0.01096   0.01095  -1.07395
   D74        0.87723   0.00028   0.00000   0.00265   0.00263   0.87986
   D75        3.06572   0.00083   0.00000   0.01629   0.01628   3.08201
   D76       -2.88620  -0.00058   0.00000  -0.00855  -0.00854  -2.89474
   D77       -0.72178  -0.00069   0.00000  -0.00702  -0.00700  -0.72878
   D78        1.37379  -0.00045   0.00000  -0.00670  -0.00667   1.36712
   D79        1.19329   0.00035   0.00000   0.00661   0.00659   1.19988
   D80       -2.92547   0.00023   0.00000   0.00815   0.00813  -2.91734
   D81       -0.82990   0.00048   0.00000   0.00847   0.00845  -0.82144
   D82       -0.93093   0.00041   0.00000  -0.00132  -0.00132  -0.93225
   D83        1.23349   0.00029   0.00000   0.00022   0.00022   1.23371
   D84       -2.95412   0.00054   0.00000   0.00054   0.00054  -2.95358
   D85        1.47785   0.00164   0.00000   0.00469   0.00467   1.48252
   D86       -1.63987   0.00203   0.00000   0.01114   0.01113  -1.62874
   D87       -2.51521  -0.00115   0.00000   0.00146   0.00145  -2.51376
   D88        0.65025  -0.00077   0.00000   0.00791   0.00791   0.65816
   D89       -0.30940   0.00057   0.00000   0.01404   0.01404  -0.29535
   D90        2.85607   0.00096   0.00000   0.02049   0.02050   2.87657
   D91        1.04670  -0.00016   0.00000  -0.00204  -0.00204   1.04466
   D92        3.12780  -0.00028   0.00000  -0.00305  -0.00305   3.12475
   D93       -1.06476  -0.00025   0.00000  -0.00195  -0.00195  -1.06671
   D94       -3.09889   0.00011   0.00000   0.00257   0.00257  -3.09632
   D95       -1.01779  -0.00001   0.00000   0.00156   0.00156  -1.01624
   D96        1.07283   0.00003   0.00000   0.00266   0.00266   1.07549
   D97       -1.05167   0.00023   0.00000   0.00039   0.00039  -1.05128
   D98        1.02943   0.00012   0.00000  -0.00062  -0.00062   1.02881
   D99        3.12006   0.00015   0.00000   0.00048   0.00049   3.12054
   D100      -3.11631   0.00038   0.00000   0.00440   0.00441  -3.11190
   D101       0.04022   0.00027   0.00000  -0.00480  -0.00480   0.03542
   D102       0.00195   0.00003   0.00000  -0.00189  -0.00188   0.00007
   D103      -3.12472  -0.00008   0.00000  -0.01108  -0.01108  -3.13580
   D104       3.11846  -0.00043   0.00000  -0.00461  -0.00460   3.11385
   D105      -0.03022   0.00018   0.00000   0.00548   0.00550  -0.02472
   D106       0.00106  -0.00007   0.00000   0.00187   0.00186   0.00293
   D107       3.13557   0.00054   0.00000   0.01196   0.01197  -3.13565
   D108      -0.00142   0.00001   0.00000   0.00039   0.00039  -0.00103
   D109      -3.13381  -0.00009   0.00000  -0.00294  -0.00294  -3.13675
   D110       3.12504   0.00014   0.00000   0.00973   0.00973   3.13476
   D111      -0.00735   0.00004   0.00000   0.00639   0.00639  -0.00096
   D112      -0.00458   0.00006   0.00000  -0.00036  -0.00036  -0.00494
   D113       3.13537   0.00026   0.00000   0.00362   0.00362   3.13899
   D114      -3.13914  -0.00056   0.00000  -0.01040  -0.01038   3.13366
   D115       0.00081  -0.00036   0.00000  -0.00641  -0.00640  -0.00559
   D116      -0.00209  -0.00003   0.00000   0.00112   0.00112  -0.00098
   D117      -3.13720  -0.00013   0.00000  -0.00228  -0.00228  -3.13948
   D118       3.13024   0.00007   0.00000   0.00447   0.00447   3.13471
   D119      -0.00487  -0.00003   0.00000   0.00107   0.00107  -0.00380
   D120       0.00511  -0.00001   0.00000  -0.00114  -0.00114   0.00397
   D121       3.14022   0.00009   0.00000   0.00226   0.00226  -3.14071
   D122      -3.13484  -0.00021   0.00000  -0.00515  -0.00514  -3.13998
   D123       0.00028  -0.00011   0.00000  -0.00175  -0.00175  -0.00147
         Item               Value     Threshold  Converged?
 Maximum Force            0.007867     0.000450     NO 
 RMS     Force            0.001138     0.000300     NO 
 Maximum Displacement     0.968506     0.001800     NO 
 RMS     Displacement     0.088957     0.001200     NO 
 Predicted change in Energy=-2.209046D-03
 GradGradGradGradGradGradGradGradGradGradGradGradGradGradGradGradGradGrad

                          Input orientation:                          
 ---------------------------------------------------------------------
 Center     Atomic      Atomic             Coordinates (Angstroms)
 Number     Number       Type             X           Y           Z
 ---------------------------------------------------------------------
      1          6           0       -2.499734   -0.824558   -2.004152
      2          6           0       -3.795999   -1.311224   -1.885319
      3          6           0       -4.138735   -2.099054   -0.787336
      4          6           0       -3.191723   -2.423562    0.183764
      5          6           0       -1.890083   -1.931168    0.083162
      6          6           0       -1.567777   -1.121852   -1.008226
      7         16           0        0.042742   -0.416339   -1.212871
      8          6           0        1.107025   -1.695873   -0.606301
      9          6           0        0.778211   -2.465102    0.513404
     10         16           0       -0.748585   -2.295095    1.394065
     11          6           0        1.704968   -3.400953    0.975112
     12          6           0        2.920240   -3.562357    0.314951
     13          6           0        3.218357   -2.816878   -0.825888
     14          6           0        2.304988   -1.881398   -1.294862
     15          1           0        4.158392   -2.957093   -1.346683
     16          1           0        2.530013   -1.282269   -2.172008
     17          1           0        1.466305   -4.016337    1.837393
     18          1           0        3.631350   -4.294503    0.685964
     19          1           0       -2.219178   -0.201273   -2.846436
     20          1           0       -3.466078   -3.059343    1.019947
     21          1           0       -4.533916   -1.072036   -2.644955
     22          1           0       -5.149363   -2.481278   -0.689204
     23          6           0       -0.295849    1.262671    1.230430
     24          1           0       -0.109983    0.393121    1.861940
     25          6           0        0.371868    1.134778   -0.133143
     26          1           0       -0.015126    1.874620   -0.851963
     27          6           0        0.135979    2.556409    1.937725
     28          1           0       -0.288566    3.411557    1.399086
     29          6           0       -0.247760    2.587232    3.414000
     30          1           0        0.218987    1.754223    3.952388
     31          1           0        0.097922    3.519976    3.870009
     32          1           0       -1.330465    2.525624    3.556525
     33          1           0        1.222553    2.642654    1.863221
     34          6           0        1.877739    1.185641   -0.096281
     35          6           0        2.549544    1.818514   -1.146581
     36          6           0        2.612815    0.588787    0.935854
     37          6           0        3.943527    1.853806   -1.164063
     38          1           0        1.974192    2.285046   -1.942583
     39          6           0        4.000649    0.628520    0.917730
     40          1           0        2.104037    0.088618    1.755652
     41          6           0        4.669198    1.259247   -0.133809
     42          1           0        4.458355    2.350591   -1.979920
     43          1           0        4.562154    0.165441    1.723030
     44          1           0        5.754533    1.288194   -0.146007
     45         35           0       -2.254853    1.293631    1.066402
     46         17           0       -0.748493    2.956462   -2.857748
 ---------------------------------------------------------------------
                    Distance matrix (angstroms):
                    1          2          3          4          5
     1  C    0.000000
     2  C    1.389701   0.000000
     3  C    2.406513   1.394171   0.000000
     4  C    2.796898   2.425603   1.394694   0.000000
     5  C    2.439906   2.809229   2.417103   1.395291   0.000000
     6  C    1.395992   2.402109   2.759264   2.398435   1.396425
     7  S    2.693874   3.998618   4.527401   4.054787   2.776729
     8  C    3.965083   5.081681   5.264344   4.430910   3.084377
     9  C    4.446841   5.292325   5.099242   3.983813   2.754994
    10  S    4.095959   4.583568   4.036094   2.729515   1.775930
    11  C    5.761366   6.542910   6.240995   5.055602   3.985001
    12  C    6.499992   7.417321   7.292833   6.218533   5.084655
    13  C    6.168810   7.251936   7.392128   6.501017   5.263746
    14  C    4.970448   6.155955   6.467343   5.717876   4.415886
    15  H    7.022152   8.140722   8.360109   7.526694   6.299289
    16  H    5.053318   6.332571   6.859785   6.292096   5.004409
    17  H    6.377647   6.990570   6.479324   5.193134   4.323262
    18  H    7.541049   8.406959   8.207607   7.092739   6.036136
    19  H    1.084730   2.154554   3.395021   3.881562   3.418097
    20  H    3.882429   3.406661   2.154273   1.085675   2.152697
    21  H    2.147038   1.085716   2.159093   3.410243   3.894943
    22  H    3.390331   2.152049   1.084940   2.144239   3.394418
    23  C    4.435781   5.346390   5.490022   4.803115   3.749455
    24  H    4.705350   5.525709   5.427747   4.499678   3.425657
    25  C    3.947882   5.140444   5.588486   5.045929   3.816181
    26  H    3.845306   5.050983   5.726989   5.444067   4.344415
    27  C    5.823771   6.710790   6.882765   6.241000   5.261432
    28  H    5.866512   6.737512   7.069022   6.629777   5.730726
    29  C    6.787346   7.474673   7.399471   6.649015   5.848730
    30  H    7.037181   7.719838   7.503496   6.579465   5.744666
    31  H    7.754261   8.463269   8.438816   7.728895   6.928733
    32  H    6.596365   7.100277   6.938526   6.271702   5.678064
    33  H    6.390114   7.407468   7.632343   6.926251   5.811795
    34  C    5.181037   6.451845   6.889465   6.229303   4.893177
    35  C    5.763373   7.113854   7.759476   7.261348   5.939923
    36  C    6.064597   7.255478   7.468420   6.582747   5.230043
    37  C    7.028157   8.392728   9.004997   8.427592   7.064885
    38  H    5.448801   6.799378   7.610703   7.306094   6.067349
    39  C    7.273500   8.509254   8.751941   7.847555   6.476822
    40  H    6.013711   7.072953   7.086953   6.068522   4.778050
    41  C    7.696364   9.018574   9.449072   8.686657   7.297260
    42  H    7.648343   9.030625   9.753540   9.273497   7.930475
    43  H    8.046256   9.222767   9.334631   8.318346   6.979706
    44  H    8.720627  10.049619  10.476712   9.691304   8.298010
    45  Br   3.738314   4.227655   4.300659   3.933739   3.391039
    46  Cl   4.253420   5.333484   6.429509   6.645662   5.817311
                    6          7          8          9         10
     6  C    0.000000
     7  S    1.770142   0.000000
     8  C    2.765070   1.771392   0.000000
     9  C    3.102151   2.778195   1.397702   0.000000
    10  S    2.796172   3.309386   2.793532   1.770755   0.000000
    11  C    4.454076   4.056869   2.401188   1.395661   2.723668
    12  C    5.277231   4.528980   2.760474   2.414879   4.028737
    13  C    5.080694   3.999610   2.400541   2.805666   4.575706
    14  C    3.956941   2.696456   1.394149   2.437536   4.089717
    15  H    6.022598   4.838586   3.383739   3.889422   5.659362
    16  H    4.262863   2.802908   2.155783   3.417505   4.948929
    17  H    5.067667   4.928552   3.388994   2.152382   2.839886
    18  H    6.321939   5.614609   3.846433   3.393653   4.866505
    19  H    2.156572   2.798405   4.279679   5.039622   4.952634
    20  H    3.386872   4.927755   5.041528   4.315519   2.847597
    21  H    3.388118   4.840104   6.030381   6.335184   5.669064
    22  H    3.844161   5.612144   6.306039   6.048361   4.872527
    23  C    3.509321   2.983863   3.754280   3.945127   3.590188
    24  H    3.557831   3.183239   3.455027   3.282815   2.802361
    25  C    3.101673   1.918358   2.962586   3.679983   3.918139
    26  H    3.378459   2.319934   3.750732   4.618095   4.792612
    27  C    5.011089   4.332686   5.049445   5.258966   4.961361
    28  H    5.289927   4.645952   5.661722   6.038010   5.725166
    29  C    5.920796   5.523926   6.028536   5.915416   5.307361
    30  H    6.005999   5.605559   5.785621   5.471932   4.886531
    31  H    6.936735   6.429097   6.946993   6.895705   6.376670
    32  H    5.847850   5.769573   6.410266   6.214052   5.315463
    33  H    5.495695   4.495746   4.993466   5.301756   5.337309
    34  C    4.245910   2.679613   3.026094   3.861166   4.608062
    35  C    5.061347   3.359020   3.837145   4.923671   5.852719
    36  C    4.917631   3.497509   3.140911   3.587545   4.452612
    37  C    6.265245   4.513542   4.577888   5.611246   6.765598
    38  H    5.002551   3.400067   4.287813   5.479612   6.286846
    39  C    6.146582   4.614782   4.012297   4.485318   5.597289
    40  H    4.752524   3.649116   3.123662   3.134084   3.735009
    41  C    6.733060   5.037465   4.652425   5.424891   6.657336
    42  H    7.022557   5.267058   5.430664   6.553703   7.751026
    43  H    6.833223   5.420614   4.563791   4.764574   5.862287
    44  H    7.756801   6.055425   5.542189   6.267841   7.583029
    45  Br   3.257409   3.660332   4.799718   4.861416   3.905786
    46  Cl   4.552428   3.835031   5.491464   6.564210   6.756979
                   11         12         13         14         15
    11  C    0.000000
    12  C    1.392390   0.000000
    13  C    2.423859   1.395036   0.000000
    14  C    2.796757   2.407417   1.388994   0.000000
    15  H    3.406910   2.158795   1.083768   2.143575   0.000000
    16  H    3.882510   3.396475   2.154271   1.085807   2.477462
    17  H    1.085904   2.153568   3.406091   3.882316   4.302055
    18  H    2.143125   1.085986   2.153981   3.392047   2.489597
    19  H    6.343587   6.906871   6.363237   5.069347   7.107545
    20  H    5.182512   6.444773   6.938845   6.328594   7.983980
    21  H    7.579737   8.398046   8.151762   7.017722   8.988614
    22  H    7.113200   8.203387   8.375563   7.502935   9.343072
    23  C    5.081126   5.870453   5.763750   4.798606   6.654937
    24  H    4.298314   5.217396   5.348492   4.579401   6.303826
    25  C    4.855742   5.362654   4.919144   3.766146   5.705598
    26  H    5.841968   6.287987   5.697917   4.436976   6.403785
    27  C    6.235263   6.915547   6.783128   5.903248   7.574024
    28  H    7.110852   7.752887   7.486150   6.480683   8.238592
    29  C    6.754234   7.580090   7.693831   6.975568   8.533336
    30  H    6.135808   6.985251   7.261068   6.715859   8.111447
    31  H    7.672175   8.412095   8.481998   7.792424   9.254930
    32  H    7.141558   8.101839   8.272826   7.494952   9.177646
    33  H    6.127532   6.616754   6.404767   5.622473   7.090826
    34  C    4.713234   4.878463   4.283660   3.320522   4.891537
    35  C    5.697168   5.588136   4.694360   3.710949   5.043298
    36  C    4.091913   4.208566   3.881878   3.342554   4.491331
    37  C    6.099156   5.706962   4.738727   4.080890   4.819157
    38  H    6.396562   6.339052   5.368853   4.229447   5.710153
    39  C    4.637897   4.369676   3.939918   3.751068   4.243709
    40  H    3.598000   4.008918   4.043262   3.636891   4.808453
    41  C    5.633279   5.148602   4.381633   4.098925   4.416957
    42  H    7.028059   6.526498   5.438026   4.797502   5.353735
    43  H    4.630556   4.309877   4.146926   4.288591   4.397315
    44  H    6.296346   5.636802   4.872991   4.823436   4.691668
    45  Br   6.142282   7.136308   7.101625   6.037262   8.063582
    46  Cl   7.818376   8.125307   7.293546   5.930535   7.831410
                   16         17         18         19         20
    16  H    0.000000
    17  H    4.968088   0.000000
    18  H    4.295870   2.467911   0.000000
    19  H    4.917135   7.076422   7.966244   0.000000
    20  H    7.021372   5.090428   7.211841   4.967116   0.000000
    21  H    7.082864   8.047546   9.388870   2.481297   4.303623
    22  H    7.912594   7.246183   9.070821   4.293956   2.467550
    23  C    5.102823   5.598350   6.826530   4.739532   5.364183
    24  H    5.103846   4.682799   6.111816   5.193343   4.887927
    25  C    3.828404   5.622703   6.385314   3.982525   5.800871
    26  H    4.264528   6.643090   7.329398   3.625617   6.305323
    27  C    6.112017   6.706774   7.792272   6.003312   6.734523
    28  H    6.536751   7.644953   8.675116   5.899513   7.218925
    29  C    7.341154   7.002202   8.357508   7.131290   6.926245
    30  H    7.215909   6.271233   7.674687   7.482821   6.734191
    31  H    8.092132   7.924646   9.148187   8.020429   8.007021
    32  H    7.887929   7.319467   8.909200   7.015959   6.495147
    33  H    5.779061   6.663501   7.437229   6.489553   7.430151
    34  C    3.290089   5.564975   5.806809   5.125584   6.915362
    35  C    3.265998   6.642515   6.472828   5.450666   8.042080
    36  C    3.628570   4.830572   4.994635   6.186927   7.090054
    37  C    3.584542   7.043007   6.428200   6.710637   9.154844
    38  H    3.617639   7.365704   7.276393   4.958132   8.181419
    39  C    3.919230   5.370603   4.942291   7.317359   8.328433
    40  H    4.181782   4.155002   4.763262   6.320873   6.440272
    41  C    3.897393   6.478885   5.709054   7.545938   9.282462
    42  H    4.117411   8.003875   7.207506   7.200854  10.053020
    43  H    4.625665   5.204289   4.672579   8.185411   8.680211
    44  H    4.594506   7.103579   6.030471   8.549320  10.260614
    45  Br   6.325939   6.529717   8.125230   4.188832   4.518584
    46  Cl   5.402378   8.693078   9.182451   3.483436   7.655827
                   21         22         23         24         25
    21  H    0.000000
    22  H    2.487911   0.000000
    23  C    6.199249   6.423298   0.000000
    24  H    6.483053   6.337654   1.090628   0.000000
    25  C    5.936830   6.623373   1.523659   2.182337   0.000000
    26  H    5.684810   6.735037   2.188526   3.093397   1.101741
    27  C    7.481610   7.759760   1.536391   2.178544   2.522929
    28  H    7.381048   7.919205   2.155506   3.058935   2.822698
    29  C    8.274800   8.157927   2.554359   2.691096   3.882755
    30  H    8.608296   8.264565   2.813491   2.516107   4.135051
    31  H    9.218745   9.183435   3.495405   3.721934   4.667917
    32  H    7.852618   7.594687   2.841865   2.984755   4.294885
    33  H    8.201190   8.565680   2.147166   2.614585   2.642504
    34  C    7.259626   7.948460   2.547662   2.900647   1.507180
    35  C    7.795885   8.830095   3.749054   4.260990   2.497363
    36  C    8.164331   8.503972   3.000204   2.882629   2.542185
    37  C    9.089589  10.084597   4.904625   5.265096   3.786362
    38  H    7.356548   8.662208   4.033156   4.732606   2.676683
    39  C    9.403372   9.796724   4.354288   4.224244   3.811650
    40  H    8.048285   8.074250   2.722813   2.237388   2.768105
    41  C    9.820287  10.521604   5.149063   5.251072   4.299132
    42  H    9.644562  10.831489   5.838867   6.281822   4.646305
    43  H   10.166077  10.350727   5.004674   4.679743   4.684387
    44  H   10.847470  11.549845   6.205026   6.263031   5.384865
    45  Br   4.956277   5.070531   1.966103   2.458509   2.892025
    46  Cl   5.532043   7.323882   4.448260   5.408684   3.463699
                   26         27         28         29         30
    26  H    0.000000
    27  C    2.875765   0.000000
    28  H    2.739374   1.096198   0.000000
    29  C    4.331325   1.525645   2.177396   0.000000
    30  H    4.811558   2.170083   3.086052   1.096184   0.000000
    31  H    5.001699   2.159545   2.503315   1.094282   1.771814
    32  H    4.646362   2.184472   2.554402   1.093781   1.775547
    33  H    3.081226   1.092535   1.757872   2.137711   2.482151
    34  C    2.151438   3.008307   3.447275   4.336389   4.412081
    35  C    2.582147   3.985314   4.131959   5.405066   5.606703
    36  C    3.428664   3.318131   4.074387   4.279939   4.023447
    37  C    3.970991   4.961064   5.187190   6.250077   6.329311
    38  H    2.305491   4.302261   4.189971   5.807010   6.173589
    39  C    4.561911   4.437659   5.135598   5.302537   4.977682
    40  H    3.805301   3.161707   4.110184   3.811055   3.339656
    41  C    4.778841   5.150142   5.617975   6.207010   6.061880
    42  H    4.637981   5.837228   5.922549   7.162254   7.315748
    43  H    5.522986   5.035260   5.845656   5.644442   5.133942
    44  H    5.842194   6.125231   6.589008   7.098498   6.903354
    45  Br   3.005670   2.840755   2.909050   3.348587   3.828961
    46  Cl   2.394030   4.892739   4.305727   6.302530   6.982789
                   31         32         33         34         35
    31  H    0.000000
    32  H    1.768416   0.000000
    33  H    2.462049   3.065758   0.000000
    34  C    4.934402   5.042927   2.528202   0.000000
    35  C    5.837089   6.137889   3.391021   1.398207   0.000000
    36  C    4.850342   5.115536   2.647868   1.400669   2.419250
    37  C    6.550319   7.109871   4.146134   2.419521   1.394538
    38  H    6.231506   6.420188   3.895766   2.151006   1.087337
    39  C    5.683990   6.243638   3.559285   2.417715   2.789834
    40  H    4.502135   4.580169   2.704013   2.164330   3.407928
    41  C    6.483673   7.156691   4.216789   2.792682   2.414833
    42  H    7.389350   8.012071   5.032439   3.400703   2.149678
    43  H    5.982624   6.607202   4.160429   3.399527   3.875296
    44  H    7.287419   8.089324   5.139105   3.878468   3.399167
    45  Br   4.283967   2.927970   3.814071   4.294393   5.315547
    46  Cl   6.804167   6.455014   5.125529   4.202214   3.885881
                   36         37         38         39         40
    36  C    0.000000
    37  C    2.789394   0.000000
    38  H    3.401549   2.161097   0.000000
    39  C    1.388520   2.416290   3.877112   0.000000
    40  H    1.086781   3.876125   4.303266   2.142602   0.000000
    41  C    2.412966   1.393386   3.403966   1.396607   3.394184
    42  H    3.874494   1.085110   2.485308   3.401676   4.961232
    43  H    2.144478   3.401262   4.962559   1.085466   2.459533
    44  H    3.395583   2.153160   4.302601   2.154720   4.287354
    45  Br   4.920167   6.611254   5.284101   6.292518   4.574609
    46  Cl   5.594256   5.108764   2.949803   6.498300   6.135545
                   41         42         43         44         45
    41  C    0.000000
    42  H    2.154904   0.000000
    43  H    2.157712   4.300871   0.000000
    44  H    1.085789   2.484351   2.485084   0.000000
    45  Br   7.027388   7.447443   6.940861   8.100631   0.000000
    46  Cl   6.296964   5.314972   7.548264   7.240580   4.520297
                   46
    46  Cl   0.000000
 Stoichiometry    C22H20BrClS2
 Framework group  C1[X(C22H20BrClS2)]
 Deg. of freedom   132
 Full point group                 C1      NOp   1
 Largest Abelian subgroup         C1      NOp   1
 Largest concise Abelian subgroup C1      NOp   1
                         Standard orientation:                         
 ---------------------------------------------------------------------
 Center     Atomic      Atomic             Coordinates (Angstroms)
 Number     Number       Type             X           Y           Z
 ---------------------------------------------------------------------
      1          6           0        2.538105    0.653787   -1.988903
      2          6           0        3.856759    1.075714   -1.868913
      3          6           0        4.235999    1.849765   -0.773133
      4          6           0        3.304276    2.224849    0.194531
      5          6           0        1.979929    1.797541    0.092781
      6          6           0        1.620008    1.001038   -0.996275
      7         16           0       -0.023234    0.375863   -1.201975
      8          6           0       -1.023708    1.709200   -0.602730
      9          6           0       -0.659346    2.465453    0.514809
     10         16           0        0.855204    2.223013    1.399645
     11          6           0       -1.539288    3.448117    0.970816
     12          6           0       -2.743599    3.667302    0.307232
     13          6           0       -3.076074    2.933159   -0.831460
     14          6           0       -2.209470    1.951502   -1.294764
     15          1           0       -4.006843    3.118009   -1.354960
     16          1           0       -2.462210    1.360913   -2.170151
     17          1           0       -1.272084    4.054205    1.831308
     18          1           0       -3.418121    4.435417    0.673817
     19          1           0        2.228624    0.041975   -2.829465
     20          1           0        3.608199    2.849427    1.028931
     21          1           0        4.583451    0.797089   -2.625924
     22          1           0        5.264211    2.181533   -0.674109
     23          6           0        0.226059   -1.308385    1.248454
     24          1           0        0.082420   -0.428194    1.876229
     25          6           0       -0.431554   -1.152700   -0.117139
     26          1           0       -0.080387   -1.913707   -0.832249
     27          6           0       -0.271215   -2.576225    1.959646
     28          1           0        0.111326   -3.453563    1.425240
     29          6           0        0.107372   -2.620371    3.436913
     30          1           0       -0.318422   -1.763043    3.971055
     31          1           0       -0.285338   -3.532943    3.895654
     32          1           0        1.191495   -2.612237    3.581713
     33          1           0       -1.360577   -2.608508    1.882952
     34          6           0       -1.938163   -1.128315   -0.083574
     35          6           0       -2.638441   -1.731019   -1.133021
     36          6           0       -2.644771   -0.491549    0.944584
     37          6           0       -4.032410   -1.696871   -1.153601
     38          1           0       -2.085365   -2.228745   -1.925913
     39          6           0       -4.032818   -0.462144    0.923394
     40          1           0       -2.113441   -0.014159    1.763656
     41          6           0       -4.729735   -1.062872   -0.127293
     42          1           0       -4.569622   -2.170564   -1.968758
     43          1           0       -4.572256    0.031480    1.725628
     44          1           0       -5.815135   -1.037747   -0.141897
     45         35           0        2.181430   -1.437566    1.089086
     46         17           0        0.602412   -3.038570   -2.832211
 ---------------------------------------------------------------------
 Rotational constants (GHZ):           0.1810103           0.1460167           0.1184446
 Standard basis: 6-31+G(d,p) (6D, 7F)
 There are   621 symmetry adapted cartesian basis functions of A   symmetry.
 There are   621 symmetry adapted basis functions of A   symmetry.
   621 basis functions,  1099 primitive gaussians,   621 cartesian basis functions
   118 alpha electrons      118 beta electrons
       nuclear repulsion energy      3547.0203266752 Hartrees.
 NAtoms=   46 NActive=   46 NUniq=   46 SFac= 1.00D+00 NAtFMM=   60 NAOKFM=F Big=F
 Integral buffers will be    131072 words long.
 Raffenetti 2 integral format.
 Two-electron integral symmetry is turned on.
 Nuclear repulsion after empirical dispersion term =     3546.9739903109 Hartrees.
 ------------------------------------------------------------------------------
 Polarizable Continuum Model (PCM)
 =================================
 Model                : PCM.
 Atomic radii         : SMD-Coulomb.
 Polarization charges : Total charges.
 Charge compensation  : None.
 Solution method      : Matrix inversion.
 Cavity type          : VdW (van der Waals Surface) (Alpha=1.000).
 Cavity algorithm     : GePol (No added spheres)
                        Default sphere list used, NSphG=   46.
                        Lebedev-Laikov grids with approx.  5.0 points / Ang**2.
                        Smoothing algorithm: York/Karplus (Gamma=1.0000).
                        Polarization charges: spherical gaussians, with
                                              point-specific exponents (IZeta= 3).
                        Self-potential: point-specific (ISelfS= 7).
                        Self-field    : sphere-specific E.n sum rule (ISelfD= 2).
 1st derivatives      : Analytical E(r).r(x)/FMM algorithm (CHGder, D1EAlg=3).
                        Cavity 1st derivative terms included.
 Solvent              : Dichloromethane, Eps=   8.930000 Eps(inf)=   2.028346
 ------------------------------------------------------------------------------
 ------------------------------------------------------------------------------
 Atomic radii for non-electrostatic terms: SMD-CDS.
 ------------------------------------------------------------------------------
 Nuclear repulsion after PCM non-electrostatic terms =     3546.9573196255 Hartrees.
 One-electron integrals computed using PRISM.
 NBasis=   621 RedAO= T EigKep=  1.01D-06  NBF=   621
 NBsUse=   618 1.00D-06 EigRej=  9.15D-07 NBFU=   618
 Initial guess from the checkpoint file:  "/home/ansgus3642/gaussian/scratch/Gau-136888.chk"
 B after Tr=     0.000000    0.000000    0.000000
         Rot=    0.999694   -0.008827    0.001204    0.023062 Ang=  -2.83 deg.
 ExpMin= 3.50D-02 ExpMax= 5.74D+05 ExpMxC= 5.74D+03 IAcc=3 IRadAn=         5 AccDes= 0.00D+00
 Harris functional with IExCor= 4639 and IRadAn=       5 diagonalized for initial guess.
 HarFok:  IExCor= 4639 AccDes= 0.00D+00 IRadAn=         5 IDoV= 1 UseB2=F ITyADJ=14
 ICtDFT=  3500011 ScaDFX=  1.000000  1.000000  1.000000  1.000000
 FoFCou: FMM=F IPFlag=           0 FMFlag=      100000 FMFlg1=           0
         NFxFlg=           0 DoJE=T BraDBF=F KetDBF=T FulRan=T
         wScrn=  0.000000 ICntrl=       500 IOpCl=  0 I1Cent=   200000004 NGrid=           0
         NMat0=    1 NMatS0=      1 NMatT0=    0 NMatD0=    1 NMtDS0=    0 NMtDT0=    0
 Petite list used in FoFCou.
 Requested convergence on RMS density matrix=1.00D-08 within 128 cycles.
 Requested convergence on MAX density matrix=1.00D-06.
 Requested convergence on             energy=1.00D-06.
 No special actions if energy rises.
 Inv3:  Mode=1 IEnd=    36540300.
 Iteration    1 A*A^-1 deviation from unit magnitude is 3.33D-15 for   1652.
 Iteration    1 A*A^-1 deviation from orthogonality  is 2.48D-15 for   1660   1348.
 Iteration    1 A^-1*A deviation from unit magnitude is 3.33D-15 for   1652.
 Iteration    1 A^-1*A deviation from orthogonality  is 6.65D-15 for   1396   1355.
 Error on total polarization charges =  0.05107
 SCF Done:  E(RwB97XD) =  -4678.47391941     A.U. after   19 cycles
            NFock= 19  Conv=0.37D-08     -V/T= 2.0062
 SMD-CDS (non-electrostatic) energy       (kcal/mol) =     -10.46
 (included in total energy above)
 D1PCM: PCM CHGder 1st derivatives, ID1Alg=3 FixD1E=F DoIter=F DoCFld=F I1PDM=0.
 Calling FoFJK, ICntrl=      2127 FMM=F ISym2X=0 I1Cent= 0 IOpClX= 0 NMat=1 NMatS=1 NMatT=0.
 ***** Axes restored to original set *****
 -------------------------------------------------------------------
 Center     Atomic                   Forces (Hartrees/Bohr)
 Number     Number              X              Y              Z
 -------------------------------------------------------------------
      1        6           0.000190832   -0.000163587    0.001483406
      2        6          -0.000146032   -0.000165774    0.000271078
      3        6           0.001283083    0.000047383    0.000992344
      4        6          -0.000317951    0.000205305   -0.000967230
      5        6          -0.000673512   -0.001407666    0.001384582
      6        6          -0.001782513    0.001044228   -0.001362660
      7       16           0.001026714    0.000763827   -0.001514506
      8        6          -0.001122723   -0.000530107    0.000605348
      9        6           0.000942260    0.000086916   -0.000070942
     10       16          -0.001980919    0.000326651   -0.000671257
     11        6           0.000404738   -0.000302603   -0.000396301
     12        6           0.000702959   -0.000026126   -0.000142273
     13        6          -0.000482697   -0.000435112    0.001193648
     14        6           0.000745002   -0.000524546   -0.000356964
     15        1           0.000396618   -0.000212579   -0.000047746
     16        1          -0.000069285   -0.000195334    0.000267223
     17        1           0.000251270    0.000169234   -0.000252968
     18        1          -0.000376249    0.000427205   -0.000222377
     19        1           0.000362101    0.000394059   -0.000131901
     20        1           0.000076977    0.000122252   -0.000180600
     21        1           0.000801340   -0.000205759    0.000690652
     22        1          -0.000060038   -0.000117749    0.000095044
     23        6          -0.002659699   -0.000381004    0.001970012
     24        1           0.001159685    0.000649709   -0.000091824
     25        6           0.000415456    0.000443968   -0.002237738
     26        1          -0.000618137    0.001275095    0.002747872
     27        6          -0.000148323   -0.000087324   -0.000911072
     28        1           0.000350766   -0.000385198    0.000593046
     29        6           0.000115555   -0.000108852   -0.000051669
     30        1          -0.000162857    0.000184084   -0.000022560
     31        1          -0.000043282   -0.000320545   -0.000237053
     32        1          -0.000104391   -0.000033456    0.000101432
     33        1           0.000285848   -0.000071149   -0.000387854
     34        6           0.000990984    0.001176113   -0.001055136
     35        6           0.000629859   -0.000314271    0.000944701
     36        6          -0.001010645   -0.000313992    0.000287691
     37        6          -0.000571849   -0.000321862    0.000447335
     38        1           0.000077247    0.000039606   -0.000154258
     39        6           0.000921280    0.000354182   -0.000585367
     40        1           0.000486952   -0.000104540   -0.000378010
     41        6          -0.000058488   -0.000208239    0.000094319
     42        1           0.000109118    0.000087303   -0.000170609
     43        1           0.000102295   -0.000005916   -0.000078580
     44        1           0.000013259   -0.000002232   -0.000051365
     45       35          -0.000824290   -0.000143123   -0.001051577
     46       17           0.000371681   -0.000708476   -0.000387336
 -------------------------------------------------------------------
 Cartesian Forces:  Max     0.002747872 RMS     0.000736640

 GradGradGradGradGradGradGradGradGradGradGradGradGradGradGradGradGradGrad
 Berny optimization.
 Using GEDIIS/GDIIS optimizer.
 FormGI is forming the generalized inverse of G from B-inverse, IUseBI=4.
 Internal  Forces:  Max     0.003525235 RMS     0.000600732
 Search for a local minimum.
 Step number   2 out of a maximum of  266
 All quantities printed in internal units (Hartrees-Bohrs-Radians)
 Mixed Optimization -- En-DIIS/RFO-DIIS
 Update second derivatives using D2CorX and points    1    2
 DE= -1.81D-03 DEPred=-2.21D-03 R= 8.18D-01
 TightC=F SS=  1.41D+00  RLast= 3.21D-01 DXNew= 5.0454D-01 9.6296D-01
 Trust test= 8.18D-01 RLast= 3.21D-01 DXMaxT set to 5.05D-01
 ITU=  1  0
 Use linear search instead of GDIIS.
 Linear search step of   0.516 exceeds DXMaxT=   0.505 but not scaled.
 Quartic linear search produced a step of  1.72003.
 Iteration  1 RMS(Cart)=  0.07956915 RMS(Int)=  0.01935723
 Iteration  2 RMS(Cart)=  0.06432690 RMS(Int)=  0.00856250
 Iteration  3 RMS(Cart)=  0.01972132 RMS(Int)=  0.00059478
 Iteration  4 RMS(Cart)=  0.00081555 RMS(Int)=  0.00007033
 Iteration  5 RMS(Cart)=  0.00000136 RMS(Int)=  0.00007033
 Iteration  6 RMS(Cart)=  0.00000000 RMS(Int)=  0.00007033
 Variable       Old X    -DE/DX   Delta X   Delta X   Delta X     New X
                                 (Linear)    (Quad)   (Total)
    R1        2.62615  -0.00028  -0.00033   0.00000  -0.00032   2.62583
    R2        2.63804  -0.00202  -0.00858   0.00000  -0.00860   2.62944
    R3        2.04984   0.00043   0.00307   0.00000   0.00307   2.05291
    R4        2.63460  -0.00034  -0.00302   0.00000  -0.00299   2.63161
    R5        2.05171  -0.00107  -0.00570   0.00000  -0.00570   2.04601
    R6        2.63559  -0.00206  -0.00651   0.00000  -0.00649   2.62910
    R7        2.05024   0.00010   0.00062   0.00000   0.00062   2.05086
    R8        2.63672  -0.00114  -0.00443   0.00000  -0.00444   2.63228
    R9        2.05163  -0.00023  -0.00180   0.00000  -0.00180   2.04983
   R10        2.63886   0.00124   0.00653   0.00000   0.00648   2.64534
   R11        3.35602  -0.00150  -0.01013   0.00000  -0.01010   3.34592
   R12        3.34508   0.00133   0.00733   0.00000   0.00728   3.35236
   R13        3.34745   0.00166   0.01291   0.00000   0.01292   3.36037
   R14        3.62517   0.00020   0.00412   0.00000   0.00412   3.62929
   R15        2.64127   0.00016   0.00057   0.00000   0.00057   2.64185
   R16        2.63456   0.00106   0.00489   0.00000   0.00488   2.63944
   R17        3.34624   0.00096   0.00419   0.00000   0.00421   3.35045
   R18        2.63742   0.00048   0.00136   0.00000   0.00135   2.63876
   R19        2.63124  -0.00047  -0.00261   0.00000  -0.00260   2.62863
   R20        2.05206  -0.00036  -0.00159   0.00000  -0.00159   2.05047
   R21        2.63624  -0.00124  -0.00511   0.00000  -0.00510   2.63114
   R22        2.05222  -0.00061  -0.00345   0.00000  -0.00345   2.04876
   R23        2.62482   0.00040   0.00056   0.00000   0.00057   2.62539
   R24        2.04803   0.00040   0.00197   0.00000   0.00197   2.05000
   R25        2.05188  -0.00033  -0.00178   0.00000  -0.00178   2.05009
   R26        2.06099  -0.00037  -0.00297   0.00000  -0.00297   2.05802
   R27        2.87930   0.00079   0.01173   0.00000   0.01173   2.89103
   R28        2.90336  -0.00105  -0.00695   0.00000  -0.00695   2.89641
   R29        3.71540   0.00091  -0.00747   0.00000  -0.00747   3.70792
   R30        2.08199  -0.00107  -0.00361   0.00000  -0.00361   2.07838
   R31        2.84816   0.00169   0.01188   0.00000   0.01188   2.86004
   R32        4.52406  -0.00011   0.09698   0.00000   0.09698   4.62104
   R33        2.07151  -0.00073  -0.00108   0.00000  -0.00108   2.07044
   R34        2.88305  -0.00014  -0.00052   0.00000  -0.00052   2.88253
   R35        2.06459   0.00030   0.00115   0.00000   0.00115   2.06574
   R36        2.07149  -0.00021  -0.00173   0.00000  -0.00173   2.06975
   R37        2.06789  -0.00039  -0.00219   0.00000  -0.00219   2.06570
   R38        2.06695   0.00012   0.00070   0.00000   0.00070   2.06764
   R39        2.64223  -0.00042  -0.00341   0.00000  -0.00340   2.63883
   R40        2.64688   0.00034   0.00251   0.00000   0.00252   2.64941
   R41        2.63530  -0.00046  -0.00186   0.00000  -0.00186   2.63344
   R42        2.05477   0.00009  -0.00151   0.00000  -0.00151   2.05326
   R43        2.62392   0.00098   0.00390   0.00000   0.00390   2.62782
   R44        2.05372  -0.00046  -0.00187   0.00000  -0.00187   2.05185
   R45        2.63312  -0.00050  -0.00147   0.00000  -0.00148   2.63164
   R46        2.05056   0.00022   0.00116   0.00000   0.00116   2.05172
   R47        2.63920  -0.00066  -0.00311   0.00000  -0.00312   2.63609
   R48        2.05123   0.00000   0.00020   0.00000   0.00020   2.05143
   R49        2.05184   0.00001   0.00002   0.00000   0.00002   2.05187
    A1        2.07959  -0.00035  -0.00303   0.00000  -0.00310   2.07649
    A2        2.10467   0.00050   0.00465   0.00000   0.00467   2.10933
    A3        2.09863  -0.00015  -0.00177   0.00000  -0.00175   2.09688
    A4        2.08810   0.00056   0.00229   0.00000   0.00228   2.09038
    A5        2.09092  -0.00038  -0.00343   0.00000  -0.00343   2.08749
    A6        2.10416  -0.00018   0.00116   0.00000   0.00116   2.10532
    A7        2.10937  -0.00002   0.00041   0.00000   0.00042   2.10979
    A8        2.09360   0.00013   0.00001   0.00000   0.00001   2.09361
    A9        2.08008  -0.00011  -0.00039   0.00000  -0.00039   2.07969
   A10        2.09569  -0.00022   0.00054   0.00000   0.00049   2.09619
   A11        2.09548   0.00012   0.00003   0.00000   0.00004   2.09552
   A12        2.09201   0.00010  -0.00057   0.00000  -0.00056   2.09145
   A13        2.06712   0.00048  -0.00193   0.00000  -0.00196   2.06515
   A14        2.06472  -0.00056  -0.00417   0.00000  -0.00408   2.06064
   A15        2.14995   0.00008   0.00538   0.00000   0.00514   2.15509
   A16        2.12577  -0.00045   0.00191   0.00000   0.00196   2.12773
   A17        2.02644   0.00029  -0.00871   0.00000  -0.00851   2.01793
   A18        2.13098   0.00017   0.00680   0.00000   0.00653   2.13751
   A19        1.79175  -0.00030  -0.00121   0.00000  -0.00148   1.79027
   A20        1.99686  -0.00171  -0.01343   0.00000  -0.01339   1.98347
   A21        1.86319   0.00089   0.00146   0.00000   0.00156   1.86474
   A22        2.13000   0.00015   0.00860   0.00000   0.00845   2.13845
   A23        2.03004   0.00083   0.00008   0.00000   0.00019   2.03023
   A24        2.12301  -0.00097  -0.00874   0.00000  -0.00871   2.11430
   A25        2.15127  -0.00006   0.00201   0.00000   0.00187   2.15314
   A26        2.06899   0.00004   0.00227   0.00000   0.00229   2.07128
   A27        2.06280   0.00001  -0.00421   0.00000  -0.00410   2.05870
   A28        1.77907   0.00052   0.00249   0.00000   0.00241   1.78148
   A29        2.09490   0.00052   0.00408   0.00000   0.00405   2.09896
   A30        2.09064  -0.00009  -0.00189   0.00000  -0.00187   2.08877
   A31        2.09742  -0.00043  -0.00219   0.00000  -0.00217   2.09525
   A32        2.10866  -0.00017  -0.00410   0.00000  -0.00410   2.10456
   A33        2.08023   0.00012   0.00132   0.00000   0.00132   2.08155
   A34        2.09407   0.00005   0.00276   0.00000   0.00276   2.09683
   A35        2.08920   0.00022   0.00211   0.00000   0.00211   2.09131
   A36        2.10505  -0.00033  -0.00311   0.00000  -0.00311   2.10194
   A37        2.08892   0.00011   0.00101   0.00000   0.00101   2.08993
   A38        2.08049   0.00036   0.00419   0.00000   0.00416   2.08465
   A39        2.09859  -0.00017  -0.00140   0.00000  -0.00139   2.09720
   A40        2.10377  -0.00018  -0.00288   0.00000  -0.00287   2.10090
   A41        1.95691   0.00014  -0.00402   0.00000  -0.00450   1.95241
   A42        1.93575  -0.00040  -0.00600   0.00000  -0.00639   1.92936
   A43        1.80356   0.00052   0.00942   0.00000   0.00942   1.81298
   A44        1.93853  -0.00018  -0.02137   0.00000  -0.02156   1.91697
   A45        1.94261  -0.00111   0.01747   0.00000   0.01758   1.96019
   A46        1.88094   0.00109   0.00784   0.00000   0.00806   1.88901
   A47        2.09023  -0.00257   0.00012   0.00000   0.00011   2.09034
   A48        1.68654   0.00104  -0.01674   0.00000  -0.01666   1.66988
   A49        1.78490   0.00029  -0.00382   0.00000  -0.00381   1.78109
   A50        1.95367  -0.00045   0.01009   0.00000   0.00999   1.96367
   A51        1.99669   0.00224  -0.00388   0.00000  -0.00394   1.99274
   A52        1.92223  -0.00078   0.01320   0.00000   0.01309   1.93532
   A53        1.89846   0.00046   0.00788   0.00000   0.00789   1.90635
   A54        1.97336  -0.00051  -0.00163   0.00000  -0.00163   1.97173
   A55        1.89084  -0.00015  -0.00456   0.00000  -0.00455   1.88629
   A56        1.94153  -0.00007  -0.00160   0.00000  -0.00161   1.93991
   A57        1.86511  -0.00013  -0.00419   0.00000  -0.00418   1.86094
   A58        1.89077   0.00042   0.00374   0.00000   0.00374   1.89451
   A59        1.93136   0.00015  -0.00062   0.00000  -0.00062   1.93074
   A60        1.91878  -0.00018  -0.00064   0.00000  -0.00064   1.91814
   A61        1.95404   0.00013   0.00229   0.00000   0.00229   1.95633
   A62        1.88447  -0.00001  -0.00076   0.00000  -0.00076   1.88371
   A63        1.89092  -0.00013  -0.00101   0.00000  -0.00101   1.88991
   A64        1.88222   0.00003   0.00067   0.00000   0.00066   1.88288
   A65        2.06799   0.00002   0.00437   0.00000   0.00432   2.07231
   A66        2.12703   0.00061  -0.00084   0.00000  -0.00089   2.12613
   A67        2.08777  -0.00063  -0.00378   0.00000  -0.00376   2.08401
   A68        2.09573   0.00056   0.00287   0.00000   0.00285   2.09858
   A69        2.08275  -0.00013  -0.00017   0.00000  -0.00024   2.08250
   A70        2.10469  -0.00043  -0.00256   0.00000  -0.00263   2.10206
   A71        2.09755  -0.00010  -0.00007   0.00000  -0.00010   2.09745
   A72        2.10167   0.00036   0.00421   0.00000   0.00412   2.10579
   A73        2.08396  -0.00026  -0.00411   0.00000  -0.00419   2.07977
   A74        2.09500   0.00027   0.00244   0.00000   0.00245   2.09745
   A75        2.08894  -0.00013  -0.00131   0.00000  -0.00132   2.08762
   A76        2.09923  -0.00014  -0.00109   0.00000  -0.00111   2.09812
   A77        2.09579   0.00017   0.00191   0.00000   0.00192   2.09771
   A78        2.08880   0.00004  -0.00100   0.00000  -0.00102   2.08778
   A79        2.09859  -0.00021  -0.00092   0.00000  -0.00094   2.09765
   A80        2.09452  -0.00027  -0.00336   0.00000  -0.00336   2.09116
   A81        2.09543   0.00009   0.00172   0.00000   0.00171   2.09714
   A82        2.09323   0.00018   0.00167   0.00000   0.00165   2.09489
   A83        2.96050  -0.00174  -0.31148   0.00000  -0.31148   2.64902
   A84        3.37109   0.00353   0.39475   0.00000   0.39475   3.76584
    D1       -0.01422  -0.00004  -0.00552   0.00000  -0.00553  -0.01975
    D2        3.12306  -0.00001  -0.00225   0.00000  -0.00225   3.12081
    D3       -3.12990   0.00003   0.00192   0.00000   0.00192  -3.12797
    D4        0.00738   0.00005   0.00519   0.00000   0.00521   0.01258
    D5        0.03682  -0.00007  -0.00338   0.00000  -0.00340   0.03342
    D6       -3.10684  -0.00003  -0.00724   0.00000  -0.00726  -3.11410
    D7       -3.13060  -0.00012  -0.01071   0.00000  -0.01070  -3.14130
    D8        0.00892  -0.00008  -0.01457   0.00000  -0.01456  -0.00564
    D9       -0.01800   0.00002   0.00678   0.00000   0.00680  -0.01119
   D10        3.14107   0.00004   0.00462   0.00000   0.00465  -3.13746
   D11        3.12795  -0.00001   0.00349   0.00000   0.00350   3.13145
   D12        0.00383   0.00001   0.00133   0.00000   0.00134   0.00518
   D13        0.02857   0.00006   0.00084   0.00000   0.00087   0.02945
   D14       -3.11373  -0.00004  -0.00606   0.00000  -0.00604  -3.11977
   D15       -3.13037   0.00004   0.00299   0.00000   0.00302  -3.12735
   D16        0.01051  -0.00006  -0.00391   0.00000  -0.00389   0.00662
   D17       -0.00648  -0.00015  -0.00953   0.00000  -0.00954  -0.01603
   D18        3.08013  -0.00019  -0.02484   0.00000  -0.02481   3.05532
   D19        3.13582  -0.00005  -0.00264   0.00000  -0.00265   3.13317
   D20       -0.06075  -0.00009  -0.01796   0.00000  -0.01791  -0.07866
   D21       -0.02630   0.00014   0.01082   0.00000   0.01085  -0.01545
   D22        3.11749   0.00009   0.01490   0.00000   0.01499   3.13249
   D23       -3.11004   0.00020   0.02721   0.00000   0.02732  -3.08272
   D24        0.03375   0.00016   0.03129   0.00000   0.03147   0.06521
   D25        2.53610   0.00017   0.01203   0.00000   0.01224   2.54834
   D26       -0.66326   0.00013  -0.00428   0.00000  -0.00413  -0.66739
   D27       -2.50165  -0.00065  -0.03514   0.00000  -0.03502  -2.53667
   D28        1.77026  -0.00073  -0.02989   0.00000  -0.02988   1.74038
   D29        0.63786  -0.00060  -0.03901   0.00000  -0.03892   0.59895
   D30       -1.37341  -0.00069  -0.03375   0.00000  -0.03377  -1.40719
   D31       -0.68161   0.00066   0.01692   0.00000   0.01697  -0.66464
   D32        2.47747   0.00081   0.02110   0.00000   0.02114   2.49862
   D33        1.42434  -0.00104   0.00176   0.00000   0.00179   1.42613
   D34       -1.69976  -0.00089   0.00593   0.00000   0.00596  -1.69380
   D35        0.55009  -0.00118   0.05149   0.00000   0.05143   0.60152
   D36       -1.54399  -0.00018   0.05110   0.00000   0.05104  -1.49295
   D37        2.77866   0.00028   0.04291   0.00000   0.04280   2.82146
   D38       -1.41912  -0.00047   0.05904   0.00000   0.05913  -1.35999
   D39        2.76998   0.00052   0.05865   0.00000   0.05874   2.82872
   D40        0.80944   0.00098   0.05045   0.00000   0.05050   0.85995
   D41        0.04734   0.00006   0.01142   0.00000   0.01139   0.05873
   D42       -3.07715   0.00010   0.00715   0.00000   0.00711  -3.07004
   D43       -3.11267  -0.00008   0.00711   0.00000   0.00712  -3.10555
   D44        0.04603  -0.00003   0.00284   0.00000   0.00284   0.04887
   D45        3.07879  -0.00020  -0.00886   0.00000  -0.00880   3.06999
   D46       -0.03532  -0.00010  -0.00507   0.00000  -0.00501  -0.04033
   D47       -0.04539  -0.00007  -0.00486   0.00000  -0.00487  -0.05026
   D48        3.12368   0.00003  -0.00107   0.00000  -0.00108   3.12260
   D49        0.61907  -0.00016  -0.01898   0.00000  -0.01903   0.60004
   D50       -2.53957  -0.00020  -0.01465   0.00000  -0.01472  -2.55429
   D51       -0.01158   0.00010   0.00060   0.00000   0.00059  -0.01099
   D52       -3.13089  -0.00004   0.00034   0.00000   0.00033  -3.13056
   D53       -3.13694   0.00014  -0.00352   0.00000  -0.00351  -3.14045
   D54        0.02693   0.00001  -0.00378   0.00000  -0.00377   0.02316
   D55       -0.02286  -0.00012  -0.00234   0.00000  -0.00235  -0.02520
   D56        3.14156  -0.00008  -0.00128   0.00000  -0.00128   3.14029
   D57        3.09637   0.00002  -0.00208   0.00000  -0.00208   3.09429
   D58       -0.02239   0.00006  -0.00102   0.00000  -0.00102  -0.02341
   D59        0.02373   0.00001   0.00033   0.00000   0.00033   0.02406
   D60       -3.12362   0.00004   0.00172   0.00000   0.00173  -3.12189
   D61       -3.14087  -0.00002  -0.00076   0.00000  -0.00076   3.14155
   D62       -0.00504   0.00001   0.00063   0.00000   0.00064  -0.00440
   D63        0.00998   0.00009   0.00329   0.00000   0.00332   0.01329
   D64        3.12401  -0.00001  -0.00049   0.00000  -0.00046   3.12355
   D65       -3.12591   0.00006   0.00193   0.00000   0.00194  -3.12397
   D66       -0.01188  -0.00004  -0.00185   0.00000  -0.00183  -0.01372
   D67        0.93668   0.00063   0.03903   0.00000   0.03899   0.97567
   D68        2.89049  -0.00004   0.02473   0.00000   0.02466   2.91515
   D69       -1.19055   0.00035   0.04821   0.00000   0.04817  -1.14239
   D70        3.11336   0.00008   0.01143   0.00000   0.01155   3.12491
   D71       -1.21602  -0.00059  -0.00287   0.00000  -0.00278  -1.21880
   D72        0.98612  -0.00020   0.02060   0.00000   0.02073   1.00685
   D73       -1.07395   0.00059   0.01883   0.00000   0.01878  -1.05517
   D74        0.87986  -0.00008   0.00453   0.00000   0.00445   0.88431
   D75        3.08201   0.00031   0.02800   0.00000   0.02795   3.10996
   D76       -2.89474  -0.00034  -0.01468   0.00000  -0.01459  -2.90933
   D77       -0.72878  -0.00044  -0.01203   0.00000  -0.01194  -0.74071
   D78        1.36712  -0.00035  -0.01148   0.00000  -0.01137   1.35575
   D79        1.19988  -0.00009   0.01134   0.00000   0.01124   1.21112
   D80       -2.91734  -0.00020   0.01399   0.00000   0.01389  -2.90345
   D81       -0.82144  -0.00010   0.01454   0.00000   0.01446  -0.80699
   D82       -0.93225   0.00068  -0.00227   0.00000  -0.00229  -0.93454
   D83        1.23371   0.00057   0.00038   0.00000   0.00037   1.23408
   D84       -2.95358   0.00067   0.00093   0.00000   0.00093  -2.95264
   D85        1.48252   0.00104   0.00804   0.00000   0.00798   1.49050
   D86       -1.62874   0.00130   0.01915   0.00000   0.01912  -1.60962
   D87       -2.51376  -0.00052   0.00250   0.00000   0.00247  -2.51129
   D88        0.65816  -0.00026   0.01361   0.00000   0.01362   0.67178
   D89       -0.29535   0.00000   0.02415   0.00000   0.02419  -0.27116
   D90        2.87657   0.00026   0.03526   0.00000   0.03533   2.91190
   D91        1.04466  -0.00012  -0.00351   0.00000  -0.00351   1.04115
   D92        3.12475  -0.00016  -0.00525   0.00000  -0.00525   3.11950
   D93       -1.06671  -0.00015  -0.00336   0.00000  -0.00336  -1.07006
   D94       -3.09632   0.00005   0.00442   0.00000   0.00442  -3.09191
   D95       -1.01624   0.00001   0.00268   0.00000   0.00268  -1.01356
   D96        1.07549   0.00002   0.00458   0.00000   0.00457   1.08007
   D97       -1.05128   0.00011   0.00068   0.00000   0.00068  -1.05060
   D98        1.02881   0.00007  -0.00106   0.00000  -0.00106   1.02775
   D99        3.12054   0.00008   0.00083   0.00000   0.00084   3.12138
   D100      -3.11190   0.00024   0.00758   0.00000   0.00761  -3.10429
   D101       0.03542   0.00016  -0.00825   0.00000  -0.00825   0.02717
   D102       0.00007   0.00000  -0.00323   0.00000  -0.00321  -0.00315
   D103      -3.13580  -0.00008  -0.01906   0.00000  -0.01907   3.12831
   D104       3.11385  -0.00028  -0.00792   0.00000  -0.00790   3.10595
   D105      -0.02472  -0.00004   0.00946   0.00000   0.00954  -0.01518
   D106       0.00293  -0.00002   0.00320   0.00000   0.00318   0.00611
   D107      -3.13565   0.00021   0.02058   0.00000   0.02062  -3.11503
   D108      -0.00103   0.00002   0.00068   0.00000   0.00068  -0.00035
   D109      -3.13675  -0.00004  -0.00506   0.00000  -0.00506   3.14138
   D110       3.13476   0.00010   0.01673   0.00000   0.01672  -3.13170
   D111      -0.00096   0.00005   0.01099   0.00000   0.01099   0.01004
   D112      -0.00494   0.00001  -0.00063   0.00000  -0.00062  -0.00557
   D113       3.13899   0.00010   0.00623   0.00000   0.00621  -3.13798
   D114       3.13366  -0.00022  -0.01786   0.00000  -0.01779   3.11587
   D115      -0.00559  -0.00013  -0.01101   0.00000  -0.01095  -0.01654
   D116      -0.00098  -0.00003   0.00192   0.00000   0.00191   0.00094
   D117      -3.13948  -0.00006  -0.00392   0.00000  -0.00392   3.13978
   D118       3.13471   0.00003   0.00769   0.00000   0.00768  -3.14080
   D119      -0.00380   0.00000   0.00184   0.00000   0.00185  -0.00195
   D120       0.00397   0.00001  -0.00196   0.00000  -0.00194   0.00203
   D121      -3.14071   0.00004   0.00388   0.00000   0.00388  -3.13682
   D122      -3.13998  -0.00007  -0.00885   0.00000  -0.00882   3.13439
   D123      -0.00147  -0.00005  -0.00301   0.00000  -0.00299  -0.00446
         Item               Value     Threshold  Converged?
 Maximum Force            0.003525     0.000450     NO 
 RMS     Force            0.000601     0.000300     NO 
 Maximum Displacement     2.044628     0.001800     NO 
 RMS     Displacement     0.152208     0.001200     NO 
 Predicted change in Energy=-4.694107D-04
 GradGradGradGradGradGradGradGradGradGradGradGradGradGradGradGradGradGrad

                          Input orientation:                          
 ---------------------------------------------------------------------
 Center     Atomic      Atomic             Coordinates (Angstroms)
 Number     Number       Type             X           Y           Z
 ---------------------------------------------------------------------
      1          6           0       -2.494248   -0.725606   -2.005092
      2          6           0       -3.796929   -1.199981   -1.911384
      3          6           0       -4.155378   -2.032116   -0.853856
      4          6           0       -3.222104   -2.408034    0.107023
      5          6           0       -1.917516   -1.924368    0.040684
      6          6           0       -1.576645   -1.076407   -1.019673
      7         16           0        0.047530   -0.386989   -1.203556
      8          6           0        1.091975   -1.686303   -0.584670
      9          6           0        0.740330   -2.473482    0.515837
     10         16           0       -0.810850   -2.328978    1.362255
     11          6           0        1.658413   -3.413842    0.987752
     12          6           0        2.890640   -3.566441    0.360659
     13          6           0        3.213445   -2.807420   -0.761076
     14          6           0        2.310108   -1.868501   -1.243320
     15          1           0        4.167826   -2.941368   -1.259100
     16          1           0        2.559248   -1.260545   -2.106597
     17          1           0        1.398364   -4.040566    1.834485
     18          1           0        3.591714   -4.300601    0.741324
     19          1           0       -2.198651   -0.065394   -2.815592
     20          1           0       -3.510650   -3.073081    0.913917
     21          1           0       -4.524276   -0.917597   -2.662028
     22          1           0       -5.170984   -2.407450   -0.779850
     23          6           0       -0.280327    1.234985    1.288060
     24          1           0       -0.021758    0.376394    1.906130
     25          6           0        0.360499    1.152404   -0.098668
     26          1           0       -0.066026    1.880869   -0.803677
     27          6           0        0.137107    2.538924    1.977043
     28          1           0       -0.335550    3.384646    1.465429
     29          6           0       -0.179503    2.551647    3.469140
     30          1           0        0.337635    1.732526    3.980234
     31          1           0        0.158078    3.491757    3.913150
     32          1           0       -1.251948    2.454542    3.663035
     33          1           0        1.216052    2.659618    1.849484
     34          6           0        1.871827    1.232222   -0.088815
     35          6           0        2.515419    1.903874   -1.130271
     36          6           0        2.638392    0.610585    0.906958
     37          6           0        3.907156    1.958245   -1.176170
     38          1           0        1.920201    2.374503   -1.907953
     39          6           0        4.026885    0.670173    0.859391
     40          1           0        2.159651    0.061999    1.712440
     41          6           0        4.664842    1.343031   -0.182807
     42          1           0        4.396968    2.483062   -1.990695
     43          1           0        4.611680    0.182770    1.633288
     44          1           0        5.749235    1.384139   -0.219760
     45         35           0       -2.240134    1.183484    1.207247
     46         17           0       -0.663367    1.874491   -3.174936
 ---------------------------------------------------------------------
                    Distance matrix (angstroms):
                    1          2          3          4          5
     1  C    0.000000
     2  C    1.389530   0.000000
     3  C    2.406589   1.392587   0.000000
     4  C    2.796671   2.421524   1.391259   0.000000
     5  C    2.440256   2.804906   2.412434   1.392942   0.000000
     6  C    1.391440   2.395846   2.755129   2.397960   1.399853
     7  S    2.686588   3.992724   4.526938   4.061127   2.788023
     8  C    3.975114   5.089014   5.265621   4.428388   3.082982
     9  C    4.457875   5.300936   5.102824   3.984005   2.755257
    10  S    4.091902   4.572528   4.023076   2.719560   1.770584
    11  C    5.781723   6.562540   6.253068   5.060315   3.987824
    12  C    6.531779   7.448885   7.312699   6.226708   5.090889
    13  C    6.201554   7.283708   7.410078   6.506105   5.267766
    14  C    4.996833   6.179735   6.479271   5.720131   4.418664
    15  H    7.060406   8.178951   8.382523   7.534044   6.305166
    16  H    5.082744   6.359463   6.873928   6.296101   5.009281
    17  H    6.394039   7.006534   6.488844   5.195961   4.323317
    18  H    7.573791   8.440542   8.228490   7.100159   6.040611
    19  H    1.086355   2.158558   3.397821   3.882924   3.419523
    20  H    3.881279   3.401879   2.150419   1.084723   2.149455
    21  H    2.142298   1.082701   2.155859   3.403631   3.887601
    22  H    3.390388   2.150901   1.085269   2.141186   3.389941
    23  C    4.426083   5.341535   5.502525   4.829130   3.770656
    24  H    4.756603   5.595560   5.523157   4.607824   3.516716
    25  C    3.912922   5.109195   5.577152   5.055104   3.830835
    26  H    3.759438   4.963698   5.660104   5.402305   4.315181
    27  C    5.782611   6.676520   6.879958   6.265275   5.281282
    28  H    5.796435   6.663544   7.022213   6.613063   5.719977
    29  C    6.787167   7.490695   7.450285   6.720095   5.899974
    30  H    7.063009   7.772089   7.597902   6.694605   5.829119
    31  H    7.736056   8.460477   8.476049   7.792288   6.974129
    32  H    6.616972   7.134887   6.997307   6.338090   5.721823
    33  H    6.331179   7.360069   7.627101   6.958053   5.839857
    34  C    5.154397   6.432120   6.896984   6.264020   4.933553
    35  C    5.725053   7.077414   7.750352   7.283037   5.973063
    36  C    6.050573   7.254968   7.499309   6.640585   5.285140
    37  C    6.990574   8.358699   9.001740   8.457974   7.105083
    38  H    5.395134   6.742591   7.579055   7.305895   6.083219
    39  C    7.258004   8.508039   8.785613   7.911337   6.537417
    40  H    6.008255   7.085586   7.130973   6.135284   4.833601
    41  C    7.671541   9.003136   9.467746   8.738331   7.352094
    42  H    7.601619   8.983933   9.737652   9.293735   7.963959
    43  H    8.034748   9.229378   9.378322   8.391063   7.043211
    44  H    8.694449  10.033371  10.496392   9.745373   8.354228
    45  Br   3.745440   4.222603   4.272749   3.882494   3.335220
    46  Cl   3.388387   4.568168   5.730893   5.971467   5.132683
                    6          7          8          9         10
     6  C    0.000000
     7  S    1.773994   0.000000
     8  C    2.771775   1.778229   0.000000
     9  C    3.110946   2.791009   1.398006   0.000000
    10  S    2.798028   3.330394   2.797194   1.772981   0.000000
    11  C    4.467545   4.069227   2.403696   1.396373   2.722947
    12  C    5.297379   4.543012   2.768350   2.417121   4.029335
    13  C    5.099827   4.009649   2.405962   2.803270   4.575193
    14  C    3.972943   2.704758   1.396733   2.434099   4.091630
    15  H    6.044366   4.848172   3.389824   3.888065   5.659836
    16  H    4.280295   2.808435   2.156484   3.414211   4.952983
    17  H    5.077709   4.939946   3.389504   2.151184   2.834283
    18  H    6.341015   5.626735   3.852467   3.394053   4.863683
    19  H    2.152758   2.783419   4.293319   5.053209   4.950174
    20  H    3.386127   4.935527   5.035184   4.311475   2.836127
    21  H    3.378029   4.828054   6.037268   6.343161   5.654767
    22  H    3.840373   5.612012   6.307362   6.052008   4.858554
    23  C    3.514059   2.991060   3.731522   3.923111   3.603997
    24  H    3.617822   3.202765   3.420410   3.261209   2.870106
    25  C    3.093280   1.920536   2.971450   3.697153   3.953021
    26  H    3.327779   2.305641   3.756814   4.620790   4.792582
    27  C    4.998788   4.322638   5.032563   5.255779   4.997305
    28  H    5.255192   4.636320   5.652898   6.031327   5.734288
    29  C    5.938369   5.524600   6.000853   5.900848   5.353322
    30  H    6.045961   5.607868   5.752892   5.463946   4.966754
    31  H    6.943351   6.421648   6.922055   6.889472   6.428595
    32  H    5.873737   5.783308   6.378367   6.177333   5.326370
    33  H    5.476231   4.468591   4.982722   5.324813   5.406645
    34  C    4.253025   2.681893   3.061344   3.921496   4.688763
    35  C    5.063526   3.368071   3.900416   5.002186   5.932435
    36  C    4.931976   3.487404   3.145163   3.642400   4.554733
    37  C    6.269424   4.516368   4.643042   5.703672   6.861739
    38  H    4.992570   3.410119   4.350538   5.547055   6.346309
    39  C    6.162870   4.605280   4.031375   4.560925   5.714145
    40  H    4.766583   3.628453   3.077857   3.142450   3.829265
    41  C    6.746124   5.035322   4.701461   5.518666   6.771564
    42  H    7.021165   5.270142   5.503043   6.649890   7.843429
    43  H    6.849752   5.404052   4.560822   4.826150   5.982154
    44  H    7.769342   6.050966   5.590245   6.364862   7.702255
    45  Br   3.241374   3.675836   4.748642   4.768083   3.795296
    46  Cl   3.766568   3.083182   4.740249   5.873418   6.186842
                   11         12         13         14         15
    11  C    0.000000
    12  C    1.391012   0.000000
    13  C    2.417493   1.392339   0.000000
    14  C    2.791141   2.406817   1.389296   0.000000
    15  H    3.401284   2.155352   1.084811   2.145323   0.000000
    16  H    3.875976   3.393277   2.152027   1.084863   2.476074
    17  H    1.085064   2.150313   3.398839   3.875826   4.295163
    18  H    2.141195   1.084159   2.151717   3.390639   2.486185
    19  H    6.368240   6.945991   6.405507   5.104130   7.157230
    20  H    5.180809   6.444068   6.934669   6.323441   7.981125
    21  H    7.601170   8.434098   8.188857   7.044555   9.034186
    22  H    7.125862   8.223978   8.393985   7.514786   9.366330
    23  C    5.045839   5.828276   5.722450   4.769682   6.611809
    24  H    4.246444   5.139698   5.264713   4.516214   6.211187
    25  C    4.869856   5.374021   4.925271   3.773205   5.709756
    26  H    5.849520   6.306405   5.721608   4.460614   6.433265
    27  C    6.223222   6.889857   6.748670   5.875208   7.533454
    28  H    7.100951   7.742508   7.476254   6.475522   8.229333
    29  C    6.717311   7.517941   7.624068   6.924099   8.451553
    30  H    6.097910   6.906389   7.166688   6.644063   7.997892
    31  H    7.648284   8.360935   8.418033   7.742918   9.176892
    32  H    7.075682   8.019910   8.197606   7.446427   9.094901
    33  H    6.150217   6.616997   6.379114   5.591624   7.053177
    34  C    4.773934   4.926172   4.309359   3.337582   4.905103
    35  C    5.787797   5.682255   4.777011   3.779650   5.120881
    36  C    4.142812   4.220144   3.846528   3.298081   4.432533
    37  C    6.212787   5.823856   4.833746   4.147175   4.907243
    38  H    6.477544   6.432975   5.462612   4.312406   5.807867
    39  C    4.722850   4.414599   3.921894   3.716663   4.189404
    40  H    3.585789   3.940462   3.932217   3.533552   4.677931
    41  C    5.747753   5.248435   4.434771   4.121092   4.445392
    42  H    7.151525   6.662910   5.558946   4.883611   5.478337
    43  H    4.698311   4.317193   4.077902   4.216613   4.280556
    44  H    6.419776   5.746016   4.928734   4.843030   4.721345
    45  Br   6.031771   7.042964   7.038688   6.002050   8.009946
    46  Cl   7.119347   7.398321   6.540388   5.155840   7.085433
                   16         17         18         19         20
    16  H    0.000000
    17  H    4.960675   0.000000
    18  H    4.291687   2.464427   0.000000
    19  H    4.956679   7.096741   8.007307   0.000000
    20  H    7.018010   5.087425   7.209727   4.967571   0.000000
    21  H    7.113539   8.065311   9.428511   2.481605   4.296619
    22  H    7.926673   7.256594   9.093012   4.297003   2.463458
    23  C    5.080802   5.563095   6.777487   4.712846   5.397630
    24  H    5.044119   4.640196   6.023971   5.218113   5.005571
    25  C    3.832571   5.637480   6.393872   3.926062   5.819438
    26  H    4.296295   6.645881   7.346881   3.519068   6.273531
    27  C    6.081023   6.700805   7.761469   5.933599   6.777240
    28  H    6.535826   7.633901   8.660874   5.805262   7.217179
    29  C    7.288511   6.972735   8.283498   7.100966   7.018780
    30  H    7.137475   6.249638   7.581436   7.473187   6.877896
    31  H    8.036624   7.911703   9.086867   7.967651   8.096422
    32  H    7.849569   7.249426   8.810755   7.015621   6.573736
    33  H    5.729086   6.702680   7.437501   6.391309   7.488714
    34  C    3.279920   5.632543   5.853142   5.068325   6.965067
    35  C    3.311900   6.736020   6.569383   5.379664   8.078508
    36  C    3.548084   4.902161   5.005597   6.140954   7.167995
    37  C    3.611531   7.165460   6.553582   6.638049   9.203616
    38  H    3.696135   7.445218   7.373577   4.872561   8.193490
    39  C    3.831281   5.481879   4.991183   7.266626   8.416018
    40  H    4.061261   4.174386   4.693202   6.286024   6.528298
    41  C    3.861748   6.612297   5.818608   7.484836   9.356470
    42  H    4.171958   8.135192   7.357339   7.118798  10.091478
    43  H    4.503596   5.310598   4.683647   8.138473   8.780109
    44  H    4.553078   7.251029   6.155879   8.485776  10.339125
    45  Br   6.323679   6.397093   8.018897   4.212441   4.451808
    46  Cl   4.621152   8.020781   8.460175   2.499876   7.021696
                   21         22         23         24         25
    21  H    0.000000
    22  H    2.486059   0.000000
    23  C    6.184490   6.439108   0.000000
    24  H    6.543329   6.440404   1.089058   0.000000
    25  C    5.892092   6.613159   1.529866   2.183467   0.000000
    26  H    5.582193   6.667147   2.199649   3.099752   1.099829
    27  C    7.429469   7.761631   1.532712   2.169517   2.506176
    28  H    7.286331   7.872171   2.157672   3.056511   2.813145
    29  C    8.276710   8.219576   2.549681   2.683208   3.870237
    30  H    8.647599   8.375123   2.806639   2.504029   4.120012
    31  H    9.197815   9.231673   3.489457   3.710249   4.648464
    32  H    7.879459   7.664009   2.841104   2.986433   4.294876
    33  H    8.130288   8.566376   2.141010   2.597786   2.607481
    34  C    7.221723   7.957759   2.554908   2.880609   1.513466
    35  C    7.737201   8.819926   3.756585   4.241485   2.504514
    36  C    8.147197   8.540504   3.008992   2.851243   2.548263
    37  C    9.031461  10.081120   4.912285   5.238243   3.793305
    38  H    7.275840   8.626969   4.044172   4.723439   2.683228
    39  C    9.383164   9.836649   4.365185   4.192073   3.820053
    40  H    8.048009   8.126985   2.740344   2.212443   2.775975
    41  C    9.782478  10.543531   5.160409   5.221328   4.309384
    42  H    9.570986  10.813369   5.846795   6.256871   4.652257
    43  H   10.155110  10.403509   5.015782   4.645501   4.691738
    44  H   10.807761  11.573290   6.217024   6.232120   5.395076
    45  Br   4.960155   5.043138   1.962149   2.461915   2.910271
    46  Cl   4.792228   6.662587   4.524823   5.336028   3.321617
                   26         27         28         29         30
    26  H    0.000000
    27  C    2.864734   0.000000
    28  H    2.735476   1.095628   0.000000
    29  C    4.326636   1.525371   2.175568   0.000000
    30  H    4.803202   2.168701   3.083330   1.095266   0.000000
    31  H    4.989352   2.157971   2.499296   1.093121   1.769642
    32  H    4.656933   2.186130   2.556238   1.094149   1.774456
    33  H    3.047858   1.093142   1.755174   2.140682   2.484192
    34  C    2.164958   2.997414   3.452697   4.313685   4.377352
    35  C    2.602124   3.964222   4.130178   5.369990   5.557820
    36  C    3.442931   3.334666   4.105075   4.274696   3.999657
    37  C    3.991354   4.949061   5.197424   6.215449   6.275423
    38  H    2.325554   4.277809   4.181927   5.775229   6.130857
    39  C    4.580775   4.457773   5.173634   5.295699   4.947607
    40  H    3.820048   3.208715   4.162574   3.841351   3.354593
    41  C    4.801652   5.157082   5.647017   6.185883   6.017254
    42  H    4.657249   5.821725   5.929113   7.124506   7.259028
    43  H    5.541054   5.068672   5.895361   5.651315   5.116382
    44  H    5.865575   6.136404   6.623180   7.079619   6.859063
    45  Br   3.042517   2.842725   2.922193   3.351750   3.825676
    46  Cl   2.445348   5.255961   4.890912   6.696000   7.226245
                   31         32         33         34         35
    31  H    0.000000
    32  H    1.768204   0.000000
    33  H    2.463835   3.069536   0.000000
    34  C    4.904911   5.032734   2.494895   0.000000
    35  C    5.789173   6.121444   3.337430   1.396409   0.000000
    36  C    4.846679   5.111838   2.666447   1.402005   2.416200
    37  C    6.504492   7.090879   4.109567   2.419094   1.393555
    38  H    6.183735   6.411307   3.833465   2.148583   1.086538
    39  C    5.679299   6.237825   3.583148   2.420592   2.786629
    40  H    4.540116   4.600879   2.767089   2.167206   3.405889
    41  C    6.457926   7.143834   4.213996   2.796793   2.415006
    42  H    7.337645   7.992230   4.989627   3.399719   2.148491
    43  H    5.998478   6.607795   4.208539   3.402027   3.872179
    44  H    7.265263   8.077031   5.143770   3.882592   3.399519
    45  Br   4.289692   2.936494   3.812698   4.311656   5.347732
    46  Cl   7.316508   6.887724   5.421572   4.045227   3.779709
                   36         37         38         39         40
    36  C    0.000000
    37  C    2.786642   0.000000
    38  H    3.398666   2.157954   0.000000
    39  C    1.390585   2.411840   3.873119   0.000000
    40  H    1.085790   3.872155   4.302587   2.141058   0.000000
    41  C    2.414657   1.392604   3.401928   1.394957   3.392490
    42  H    3.872358   1.085725   2.480525   3.398017   4.957856
    43  H    2.145798   3.397311   4.958643   1.085571   2.456278
    44  H    3.397827   2.153503   4.300270   2.154253   4.285623
    45  Br   4.921220   6.638532   5.332110   6.297620   4.568485
    46  Cl   5.400086   4.989164   2.920631   6.302749   5.927984
                   41         42         43         44         45
    41  C    0.000000
    42  H    2.154039   0.000000
    43  H    2.155745   4.297755   0.000000
    44  H    1.085801   2.484445   2.484171   0.000000
    45  Br   7.045311   7.481101   6.937601   8.118291   0.000000
    46  Cl   6.133930   5.232569   7.335330   7.077781   4.708208
                   46
    46  Cl   0.000000
 Stoichiometry    C22H20BrClS2
 Framework group  C1[X(C22H20BrClS2)]
 Deg. of freedom   132
 Full point group                 C1      NOp   1
 Largest Abelian subgroup         C1      NOp   1
 Largest concise Abelian subgroup C1      NOp   1
                         Standard orientation:                         
 ---------------------------------------------------------------------
 Center     Atomic      Atomic             Coordinates (Angstroms)
 Number     Number       Type             X           Y           Z
 ---------------------------------------------------------------------
      1          6           0        2.550910    0.591792   -1.922692
      2          6           0        3.899008    0.898274   -1.783065
      3          6           0        4.347812    1.532548   -0.627397
      4          6           0        3.461486    1.877370    0.388046
      5          6           0        2.110376    1.558232    0.274300
      6          6           0        1.677235    0.906776   -0.886554
      7         16           0       -0.014600    0.437371   -1.140344
      8          6           0       -0.905290    1.750164   -0.337010
      9          6           0       -0.468464    2.335110    0.855233
     10         16           0        1.054298    1.901803    1.653295
     11          6           0       -1.274261    3.300334    1.462598
     12          6           0       -2.479696    3.675586    0.878621
     13          6           0       -2.884611    3.117976   -0.331222
     14          6           0       -2.093278    2.157249   -0.948426
     15          1           0       -3.816418    3.425803   -0.793600
     16          1           0       -2.408324    1.704754   -1.882729
     17          1           0       -0.946201    3.772317    2.382909
     18          1           0       -3.093233    4.425713    1.364710
     19          1           0        2.183639    0.085943   -2.811172
     20          1           0        3.822313    2.389268    1.273703
     21          1           0        4.590978    0.640198   -2.574783
     22          1           0        5.399451    1.776771   -0.516857
     23          6           0        0.120764   -1.535531    1.103709
     24          1           0       -0.039466   -0.745430    1.835906
     25          6           0       -0.503509   -1.192719   -0.250268
     26          1           0       -0.161388   -1.861943   -1.053210
     27          6           0       -0.444180   -2.865394    1.615088
     28          1           0       -0.070017   -3.681594    0.987219
     29          6           0       -0.134257   -3.117068    3.087286
     30          1           0       -0.555643   -2.321937    3.711632
     31          1           0       -0.577838   -4.064535    3.404232
     32          1           0        0.941850   -3.169444    3.278110
     33          1           0       -1.529576   -2.844533    1.486871
     34          6           0       -2.014091   -1.101352   -0.230995
     35          6           0       -2.727901   -1.547561   -1.345146
     36          6           0       -2.706837   -0.538344    0.850090
     37          6           0       -4.116652   -1.437107   -1.379265
     38          1           0       -2.188617   -1.972245   -2.187395
     39          6           0       -4.092957   -0.433166    0.813568
     40          1           0       -2.170342   -0.162426    1.715998
     41          6           0       -4.801305   -0.881099   -0.301558
     42          1           0       -4.661415   -1.787146   -2.250761
     43          1           0       -4.619965    0.007361    1.654200
     44          1           0       -5.883226   -0.793638   -0.329150
     45         35           0        2.073817   -1.695920    1.004265
     46         17           0        0.437814   -1.600309   -3.409528
 ---------------------------------------------------------------------
 Rotational constants (GHZ):           0.1887334           0.1424901           0.1245128
 Standard basis: 6-31+G(d,p) (6D, 7F)
 There are   621 symmetry adapted cartesian basis functions of A   symmetry.
 There are   621 symmetry adapted basis functions of A   symmetry.
   621 basis functions,  1099 primitive gaussians,   621 cartesian basis functions
   118 alpha electrons      118 beta electrons
       nuclear repulsion energy      3575.0502858542 Hartrees.
 NAtoms=   46 NActive=   46 NUniq=   46 SFac= 1.00D+00 NAtFMM=   60 NAOKFM=F Big=F
 Integral buffers will be    131072 words long.
 Raffenetti 2 integral format.
 Two-electron integral symmetry is turned on.
 Nuclear repulsion after empirical dispersion term =     3575.0038130274 Hartrees.
 ------------------------------------------------------------------------------
 Polarizable Continuum Model (PCM)
 =================================
 Model                : PCM.
 Atomic radii         : SMD-Coulomb.
 Polarization charges : Total charges.
 Charge compensation  : None.
 Solution method      : Matrix inversion.
 Cavity type          : VdW (van der Waals Surface) (Alpha=1.000).
 Cavity algorithm     : GePol (No added spheres)
                        Default sphere list used, NSphG=   46.
                        Lebedev-Laikov grids with approx.  5.0 points / Ang**2.
                        Smoothing algorithm: York/Karplus (Gamma=1.0000).
                        Polarization charges: spherical gaussians, with
                                              point-specific exponents (IZeta= 3).
                        Self-potential: point-specific (ISelfS= 7).
                        Self-field    : sphere-specific E.n sum rule (ISelfD= 2).
 1st derivatives      : Analytical E(r).r(x)/FMM algorithm (CHGder, D1EAlg=3).
                        Cavity 1st derivative terms included.
 Solvent              : Dichloromethane, Eps=   8.930000 Eps(inf)=   2.028346
 ------------------------------------------------------------------------------
 ------------------------------------------------------------------------------
 Atomic radii for non-electrostatic terms: SMD-CDS.
 ------------------------------------------------------------------------------
 Nuclear repulsion after PCM non-electrostatic terms =     3574.9876843549 Hartrees.
 One-electron integrals computed using PRISM.
 NBasis=   621 RedAO= T EigKep=  1.30D-06  NBF=   621
 NBsUse=   617 1.00D-06 EigRej=  9.41D-07 NBFU=   617
 Initial guess from the checkpoint file:  "/home/ansgus3642/gaussian/scratch/Gau-136888.chk"
 B after Tr=     0.000000    0.000000    0.000000
         Rot=    0.995853   -0.086163   -0.000877    0.029194 Ang= -10.44 deg.
 ExpMin= 3.50D-02 ExpMax= 5.74D+05 ExpMxC= 5.74D+03 IAcc=3 IRadAn=         5 AccDes= 0.00D+00
 Harris functional with IExCor= 4639 and IRadAn=       5 diagonalized for initial guess.
 HarFok:  IExCor= 4639 AccDes= 0.00D+00 IRadAn=         5 IDoV= 1 UseB2=F ITyADJ=14
 ICtDFT=  3500011 ScaDFX=  1.000000  1.000000  1.000000  1.000000
 FoFCou: FMM=F IPFlag=           0 FMFlag=      100000 FMFlg1=           0
         NFxFlg=           0 DoJE=T BraDBF=F KetDBF=T FulRan=T
         wScrn=  0.000000 ICntrl=       500 IOpCl=  0 I1Cent=   200000004 NGrid=           0
         NMat0=    1 NMatS0=      1 NMatT0=    0 NMatD0=    1 NMtDS0=    0 NMtDT0=    0
 Petite list used in FoFCou.
 Requested convergence on RMS density matrix=1.00D-08 within 128 cycles.
 Requested convergence on MAX density matrix=1.00D-06.
 Requested convergence on             energy=1.00D-06.
 No special actions if energy rises.
 Inv3:  Mode=1 IEnd=    34986675.
 Iteration    1 A*A^-1 deviation from unit magnitude is 3.44D-15 for   1731.
 Iteration    1 A*A^-1 deviation from orthogonality  is 2.44D-15 for   1981    624.
 Iteration    1 A^-1*A deviation from unit magnitude is 3.33D-15 for    921.
 Iteration    1 A^-1*A deviation from orthogonality  is 2.33D-15 for   2863   1318.
 Error on total polarization charges =  0.05078
 SCF Done:  E(RwB97XD) =  -4678.47090425     A.U. after   19 cycles
            NFock= 19  Conv=0.54D-08     -V/T= 2.0061
 SMD-CDS (non-electrostatic) energy       (kcal/mol) =     -10.12
 (included in total energy above)
 D1PCM: PCM CHGder 1st derivatives, ID1Alg=3 FixD1E=F DoIter=F DoCFld=F I1PDM=0.
 Calling FoFJK, ICntrl=      2127 FMM=F ISym2X=0 I1Cent= 0 IOpClX= 0 NMat=1 NMatS=1 NMatT=0.
 ***** Axes restored to original set *****
 -------------------------------------------------------------------
 Center     Atomic                   Forces (Hartrees/Bohr)
 Number     Number              X              Y              Z
 -------------------------------------------------------------------
      1        6          -0.003360074   -0.002310187   -0.001705075
      2        6           0.000464714   -0.000972137    0.001408944
      3        6          -0.002036194    0.000040082   -0.000848107
      4        6           0.000263462   -0.000548441    0.001077137
      5        6           0.000585288    0.001040414   -0.001828955
      6        6           0.000838532    0.000355331    0.001765338
      7       16           0.006156404   -0.004750014   -0.000487180
      8        6          -0.002392909    0.000112225    0.003881869
      9        6           0.001534892   -0.000550285    0.000436300
     10       16           0.000772123   -0.000043554   -0.000174374
     11        6          -0.001024317   -0.000462628    0.000359157
     12        6          -0.000486325    0.000196277    0.000508362
     13        6           0.000853887    0.000250517   -0.001241302
     14        6          -0.001070120    0.000182886    0.000722472
     15        1          -0.000256173    0.000155473   -0.000035272
     16        1          -0.000316116    0.000522451   -0.000252576
     17        1           0.000116630   -0.000317291    0.000303906
     18        1           0.000479414   -0.000448349    0.000195298
     19        1           0.001025960    0.000063301    0.001549925
     20        1          -0.000073933   -0.000356798    0.000439159
     21        1          -0.000978702    0.000142753   -0.000820871
     22        1          -0.000063743   -0.000127646    0.000119842
     23        6           0.001811720    0.001137516   -0.002500297
     24        1           0.000321202   -0.000728823    0.000236121
     25        6          -0.000242402   -0.004372409   -0.001491603
     26        1           0.001450448    0.000437935    0.004821209
     27        6           0.000022620    0.000693094    0.001452872
     28        1          -0.000283768   -0.000362440    0.000132300
     29        6           0.000036128    0.000219965   -0.000115809
     30        1           0.000128549   -0.000293286    0.000239253
     31        1           0.000050340    0.000368229    0.000313159
     32        1           0.000089210    0.000013138   -0.000227061
     33        1          -0.000102073    0.000046953    0.000463584
     34        6          -0.001384458   -0.000082216    0.000910522
     35        6           0.000305720    0.000433145   -0.000336096
     36        6          -0.000045596    0.000343174   -0.001228219
     37        6           0.000357420    0.000511527   -0.000674118
     38        1          -0.000006999   -0.000023647   -0.000179215
     39        6          -0.000591940   -0.000395265    0.000590740
     40        1          -0.000102730    0.000321656    0.000286524
     41        6           0.000113057   -0.000055580   -0.000011591
     42        1          -0.000095421   -0.000026179    0.000080512
     43        1          -0.000061682    0.000013286    0.000027663
     44        1          -0.000048939    0.000059614   -0.000013330
     45       35          -0.000903006    0.001111135   -0.001001398
     46       17          -0.001850100    0.008455094   -0.007149723
 -------------------------------------------------------------------
 Cartesian Forces:  Max     0.008455094 RMS     0.001554026

 GradGradGradGradGradGradGradGradGradGradGradGradGradGradGradGradGradGrad
 Berny optimization.
 Using GEDIIS/GDIIS optimizer.
 FormGI is forming the generalized inverse of G from B-inverse, IUseBI=4.
 Internal  Forces:  Max     0.030573495 RMS     0.003130287
 Search for a local minimum.
 Step number   3 out of a maximum of  266
 All quantities printed in internal units (Hartrees-Bohrs-Radians)
 Mixed Optimization -- RFO/linear search
 Update second derivatives using D2CorX and points    1    3    2
 ITU=  0  1  0
 Use linear search instead of GDIIS.
     Eigenvalues ---    0.00170   0.00263   0.00320   0.00909   0.00961
     Eigenvalues ---    0.01075   0.01215   0.01346   0.01559   0.01588
     Eigenvalues ---    0.01763   0.01772   0.01798   0.01813   0.01850
     Eigenvalues ---    0.01949   0.02076   0.02166   0.02284   0.02301
     Eigenvalues ---    0.02338   0.02469   0.02527   0.02572   0.02593
     Eigenvalues ---    0.02608   0.02665   0.02737   0.02818   0.02839
     Eigenvalues ---    0.02884   0.02919   0.02951   0.02993   0.03116
     Eigenvalues ---    0.03298   0.03653   0.03850   0.04064   0.04506
     Eigenvalues ---    0.04580   0.04596   0.05503   0.06234   0.07304
     Eigenvalues ---    0.07541   0.08695   0.09492   0.10823   0.10943
     Eigenvalues ---    0.11009   0.11098   0.11548   0.11760   0.11895
     Eigenvalues ---    0.11992   0.12312   0.12319   0.12368   0.12395
     Eigenvalues ---    0.12547   0.12577   0.12634   0.13293   0.13484
     Eigenvalues ---    0.13951   0.15433   0.15771   0.16398   0.16615
     Eigenvalues ---    0.16779   0.17447   0.17831   0.17931   0.18658
     Eigenvalues ---    0.18963   0.19226   0.19313   0.19454   0.19631
     Eigenvalues ---    0.20149   0.21707   0.21902   0.22941   0.24249
     Eigenvalues ---    0.24864   0.25087   0.25539   0.27072   0.27444
     Eigenvalues ---    0.28508   0.29443   0.30368   0.31604   0.33030
     Eigenvalues ---    0.33465   0.33700   0.33920   0.34293   0.34597
     Eigenvalues ---    0.34917   0.35075   0.36117   0.36169   0.36275
     Eigenvalues ---    0.36455   0.36591   0.36599   0.36624   0.36645
     Eigenvalues ---    0.36745   0.36932   0.36944   0.37116   0.37279
     Eigenvalues ---    0.37424   0.37973   0.41359   0.42535   0.42839
     Eigenvalues ---    0.43147   0.43900   0.46083   0.47401   0.47907
     Eigenvalues ---    0.48297   0.48460   0.48733   0.51319   0.52048
     Eigenvalues ---    0.52235   0.52610
 RFO step:  Lambda=-6.22106245D-03 EMin= 1.69756181D-03
 Quartic linear search produced a step of -0.52478.
 Iteration  1 RMS(Cart)=  0.12393678 RMS(Int)=  0.00457423
 Iteration  2 RMS(Cart)=  0.02546732 RMS(Int)=  0.00041804
 Iteration  3 RMS(Cart)=  0.00076056 RMS(Int)=  0.00010121
 Iteration  4 RMS(Cart)=  0.00000065 RMS(Int)=  0.00010121
 Variable       Old X    -DE/DX   Delta X   Delta X   Delta X     New X
                                 (Linear)    (Quad)   (Total)
    R1        2.62583   0.00164   0.00017   0.00013   0.00032   2.62615
    R2        2.62944   0.00181   0.00451  -0.00639  -0.00189   2.62755
    R3        2.05291  -0.00083  -0.00161   0.00229   0.00068   2.05360
    R4        2.63161  -0.00008   0.00157  -0.00341  -0.00180   2.62980
    R5        2.04601   0.00127   0.00299  -0.00402  -0.00103   2.04498
    R6        2.62910   0.00098   0.00341  -0.00558  -0.00215   2.62695
    R7        2.05086   0.00011  -0.00033   0.00048   0.00015   2.05101
    R8        2.63228   0.00133   0.00233  -0.00269  -0.00037   2.63190
    R9        2.04983   0.00056   0.00094  -0.00118  -0.00023   2.04960
   R10        2.64534   0.00086  -0.00340   0.00645   0.00299   2.64833
   R11        3.34592   0.00087   0.00530  -0.01036  -0.00501   3.34091
   R12        3.35236   0.00408  -0.00382   0.01824   0.01435   3.36672
   R13        3.36037   0.00030  -0.00678   0.01359   0.00683   3.36720
   R14        3.62929   0.00362  -0.00216  -0.00322  -0.00538   3.62391
   R15        2.64185  -0.00066  -0.00030   0.00029  -0.00001   2.64184
   R16        2.63944  -0.00128  -0.00256   0.00551   0.00294   2.64238
   R17        3.35045  -0.00156  -0.00221   0.00126  -0.00094   3.34951
   R18        2.63876   0.00015  -0.00071   0.00177   0.00106   2.63982
   R19        2.62863   0.00051   0.00137  -0.00231  -0.00093   2.62770
   R20        2.05047   0.00040   0.00083  -0.00111  -0.00027   2.05020
   R21        2.63114   0.00123   0.00268  -0.00372  -0.00102   2.63012
   R22        2.04876   0.00068   0.00181  -0.00248  -0.00067   2.04809
   R23        2.62539   0.00010  -0.00030  -0.00052  -0.00081   2.62458
   R24        2.05000  -0.00023  -0.00103   0.00161   0.00058   2.05057
   R25        2.05009   0.00042   0.00094  -0.00083   0.00011   2.05020
   R26        2.05802   0.00078   0.00156  -0.00058   0.00097   2.05899
   R27        2.89103  -0.00131  -0.00616   0.01710   0.01095   2.90198
   R28        2.89641   0.00159   0.00365  -0.00528  -0.00163   2.89477
   R29        3.70792   0.00091   0.00392  -0.00047   0.00345   3.71137
   R30        2.07838   0.00740   0.00190  -0.00406  -0.00217   2.07621
   R31        2.86004  -0.00149  -0.00623   0.01031   0.00408   2.86411
   R32        4.62104   0.00737  -0.05089   0.32777   0.27688   4.89792
   R33        2.07044  -0.00022   0.00057  -0.00294  -0.00238   2.06806
   R34        2.88253   0.00013   0.00027   0.00035   0.00062   2.88316
   R35        2.06574  -0.00015  -0.00060   0.00103   0.00042   2.06616
   R36        2.06975   0.00039   0.00091  -0.00063   0.00028   2.07003
   R37        2.06570   0.00046   0.00115  -0.00174  -0.00059   2.06511
   R38        2.06764  -0.00013  -0.00037   0.00073   0.00036   2.06800
   R39        2.63883   0.00101   0.00178  -0.00187  -0.00009   2.63874
   R40        2.64941  -0.00115  -0.00132   0.00020  -0.00113   2.64828
   R41        2.63344   0.00021   0.00098  -0.00165  -0.00068   2.63276
   R42        2.05326   0.00012   0.00079  -0.00014   0.00065   2.05391
   R43        2.62782  -0.00053  -0.00205   0.00288   0.00083   2.62866
   R44        2.05185   0.00010   0.00098  -0.00080   0.00018   2.05203
   R45        2.63164   0.00040   0.00077  -0.00059   0.00019   2.63183
   R46        2.05172  -0.00012  -0.00061   0.00088   0.00027   2.05199
   R47        2.63609   0.00054   0.00164  -0.00289  -0.00125   2.63483
   R48        2.05143  -0.00002  -0.00010   0.00009  -0.00001   2.05142
   R49        2.05187  -0.00004  -0.00001  -0.00005  -0.00006   2.05181
    A1        2.07649   0.00111   0.00163   0.00144   0.00301   2.07950
    A2        2.10933   0.00102  -0.00245   0.00628   0.00386   2.11319
    A3        2.09688  -0.00214   0.00092  -0.00804  -0.00710   2.08978
    A4        2.09038   0.00053  -0.00120   0.00241   0.00121   2.09159
    A5        2.08749  -0.00005   0.00180  -0.00389  -0.00210   2.08539
    A6        2.10532  -0.00048  -0.00061   0.00149   0.00088   2.10620
    A7        2.10979  -0.00101  -0.00022  -0.00295  -0.00316   2.10663
    A8        2.09361   0.00065   0.00000   0.00220   0.00220   2.09580
    A9        2.07969   0.00036   0.00021   0.00077   0.00098   2.08067
   A10        2.09619   0.00040  -0.00026   0.00317   0.00286   2.09905
   A11        2.09552  -0.00012  -0.00002  -0.00010  -0.00009   2.09543
   A12        2.09145  -0.00027   0.00029  -0.00312  -0.00280   2.08865
   A13        2.06515   0.00135   0.00103  -0.00035   0.00069   2.06584
   A14        2.06064  -0.00258   0.00214  -0.01553  -0.01324   2.04740
   A15        2.15509   0.00122  -0.00270   0.01407   0.01109   2.16618
   A16        2.12773  -0.00238  -0.00103  -0.00368  -0.00466   2.12307
   A17        2.01793   0.00366   0.00446  -0.00463   0.00002   2.01795
   A18        2.13751  -0.00128  -0.00343   0.00818   0.00433   2.14184
   A19        1.79027  -0.00166   0.00078  -0.00339  -0.00293   1.78733
   A20        1.98347   0.00355   0.00702  -0.01397  -0.00704   1.97643
   A21        1.86474  -0.00491  -0.00082  -0.01055  -0.01118   1.85356
   A22        2.13845   0.00318  -0.00444   0.02117   0.01663   2.15508
   A23        2.03023  -0.00297  -0.00010  -0.01148  -0.01150   2.01873
   A24        2.11430  -0.00021   0.00457  -0.00981  -0.00522   2.10907
   A25        2.15314  -0.00151  -0.00098   0.00304   0.00189   2.15502
   A26        2.07128   0.00096  -0.00120   0.00201   0.00081   2.07209
   A27        2.05870   0.00056   0.00215  -0.00486  -0.00263   2.05606
   A28        1.78148   0.00013  -0.00126   0.00113  -0.00027   1.78121
   A29        2.09896  -0.00080  -0.00213   0.00456   0.00241   2.10137
   A30        2.08877   0.00063   0.00098  -0.00191  -0.00092   2.08785
   A31        2.09525   0.00017   0.00114  -0.00267  -0.00152   2.09373
   A32        2.10456  -0.00012   0.00215  -0.00394  -0.00178   2.10277
   A33        2.08155   0.00011  -0.00069   0.00179   0.00109   2.08264
   A34        2.09683   0.00000  -0.00145   0.00205   0.00060   2.09743
   A35        2.09131  -0.00034  -0.00111   0.00026  -0.00085   2.09046
   A36        2.10194   0.00036   0.00163  -0.00100   0.00063   2.10257
   A37        2.08993  -0.00002  -0.00053   0.00074   0.00021   2.09014
   A38        2.08465   0.00051  -0.00219   0.00647   0.00426   2.08891
   A39        2.09720  -0.00077   0.00073  -0.00241  -0.00167   2.09554
   A40        2.10090   0.00026   0.00151  -0.00426  -0.00275   2.09815
   A41        1.95241  -0.00077   0.00236  -0.00730  -0.00476   1.94765
   A42        1.92936  -0.00131   0.00335  -0.02020  -0.01669   1.91267
   A43        1.81298   0.00135  -0.00494   0.03018   0.02527   1.83825
   A44        1.91697   0.00359   0.01131   0.00057   0.01197   1.92894
   A45        1.96019  -0.00204  -0.00922  -0.00799  -0.01725   1.94294
   A46        1.88901  -0.00106  -0.00423   0.00579   0.00154   1.89055
   A47        2.09034  -0.00587  -0.00006  -0.02674  -0.02661   2.06373
   A48        1.66988   0.01514   0.00874   0.08073   0.08961   1.75949
   A49        1.78109  -0.00305   0.00200  -0.00347  -0.00162   1.77947
   A50        1.96367  -0.00799  -0.00525  -0.04037  -0.04546   1.91821
   A51        1.99274   0.00528   0.00207   0.00476   0.00650   1.99925
   A52        1.93532  -0.00216  -0.00687  -0.00208  -0.00988   1.92544
   A53        1.90635  -0.00036  -0.00414   0.01231   0.00817   1.91452
   A54        1.97173   0.00047   0.00086  -0.00558  -0.00472   1.96701
   A55        1.88629   0.00020   0.00239  -0.00387  -0.00149   1.88481
   A56        1.93991  -0.00012   0.00085  -0.00278  -0.00193   1.93799
   A57        1.86094   0.00023   0.00219  -0.00365  -0.00147   1.85947
   A58        1.89451  -0.00042  -0.00196   0.00348   0.00152   1.89603
   A59        1.93074   0.00014   0.00033   0.00065   0.00098   1.93171
   A60        1.91814   0.00026   0.00034   0.00030   0.00064   1.91877
   A61        1.95633  -0.00039  -0.00120   0.00088  -0.00032   1.95601
   A62        1.88371  -0.00010   0.00040  -0.00093  -0.00053   1.88318
   A63        1.88991   0.00007   0.00053  -0.00162  -0.00110   1.88881
   A64        1.88288   0.00002  -0.00035   0.00063   0.00029   1.88317
   A65        2.07231   0.00042  -0.00226   0.00773   0.00548   2.07779
   A66        2.12613  -0.00053   0.00047  -0.00438  -0.00390   2.12224
   A67        2.08401   0.00011   0.00197  -0.00345  -0.00148   2.08253
   A68        2.09858  -0.00008  -0.00150   0.00165   0.00015   2.09873
   A69        2.08250   0.00011   0.00013   0.00190   0.00205   2.08455
   A70        2.10206  -0.00004   0.00138  -0.00365  -0.00224   2.09982
   A71        2.09745   0.00033   0.00005   0.00154   0.00160   2.09905
   A72        2.10579  -0.00022  -0.00216   0.00145  -0.00070   2.10508
   A73        2.07977  -0.00010   0.00220  -0.00332  -0.00111   2.07866
   A74        2.09745  -0.00043  -0.00128   0.00242   0.00113   2.09858
   A75        2.08762   0.00017   0.00070  -0.00157  -0.00086   2.08675
   A76        2.09812   0.00026   0.00058  -0.00086  -0.00027   2.09785
   A77        2.09771  -0.00006  -0.00101   0.00057  -0.00045   2.09726
   A78        2.08778  -0.00004   0.00053  -0.00070  -0.00017   2.08761
   A79        2.09765   0.00010   0.00049   0.00005   0.00054   2.09819
   A80        2.09116   0.00013   0.00176  -0.00276  -0.00100   2.09016
   A81        2.09714  -0.00010  -0.00089   0.00108   0.00019   2.09733
   A82        2.09489  -0.00003  -0.00087   0.00167   0.00080   2.09569
   A83        2.64902   0.03057   0.16346   0.03845   0.20191   2.85093
   A84        3.76584  -0.02159  -0.20716   0.21793   0.01077   3.77661
    D1       -0.01975  -0.00003   0.00290  -0.01067  -0.00777  -0.02752
    D2        3.12081  -0.00008   0.00118  -0.00353  -0.00236   3.11845
    D3       -3.12797   0.00026  -0.00101   0.00070  -0.00030  -3.12827
    D4        0.01258   0.00021  -0.00273   0.00784   0.00511   0.01770
    D5        0.03342   0.00023   0.00178  -0.00471  -0.00296   0.03046
    D6       -3.11410  -0.00041   0.00381  -0.02771  -0.02389  -3.13800
    D7       -3.14130   0.00001   0.00561  -0.01572  -0.01011   3.13178
    D8       -0.00564  -0.00063   0.00764  -0.03872  -0.03105  -0.03669
    D9       -0.01119  -0.00010  -0.00357   0.01297   0.00940  -0.00179
   D10       -3.13746  -0.00003  -0.00244   0.01100   0.00855  -3.12891
   D11        3.13145  -0.00005  -0.00184   0.00576   0.00393   3.13537
   D12        0.00518   0.00002  -0.00070   0.00379   0.00308   0.00826
   D13        0.02945  -0.00003  -0.00046   0.00016  -0.00031   0.02914
   D14       -3.11977   0.00011   0.00317  -0.00718  -0.00403  -3.12380
   D15       -3.12735  -0.00009  -0.00158   0.00213   0.00055  -3.12680
   D16        0.00662   0.00004   0.00204  -0.00521  -0.00318   0.00344
   D17       -0.01603   0.00024   0.00501  -0.01506  -0.01010  -0.02613
   D18        3.05532   0.00014   0.01302  -0.04209  -0.02905   3.02627
   D19        3.13317   0.00011   0.00139  -0.00775  -0.00640   3.12677
   D20       -0.07866   0.00001   0.00940  -0.03478  -0.02535  -0.10402
   D21       -0.01545  -0.00035  -0.00569   0.01749   0.01183  -0.00362
   D22        3.13249   0.00032  -0.00787   0.04212   0.03429  -3.11641
   D23       -3.08272  -0.00008  -0.01434   0.04741   0.03325  -3.04947
   D24        0.06521   0.00059  -0.01651   0.07204   0.05571   0.12092
   D25        2.54834  -0.00065  -0.00642   0.01749   0.01122   2.55956
   D26       -0.66739  -0.00076   0.00217  -0.01176  -0.00945  -0.67684
   D27       -2.53667  -0.00076   0.01838  -0.06003  -0.04145  -2.57813
   D28        1.74038   0.00442   0.01568  -0.03930  -0.02352   1.71686
   D29        0.59895  -0.00141   0.02042  -0.08322  -0.06267   0.53628
   D30       -1.40719   0.00377   0.01772  -0.06250  -0.04473  -1.45192
   D31       -0.66464  -0.00016  -0.00891   0.02745   0.01871  -0.64592
   D32        2.49862  -0.00019  -0.01110   0.03405   0.02307   2.52169
   D33        1.42613   0.00094  -0.00094   0.00552   0.00472   1.43085
   D34       -1.69380   0.00092  -0.00313   0.01211   0.00907  -1.68472
   D35        0.60152  -0.00283  -0.02699   0.11431   0.08704   0.68856
   D36       -1.49295  -0.00122  -0.02678   0.11811   0.09169  -1.40127
   D37        2.82146  -0.00251  -0.02246   0.09890   0.07617   2.89763
   D38       -1.35999   0.00030  -0.03103   0.13179   0.10060  -1.25939
   D39        2.82872   0.00191  -0.03083   0.13559   0.10525   2.93397
   D40        0.85995   0.00062  -0.02650   0.11638   0.08973   0.94968
   D41        0.05873   0.00041  -0.00598   0.03215   0.02622   0.08495
   D42       -3.07004  -0.00001  -0.00373   0.01390   0.01015  -3.05989
   D43       -3.10555   0.00041  -0.00374   0.02525   0.02159  -3.08396
   D44        0.04887  -0.00002  -0.00149   0.00699   0.00552   0.05439
   D45        3.06999   0.00005   0.00462  -0.01419  -0.00952   3.06047
   D46       -0.04033   0.00007   0.00263  -0.00673  -0.00404  -0.04438
   D47       -0.05026  -0.00002   0.00256  -0.00811  -0.00558  -0.05585
   D48        3.12260   0.00000   0.00057  -0.00064  -0.00011   3.12249
   D49        0.60004   0.00003   0.00999  -0.04467  -0.03475   0.56529
   D50       -2.55429   0.00046   0.00773  -0.02649  -0.01880  -2.57309
   D51       -0.01099   0.00010  -0.00031  -0.00005  -0.00036  -0.01135
   D52       -3.13056   0.00010  -0.00017   0.00109   0.00092  -3.12964
   D53       -3.14045  -0.00028   0.00184  -0.01736  -0.01554   3.12719
   D54        0.02316  -0.00028   0.00198  -0.01622  -0.01427   0.00889
   D55       -0.02520  -0.00013   0.00123  -0.00628  -0.00506  -0.03027
   D56        3.14029  -0.00003   0.00067  -0.00157  -0.00091   3.13938
   D57        3.09429  -0.00013   0.00109  -0.00741  -0.00634   3.08795
   D58       -0.02341  -0.00002   0.00053  -0.00271  -0.00218  -0.02559
   D59        0.02406   0.00009  -0.00018   0.00525   0.00508   0.02914
   D60       -3.12189   0.00007  -0.00091   0.00466   0.00376  -3.11812
   D61        3.14155  -0.00002   0.00040   0.00050   0.00089  -3.14075
   D62       -0.00440  -0.00004  -0.00033  -0.00009  -0.00042  -0.00482
   D63        0.01329   0.00000  -0.00174   0.00200   0.00027   0.01357
   D64        3.12355  -0.00004   0.00024  -0.00545  -0.00519   3.11836
   D65       -3.12397   0.00002  -0.00102   0.00259   0.00158  -3.12240
   D66       -0.01372  -0.00002   0.00096  -0.00486  -0.00389  -0.01761
   D67        0.97567  -0.00554  -0.02046  -0.02818  -0.04864   0.92704
   D68        2.91515   0.00452  -0.01294   0.03021   0.01719   2.93234
   D69       -1.14239  -0.00098  -0.02528  -0.00428  -0.02944  -1.17183
   D70        3.12491  -0.00519  -0.00606  -0.05871  -0.06480   3.06011
   D71       -1.21880   0.00487   0.00146  -0.00032   0.00102  -1.21777
   D72        1.00685  -0.00063  -0.01088  -0.03480  -0.04560   0.96125
   D73       -1.05517  -0.00540  -0.00985  -0.05627  -0.06612  -1.12129
   D74        0.88431   0.00465  -0.00233   0.00212  -0.00030   0.88401
   D75        3.10996  -0.00084  -0.01467  -0.03236  -0.04692   3.06303
   D76       -2.90933   0.00017   0.00766  -0.02076  -0.01312  -2.92245
   D77       -0.74071   0.00008   0.00626  -0.01910  -0.01287  -0.75358
   D78        1.35575  -0.00002   0.00597  -0.02084  -0.01491   1.34084
   D79        1.21112  -0.00044  -0.00590   0.00199  -0.00386   1.20726
   D80       -2.90345  -0.00054  -0.00729   0.00365  -0.00360  -2.90705
   D81       -0.80699  -0.00063  -0.00759   0.00190  -0.00564  -0.81263
   D82       -0.93454   0.00051   0.00120   0.00777   0.00896  -0.92557
   D83        1.23408   0.00041  -0.00019   0.00943   0.00922   1.24330
   D84       -2.95264   0.00032  -0.00049   0.00768   0.00718  -2.94546
   D85        1.49050   0.00698  -0.00419   0.07654   0.07237   1.56287
   D86       -1.60962   0.00688  -0.01004   0.07955   0.06951  -1.54011
   D87       -2.51129   0.00061  -0.00130   0.04270   0.04137  -2.46992
   D88        0.67178   0.00050  -0.00715   0.04571   0.03851   0.71029
   D89       -0.27116  -0.00787  -0.01269  -0.01091  -0.02355  -0.29472
   D90        2.91190  -0.00797  -0.01854  -0.00790  -0.02641   2.88549
   D91        1.04115   0.00009   0.00184  -0.00593  -0.00409   1.03706
   D92        3.11950   0.00022   0.00276  -0.00649  -0.00373   3.11576
   D93       -1.07006   0.00017   0.00176  -0.00491  -0.00315  -1.07321
   D94       -3.09191  -0.00013  -0.00232   0.00400   0.00168  -3.09022
   D95       -1.01356   0.00000  -0.00141   0.00344   0.00204  -1.01152
   D96        1.08007  -0.00006  -0.00240   0.00502   0.00262   1.08269
   D97       -1.05060  -0.00017  -0.00036   0.00007  -0.00028  -1.05088
   D98        1.02775  -0.00004   0.00056  -0.00049   0.00007   1.02782
   D99        3.12138  -0.00009  -0.00044   0.00109   0.00065   3.12203
   D100      -3.10429  -0.00007  -0.00399  -0.00195  -0.00596  -3.11025
   D101       0.02717  -0.00011   0.00433  -0.01404  -0.00972   0.01746
   D102      -0.00315   0.00002   0.00169  -0.00491  -0.00323  -0.00638
   D103       3.12831  -0.00002   0.01001  -0.01700  -0.00699   3.12132
   D104       3.10595   0.00010   0.00415   0.00493   0.00906   3.11502
   D105      -0.01518  -0.00014  -0.00501   0.02410   0.01906   0.00388
   D106       0.00611  -0.00001  -0.00167   0.00770   0.00604   0.01214
   D107      -3.11503  -0.00025  -0.01082   0.02687   0.01603  -3.09900
   D108      -0.00035   0.00000  -0.00035  -0.00041  -0.00076  -0.00112
   D109       3.14138   0.00000   0.00265  -0.00421  -0.00156   3.13982
   D110      -3.13170   0.00004  -0.00878   0.01178   0.00300  -3.12870
   D111       0.01004   0.00004  -0.00577   0.00798   0.00221   0.01224
   D112      -0.00557  -0.00001   0.00033  -0.00518  -0.00485  -0.01042
   D113      -3.13798  -0.00008  -0.00326   0.00580   0.00254  -3.13544
   D114       3.11587   0.00022   0.00934  -0.02401  -0.01469   3.10118
   D115      -0.01654   0.00016   0.00575  -0.01302  -0.00730  -0.02384
   D116       0.00094  -0.00002  -0.00100   0.00300   0.00200   0.00294
   D117       3.13978   0.00004   0.00206  -0.00199   0.00006   3.13985
   D118      -3.14080  -0.00003  -0.00403   0.00683   0.00280  -3.13800
   D119      -0.00195   0.00004  -0.00097   0.00183   0.00086  -0.00109
   D120       0.00203   0.00002   0.00102  -0.00021   0.00081   0.00283
   D121      -3.13682  -0.00004  -0.00204   0.00478   0.00274  -3.13408
   D122       3.13439   0.00009   0.00463  -0.01125  -0.00664   3.12775
   D123      -0.00446   0.00003   0.00157  -0.00627  -0.00470  -0.00917
         Item               Value     Threshold  Converged?
 Maximum Force            0.030573     0.000450     NO 
 RMS     Force            0.003130     0.000300     NO 
 Maximum Displacement     1.146583     0.001800     NO 
 RMS     Displacement     0.148924     0.001200     NO 
 Predicted change in Energy=-3.899025D-03
 GradGradGradGradGradGradGradGradGradGradGradGradGradGradGradGradGradGrad

                          Input orientation:                          
 ---------------------------------------------------------------------
 Center     Atomic      Atomic             Coordinates (Angstroms)
 Number     Number       Type             X           Y           Z
 ---------------------------------------------------------------------
      1          6           0       -2.484823   -0.736897   -2.035544
      2          6           0       -3.791082   -1.207391   -1.975651
      3          6           0       -4.176189   -2.051388   -0.938345
      4          6           0       -3.266539   -2.432826    0.041183
      5          6           0       -1.962110   -1.945427    0.015830
      6          6           0       -1.589745   -1.094089   -1.033259
      7         16           0        0.056824   -0.434477   -1.199937
      8          6           0        1.059270   -1.721942   -0.484036
      9          6           0        0.668850   -2.475438    0.626921
     10         16           0       -0.923650   -2.335423    1.392454
     11          6           0        1.573254   -3.392692    1.167400
     12          6           0        2.831330   -3.558829    0.598909
     13          6           0        3.193287   -2.840377   -0.536835
     14          6           0        2.304618   -1.925429   -1.086458
     15          1           0        4.167014   -2.986156   -0.992996
     16          1           0        2.587561   -1.345907   -1.958897
     17          1           0        1.281562   -3.993103    2.022662
     18          1           0        3.520065   -4.273867    1.033644
     19          1           0       -2.165672   -0.067181   -2.829631
     20          1           0       -3.573467   -3.104252    0.835752
     21          1           0       -4.498025   -0.915304   -2.741143
     22          1           0       -5.192180   -2.430602   -0.894267
     23          6           0       -0.247239    1.176366    1.277085
     24          1           0        0.034692    0.301145    1.861613
     25          6           0        0.356106    1.131582   -0.134375
     26          1           0       -0.109268    1.901774   -0.764720
     27          6           0        0.194210    2.447181    2.009690
     28          1           0       -0.276007    3.321056    1.548297
     29          6           0       -0.096620    2.395067    3.506508
     30          1           0        0.419213    1.547952    3.971531
     31          1           0        0.258922    3.309774    3.987273
     32          1           0       -1.166818    2.299993    3.714396
     33          1           0        1.272125    2.562066    1.867024
     34          6           0        1.865876    1.257270   -0.178087
     35          6           0        2.454875    2.001829   -1.202067
     36          6           0        2.684060    0.607701    0.756031
     37          6           0        3.841747    2.102919   -1.287880
     38          1           0        1.822626    2.490733   -1.938647
     39          6           0        4.068222    0.716539    0.671182
     40          1           0        2.249740   -0.008923    1.537240
     41          6           0        4.650869    1.463142   -0.352128
     42          1           0        4.287992    2.683466   -2.089715
     43          1           0        4.692049    0.204226    1.397009
     44          1           0        5.731621    1.541367   -0.421058
     45         35           0       -2.210073    1.149350    1.215878
     46         17           0       -0.474692    2.481237   -3.264414
 ---------------------------------------------------------------------
                    Distance matrix (angstroms):
                    1          2          3          4          5
     1  C    0.000000
     2  C    1.389699   0.000000
     3  C    2.406751   1.391632   0.000000
     4  C    2.792857   2.417531   1.390120   0.000000
     5  C    2.437603   2.802825   2.413260   1.392744   0.000000
     6  C    1.390441   2.397253   2.759551   2.399642   1.401435
     7  S    2.692521   4.000689   4.538858   4.071673   2.799491
     8  C    3.992253   5.100548   5.265450   4.415182   3.070594
     9  C    4.478493   5.317171   5.109235   3.978968   2.752507
    10  S    4.091909   4.564948   4.011523   2.706390   1.767934
    11  C    5.812064   6.590175   6.268122   5.060958   3.989923
    12  C    6.570017   7.484247   7.330816   6.225990   5.091180
    13  C    6.237924   7.315617   7.422459   6.498427   5.261606
    14  C    5.025149   6.201919   6.483723   5.706734   4.406859
    15  H    7.098803   8.213459   8.395583   7.525517   6.298175
    16  H    5.109388   6.380169   6.876594   6.281098   4.995846
    17  H    6.423206   7.034089   6.505757   5.200572   4.329176
    18  H    7.615035   8.480094   8.249878   7.101577   6.042501
    19  H    1.086716   2.161323   3.399444   3.879402   3.415537
    20  H    3.877351   3.398444   2.149237   1.084600   2.147468
    21  H    2.140720   1.082156   2.155074   3.400113   3.884961
    22  H    3.391302   2.151444   1.085349   2.140833   3.390726
    23  C    4.431802   5.368558   5.546457   4.865172   3.778510
    24  H    4.755347   5.624662   5.577249   4.656897   3.527212
    25  C    3.895708   5.104926   5.596371   5.085213   3.855473
    26  H    3.771052   4.968804   5.674282   5.422785   4.340879
    27  C    5.803403   6.717246   6.930255   6.298117   5.283957
    28  H    5.847201   6.729100   7.089285   6.657464   5.738226
    29  C    6.799048   7.528666   7.494702   6.735385   5.874076
    30  H    7.052581   7.790216   7.627572   6.699178   5.789816
    31  H    7.757448   8.506690   8.524904   7.808838   6.951437
    32  H    6.634881   7.180887   7.045483   6.348299   5.686429
    33  H    6.342543   7.389927   7.670605   6.991574   5.848477
    34  C    5.133754   6.427049   6.930495   6.325074   4.994832
    35  C    5.709284   7.064666   7.776190   7.344822   6.047633
    36  C    6.026457   7.258382   7.550145   6.720524   5.352873
    37  C    6.974887   8.348129   9.037020   8.536224   7.195381
    38  H    5.383410   6.722441   7.590603   7.352602   6.150099
    39  C    7.237489   8.513277   8.844338   8.007129   6.624233
    40  H    5.975853   7.090011   7.182809   6.208287   4.878977
    41  C    7.654552   9.001895   9.519062   8.832815   7.448841
    42  H    7.587677   8.967899   9.766620   9.369531   8.057527
    43  H    8.010969   9.237478   9.443904   8.493022   7.127868
    44  H    8.677961  10.032662  10.551786   9.847576   8.458256
    45  Br   3.768973   4.270793   4.330244   3.915100   3.328550
    46  Cl   3.988375   5.124971   6.297330   6.547472   5.706817
                    6          7          8          9         10
     6  C    0.000000
     7  S    1.781589   0.000000
     8  C    2.777252   1.781846   0.000000
     9  C    3.124992   2.806689   1.398002   0.000000
    10  S    2.805117   3.360865   2.798133   1.772485   0.000000
    11  C    4.486763   4.081039   2.404751   1.396932   2.720845
    12  C    5.318348   4.549209   2.772566   2.418851   4.028190
    13  C    5.115991   4.008174   2.409921   2.803622   4.574528
    14  C    3.982464   2.699702   1.398289   2.431854   4.090821
    15  H    6.059853   4.842267   3.393428   3.888716   5.659389
    16  H    4.286036   2.794880   2.156917   3.412294   4.953716
    17  H    5.097778   4.954689   3.389856   2.151004   2.829846
    18  H    6.363430   5.632392   3.856318   3.395467   4.861370
    19  H    2.147832   2.780342   4.317442   5.077595   4.951116
    20  H    3.386607   4.944769   5.011474   4.293747   2.814701
    21  H    3.377414   4.832511   6.052167   6.361955   5.646196
    22  H    3.844883   5.624055   6.304848   6.055385   4.843397
    23  C    3.506420   2.970338   3.634377   3.820681   3.578198
    24  H    3.600800   3.148765   3.262623   3.104196   2.844296
    25  C    3.089975   1.917691   2.959612   3.699726   3.998638
    26  H    3.352479   2.382241   3.817798   4.658553   4.823946
    27  C    4.998263   4.315615   4.934428   5.135125   4.950141
    28  H    5.280515   4.665576   5.598675   5.944832   5.695567
    29  C    5.917188   5.493677   5.848955   5.709622   5.246974
    30  H    6.005349   5.550264   5.563628   5.237977   4.851342
    31  H    6.929453   6.400579   6.778740   6.702886   6.324540
    32  H    5.851401   5.755459   6.225613   5.975527   5.190147
    33  H    5.474432   4.456734   4.891371   5.222858   5.388139
    34  C    4.266324   2.679338   3.101599   4.001752   4.812016
    35  C    5.096289   3.418515   4.041009   5.155677   6.079287
    36  C    4.935895   3.437196   3.099185   3.685578   4.699211
    37  C    6.307677   4.557604   4.797697   5.890254   7.042164
    38  H    5.031396   3.495798   4.521640   5.707555   6.475341
    39  C    6.180299   4.573537   4.041598   4.663305   5.895210
    40  H    4.746230   3.533003   2.904687   3.067831   3.937508
    41  C    6.778543   5.042320   4.802265   5.685722   6.967634
    42  H    7.066386   5.330671   5.693020   6.862404   8.029693
    43  H    6.859502   5.351390   4.521674   4.894872   6.163271
    44  H    7.805307   6.059202   5.699475   6.547109   7.912709
    45  Br   3.236733   3.671988   4.671469   4.666278   3.718831
    46  Cl   4.359397   3.611919   5.267850   6.404592   6.714774
                   11         12         13         14         15
    11  C    0.000000
    12  C    1.390518   0.000000
    13  C    2.415363   1.391797   0.000000
    14  C    2.787048   2.405386   1.388866   0.000000
    15  H    3.400026   2.155496   1.085116   2.145320   0.000000
    16  H    3.871935   3.390990   2.150025   1.084920   2.473470
    17  H    1.084919   2.148825   3.396247   3.871505   4.293479
    18  H    2.141129   1.083804   2.151298   3.389293   2.486768
    19  H    6.404284   6.994035   6.454919   5.145409   7.210864
    20  H    5.165454   6.425275   6.909601   6.295744   7.954451
    21  H    7.633780   8.477241   8.229287   7.073492   9.078951
    22  H    7.137729   8.238882   8.403079   7.516257   9.376188
    23  C    4.919605   5.688548   5.591221   4.660412   6.478077
    24  H    4.061223   4.931024   5.059490   4.336049   6.002601
    25  C    4.862625   5.353914   4.897758   3.748130   5.675915
    26  H    5.881780   6.350180   5.783321   4.536281   6.498504
    27  C    6.059317   6.709460   6.590715   5.758443   7.370240
    28  H    6.974185   7.608528   7.372044   6.413046   8.122779
    29  C    6.462047   7.244025   7.387962   6.747441   8.208634
    30  H    5.796975   6.578153   6.875921   6.418908   7.697446
    31  H    7.389330   8.079356   8.179390   7.571986   8.928326
    32  H    6.811890   7.747080   7.969121   7.276899   8.862995
    33  H    6.003274   6.442406   6.217379   5.470531   6.880615
    34  C    4.849547   4.972990   4.322202   3.338743   4.895506
    35  C    5.957558   5.857145   4.943152   3.931831   5.277796
    36  C    4.172081   4.172092   3.717534   3.155233   4.263105
    37  C    6.432433   6.052792   5.041899   4.316355   5.107978
    38  H    6.657657   6.637308   5.680187   4.523386   6.032140
    39  C    4.832896   4.451280   3.857003   3.630371   4.060690
    40  H    3.470491   3.717599   3.634446   3.249584   4.352235
    41  C    5.946411   5.425439   4.547410   4.186472   4.521182
    42  H    7.409339   6.951029   5.841461   5.116856   5.775989
    43  H    4.766280   4.273151   3.905848   4.050045   4.020737
    44  H    6.645311   5.955167   5.065197   4.919937   4.824269
    45  Br   5.911519   6.925557   6.941630   5.927685   7.915098
    46  Cl   7.637938   7.895406   7.015221   5.646836   7.523108
                   16         17         18         19         20
    16  H    0.000000
    17  H    4.956419   0.000000
    18  H    4.289268   2.463306   0.000000
    19  H    4.998654   7.130290   8.059077   0.000000
    20  H    6.990000   5.076427   7.192033   4.963942   0.000000
    21  H    7.141629   8.097550   9.477275   2.483347   4.294238
    22  H    7.926813   7.270435   9.111403   4.300133   2.463128
    23  C    4.986936   5.442107   6.629999   4.700204   5.438958
    24  H    4.881210   4.474504   5.810688   5.194713   5.066353
    25  C    3.800819   5.636637   6.371325   3.880826   5.858753
    26  H    4.387070   6.667344   7.385440   3.517021   6.294639
    27  C    5.988767   6.531444   7.562173   5.942229   6.811163
    28  H    6.502383   7.493194   8.506344   5.849550   7.257103
    29  C    7.146353   6.701485   7.979357   7.105653   7.033059
    30  H    6.945943   5.936752   7.220806   7.452925   6.886044
    31  H    7.902839   7.631350   8.767588   7.984526   8.109194
    32  H    7.718433   6.961292   8.506994   7.030329   6.579090
    33  H    5.624971   6.557023   7.244153   6.386701   7.526649
    34  C    3.235529   5.722860   5.898993   5.003822   7.045367
    35  C    3.434783   6.907586   6.746659   5.317821   8.158779
    36  C    3.346152   4.973806   4.960412   6.068965   7.276097
    37  C    3.730636   7.394303   6.793847   6.570800   9.306440
    38  H    3.912204   7.617404   7.581268   4.821130   8.253421
    39  C    3.655593   5.636728   5.033490   7.192451   8.545229
    40  H    3.758274   4.128764   4.478513   6.210380   6.631959
    41  C    3.837930   6.838309   6.009356   7.412500   9.482186
    42  H    4.375435   8.398026   7.664828   7.054312  10.191103
    43  H    4.253691   5.444303   4.643157   8.060179   8.920750
    44  H    4.537225   7.510336   6.389373   8.411652  10.475973
    45  Br   6.270789   6.267953   7.891703   4.224697   4.482909
    46  Cl   5.072356   8.541351   8.947783   3.089156   7.590221
                   21         22         23         24         25
    21  H    0.000000
    22  H    2.487757   0.000000
    23  C    6.212119   6.494416   0.000000
    24  H    6.573480   6.509801   1.089573   0.000000
    25  C    5.877719   6.637023   1.535659   2.185612   0.000000
    26  H    5.577039   6.679989   2.171226   3.079020   1.098683
    27  C    7.476215   7.825531   1.531848   2.157045   2.520719
    28  H    7.360127   7.950877   2.161962   3.051977   2.832798
    29  C    8.328509   8.283636   2.545239   2.665976   3.880384
    30  H    8.677952   8.425711   2.800405   2.480753   4.127445
    31  H    9.260206   9.300315   3.486079   3.690604   4.662825
    32  H    7.944121   7.734458   2.837014   2.978561   4.300875
    33  H    8.162226   8.621989   2.139312   2.577408   2.625065
    34  C    7.196427   7.995590   2.566968   2.903064   1.515622
    35  C    7.695534   8.844130   3.758857   4.258608   2.510404
    36  C    8.132166   8.601739   3.031070   2.887115   2.546888
    37  C    8.987404  10.115314   4.915012   5.259216   3.797862
    38  H    7.224660   8.632368   4.043863   4.736346   2.693208
    39  C    9.364159   9.905058   4.381981   4.225996   3.821124
    40  H    8.041046   8.195055   2.776237   2.260043   2.771443
    41  C    9.750214  10.599093   5.169917   5.249760   4.313043
    42  H    9.516806  10.837733   5.845940   6.275269   4.657405
    43  H   10.140765  10.482855   5.035474   4.681476   4.691004
    44  H   10.773286  11.633138   6.226048   6.261288   5.398728
    45  Br   5.015529   5.114854   1.963974   2.485035   2.899789
    46  Cl   5.291267   7.210995   4.730712   5.593605   3.508410
                   26         27         28         29         30
    26  H    0.000000
    27  C    2.843751   0.000000
    28  H    2.718862   1.094370   0.000000
    29  C    4.299638   1.525701   2.173528   0.000000
    30  H    4.778761   2.169806   3.082092   1.095415   0.000000
    31  H    4.969856   2.158492   2.496974   1.092811   1.769169
    32  H    4.619467   2.186341   2.555015   1.094340   1.774029
    33  H    3.044718   1.093367   1.753386   2.142256   2.486933
    34  C    2.158870   2.999453   3.439081   4.326917   4.404164
    35  C    2.603097   3.952762   4.094213   5.369864   5.578176
    36  C    3.433655   3.339864   4.092918   4.300230   4.043889
    37  C    3.990573   4.929199   5.146227   6.211460   6.299454
    38  H    2.336064   4.271182   4.153610   5.774285   6.147243
    39  C    4.573623   4.449122   5.140541   5.310597   4.989872
    40  H    3.809817   3.237415   4.179507   3.893917   3.420594
    41  C    4.798077   5.138903   5.597997   6.188393   6.050466
    42  H    4.658600   5.798275   5.871264   7.115174   7.279804
    43  H    5.532394   5.063277   5.866779   5.672841   5.166323
    44  H    5.862080   6.114896   6.567895   7.079758   6.893226
    45  Br   2.983671   2.845186   2.927016   3.356409   3.829576
    46  Cl   2.591868   5.316461   4.889474   6.782016   7.350441
                   31         32         33         34         35
    31  H    0.000000
    32  H    1.768291   0.000000
    33  H    2.465989   3.070816   0.000000
    34  C    4.913786   5.043405   2.497501   0.000000
    35  C    5.784650   6.113688   3.336478   1.396361   0.000000
    36  C    4.860392   5.142474   2.654695   1.401407   2.414595
    37  C    6.490020   7.081478   4.094776   2.418848   1.393196
    38  H    6.183245   6.397660   3.845942   2.150086   1.086883
    39  C    5.677331   6.258924   3.557270   2.421565   2.786381
    40  H    4.580368   4.663043   2.770285   2.166320   3.404263
    41  C    6.444350   7.147197   4.189056   2.798011   2.415569
    42  H    7.318159   7.974316   4.976542   3.399265   2.147758
    43  H    6.000543   6.639943   4.180455   3.402511   3.871888
    44  H    7.246453   8.078735   5.115100   3.883778   3.399862
    45  Br   4.294648   2.941931   3.813851   4.309077   5.323056
    46  Cl   7.335641   7.015389   5.421213   4.062236   3.614618
                   36         37         38         39         40
    36  C    0.000000
    37  C    2.784508   0.000000
    38  H    3.398406   2.156559   0.000000
    39  C    1.391025   2.410656   3.873199   0.000000
    40  H    1.085885   3.869840   4.302614   2.140848   0.000000
    41  C    2.414153   1.392704   3.401756   1.394294   3.391476
    42  H    3.870358   1.085868   2.477498   3.397007   4.955627
    43  H    2.146081   3.396568   4.958658   1.085564   2.455600
    44  H    3.397779   2.153682   4.299373   2.154118   4.285070
    45  Br   4.945440   6.618355   5.292731   6.316725   4.618961
    46  Cl   5.445349   4.762505   2.652436   6.264275   6.056344
                   41         42         43         44         45
    41  C    0.000000
    42  H    2.154085   0.000000
    43  H    2.155468   4.297341   0.000000
    44  H    1.085769   2.484527   2.484758   0.000000
    45  Br   7.044831   7.450188   6.968885   8.118112   0.000000
    46  Cl   5.982416   4.909579   7.321806   6.891034   4.985829
                   46
    46  Cl   0.000000
 Stoichiometry    C22H20BrClS2
 Framework group  C1[X(C22H20BrClS2)]
 Deg. of freedom   132
 Full point group                 C1      NOp   1
 Largest Abelian subgroup         C1      NOp   1
 Largest concise Abelian subgroup C1      NOp   1
                         Standard orientation:                         
 ---------------------------------------------------------------------
 Center     Atomic      Atomic             Coordinates (Angstroms)
 Number     Number       Type             X           Y           Z
 ---------------------------------------------------------------------
      1          6           0        2.533564   -0.062161   -2.066440
      2          6           0        3.907782    0.144141   -2.051383
      3          6           0        4.469541    0.997581   -1.106550
      4          6           0        3.669955    1.650396   -0.175459
      5          6           0        2.294792    1.430813   -0.154394
      6          6           0        1.743874    0.566480   -1.110133
      7         16           0       -0.003051    0.232167   -1.212845
      8          6           0       -0.719484    1.759351   -0.638905
      9          6           0       -0.169095    2.531113    0.388648
     10         16           0        1.377467    2.158396    1.170268
     11          6           0       -0.865443    3.659935    0.827145
     12          6           0       -2.075656    4.012247    0.239946
     13          6           0       -2.591661    3.266458   -0.815817
     14          6           0       -1.910439    2.142054   -1.263705
     15          1           0       -3.525230    3.554233   -1.288164
     16          1           0       -2.317069    1.543199   -2.071837
     17          1           0       -0.446415    4.275651    1.616043
     18          1           0       -2.602293    4.890371    0.595167
     19          1           0        2.075007   -0.733694   -2.787357
     20          1           0        4.116876    2.326065    0.545715
     21          1           0        4.529973   -0.359396   -2.779663
     22          1           0        5.540963    1.170718   -1.098716
     23          6           0        0.020004   -1.142885    1.419950
     24          1           0       -0.073716   -0.173680    1.908855
     25          6           0       -0.586866   -1.125335    0.009401
     26          1           0       -0.293411   -2.033185   -0.535390
     27          6           0       -0.650681   -2.218775    2.279718
     28          1           0       -0.370015   -3.211235    1.913801
     29          6           0       -0.329568   -2.071225    3.763927
     30          1           0       -0.660160   -1.095449    4.136087
     31          1           0       -0.850162   -2.842949    4.336342
     32          1           0        0.741783   -2.168905    3.964546
     33          1           0       -1.732378   -2.132156    2.146006
     34          6           0       -2.092302   -0.953583   -0.026304
     35          6           0       -2.834083   -1.668369   -0.968995
     36          6           0       -2.750143   -0.062180    0.831943
     37          6           0       -4.214927   -1.501300   -1.048702
     38          1           0       -2.323420   -2.345998   -1.648228
     39          6           0       -4.129843    0.096899    0.754013
     40          1           0       -2.189386    0.533481    1.546006
     41          6           0       -4.865788   -0.621067   -0.187776
     42          1           0       -4.780615   -2.061560   -1.787090
     43          1           0       -4.627820    0.794572    1.420136
     44          1           0       -5.941769   -0.490549   -0.251994
     45         35           0        1.948280   -1.511296    1.363226
     46         17           0       -0.092495   -2.928042   -2.959570
 ---------------------------------------------------------------------
 Rotational constants (GHZ):           0.1808053           0.1414288           0.1220748
 Standard basis: 6-31+G(d,p) (6D, 7F)
 There are   621 symmetry adapted cartesian basis functions of A   symmetry.
 There are   621 symmetry adapted basis functions of A   symmetry.
   621 basis functions,  1099 primitive gaussians,   621 cartesian basis functions
   118 alpha electrons      118 beta electrons
       nuclear repulsion energy      3548.3317769435 Hartrees.
 NAtoms=   46 NActive=   46 NUniq=   46 SFac= 1.00D+00 NAtFMM=   60 NAOKFM=F Big=F
 Integral buffers will be    131072 words long.
 Raffenetti 2 integral format.
 Two-electron integral symmetry is turned on.
 Nuclear repulsion after empirical dispersion term =     3548.2854668967 Hartrees.
 ------------------------------------------------------------------------------
 Polarizable Continuum Model (PCM)
 =================================
 Model                : PCM.
 Atomic radii         : SMD-Coulomb.
 Polarization charges : Total charges.
 Charge compensation  : None.
 Solution method      : Matrix inversion.
 Cavity type          : VdW (van der Waals Surface) (Alpha=1.000).
 Cavity algorithm     : GePol (No added spheres)
                        Default sphere list used, NSphG=   46.
                        Lebedev-Laikov grids with approx.  5.0 points / Ang**2.
                        Smoothing algorithm: York/Karplus (Gamma=1.0000).
                        Polarization charges: spherical gaussians, with
                                              point-specific exponents (IZeta= 3).
                        Self-potential: point-specific (ISelfS= 7).
                        Self-field    : sphere-specific E.n sum rule (ISelfD= 2).
 1st derivatives      : Analytical E(r).r(x)/FMM algorithm (CHGder, D1EAlg=3).
                        Cavity 1st derivative terms included.
 Solvent              : Dichloromethane, Eps=   8.930000 Eps(inf)=   2.028346
 ------------------------------------------------------------------------------
 ------------------------------------------------------------------------------
 Atomic radii for non-electrostatic terms: SMD-CDS.
 ------------------------------------------------------------------------------
 Nuclear repulsion after PCM non-electrostatic terms =     3548.2690771815 Hartrees.
 One-electron integrals computed using PRISM.
 NBasis=   621 RedAO= T EigKep=  1.03D-06  NBF=   621
 NBsUse=   618 1.00D-06 EigRej=  8.97D-07 NBFU=   618
 Lowest energy guess from the checkpoint file:  "/home/ansgus3642/gaussian/scratch/Gau-136888.chk"
 B after Tr=     0.000000    0.000000    0.000000
         Rot=    0.996387    0.038147   -0.007047    0.075551 Ang=   9.74 deg.
 B after Tr=     0.000000    0.000000    0.000000
         Rot=    0.991059    0.124965   -0.013777    0.044666 Ang=  15.33 deg.
 Requested convergence on RMS density matrix=1.00D-08 within 128 cycles.
 Requested convergence on MAX density matrix=1.00D-06.
 Requested convergence on             energy=1.00D-06.
 No special actions if energy rises.
 Inv3:  Mode=1 IEnd=    35335872.
 Iteration    1 A*A^-1 deviation from unit magnitude is 3.00D-15 for   2081.
 Iteration    1 A*A^-1 deviation from orthogonality  is 2.44D-15 for   1858   1615.
 Iteration    1 A^-1*A deviation from unit magnitude is 2.89D-15 for    758.
 Iteration    1 A^-1*A deviation from orthogonality  is 1.63D-15 for   3426   2498.
 Error on total polarization charges =  0.05114
 SCF Done:  E(RwB97XD) =  -4678.47372753     A.U. after   17 cycles
            NFock= 17  Conv=0.35D-08     -V/T= 2.0062
 SMD-CDS (non-electrostatic) energy       (kcal/mol) =     -10.28
 (included in total energy above)
 D1PCM: PCM CHGder 1st derivatives, ID1Alg=3 FixD1E=F DoIter=F DoCFld=F I1PDM=0.
 Calling FoFJK, ICntrl=      2127 FMM=F ISym2X=0 I1Cent= 0 IOpClX= 0 NMat=1 NMatS=1 NMatT=0.
 ***** Axes restored to original set *****
 -------------------------------------------------------------------
 Center     Atomic                   Forces (Hartrees/Bohr)
 Number     Number              X              Y              Z
 -------------------------------------------------------------------
      1        6          -0.000205344    0.001248946   -0.001449216
      2        6           0.000329263    0.000360370   -0.000466139
      3        6          -0.001808510   -0.000151639   -0.001378715
      4        6           0.000229428   -0.000239456    0.001431915
      5        6           0.000577540    0.002208233   -0.001548829
      6        6           0.002402684   -0.001352123    0.002365348
      7       16          -0.001101353   -0.000497125    0.002263028
      8        6           0.001901754    0.000441435   -0.001562142
      9        6          -0.000999965    0.000605669    0.000944180
     10       16           0.002163653   -0.000891139   -0.000538519
     11        6          -0.001119406   -0.000259271   -0.000317803
     12        6          -0.000684260    0.000471118    0.000393888
     13        6           0.000833856    0.000040403   -0.001765778
     14        6          -0.001091604    0.000763919    0.000332173
     15        1          -0.000549727    0.000304853   -0.000009270
     16        1          -0.000168944    0.000320439   -0.000409649
     17        1          -0.000153329   -0.000259647    0.000432544
     18        1           0.000555800   -0.000566990    0.000379193
     19        1          -0.000308903   -0.000432924   -0.000215491
     20        1          -0.000183718   -0.000236110    0.000493172
     21        1          -0.001232456    0.000297582   -0.000985197
     22        1           0.000147736    0.000061838   -0.000107500
     23        6           0.004150298    0.000896989   -0.003199495
     24        1          -0.001858721   -0.001484070   -0.000005978
     25        6          -0.000139114   -0.000377861    0.004662746
     26        1           0.001337901   -0.004046709   -0.002845985
     27        6           0.000807595    0.000493404    0.001601588
     28        1          -0.000791591   -0.000029320   -0.000498185
     29        6          -0.000118044    0.000118042    0.000006221
     30        1           0.000207228   -0.000251286    0.000097315
     31        1           0.000061387    0.000539749    0.000323783
     32        1           0.000110033    0.000096564   -0.000317996
     33        1          -0.000212493   -0.000194133    0.000612550
     34        6          -0.001300513   -0.000981295    0.001440915
     35        6           0.000180656    0.001190923   -0.001027622
     36        6           0.000744999    0.000178778   -0.000259480
     37        6           0.000606821    0.000434051   -0.000282028
     38        1          -0.000663607   -0.000266220   -0.000042746
     39        6          -0.000808214   -0.000533308    0.000773619
     40        1          -0.000034890    0.000890481    0.001051173
     41        6           0.000154265    0.000203825   -0.000163008
     42        1          -0.000195990   -0.000058569    0.000151090
     43        1          -0.000104422    0.000106517    0.000149716
     44        1           0.000024442    0.000027007    0.000051189
     45       35           0.000271107    0.000996829   -0.000170592
     46       17          -0.001963326   -0.000188765   -0.000389980
 -------------------------------------------------------------------
 Cartesian Forces:  Max     0.004662746 RMS     0.001114913

 GradGradGradGradGradGradGradGradGradGradGradGradGradGradGradGradGradGrad
 Berny optimization.
 Using GEDIIS/GDIIS optimizer.
 FormGI is forming the generalized inverse of G from B-inverse, IUseBI=4.
 Internal  Forces:  Max     0.006840442 RMS     0.001178502
 Search for a local minimum.
 Step number   4 out of a maximum of  266
 All quantities printed in internal units (Hartrees-Bohrs-Radians)
 Mixed Optimization -- RFO/linear search
 Update second derivatives using D2CorX and points    1    3    4    2
 DE=  1.92D-04 DEPred=-3.90D-03 R=-4.92D-02
 Trust test=-4.92D-02 RLast= 7.45D-01 DXMaxT set to 2.52D-01
 ITU= -1  0  1  0
 Use linear search instead of GDIIS.
 Energy rises -- skip Quadratic/GDIIS search.
 Quartic linear search produced a step of -0.50053.
 Iteration  1 RMS(Cart)=  0.10045074 RMS(Int)=  0.00363738
 Iteration  2 RMS(Cart)=  0.00431130 RMS(Int)=  0.00005101
 Iteration  3 RMS(Cart)=  0.00000376 RMS(Int)=  0.00005100
 Iteration  4 RMS(Cart)=  0.00000000 RMS(Int)=  0.00005100
 Variable       Old X    -DE/DX   Delta X   Delta X   Delta X     New X
                                 (Linear)    (Quad)   (Total)
    R1        2.62615   0.00065   0.00000   0.00000  -0.00001   2.62614
    R2        2.62755   0.00311   0.00525   0.00000   0.00527   2.63282
    R3        2.05360  -0.00020  -0.00188   0.00000  -0.00188   2.05172
    R4        2.62980   0.00073   0.00240   0.00000   0.00237   2.63217
    R5        2.04498   0.00158   0.00337   0.00000   0.00337   2.04835
    R6        2.62695   0.00275   0.00433   0.00000   0.00431   2.63125
    R7        2.05101  -0.00016  -0.00039   0.00000  -0.00039   2.05063
    R8        2.63190   0.00165   0.00241   0.00000   0.00242   2.63433
    R9        2.04960   0.00056   0.00102   0.00000   0.00102   2.05061
   R10        2.64833  -0.00216  -0.00474   0.00000  -0.00469   2.64364
   R11        3.34091   0.00103   0.00756   0.00000   0.00753   3.34844
   R12        3.36672  -0.00132  -0.01083   0.00000  -0.01077   3.35594
   R13        3.36720  -0.00258  -0.00989   0.00000  -0.00990   3.35730
   R14        3.62391  -0.00127   0.00063   0.00000   0.00063   3.62454
   R15        2.64184  -0.00011  -0.00028   0.00000  -0.00028   2.64156
   R16        2.64238  -0.00165  -0.00392   0.00000  -0.00391   2.63848
   R17        3.34951  -0.00084  -0.00164   0.00000  -0.00165   3.34786
   R18        2.63982  -0.00047  -0.00120   0.00000  -0.00119   2.63862
   R19        2.62770   0.00092   0.00177   0.00000   0.00176   2.62946
   R20        2.05020   0.00053   0.00093   0.00000   0.00093   2.05113
   R21        2.63012   0.00170   0.00306   0.00000   0.00305   2.63316
   R22        2.04809   0.00088   0.00206   0.00000   0.00206   2.05016
   R23        2.62458  -0.00040   0.00012   0.00000   0.00011   2.62469
   R24        2.05057  -0.00053  -0.00127   0.00000  -0.00127   2.04930
   R25        2.05020   0.00045   0.00084   0.00000   0.00084   2.05104
   R26        2.05899   0.00070   0.00100   0.00000   0.00100   2.05999
   R27        2.90198  -0.00248  -0.01135   0.00000  -0.01135   2.89062
   R28        2.89477   0.00155   0.00430   0.00000   0.00430   2.89907
   R29        3.71137  -0.00028   0.00201   0.00000   0.00201   3.71339
   R30        2.07621  -0.00117   0.00289   0.00000   0.00289   2.07910
   R31        2.86411  -0.00134  -0.00799   0.00000  -0.00799   2.85613
   R32        4.89792   0.00062  -0.18713   0.00000  -0.18713   4.71079
   R33        2.06806   0.00053   0.00173   0.00000   0.00173   2.06979
   R34        2.88316   0.00001  -0.00005   0.00000  -0.00005   2.88310
   R35        2.06616  -0.00031  -0.00079   0.00000  -0.00079   2.06538
   R36        2.07003   0.00032   0.00073   0.00000   0.00073   2.07076
   R37        2.06511   0.00062   0.00139   0.00000   0.00139   2.06650
   R38        2.06800  -0.00018  -0.00053   0.00000  -0.00053   2.06747
   R39        2.63874   0.00098   0.00175   0.00000   0.00174   2.64048
   R40        2.64828   0.00009  -0.00070   0.00000  -0.00070   2.64757
   R41        2.63276   0.00043   0.00127   0.00000   0.00127   2.63403
   R42        2.05391   0.00030   0.00043   0.00000   0.00043   2.05434
   R43        2.62866  -0.00077  -0.00237   0.00000  -0.00237   2.62629
   R44        2.05203   0.00026   0.00085   0.00000   0.00085   2.05287
   R45        2.63183   0.00055   0.00064   0.00000   0.00065   2.63248
   R46        2.05199  -0.00022  -0.00072   0.00000  -0.00072   2.05128
   R47        2.63483   0.00086   0.00219   0.00000   0.00219   2.63702
   R48        2.05142  -0.00001  -0.00009   0.00000  -0.00009   2.05133
   R49        2.05181   0.00002   0.00002   0.00000   0.00002   2.05182
    A1        2.07950   0.00046   0.00005   0.00000   0.00011   2.07961
    A2        2.11319  -0.00063  -0.00427   0.00000  -0.00428   2.10891
    A3        2.08978   0.00018   0.00443   0.00000   0.00441   2.09419
    A4        2.09159  -0.00073  -0.00175   0.00000  -0.00174   2.08985
    A5        2.08539   0.00065   0.00277   0.00000   0.00277   2.08816
    A6        2.10620   0.00009  -0.00102   0.00000  -0.00102   2.10518
    A7        2.10663  -0.00004   0.00137   0.00000   0.00137   2.10800
    A8        2.09580  -0.00006  -0.00110   0.00000  -0.00110   2.09470
    A9        2.08067   0.00011  -0.00029   0.00000  -0.00029   2.08038
   A10        2.09905   0.00012  -0.00168   0.00000  -0.00163   2.09741
   A11        2.09543  -0.00004   0.00003   0.00000   0.00001   2.09544
   A12        2.08865  -0.00008   0.00168   0.00000   0.00166   2.09032
   A13        2.06584  -0.00014   0.00064   0.00000   0.00065   2.06649
   A14        2.04740   0.00092   0.00867   0.00000   0.00855   2.05595
   A15        2.16618  -0.00073  -0.00812   0.00000  -0.00788   2.15830
   A16        2.12307   0.00034   0.00135   0.00000   0.00130   2.12437
   A17        2.01795  -0.00063   0.00425   0.00000   0.00406   2.02201
   A18        2.14184   0.00029  -0.00544   0.00000  -0.00513   2.13671
   A19        1.78733   0.00079   0.00221   0.00000   0.00249   1.78983
   A20        1.97643  -0.00178   0.01023   0.00000   0.01024   1.98668
   A21        1.85356   0.00317   0.00482   0.00000   0.00470   1.85826
   A22        2.15508  -0.00048  -0.01255   0.00000  -0.01244   2.14265
   A23        2.01873  -0.00119   0.00566   0.00000   0.00557   2.02430
   A24        2.10907   0.00168   0.00697   0.00000   0.00695   2.11603
   A25        2.15502  -0.00010  -0.00188   0.00000  -0.00174   2.15329
   A26        2.07209  -0.00043  -0.00155   0.00000  -0.00156   2.07053
   A27        2.05606   0.00053   0.00337   0.00000   0.00329   2.05935
   A28        1.78121   0.00026  -0.00107   0.00000  -0.00096   1.78025
   A29        2.10137  -0.00064  -0.00324   0.00000  -0.00321   2.09816
   A30        2.08785   0.00029   0.00140   0.00000   0.00139   2.08924
   A31        2.09373   0.00035   0.00185   0.00000   0.00184   2.09557
   A32        2.10277   0.00034   0.00294   0.00000   0.00294   2.10572
   A33        2.08264  -0.00020  -0.00121   0.00000  -0.00120   2.08144
   A34        2.09743  -0.00014  -0.00168   0.00000  -0.00168   2.09575
   A35        2.09046  -0.00047  -0.00063   0.00000  -0.00063   2.08983
   A36        2.10257   0.00057   0.00124   0.00000   0.00124   2.10381
   A37        2.09014  -0.00010  -0.00061   0.00000  -0.00061   2.08953
   A38        2.08891  -0.00046  -0.00421   0.00000  -0.00419   2.08472
   A39        2.09554  -0.00006   0.00153   0.00000   0.00152   2.09706
   A40        2.09815   0.00054   0.00281   0.00000   0.00280   2.10095
   A41        1.94765   0.00003   0.00463   0.00000   0.00475   1.95240
   A42        1.91267   0.00001   0.01155   0.00000   0.01162   1.92429
   A43        1.83825   0.00013  -0.01736   0.00000  -0.01740   1.82085
   A44        1.92894   0.00152   0.00480   0.00000   0.00486   1.93381
   A45        1.94294  -0.00087  -0.00016   0.00000  -0.00018   1.94276
   A46        1.89055  -0.00091  -0.00481   0.00000  -0.00483   1.88572
   A47        2.06373   0.00265   0.01327   0.00000   0.01326   2.07698
   A48        1.75949  -0.00556  -0.03652   0.00000  -0.03652   1.72297
   A49        1.77947   0.00345   0.00272   0.00000   0.00279   1.78226
   A50        1.91821   0.00141   0.01775   0.00000   0.01768   1.93589
   A51        1.99925  -0.00386  -0.00128   0.00000  -0.00120   1.99805
   A52        1.92544   0.00194  -0.00161   0.00000  -0.00149   1.92396
   A53        1.91452  -0.00090  -0.00804   0.00000  -0.00804   1.90648
   A54        1.96701   0.00109   0.00318   0.00000   0.00318   1.97019
   A55        1.88481   0.00006   0.00302   0.00000   0.00302   1.88783
   A56        1.93799  -0.00012   0.00177   0.00000   0.00177   1.93976
   A57        1.85947   0.00043   0.00282   0.00000   0.00282   1.86229
   A58        1.89603  -0.00059  -0.00263   0.00000  -0.00262   1.89341
   A59        1.93171   0.00001  -0.00018   0.00000  -0.00018   1.93154
   A60        1.91877   0.00018   0.00000   0.00000   0.00000   1.91878
   A61        1.95601  -0.00046  -0.00099   0.00000  -0.00099   1.95502
   A62        1.88318   0.00001   0.00065   0.00000   0.00065   1.88383
   A63        1.88881   0.00023   0.00105   0.00000   0.00105   1.88987
   A64        1.88317   0.00006  -0.00048   0.00000  -0.00048   1.88269
   A65        2.07779  -0.00086  -0.00490   0.00000  -0.00490   2.07289
   A66        2.12224   0.00045   0.00240   0.00000   0.00241   2.12464
   A67        2.08253   0.00044   0.00263   0.00000   0.00262   2.08514
   A68        2.09873  -0.00042  -0.00150   0.00000  -0.00150   2.09724
   A69        2.08455  -0.00042  -0.00090   0.00000  -0.00089   2.08367
   A70        2.09982   0.00084   0.00244   0.00000   0.00246   2.10227
   A71        2.09905   0.00001  -0.00075   0.00000  -0.00073   2.09831
   A72        2.10508   0.00014  -0.00171   0.00000  -0.00168   2.10341
   A73        2.07866  -0.00013   0.00265   0.00000   0.00269   2.08134
   A74        2.09858  -0.00027  -0.00179   0.00000  -0.00179   2.09678
   A75        2.08675   0.00002   0.00110   0.00000   0.00110   2.08785
   A76        2.09785   0.00025   0.00069   0.00000   0.00069   2.09855
   A77        2.09726  -0.00004  -0.00074   0.00000  -0.00074   2.09653
   A78        2.08761  -0.00010   0.00060   0.00000   0.00061   2.08822
   A79        2.09819   0.00014   0.00020   0.00000   0.00021   2.09840
   A80        2.09016   0.00028   0.00218   0.00000   0.00218   2.09234
   A81        2.09733  -0.00011  -0.00095   0.00000  -0.00094   2.09638
   A82        2.09569  -0.00017  -0.00123   0.00000  -0.00122   2.09446
   A83        2.85093  -0.00684   0.05484   0.00000   0.05484   2.90577
   A84        3.77661  -0.00620  -0.20298   0.00000  -0.20298   3.57364
    D1       -0.02752   0.00009   0.00666   0.00000   0.00666  -0.02086
    D2        3.11845   0.00007   0.00230   0.00000   0.00231   3.12076
    D3       -3.12827  -0.00007  -0.00081   0.00000  -0.00083  -3.12910
    D4        0.01770  -0.00009  -0.00517   0.00000  -0.00518   0.01252
    D5        0.03046   0.00002   0.00318   0.00000   0.00320   0.03366
    D6       -3.13800   0.00021   0.01559   0.00000   0.01559  -3.12240
    D7        3.13178   0.00017   0.01042   0.00000   0.01041  -3.14100
    D8       -0.03669   0.00035   0.02283   0.00000   0.02281  -0.01388
    D9       -0.00179  -0.00003  -0.00811   0.00000  -0.00813  -0.00992
   D10       -3.12891   0.00000  -0.00661   0.00000  -0.00662  -3.13553
   D11        3.13537  -0.00001  -0.00372   0.00000  -0.00372   3.13165
   D12        0.00826   0.00002  -0.00221   0.00000  -0.00222   0.00604
   D13        0.02914  -0.00011  -0.00028   0.00000  -0.00030   0.02884
   D14       -3.12380   0.00013   0.00504   0.00000   0.00503  -3.11877
   D15       -3.12680  -0.00015  -0.00178   0.00000  -0.00180  -3.12860
   D16        0.00344   0.00009   0.00354   0.00000   0.00353   0.00698
   D17       -0.02613   0.00021   0.00983   0.00000   0.00986  -0.01627
   D18        3.02627   0.00076   0.02696   0.00000   0.02692   3.05319
   D19        3.12677  -0.00003   0.00453   0.00000   0.00456   3.13132
   D20       -0.10402   0.00052   0.02166   0.00000   0.02162  -0.08240
   D21       -0.00362  -0.00015  -0.01135   0.00000  -0.01137  -0.01499
   D22       -3.11641  -0.00033  -0.02467   0.00000  -0.02474  -3.14115
   D23       -3.04947  -0.00084  -0.03032   0.00000  -0.03044  -3.07991
   D24        0.12092  -0.00102  -0.04363   0.00000  -0.04381   0.07711
   D25        2.55956   0.00009  -0.01174   0.00000  -0.01191   2.54766
   D26       -0.67684   0.00071   0.00680   0.00000   0.00666  -0.67018
   D27       -2.57813   0.00067   0.03828   0.00000   0.03815  -2.53998
   D28        1.71686  -0.00273   0.02673   0.00000   0.02669   1.74355
   D29        0.53628   0.00085   0.05085   0.00000   0.05075   0.58703
   D30       -1.45192  -0.00254   0.03930   0.00000   0.03929  -1.41263
   D31       -0.64592  -0.00003  -0.01786   0.00000  -0.01796  -0.66388
   D32        2.52169  -0.00050  -0.02213   0.00000  -0.02220   2.49949
   D33        1.43085  -0.00035  -0.00326   0.00000  -0.00333   1.42752
   D34       -1.68472  -0.00082  -0.00753   0.00000  -0.00758  -1.69230
   D35        0.68856   0.00087  -0.06931   0.00000  -0.06918   0.61938
   D36       -1.40127   0.00176  -0.07144   0.00000  -0.07146  -1.47272
   D37        2.89763   0.00040  -0.05955   0.00000  -0.05947   2.83816
   D38       -1.25939  -0.00104  -0.07995   0.00000  -0.07995  -1.33934
   D39        2.93397  -0.00015  -0.08209   0.00000  -0.08223   2.85174
   D40        0.94968  -0.00151  -0.07019   0.00000  -0.07024   0.87944
   D41        0.08495  -0.00047  -0.01882   0.00000  -0.01883   0.06612
   D42       -3.05989  -0.00058  -0.00864   0.00000  -0.00862  -3.06850
   D43       -3.08396  -0.00002  -0.01437   0.00000  -0.01440  -3.09837
   D44        0.05439  -0.00013  -0.00419   0.00000  -0.00419   0.05020
   D45        3.06047   0.00058   0.00917   0.00000   0.00912   3.06958
   D46       -0.04438   0.00028   0.00453   0.00000   0.00448  -0.03990
   D47       -0.05585   0.00016   0.00523   0.00000   0.00525  -0.05059
   D48        3.12249  -0.00014   0.00059   0.00000   0.00061   3.12311
   D49        0.56529   0.00016   0.02692   0.00000   0.02697   0.59226
   D50       -2.57309   0.00027   0.01678   0.00000   0.01683  -2.55626
   D51       -0.01135   0.00013  -0.00012   0.00000  -0.00011  -0.01146
   D52       -3.12964   0.00005  -0.00062   0.00000  -0.00062  -3.13026
   D53        3.12719   0.00003   0.00954   0.00000   0.00954   3.13673
   D54        0.00889  -0.00006   0.00903   0.00000   0.00903   0.01792
   D55       -0.03027  -0.00008   0.00371   0.00000   0.00372  -0.02655
   D56        3.13938  -0.00004   0.00109   0.00000   0.00110   3.14048
   D57        3.08795   0.00000   0.00421   0.00000   0.00422   3.09217
   D58       -0.02559   0.00005   0.00160   0.00000   0.00160  -0.02399
   D59        0.02914   0.00011  -0.00271   0.00000  -0.00271   0.02643
   D60       -3.11812   0.00005  -0.00275   0.00000  -0.00277  -3.12089
   D61       -3.14075   0.00007  -0.00006   0.00000  -0.00006  -3.14080
   D62       -0.00482   0.00000  -0.00011   0.00000  -0.00011  -0.00493
   D63        0.01357  -0.00017  -0.00180   0.00000  -0.00182   0.01175
   D64        3.11836   0.00011   0.00283   0.00000   0.00280   3.12116
   D65       -3.12240  -0.00011  -0.00176   0.00000  -0.00177  -3.12416
   D66       -0.01761   0.00017   0.00287   0.00000   0.00285  -0.01475
   D67        0.92704   0.00147   0.00483   0.00000   0.00484   0.93187
   D68        2.93234  -0.00302  -0.02095   0.00000  -0.02094   2.91140
   D69       -1.17183  -0.00222  -0.00937   0.00000  -0.00937  -1.18120
   D70        3.06011   0.00256   0.02665   0.00000   0.02664   3.08676
   D71       -1.21777  -0.00193   0.00088   0.00000   0.00087  -1.21690
   D72        0.96125  -0.00112   0.01245   0.00000   0.01244   0.97369
   D73       -1.12129   0.00186   0.02370   0.00000   0.02370  -1.09759
   D74        0.88401  -0.00263  -0.00208   0.00000  -0.00207   0.88194
   D75        3.06303  -0.00183   0.00950   0.00000   0.00949   3.07253
   D76       -2.92245   0.00041   0.01387   0.00000   0.01384  -2.90862
   D77       -0.75358   0.00035   0.01242   0.00000   0.01238  -0.74120
   D78        1.34084   0.00033   0.01315   0.00000   0.01311   1.35396
   D79        1.20726  -0.00065  -0.00370   0.00000  -0.00367   1.20360
   D80       -2.90705  -0.00070  -0.00515   0.00000  -0.00512  -2.91217
   D81       -0.81263  -0.00072  -0.00441   0.00000  -0.00439  -0.81702
   D82       -0.92557   0.00007  -0.00334   0.00000  -0.00334  -0.92891
   D83        1.24330   0.00002  -0.00480   0.00000  -0.00479   1.23851
   D84       -2.94546   0.00000  -0.00406   0.00000  -0.00406  -2.94952
   D85        1.56287  -0.00307  -0.04021   0.00000  -0.04023   1.52264
   D86       -1.54011  -0.00386  -0.04436   0.00000  -0.04438  -1.58449
   D87       -2.46992   0.00045  -0.02194   0.00000  -0.02193  -2.49185
   D88        0.71029  -0.00035  -0.02609   0.00000  -0.02609   0.68420
   D89       -0.29472   0.00096  -0.00032   0.00000  -0.00031  -0.29503
   D90        2.88549   0.00016  -0.00447   0.00000  -0.00446   2.88103
   D91        1.03706   0.00025   0.00380   0.00000   0.00381   1.04087
   D92        3.11576   0.00037   0.00450   0.00000   0.00450   3.12026
   D93       -1.07321   0.00026   0.00326   0.00000   0.00326  -1.06996
   D94       -3.09022  -0.00022  -0.00305   0.00000  -0.00305  -3.09328
   D95       -1.01152  -0.00009  -0.00236   0.00000  -0.00236  -1.01388
   D96        1.08269  -0.00020  -0.00360   0.00000  -0.00360   1.07909
   D97       -1.05088  -0.00012  -0.00020   0.00000  -0.00020  -1.05108
   D98        1.02782   0.00001   0.00050   0.00000   0.00049   1.02832
   D99        3.12203  -0.00010  -0.00075   0.00000  -0.00075   3.12128
   D100      -3.11025  -0.00056  -0.00083   0.00000  -0.00084  -3.11109
   D101       0.01746  -0.00062   0.00899   0.00000   0.00899   0.02645
   D102      -0.00638   0.00022   0.00323   0.00000   0.00322  -0.00316
   D103       3.12132   0.00016   0.01304   0.00000   0.01305   3.13438
   D104       3.11502   0.00064  -0.00058   0.00000  -0.00058   3.11443
   D105       0.00388  -0.00017  -0.01431   0.00000  -0.01433  -0.01046
   D106       0.01214  -0.00013  -0.00461   0.00000  -0.00461   0.00754
   D107      -3.09900  -0.00094  -0.01835   0.00000  -0.01836  -3.11735
   D108      -0.00112  -0.00013   0.00004   0.00000   0.00004  -0.00108
   D109       3.13982  -0.00004   0.00331   0.00000   0.00331  -3.14005
   D110      -3.12870  -0.00007  -0.00987   0.00000  -0.00987  -3.13857
   D111       0.01224   0.00003  -0.00661   0.00000  -0.00660   0.00564
   D112      -0.01042  -0.00004   0.00274   0.00000   0.00274  -0.00768
   D113      -3.13544  -0.00028  -0.00438   0.00000  -0.00438  -3.13982
   D114       3.10118   0.00077   0.01626   0.00000   0.01624   3.11742
   D115      -0.02384   0.00052   0.00914   0.00000   0.00912  -0.01472
   D116       0.00294  -0.00004  -0.00196   0.00000  -0.00195   0.00098
   D117       3.13985   0.00015   0.00193   0.00000   0.00193  -3.14141
   D118      -3.13800  -0.00013  -0.00524   0.00000  -0.00524   3.13994
   D119      -0.00109   0.00005  -0.00136   0.00000  -0.00136  -0.00245
   D120       0.00283   0.00012   0.00057   0.00000   0.00056   0.00340
   D121      -3.13408  -0.00006  -0.00332   0.00000  -0.00332  -3.13740
   D122       3.12775   0.00037   0.00774   0.00000   0.00773   3.13548
   D123      -0.00917   0.00018   0.00385   0.00000   0.00385  -0.00532
         Item               Value     Threshold  Converged?
 Maximum Force            0.006840     0.000450     NO 
 RMS     Force            0.001179     0.000300     NO 
 Maximum Displacement     0.485823     0.001800     NO 
 RMS     Displacement     0.100291     0.001200     NO 
 Predicted change in Energy=-8.952692D-04
 GradGradGradGradGradGradGradGradGradGradGradGradGradGradGradGradGradGrad

                          Input orientation:                          
 ---------------------------------------------------------------------
 Center     Atomic      Atomic             Coordinates (Angstroms)
 Number     Number       Type             X           Y           Z
 ---------------------------------------------------------------------
      1          6           0       -2.493185   -0.779913   -2.019543
      2          6           0       -3.795051   -1.257737   -1.929673
      3          6           0       -4.159480   -2.073379   -0.861005
      4          6           0       -3.231024   -2.426710    0.114650
      5          6           0       -1.927243   -1.937403    0.051074
      6          6           0       -1.579480   -1.107481   -1.020078
      7         16           0        0.049731   -0.425822   -1.206609
      8          6           0        1.083607   -1.709980   -0.544514
      9          6           0        0.723844   -2.470761    0.571628
     10         16           0       -0.836628   -2.314488    1.395715
     11          6           0        1.639798   -3.397762    1.072976
     12          6           0        2.877057   -3.562588    0.458032
     13          6           0        3.207162   -2.831172   -0.681113
     14          6           0        2.305743   -1.905505   -1.190723
     15          1           0        4.164382   -2.974932   -1.170067
     16          1           0        2.559827   -1.316613   -2.066315
     17          1           0        1.374491   -4.005204    1.932480
     18          1           0        3.577310   -4.286529    0.861212
     19          1           0       -2.192957   -0.133602   -2.838650
     20          1           0       -3.522064   -3.080027    0.930736
     21          1           0       -4.517598   -0.991801   -2.692645
     22          1           0       -5.173303   -2.453604   -0.789375
     23          6           0       -0.272015    1.219668    1.253571
     24          1           0       -0.038227    0.346403    1.862727
     25          6           0        0.364891    1.133033   -0.134479
     26          1           0       -0.061615    1.889256   -0.810267
     27          6           0        0.164172    2.501947    1.974007
     28          1           0       -0.283439    3.367173    1.473331
     29          6           0       -0.174366    2.491104    3.461607
     30          1           0        0.317099    1.650368    3.964004
     31          1           0        0.175804    3.414895    3.930472
     32          1           0       -1.251547    2.413235    3.636496
     33          1           0        1.247143    2.601987    1.865812
     34          6           0        1.873748    1.220558   -0.137770
     35          6           0        2.505089    1.909931   -1.176316
     36          6           0        2.650251    0.596118    0.847126
     37          6           0        3.896355    1.977685   -1.227866
     38          1           0        1.901383    2.388214   -1.943514
     39          6           0        4.037106    0.669946    0.795714
     40          1           0        2.177822    0.036700    1.649611
     41          6           0        4.663664    1.359338   -0.243252
     42          1           0        4.377677    2.516770   -2.037807
     43          1           0        4.629626    0.181238    1.562804
     44          1           0        5.747387    1.412497   -0.283682
     45         35           0       -2.233785    1.222446    1.140292
     46         17           0       -0.624782    2.738323   -3.085393
 ---------------------------------------------------------------------
                    Distance matrix (angstroms):
                    1          2          3          4          5
     1  C    0.000000
     2  C    1.389693   0.000000
     3  C    2.406616   1.392886   0.000000
     4  C    2.794839   2.421545   1.392400   0.000000
     5  C    2.438755   2.806067   2.415214   1.394026   0.000000
     6  C    1.393229   2.399728   2.759468   2.399077   1.398956
     7  S    2.693077   3.999656   4.533359   4.063573   2.788381
     8  C    3.979218   5.091610   5.265186   4.423148   3.077607
     9  C    4.463453   5.305502   5.104626   3.981425   2.753854
    10  S    4.094275   4.574625   4.023962   2.717877   1.771918
    11  C    5.787777   6.567587   6.255071   5.058284   3.987571
    12  C    6.536143   7.451879   7.312350   6.222281   5.088039
    13  C    6.204274   7.284613   7.407700   6.499774   5.262797
    14  C    4.998362   6.179429   6.475802   5.712394   4.411491
    15  H    7.061368   8.177918   8.378245   7.526159   6.298853
    16  H    5.081650   6.356620   6.868373   6.286722   5.000251
    17  H    6.401555   7.013485   6.493100   5.196818   4.326307
    18  H    7.579315   8.444782   8.229337   7.097161   6.039439
    19  H    1.085722   2.157921   3.397209   3.880452   3.416842
    20  H    3.879853   3.402529   2.151738   1.085138   2.150081
    21  H    2.143877   1.083938   2.157073   3.405164   3.889999
    22  H    3.390809   2.151733   1.085145   2.142530   3.392598
    23  C    4.432290   5.355591   5.516156   4.832074   3.762030
    24  H    4.729421   5.573983   5.500799   4.576011   3.473648
    25  C    3.921917   5.122853   5.592750   5.066008   3.836129
    26  H    3.807801   5.009509   5.700662   5.433984   4.343477
    27  C    5.812108   6.711884   6.903975   6.267075   5.270628
    28  H    5.855038   6.730650   7.076187   6.641035   5.732663
    29  C    6.791132   7.498604   7.443159   6.688062   5.857984
    30  H    7.043209   7.752566   7.562193   6.635455   5.763695
    31  H    7.753877   8.481892   8.477859   7.764749   6.936831
    32  H    6.612763   7.136364   6.986651   6.304506   5.678015
    33  H    6.365791   7.397763   7.650239   6.957610   5.828899
    34  C    5.158785   6.441129   6.911797   6.278931   4.945292
    35  C    5.738383   7.091786   7.770628   7.305890   5.996168
    36  C    6.046998   7.258740   7.511083   6.653074   5.292058
    37  C    7.004094   8.373662   9.024533   8.485315   7.132875
    38  H    5.418030   6.763321   7.603401   7.332199   6.111279
    39  C    7.257580   8.513894   8.800829   7.929618   6.551810
    40  H    5.995653   7.082517   7.135616   6.138412   4.827417
    41  C    7.678026   9.013487   9.487520   8.762896   7.375309
    42  H    7.620840   9.002893   9.764086   9.325416   7.997193
    43  H    8.030658   9.232727   9.391834   8.407638   7.054538
    44  H    8.702121  10.044778  10.518110   9.772923   8.380563
    45  Br   3.749838   4.244236   4.309983   3.919536   3.356338
    46  Cl   4.123706   5.230181   6.371379   6.611380   5.778948
                    6          7          8          9         10
     6  C    0.000000
     7  S    1.775888   0.000000
     8  C    2.771497   1.776607   0.000000
     9  C    3.114058   2.792550   1.397852   0.000000
    10  S    2.800848   3.335383   2.795929   1.771613   0.000000
    11  C    4.471019   4.069061   2.402963   1.396300   2.722192
    12  C    5.298403   4.539175   2.766536   2.416882   4.028456
    13  C    5.098818   4.003901   2.405248   2.804661   4.575195
    14  C    3.970003   2.698020   1.396222   2.434707   4.090406
    15  H    6.041673   4.840419   3.388598   3.889086   5.659463
    16  H    4.274600   2.798783   2.156349   3.414913   4.951496
    17  H    5.083339   4.941745   3.389419   2.151691   2.834728
    18  H    6.343349   5.623590   3.851393   3.394575   4.863897
    19  H    2.152208   2.789013   4.299290   5.059648   4.952347
    20  H    3.386775   4.936676   5.026489   4.304404   2.830869
    21  H    3.382809   4.836230   6.041833   6.349450   5.658067
    22  H    3.844585   5.618369   6.305700   6.052187   4.858057
    23  C    3.506361   2.977187   3.695085   3.882789   3.581794
    24  H    3.577681   3.166211   3.358872   3.191254   2.817070
    25  C    3.095928   1.918025   2.960980   3.689819   3.958603
    26  H    3.365764   2.351397   3.786377   4.640725   4.810245
    27  C    5.003283   4.324494   4.992859   5.196896   4.953188
    28  H    5.283876   4.656167   5.631873   5.992426   5.709055
    29  C    5.916896   5.509167   5.939747   5.811959   5.272590
    30  H    6.003650   5.578287   5.675051   5.353257   4.862846
    31  H    6.931152   6.415342   6.863960   6.798760   6.346325
    32  H    5.846937   5.762745   6.319389   6.094998   5.248297
    33  H    5.484370   4.476740   4.942618   5.261324   5.360487
    34  C    4.257114   2.679557   3.062322   3.930822   4.711079
    35  C    5.080638   3.389018   3.939992   5.041687   5.968930
    36  C    4.927405   3.467693   3.115946   3.632174   4.575030
    37  C    6.288577   4.535837   4.688005   5.752537   6.907029
    38  H    5.018867   3.448253   4.406944   5.596622   6.384557
    39  C    6.164608   4.594472   4.022862   4.570773   5.746314
    40  H    4.749074   3.591753   3.010378   3.092484   3.831377
    41  C    6.757625   5.040162   4.725281   5.554806   6.814427
    42  H    7.046892   5.299137   5.562934   6.710820   7.894244
    43  H    6.847268   5.386429   4.537814   4.823968   6.011365
    44  H    7.783029   6.057598   5.618606   6.406811   7.749841
    45  Br   3.244052   3.665948   4.737381   4.765577   3.811455
    46  Cl   4.468466   3.741204   5.400191   6.505932   6.756930
                   11         12         13         14         15
    11  C    0.000000
    12  C    1.391450   0.000000
    13  C    2.419604   1.393409   0.000000
    14  C    2.791889   2.406390   1.388926   0.000000
    15  H    3.403462   2.157140   1.084442   2.144443   0.000000
    16  H    3.877213   3.393724   2.152142   1.085364   2.475455
    17  H    1.085412   2.151188   3.401161   3.876900   4.297761
    18  H    2.142126   1.084896   2.152636   3.390662   2.488179
    19  H    6.375388   6.952057   6.410392   5.108190   7.160522
    20  H    5.173588   6.434677   6.924049   6.312165   7.969057
    21  H    7.608028   8.438995   8.191548   7.046177   9.034812
    22  H    7.125878   8.221567   8.389664   7.509835   9.359972
    23  C    5.000830   5.780961   5.679522   4.731397   6.568889
    24  H    4.178306   5.074668   5.205828   4.459690   6.155568
    25  C    4.859161   5.358256   4.908384   3.757030   5.690690
    26  H    5.864637   6.321944   5.743172   4.488802   6.453590
    27  C    6.147837   6.814434   6.689665   5.833308   7.475499
    28  H    7.044393   7.683824   7.432725   6.449976   8.184923
    29  C    6.608743   7.414838   7.544765   6.864786   8.375839
    30  H    5.965835   6.783814   7.072042   6.570399   7.909088
    31  H    7.531325   8.248629   8.334819   7.685697   9.096931
    32  H    6.978481   7.928333   8.125616   7.389714   9.025945
    33  H    6.064631   6.529965   6.312505   5.548020   6.987766
    34  C    4.780117   4.923423   4.299969   3.326801   4.890274
    35  C    5.829206   5.723453   4.818318   3.820667   5.158990
    36  C    4.125906   4.183021   3.793676   3.244939   4.371962
    37  C    6.267484   5.880123   4.888663   4.196498   4.960200
    38  H    6.530327   6.490871   5.526365   4.377926   5.872199
    39  C    4.729716   4.401601   3.889429   3.684630   4.143143
    40  H    3.523848   3.855342   3.836209   3.443257   4.578966
    41  C    5.788456   5.282908   4.457970   4.137232   4.460287
    42  H    7.221817   6.740895   5.640142   4.956509   5.563924
    43  H    4.689163   4.278815   4.016614   4.163754   4.200768
    44  H    6.469265   5.791408   4.961796   4.865878   4.747749
    45  Br   6.029552   7.034397   7.025186   5.985401   7.993265
    46  Cl   7.750607   8.032448   7.175209   5.808864   7.697132
                   16         17         18         19         20
    16  H    0.000000
    17  H    4.962247   0.000000
    18  H    4.292562   2.465598   0.000000
    19  H    4.958323   7.104904   8.014472   0.000000
    20  H    7.005807   5.082882   7.201499   4.965503   0.000000
    21  H    7.112505   8.073976   9.434653   2.482293   4.298915
    22  H    7.919888   7.258758   9.091605   4.297023   2.465315
    23  C    5.047147   5.520071   6.729744   4.718858   5.399483
    24  H    4.995285   4.575709   5.961476   5.193863   4.974550
    25  C    3.814512   5.629661   6.378298   3.931856   5.830350
    26  H    4.327495   6.658056   7.360431   3.570561   6.300760
    27  C    6.053493   6.618883   7.679273   5.971921   6.770169
    28  H    6.523121   7.570435   8.594139   5.873233   7.235295
    29  C    7.247927   6.851219   8.171501   7.117375   6.974947
    30  H    7.085023   6.101693   7.450036   7.467197   6.805624
    31  H    8.002012   7.777319   8.961168   8.001492   8.053363
    32  H    7.807714   7.141155   8.712456   7.021406   6.530874
    33  H    5.704401   6.608754   7.341018   6.438144   7.476964
    34  C    3.259943   5.643029   5.850478   5.066220   6.982229
    35  C    3.347489   6.777291   6.610393   5.386187   8.103451
    36  C    3.486381   4.896704   4.969897   6.129771   7.184602
    37  C    3.652630   7.220979   6.611082   6.643183   9.234336
    38  H    3.764887   7.495114   7.431515   4.891262   8.220508
    39  C    3.784176   5.498980   4.978187   7.257271   8.439288
    40  H    3.973096   4.130658   4.611989   6.267152   6.536013
    41  C    3.861400   6.658136   5.854555   7.481858   9.385752
    42  H    4.242667   8.204781   7.438398   7.130151  10.126317
    43  H    4.438259   5.315906   4.643333   8.125243   8.802580
    44  H    4.559207   7.306509   6.204749   8.483357  10.372092
    45  Br   6.301418   6.401214   8.012211   4.203869   4.496092
    46  Cl   5.255736   8.640098   9.087454   3.281464   7.640467
                   21         22         23         24         25
    21  H    0.000000
    22  H    2.487821   0.000000
    23  C    6.203885   6.456715   0.000000
    24  H    6.527401   6.422047   1.090101   0.000000
    25  C    5.907439   6.630569   1.529653   2.184061   0.000000
    26  H    5.630241   6.707475   2.179918   3.086396   1.100214
    27  C    7.476824   7.789892   1.534122   2.167884   2.521890
    28  H    7.367775   7.931712   2.158751   3.055620   2.827855
    29  C    8.298741   8.216468   2.549806   2.678562   3.881622
    30  H    8.640968   8.341565   2.806957   2.498389   4.131281
    31  H    9.236486   9.237380   3.490755   3.706350   4.665456
    32  H    7.894263   7.658631   2.839440   2.981644   4.297911
    33  H    8.180898   8.592505   2.143243   2.596121   2.633887
    34  C    7.229884   7.974019   2.557368   2.902031   1.511397
    35  C    7.748382   8.840128   3.754081   4.260148   2.503885
    36  C    8.150431   8.554936   3.015568   2.884738   2.544542
    37  C    9.042015  10.103826   4.909932   5.262488   3.792120
    38  H    7.293080   8.650227   4.038628   4.734824   2.684939
    39  C    9.386853   9.853969   4.368106   4.225108   3.816395
    40  H    8.046219   8.135681   2.749175   2.247711   2.769773
    41  C    9.788919  10.564218   5.159546   5.250615   4.306099
    42  H    9.584613  10.839023   5.842540   6.278922   4.651864
    43  H   10.156603  10.419816   5.019965   4.680394   4.687713
    44  H   10.814512  11.595858   6.215587   6.262344   5.391810
    45  Br   4.980973   5.087015   1.965040   2.471809   2.895886
    46  Cl   5.405746   7.274397   4.610571   5.527135   3.502043
                   26         27         28         29         30
    26  H    0.000000
    27  C    2.859817   0.000000
    28  H    2.729151   1.095285   0.000000
    29  C    4.315535   1.525673   2.175462   0.000000
    30  H    4.795222   2.169945   3.084075   1.095800   0.000000
    31  H    4.985835   2.159019   2.500145   1.093547   1.770493
    32  H    4.632946   2.185406   2.554705   1.094060   1.774789
    33  H    3.063043   1.092950   1.755629   2.139987   2.484546
    34  C    2.155235   3.004033   3.443408   4.331810   4.408225
    35  C    2.592757   3.969246   4.113402   5.387724   5.592635
    36  C    3.431235   3.329059   4.083799   4.290098   4.033605
    37  C    3.980922   4.945305   5.166994   6.231014   6.314565
    38  H    2.320899   4.286935   4.172127   5.790912   6.160613
    39  C    4.567867   4.443447   5.138221   5.306609   4.983748
    40  H    3.807629   3.199604   4.144989   3.852300   3.379739
    41  C    4.788588   5.144630   5.608198   6.197855   6.056264
    42  H    4.648434   5.817946   5.897226   7.138999   7.297991
    43  H    5.527797   5.049264   5.856313   5.658558   5.149951
    44  H    5.852272   6.120159   6.578656   7.089269   6.898365
    45  Br   2.994602   2.842957   2.917982   3.352492   3.829292
    46  Cl   2.492844   5.125998   4.614535   6.567131   7.194775
                   31         32         33         34         35
    31  H    0.000000
    32  H    1.768354   0.000000
    33  H    2.464023   3.068290   0.000000
    34  C    4.924300   5.043316   2.513031   0.000000
    35  C    5.811177   6.126075   3.363914   1.397284   0.000000
    36  C    4.855453   5.128989   2.651404   1.401036   2.416918
    37  C    6.520470   7.095958   4.120549   2.419192   1.393869
    38  H    6.207690   6.409221   3.871007   2.150557   1.087110
    39  C    5.680766   6.251316   3.558340   2.419646   2.788108
    40  H    4.541213   4.621277   2.737445   2.165344   3.406165
    41  C    6.464223   7.152123   4.202968   2.795356   2.415203
    42  H    7.354095   7.993535   5.004572   3.399995   2.148722
    43  H    5.991571   6.623459   4.170495   3.401030   3.873606
    44  H    7.267133   8.084203   5.127124   3.881135   3.399519
    45  Br   4.289296   2.934929   3.813971   4.301776   5.319421
    46  Cl   7.093734   6.758869   5.295010   4.151475   3.758577
                   36         37         38         39         40
    36  C    0.000000
    37  C    2.786951   0.000000
    38  H    3.400012   2.158843   0.000000
    39  C    1.389770   2.413477   3.875195   0.000000
    40  H    1.086333   3.873068   4.303091   2.141747   0.000000
    41  C    2.413558   1.393047   3.402892   1.395452   3.392891
    42  H    3.872433   1.085489   2.481421   3.399351   4.958544
    43  H    2.145285   3.398934   4.960678   1.085515   2.457595
    44  H    3.396682   2.153425   4.301024   2.154423   4.286284
    45  Br   4.932752   6.614921   5.288525   6.304607   4.596485
    46  Cl   5.547936   4.946682   2.794275   6.408930   6.129733
                   41         42         43         44         45
    41  C    0.000000
    42  H    2.154498   0.000000
    43  H    2.156599   4.299138   0.000000
    44  H    1.085779   2.484447   2.484934   0.000000
    45  Br   7.036173   7.448961   6.954786   8.109434   0.000000
    46  Cl   6.160115   5.115772   7.466809   7.086038   4.768982
                   46
    46  Cl   0.000000
 Stoichiometry    C22H20BrClS2
 Framework group  C1[X(C22H20BrClS2)]
 Deg. of freedom   132
 Full point group                 C1      NOp   1
 Largest Abelian subgroup         C1      NOp   1
 Largest concise Abelian subgroup C1      NOp   1
                         Standard orientation:                         
 ---------------------------------------------------------------------
 Center     Atomic      Atomic             Coordinates (Angstroms)
 Number     Number       Type             X           Y           Z
 ---------------------------------------------------------------------
      1          6           0        2.555351    0.286705   -2.033812
      2          6           0        3.908090    0.597988   -1.967125
      3          6           0        4.379032    1.416810   -0.943467
      4          6           0        3.508112    1.938389    0.009545
      5          6           0        2.152130    1.617400   -0.030268
      6          6           0        1.695876    0.782170   -1.055596
      7         16           0       -0.008066    0.305734   -1.208467
      8          6           0       -0.865865    1.745649   -0.619267
      9          6           0       -0.406348    2.513307    0.454760
     10         16           0        1.125188    2.203225    1.289540
     11          6           0       -1.193688    3.575738    0.903080
     12          6           0       -2.402583    3.864196    0.277381
     13          6           0       -2.829036    3.120575   -0.821144
     14          6           0       -2.055981    2.060881   -1.277816
     15          1           0       -3.762296    3.359114   -1.319279
     16          1           0       -2.387537    1.462913   -2.120739
     17          1           0       -0.848703    4.189768    1.728955
     18          1           0       -3.002463    4.692602    0.639164
     19          1           0        2.170948   -0.359160   -2.817320
     20          1           0        3.884284    2.592206    0.789636
     21          1           0        4.586999    0.200830   -2.712961
     22          1           0        5.433519    1.667353   -0.890333
     23          6           0        0.112101   -1.231968    1.338035
     24          1           0       -0.005059   -0.304302    1.898418
     25          6           0       -0.515085   -1.139642   -0.054068
     26          1           0       -0.192128   -1.979691   -0.686908
     27          6           0       -0.481216   -2.406968    2.125994
     28          1           0       -0.150448   -3.348196    1.673965
     29          6           0       -0.136986   -2.359161    3.611557
     30          1           0       -0.514373   -1.436474    4.066536
     31          1           0       -0.600300   -3.203775    4.129062
     32          1           0        0.942122   -2.410570    3.784335
     33          1           0       -1.568587   -2.373166    2.021001
     34          6           0       -2.022729   -1.033223   -0.055927
     35          6           0       -2.742075   -1.691184   -1.056943
     36          6           0       -2.708195   -0.262132    0.891943
     37          6           0       -4.130797   -1.582857   -1.107803
     38          1           0       -2.208233   -2.283633   -1.795743
     39          6           0       -4.093319   -0.160378    0.841561
     40          1           0       -2.164214    0.274728    1.663945
     41          6           0       -4.807925   -0.818993   -0.159864
     42          1           0       -4.681029   -2.098845   -1.888371
     43          1           0       -4.614734    0.440956    1.579712
     44          1           0       -5.889717   -0.735006   -0.199734
     45         35           0        2.056810   -1.492130    1.229390
     46         17           0        0.246850   -3.015662   -2.911393
 ---------------------------------------------------------------------
 Rotational constants (GHZ):           0.1803400           0.1437120           0.1201643
 Standard basis: 6-31+G(d,p) (6D, 7F)
 There are   621 symmetry adapted cartesian basis functions of A   symmetry.
 There are   621 symmetry adapted basis functions of A   symmetry.
   621 basis functions,  1099 primitive gaussians,   621 cartesian basis functions
   118 alpha electrons      118 beta electrons
       nuclear repulsion energy      3546.1258728288 Hartrees.
 NAtoms=   46 NActive=   46 NUniq=   46 SFac= 1.00D+00 NAtFMM=   60 NAOKFM=F Big=F
 Integral buffers will be    131072 words long.
 Raffenetti 2 integral format.
 Two-electron integral symmetry is turned on.
 Nuclear repulsion after empirical dispersion term =     3546.0795719436 Hartrees.
 ------------------------------------------------------------------------------
 Polarizable Continuum Model (PCM)
 =================================
 Model                : PCM.
 Atomic radii         : SMD-Coulomb.
 Polarization charges : Total charges.
 Charge compensation  : None.
 Solution method      : Matrix inversion.
 Cavity type          : VdW (van der Waals Surface) (Alpha=1.000).
 Cavity algorithm     : GePol (No added spheres)
                        Default sphere list used, NSphG=   46.
                        Lebedev-Laikov grids with approx.  5.0 points / Ang**2.
                        Smoothing algorithm: York/Karplus (Gamma=1.0000).
                        Polarization charges: spherical gaussians, with
                                              point-specific exponents (IZeta= 3).
                        Self-potential: point-specific (ISelfS= 7).
                        Self-field    : sphere-specific E.n sum rule (ISelfD= 2).
 1st derivatives      : Analytical E(r).r(x)/FMM algorithm (CHGder, D1EAlg=3).
                        Cavity 1st derivative terms included.
 Solvent              : Dichloromethane, Eps=   8.930000 Eps(inf)=   2.028346
 ------------------------------------------------------------------------------
 ------------------------------------------------------------------------------
 Atomic radii for non-electrostatic terms: SMD-CDS.
 ------------------------------------------------------------------------------
 Nuclear repulsion after PCM non-electrostatic terms =     3546.0630465035 Hartrees.
 One-electron integrals computed using PRISM.
 NBasis=   621 RedAO= T EigKep=  1.02D-06  NBF=   621
 NBsUse=   618 1.00D-06 EigRej=  9.27D-07 NBFU=   618
 Lowest energy guess from the checkpoint file:  "/home/ansgus3642/gaussian/scratch/Gau-136888.chk"
 B after Tr=     0.000000    0.000000    0.000000
         Rot=    0.999023    0.018995   -0.003084    0.039787 Ang=   5.07 deg.
 B after Tr=     0.000000    0.000000    0.000000
         Rot=    0.999167   -0.019068    0.004073   -0.035840 Ang=  -4.68 deg.
 Requested convergence on RMS density matrix=1.00D-08 within 128 cycles.
 Requested convergence on MAX density matrix=1.00D-06.
 Requested convergence on             energy=1.00D-06.
 No special actions if energy rises.
 Inv3:  Mode=1 IEnd=    35707500.
 Iteration    1 A*A^-1 deviation from unit magnitude is 3.11D-15 for    564.
 Iteration    1 A*A^-1 deviation from orthogonality  is 1.89D-15 for   2038    282.
 Iteration    1 A^-1*A deviation from unit magnitude is 3.55D-15 for    599.
 Iteration    1 A^-1*A deviation from orthogonality  is 9.60D-15 for   3175   1344.
 Error on total polarization charges =  0.05090
 SCF Done:  E(RwB97XD) =  -4678.47450583     A.U. after   14 cycles
            NFock= 14  Conv=0.56D-08     -V/T= 2.0062
 SMD-CDS (non-electrostatic) energy       (kcal/mol) =     -10.37
 (included in total energy above)
 D1PCM: PCM CHGder 1st derivatives, ID1Alg=3 FixD1E=F DoIter=F DoCFld=F I1PDM=0.
 Calling FoFJK, ICntrl=      2127 FMM=F ISym2X=0 I1Cent= 0 IOpClX= 0 NMat=1 NMatS=1 NMatT=0.
 ***** Axes restored to original set *****
 -------------------------------------------------------------------
 Center     Atomic                   Forces (Hartrees/Bohr)
 Number     Number              X              Y              Z
 -------------------------------------------------------------------
      1        6           0.000068121    0.000417792   -0.000076165
      2        6           0.000103167    0.000151023   -0.000129291
      3        6          -0.000195548   -0.000088017   -0.000156682
      4        6           0.000020862    0.000001618    0.000238635
      5        6          -0.000026230    0.000467914   -0.000114359
      6        6           0.000443899   -0.000088196    0.000490418
      7       16          -0.000122927    0.000086826    0.000342658
      8        6           0.000416920    0.000050557   -0.000602090
      9        6          -0.000027603    0.000398172    0.000402418
     10       16           0.000040814   -0.000357620   -0.000663009
     11        6          -0.000472963   -0.000220665   -0.000403159
     12        6           0.000041338    0.000218391    0.000219076
     13        6           0.000141096   -0.000221845   -0.000259686
     14        6          -0.000108015    0.000143633    0.000074372
     15        1          -0.000080286    0.000060658   -0.000028175
     16        1          -0.000123266    0.000017394    0.000014060
     17        1           0.000121485   -0.000053911    0.000060729
     18        1           0.000076956   -0.000070708    0.000045865
     19        1           0.000033909    0.000045010   -0.000095725
     20        1          -0.000038930   -0.000040840    0.000140837
     21        1          -0.000252053    0.000021265   -0.000126509
     22        1           0.000028725   -0.000008319   -0.000003486
     23        6           0.000981888    0.000231612   -0.000565408
     24        1          -0.000636518   -0.000134419    0.000173477
     25        6          -0.000193072    0.000207443    0.001141918
     26        1           0.000557883   -0.001639852   -0.000312757
     27        6           0.000359860    0.000198115    0.000436414
     28        1          -0.000196984   -0.000218907    0.000014157
     29        6          -0.000050343   -0.000010407   -0.000068204
     30        1           0.000028241   -0.000020965    0.000057070
     31        1           0.000018058    0.000108319    0.000024167
     32        1           0.000035028   -0.000007419   -0.000101996
     33        1           0.000015796   -0.000147930    0.000142061
     34        6          -0.000215254    0.000210333    0.000118163
     35        6           0.000312500    0.000199399   -0.000262244
     36        6          -0.000181180    0.000013094   -0.000032943
     37        6           0.000071467    0.000072906    0.000074064
     38        1          -0.000455894    0.000066330   -0.000139887
     39        6          -0.000041961   -0.000050452    0.000131749
     40        1           0.000332487    0.000364268    0.000197783
     41        6           0.000045496   -0.000013921   -0.000041389
     42        1          -0.000061153    0.000005724   -0.000011663
     43        1           0.000001422    0.000060628    0.000045932
     44        1          -0.000001280    0.000023031   -0.000001886
     45       35          -0.000318067    0.000189333   -0.000215543
     46       17          -0.000497890   -0.000636395   -0.000173768
 -------------------------------------------------------------------
 Cartesian Forces:  Max     0.001639852 RMS     0.000295736

 GradGradGradGradGradGradGradGradGradGradGradGradGradGradGradGradGradGrad
 Berny optimization.
 Using GEDIIS/GDIIS optimizer.
 FormGI is forming the generalized inverse of G from B-inverse, IUseBI=4.
 Internal  Forces:  Max     0.003849908 RMS     0.000495329
 Search for a local minimum.
 Step number   5 out of a maximum of  266
 All quantities printed in internal units (Hartrees-Bohrs-Radians)
 Mixed Optimization -- En-DIIS/RFO-DIIS
 Update second derivatives using D2CorX and points    3    4    2    5
 ITU=  0 -1  0  1  0
 Use linear search instead of GDIIS.
     Eigenvalues ---    0.00169   0.00220   0.00283   0.00617   0.00927
     Eigenvalues ---    0.01037   0.01215   0.01341   0.01565   0.01587
     Eigenvalues ---    0.01757   0.01773   0.01796   0.01812   0.01864
     Eigenvalues ---    0.01953   0.02064   0.02167   0.02276   0.02304
     Eigenvalues ---    0.02338   0.02477   0.02536   0.02572   0.02598
     Eigenvalues ---    0.02608   0.02732   0.02741   0.02825   0.02868
     Eigenvalues ---    0.02891   0.02920   0.02982   0.02999   0.03114
     Eigenvalues ---    0.03486   0.03647   0.03849   0.04075   0.04195
     Eigenvalues ---    0.04519   0.04581   0.05551   0.06051   0.07303
     Eigenvalues ---    0.07810   0.08632   0.09334   0.10907   0.10949
     Eigenvalues ---    0.11020   0.11098   0.11607   0.11778   0.11894
     Eigenvalues ---    0.11949   0.12306   0.12316   0.12361   0.12392
     Eigenvalues ---    0.12529   0.12625   0.12649   0.13293   0.13583
     Eigenvalues ---    0.13967   0.15697   0.15772   0.16590   0.16647
     Eigenvalues ---    0.16895   0.17584   0.17905   0.18271   0.18739
     Eigenvalues ---    0.19219   0.19292   0.19410   0.19613   0.19682
     Eigenvalues ---    0.21314   0.21739   0.22517   0.23504   0.24637
     Eigenvalues ---    0.24955   0.25276   0.25578   0.27248   0.27428
     Eigenvalues ---    0.29409   0.29443   0.30795   0.31928   0.32839
     Eigenvalues ---    0.33650   0.33918   0.34220   0.34574   0.34823
     Eigenvalues ---    0.34935   0.35077   0.36073   0.36204   0.36401
     Eigenvalues ---    0.36564   0.36593   0.36622   0.36642   0.36705
     Eigenvalues ---    0.36820   0.36934   0.37050   0.37171   0.37287
     Eigenvalues ---    0.37747   0.38579   0.42357   0.42537   0.42869
     Eigenvalues ---    0.43249   0.44186   0.46730   0.47612   0.47952
     Eigenvalues ---    0.48335   0.48464   0.48795   0.51534   0.52157
     Eigenvalues ---    0.52228   0.52640
 RFO step:  Lambda=-4.40975876D-04 EMin= 1.68714719D-03
 Quartic linear search produced a step of -0.00925.
 Iteration  1 RMS(Cart)=  0.06915839 RMS(Int)=  0.00062240
 Iteration  2 RMS(Cart)=  0.00179497 RMS(Int)=  0.00002310
 Iteration  3 RMS(Cart)=  0.00000133 RMS(Int)=  0.00002309
 Iteration  4 RMS(Cart)=  0.00000000 RMS(Int)=  0.00002309
 Variable       Old X    -DE/DX   Delta X   Delta X   Delta X     New X
                                 (Linear)    (Quad)   (Total)
    R1        2.62614   0.00010   0.00000  -0.00043  -0.00042   2.62571
    R2        2.63282   0.00038   0.00005  -0.00031  -0.00027   2.63256
    R3        2.05172   0.00011  -0.00002   0.00070   0.00068   2.05240
    R4        2.63217   0.00020   0.00002   0.00003   0.00007   2.63224
    R5        2.04835   0.00027   0.00003  -0.00030  -0.00027   2.04808
    R6        2.63125   0.00038   0.00004  -0.00094  -0.00089   2.63036
    R7        2.05063  -0.00003   0.00000   0.00007   0.00007   2.05069
    R8        2.63433   0.00019   0.00002   0.00022   0.00024   2.63456
    R9        2.05061   0.00013   0.00001   0.00009   0.00009   2.05071
   R10        2.64364  -0.00067  -0.00004   0.00016   0.00010   2.64374
   R11        3.34844  -0.00032   0.00007  -0.00215  -0.00206   3.34638
   R12        3.35594  -0.00049  -0.00010   0.00024   0.00012   3.35606
   R13        3.35730  -0.00042  -0.00009  -0.00016  -0.00026   3.35704
   R14        3.62454  -0.00055   0.00001  -0.01048  -0.01047   3.61407
   R15        2.64156   0.00007   0.00000   0.00014   0.00012   2.64168
   R16        2.63848  -0.00027  -0.00004   0.00118   0.00113   2.63961
   R17        3.34786   0.00007  -0.00001  -0.00085  -0.00085   3.34701
   R18        2.63862  -0.00009  -0.00001   0.00054   0.00052   2.63915
   R19        2.62946   0.00016   0.00002  -0.00038  -0.00035   2.62911
   R20        2.05113   0.00005   0.00001  -0.00011  -0.00011   2.05103
   R21        2.63316   0.00019   0.00003  -0.00047  -0.00043   2.63273
   R22        2.05016   0.00011   0.00002  -0.00027  -0.00025   2.04991
   R23        2.62469   0.00003   0.00000  -0.00014  -0.00014   2.62455
   R24        2.04930  -0.00007  -0.00001   0.00017   0.00016   2.04946
   R25        2.05104  -0.00003   0.00001  -0.00013  -0.00012   2.05092
   R26        2.05999   0.00007   0.00001   0.00072   0.00073   2.06072
   R27        2.89062  -0.00019  -0.00010   0.00372   0.00362   2.89424
   R28        2.89907   0.00022   0.00004  -0.00055  -0.00051   2.89856
   R29        3.71339   0.00033   0.00002   0.00457   0.00459   3.71798
   R30        2.07910  -0.00134   0.00003  -0.00412  -0.00409   2.07501
   R31        2.85613  -0.00011  -0.00007   0.00101   0.00094   2.85707
   R32        4.71079   0.00005  -0.00173   0.10286   0.10113   4.81192
   R33        2.06979  -0.00010   0.00002  -0.00050  -0.00049   2.06930
   R34        2.88310  -0.00010   0.00000  -0.00020  -0.00020   2.88290
   R35        2.06538  -0.00001  -0.00001  -0.00033  -0.00034   2.06504
   R36        2.07076   0.00005   0.00001   0.00008   0.00009   2.07085
   R37        2.06650   0.00011   0.00001  -0.00014  -0.00012   2.06638
   R38        2.06747  -0.00005   0.00000  -0.00021  -0.00021   2.06726
   R39        2.64048   0.00027   0.00002   0.00003   0.00005   2.64053
   R40        2.64757   0.00008  -0.00001  -0.00100  -0.00101   2.64657
   R41        2.63403   0.00000   0.00001  -0.00047  -0.00045   2.63358
   R42        2.05434   0.00038   0.00000   0.00082   0.00083   2.05517
   R43        2.62629   0.00003  -0.00002   0.00090   0.00087   2.62716
   R44        2.05287  -0.00018   0.00001   0.00023   0.00024   2.05311
   R45        2.63248   0.00007   0.00001   0.00038   0.00038   2.63286
   R46        2.05128  -0.00002  -0.00001   0.00012   0.00012   2.05139
   R47        2.63702   0.00013   0.00002  -0.00045  -0.00043   2.63660
   R48        2.05133   0.00001   0.00000   0.00003   0.00003   2.05136
   R49        2.05182   0.00000   0.00000  -0.00004  -0.00004   2.05179
    A1        2.07961   0.00001   0.00000   0.00045   0.00042   2.08003
    A2        2.10891  -0.00001  -0.00004   0.00221   0.00219   2.11109
    A3        2.09419  -0.00001   0.00004  -0.00275  -0.00270   2.09149
    A4        2.08985  -0.00016  -0.00002  -0.00020  -0.00022   2.08963
    A5        2.08816   0.00018   0.00003   0.00020   0.00023   2.08839
    A6        2.10518  -0.00002  -0.00001   0.00000  -0.00001   2.10517
    A7        2.10800   0.00001   0.00001  -0.00004  -0.00003   2.10797
    A8        2.09470  -0.00001  -0.00001   0.00029   0.00028   2.09498
    A9        2.08038   0.00000   0.00000  -0.00022  -0.00023   2.08015
   A10        2.09741  -0.00008  -0.00002   0.00044   0.00041   2.09782
   A11        2.09544   0.00005   0.00000   0.00002   0.00002   2.09546
   A12        2.09032   0.00003   0.00002  -0.00047  -0.00044   2.08987
   A13        2.06649   0.00008   0.00001  -0.00039  -0.00037   2.06612
   A14        2.05595   0.00030   0.00008  -0.00537  -0.00521   2.05074
   A15        2.15830  -0.00037  -0.00008   0.00542   0.00526   2.16356
   A16        2.12437   0.00014   0.00001  -0.00018  -0.00015   2.12422
   A17        2.02201  -0.00059   0.00004  -0.00339  -0.00325   2.01875
   A18        2.13671   0.00046  -0.00005   0.00366   0.00347   2.14018
   A19        1.78983   0.00016   0.00002   0.00599   0.00593   1.79576
   A20        1.98668  -0.00129   0.00009  -0.01500  -0.01489   1.97178
   A21        1.85826   0.00191   0.00005   0.00587   0.00600   1.86426
   A22        2.14265  -0.00032  -0.00012   0.00549   0.00525   2.14790
   A23        2.02430   0.00005   0.00005  -0.00389  -0.00375   2.02055
   A24        2.11603   0.00027   0.00006  -0.00151  -0.00142   2.11461
   A25        2.15329   0.00005  -0.00002   0.00350   0.00338   2.15667
   A26        2.07053  -0.00017  -0.00001  -0.00041  -0.00042   2.07011
   A27        2.05935   0.00012   0.00003  -0.00304  -0.00294   2.05641
   A28        1.78025   0.00023  -0.00001   0.00619   0.00608   1.78633
   A29        2.09816   0.00000  -0.00003   0.00138   0.00133   2.09948
   A30        2.08924   0.00013   0.00001   0.00069   0.00071   2.08995
   A31        2.09557  -0.00013   0.00002  -0.00201  -0.00199   2.09358
   A32        2.10572   0.00005   0.00003  -0.00052  -0.00049   2.10522
   A33        2.08144  -0.00003  -0.00001   0.00014   0.00013   2.08156
   A34        2.09575  -0.00002  -0.00002   0.00031   0.00029   2.09604
   A35        2.08983  -0.00012  -0.00001  -0.00071  -0.00071   2.08912
   A36        2.10381   0.00014   0.00001   0.00073   0.00074   2.10455
   A37        2.08953  -0.00002  -0.00001  -0.00002  -0.00003   2.08950
   A38        2.08472  -0.00003  -0.00004   0.00173   0.00167   2.08639
   A39        2.09706  -0.00011   0.00001  -0.00137  -0.00135   2.09571
   A40        2.10095   0.00014   0.00003  -0.00034  -0.00030   2.10065
   A41        1.95240   0.00029   0.00004  -0.00038  -0.00033   1.95207
   A42        1.92429  -0.00034   0.00011  -0.00452  -0.00442   1.91988
   A43        1.82085   0.00003  -0.00016   0.00273   0.00256   1.82341
   A44        1.93381   0.00043   0.00004   0.00802   0.00807   1.94187
   A45        1.94276  -0.00052   0.00000  -0.00618  -0.00618   1.93659
   A46        1.88572   0.00007  -0.00004  -0.00019  -0.00022   1.88550
   A47        2.07698   0.00068   0.00012  -0.00417  -0.00405   2.07293
   A48        1.72297  -0.00258  -0.00034   0.00007  -0.00026   1.72271
   A49        1.78226   0.00132   0.00002   0.00183   0.00186   1.78412
   A50        1.93589   0.00096   0.00016   0.00076   0.00093   1.93681
   A51        1.99805  -0.00067  -0.00001   0.00499   0.00498   2.00303
   A52        1.92396   0.00005  -0.00002  -0.00455  -0.00457   1.91939
   A53        1.90648  -0.00020  -0.00007   0.00041   0.00033   1.90681
   A54        1.97019   0.00022   0.00003  -0.00017  -0.00014   1.97005
   A55        1.88783  -0.00002   0.00003   0.00007   0.00009   1.88792
   A56        1.93976  -0.00006   0.00002  -0.00139  -0.00137   1.93838
   A57        1.86229   0.00015   0.00003   0.00107   0.00110   1.86339
   A58        1.89341  -0.00009  -0.00002   0.00012   0.00010   1.89350
   A59        1.93154   0.00008   0.00000   0.00065   0.00064   1.93218
   A60        1.91878  -0.00002   0.00000  -0.00045  -0.00045   1.91832
   A61        1.95502  -0.00015  -0.00001  -0.00044  -0.00044   1.95458
   A62        1.88383  -0.00001   0.00001  -0.00002  -0.00002   1.88381
   A63        1.88987   0.00004   0.00001  -0.00025  -0.00024   1.88963
   A64        1.88269   0.00006   0.00000   0.00053   0.00053   1.88322
   A65        2.07289  -0.00098  -0.00005   0.00145   0.00140   2.07430
   A66        2.12464   0.00094   0.00002  -0.00203  -0.00201   2.12263
   A67        2.08514   0.00004   0.00002   0.00065   0.00067   2.08581
   A68        2.09724  -0.00001  -0.00001  -0.00059  -0.00060   2.09664
   A69        2.08367  -0.00029  -0.00001  -0.00140  -0.00141   2.08225
   A70        2.10227   0.00030   0.00002   0.00199   0.00201   2.10428
   A71        2.09831  -0.00008  -0.00001  -0.00007  -0.00008   2.09823
   A72        2.10341   0.00034  -0.00002  -0.00037  -0.00039   2.10302
   A73        2.08134  -0.00026   0.00002   0.00047   0.00050   2.08184
   A74        2.09678  -0.00004  -0.00002   0.00030   0.00029   2.09707
   A75        2.08785  -0.00003   0.00001  -0.00021  -0.00020   2.08765
   A76        2.09855   0.00007   0.00001  -0.00009  -0.00008   2.09847
   A77        2.09653   0.00005  -0.00001  -0.00041  -0.00042   2.09611
   A78        2.08822  -0.00003   0.00001   0.00034   0.00034   2.08856
   A79        2.09840  -0.00002   0.00000   0.00007   0.00007   2.09847
   A80        2.09234   0.00004   0.00002   0.00009   0.00011   2.09245
   A81        2.09638  -0.00002  -0.00001  -0.00021  -0.00022   2.09616
   A82        2.09446  -0.00001  -0.00001   0.00012   0.00011   2.09457
   A83        2.90577  -0.00385   0.00051  -0.02666  -0.02615   2.87962
   A84        3.57364   0.00011  -0.00187   0.05250   0.05062   3.62426
    D1       -0.02086  -0.00001   0.00006  -0.00101  -0.00096  -0.02181
    D2        3.12076  -0.00002   0.00002  -0.00098  -0.00096   3.11980
    D3       -3.12910   0.00003  -0.00001   0.00215   0.00214  -3.12696
    D4        0.01252   0.00002  -0.00005   0.00218   0.00213   0.01465
    D5        0.03366   0.00002   0.00003  -0.00332  -0.00329   0.03038
    D6       -3.12240   0.00013   0.00014   0.00315   0.00327  -3.11914
    D7       -3.14100  -0.00002   0.00010  -0.00636  -0.00625   3.13594
    D8       -0.01388   0.00010   0.00021   0.00011   0.00031  -0.01357
    D9       -0.00992   0.00001  -0.00007   0.00312   0.00305  -0.00687
   D10       -3.13553   0.00001  -0.00006   0.00162   0.00157  -3.13396
   D11        3.13165   0.00002  -0.00003   0.00309   0.00306   3.13471
   D12        0.00604   0.00002  -0.00002   0.00159   0.00157   0.00761
   D13        0.02884  -0.00001   0.00000  -0.00094  -0.00094   0.02791
   D14       -3.11877   0.00004   0.00005  -0.00318  -0.00313  -3.12190
   D15       -3.12860  -0.00001  -0.00002   0.00055   0.00054  -3.12806
   D16        0.00698   0.00003   0.00003  -0.00169  -0.00165   0.00532
   D17       -0.01627   0.00001   0.00009  -0.00326  -0.00318  -0.01945
   D18        3.05319   0.00025   0.00025  -0.00792  -0.00766   3.04553
   D19        3.13132  -0.00003   0.00004  -0.00103  -0.00099   3.13033
   D20       -0.08240   0.00021   0.00020  -0.00569  -0.00548  -0.08788
   D21       -0.01499  -0.00001  -0.00010   0.00544   0.00534  -0.00965
   D22       -3.14115  -0.00013  -0.00023  -0.00139  -0.00162   3.14041
   D23       -3.07991  -0.00030  -0.00028   0.01089   0.01062  -3.06929
   D24        0.07711  -0.00042  -0.00040   0.00406   0.00366   0.08078
   D25        2.54766   0.00015  -0.00011   0.02478   0.02471   2.57237
   D26       -0.67018   0.00043   0.00006   0.01956   0.01966  -0.65051
   D27       -2.53998   0.00011   0.00035  -0.03142  -0.03108  -2.57106
   D28        1.74355  -0.00166   0.00025  -0.03517  -0.03492   1.70863
   D29        0.58703   0.00023   0.00047  -0.02494  -0.02449   0.56253
   D30       -1.41263  -0.00155   0.00036  -0.02869  -0.02833  -1.44097
   D31       -0.66388   0.00029  -0.00016   0.02218   0.02204  -0.64184
   D32        2.49949   0.00011  -0.00020   0.01735   0.01715   2.51663
   D33        1.42752  -0.00027  -0.00003   0.01059   0.01060   1.43813
   D34       -1.69230  -0.00046  -0.00007   0.00576   0.00571  -1.68659
   D35        0.61938   0.00027  -0.00064   0.05028   0.04959   0.66897
   D36       -1.47272   0.00061  -0.00066   0.05134   0.05062  -1.42210
   D37        2.83816   0.00098  -0.00055   0.05565   0.05504   2.89320
   D38       -1.33934  -0.00042  -0.00074   0.04707   0.04639  -1.29294
   D39        2.85174  -0.00008  -0.00076   0.04813   0.04743   2.89917
   D40        0.87944   0.00029  -0.00065   0.05244   0.05185   0.93129
   D41        0.06612  -0.00018  -0.00017   0.00151   0.00133   0.06745
   D42       -3.06850  -0.00027  -0.00008  -0.00701  -0.00712  -3.07562
   D43       -3.09837   0.00001  -0.00013   0.00657   0.00646  -3.09190
   D44        0.05020  -0.00008  -0.00004  -0.00195  -0.00198   0.04821
   D45        3.06958   0.00021   0.00009   0.00479   0.00487   3.07446
   D46       -0.03990   0.00012   0.00004   0.00402   0.00406  -0.03584
   D47       -0.05059   0.00003   0.00005  -0.00007  -0.00002  -0.05061
   D48        3.12311  -0.00006   0.00001  -0.00083  -0.00083   3.12228
   D49        0.59226  -0.00004   0.00025  -0.02252  -0.02230   0.56996
   D50       -2.55626   0.00005   0.00015  -0.01404  -0.01391  -2.57017
   D51       -0.01146   0.00013   0.00000   0.00419   0.00419  -0.00727
   D52       -3.13026   0.00003  -0.00001   0.00138   0.00137  -3.12890
   D53        3.13673   0.00004   0.00009  -0.00389  -0.00379   3.13293
   D54        0.01792  -0.00006   0.00008  -0.00670  -0.00662   0.01131
   D55       -0.02655  -0.00012   0.00003  -0.00462  -0.00458  -0.03113
   D56        3.14048  -0.00005   0.00001  -0.00150  -0.00149   3.13898
   D57        3.09217  -0.00001   0.00004  -0.00175  -0.00171   3.09046
   D58       -0.02399   0.00005   0.00001   0.00136   0.00137  -0.02262
   D59        0.02643   0.00007  -0.00002   0.00258   0.00255   0.02898
   D60       -3.12089   0.00006  -0.00003   0.00252   0.00249  -3.11840
   D61       -3.14080   0.00000   0.00000  -0.00056  -0.00057  -3.14137
   D62       -0.00493  -0.00001   0.00000  -0.00062  -0.00062  -0.00556
   D63        0.01175  -0.00003  -0.00002  -0.00023  -0.00025   0.01150
   D64        3.12116   0.00005   0.00003   0.00052   0.00055   3.12171
   D65       -3.12416  -0.00002  -0.00002  -0.00018  -0.00020  -3.12436
   D66       -0.01475   0.00006   0.00003   0.00057   0.00060  -0.01416
   D67        0.93187   0.00102   0.00004  -0.03956  -0.03952   0.89236
   D68        2.91140  -0.00119  -0.00019  -0.04161  -0.04181   2.86959
   D69       -1.18120  -0.00085  -0.00009  -0.04318  -0.04327  -1.22446
   D70        3.08676   0.00110   0.00025  -0.03982  -0.03957   3.04719
   D71       -1.21690  -0.00111   0.00001  -0.04187  -0.04186  -1.25876
   D72        0.97369  -0.00076   0.00012  -0.04344  -0.04332   0.93037
   D73       -1.09759   0.00113   0.00022  -0.03878  -0.03857  -1.13616
   D74        0.88194  -0.00108  -0.00002  -0.04083  -0.04086   0.84108
   D75        3.07253  -0.00073   0.00009  -0.04240  -0.04232   3.03021
   D76       -2.90862   0.00020   0.00013  -0.01205  -0.01193  -2.92054
   D77       -0.74120   0.00012   0.00011  -0.01367  -0.01356  -0.75476
   D78        1.35396   0.00013   0.00012  -0.01358  -0.01346   1.34049
   D79        1.20360  -0.00024  -0.00003  -0.01402  -0.01405   1.18955
   D80       -2.91217  -0.00031  -0.00005  -0.01563  -0.01568  -2.92785
   D81       -0.81702  -0.00031  -0.00004  -0.01554  -0.01558  -0.83259
   D82       -0.92891   0.00009  -0.00003  -0.01125  -0.01128  -0.94019
   D83        1.23851   0.00002  -0.00004  -0.01287  -0.01291   1.22560
   D84       -2.94952   0.00003  -0.00004  -0.01277  -0.01281  -2.96234
   D85        1.52264  -0.00142  -0.00037   0.02166   0.02129   1.54393
   D86       -1.58449  -0.00164  -0.00041   0.01950   0.01909  -1.56540
   D87       -2.49185   0.00003  -0.00020   0.02105   0.02085  -2.47100
   D88        0.68420  -0.00019  -0.00024   0.01889   0.01865   0.70286
   D89       -0.29503   0.00085   0.00000   0.02222   0.02221  -0.27281
   D90        2.88103   0.00063  -0.00004   0.02006   0.02002   2.90104
   D91        1.04087   0.00007   0.00004  -0.00116  -0.00112   1.03974
   D92        3.12026   0.00010   0.00004  -0.00107  -0.00103   3.11923
   D93       -1.06996   0.00007   0.00003  -0.00100  -0.00097  -1.07092
   D94       -3.09328  -0.00008  -0.00003  -0.00180  -0.00183  -3.09511
   D95       -1.01388  -0.00005  -0.00002  -0.00172  -0.00174  -1.01562
   D96        1.07909  -0.00008  -0.00003  -0.00164  -0.00167   1.07742
   D97       -1.05108   0.00002   0.00000  -0.00122  -0.00122  -1.05230
   D98        1.02832   0.00005   0.00000  -0.00113  -0.00113   1.02719
   D99        3.12128   0.00001  -0.00001  -0.00106  -0.00106   3.12022
   D100      -3.11109  -0.00016  -0.00001  -0.00573  -0.00574  -3.11682
   D101       0.02645  -0.00016   0.00008  -0.00696  -0.00688   0.01957
   D102      -0.00316   0.00008   0.00003  -0.00367  -0.00364  -0.00680
   D103       3.13438   0.00008   0.00012  -0.00491  -0.00479   3.12959
   D104       3.11443   0.00016  -0.00001   0.00730   0.00730   3.12173
   D105      -0.01046  -0.00008  -0.00013   0.00545   0.00532  -0.00514
   D106       0.00754  -0.00005  -0.00004   0.00511   0.00507   0.01261
   D107      -3.11735  -0.00028  -0.00017   0.00326   0.00309  -3.11426
   D108      -0.00108  -0.00004   0.00000   0.00062   0.00062  -0.00046
   D109      -3.14005  -0.00002   0.00003  -0.00006  -0.00003  -3.14008
   D110      -3.13857  -0.00004  -0.00009   0.00188   0.00178  -3.13678
   D111       0.00564  -0.00002  -0.00006   0.00120   0.00114   0.00678
   D112      -0.00768  -0.00002   0.00003  -0.00349  -0.00347  -0.01115
   D113      -3.13982  -0.00009  -0.00004  -0.00234  -0.00238   3.14099
   D114       3.11742   0.00021   0.00015  -0.00167  -0.00152   3.11590
   D115      -0.01472   0.00015   0.00008  -0.00052  -0.00044  -0.01515
   D116       0.00098  -0.00003  -0.00002   0.00103   0.00101   0.00199
   D117      -3.14141   0.00004   0.00002   0.00108   0.00109  -3.14032
   D118       3.13994  -0.00005  -0.00005   0.00171   0.00166  -3.14158
   D119      -0.00245   0.00002  -0.00001   0.00175   0.00174  -0.00071
   D120       0.00340   0.00006   0.00001   0.00041   0.00041   0.00381
   D121      -3.13740  -0.00001  -0.00003   0.00036   0.00033  -3.13707
   D122       3.13548   0.00013   0.00007  -0.00075  -0.00068   3.13480
   D123      -0.00532   0.00005   0.00004  -0.00079  -0.00076  -0.00607
         Item               Value     Threshold  Converged?
 Maximum Force            0.003850     0.000450     NO 
 RMS     Force            0.000495     0.000300     NO 
 Maximum Displacement     0.312710     0.001800     NO 
 RMS     Displacement     0.070252     0.001200     NO 
 Predicted change in Energy=-2.348665D-04
 GradGradGradGradGradGradGradGradGradGradGradGradGradGradGradGradGradGrad

                          Input orientation:                          
 ---------------------------------------------------------------------
 Center     Atomic      Atomic             Coordinates (Angstroms)
 Number     Number       Type             X           Y           Z
 ---------------------------------------------------------------------
      1          6           0       -2.466874   -0.746732   -2.026727
      2          6           0       -3.779902   -1.195014   -1.951729
      3          6           0       -4.170117   -2.016420   -0.896620
      4          6           0       -3.257613   -2.401460    0.081410
      5          6           0       -1.942886   -1.940007    0.034388
      6          6           0       -1.567702   -1.107964   -1.025880
      7         16           0        0.075125   -0.455001   -1.195476
      8          6           0        1.085912   -1.739643   -0.499888
      9          6           0        0.697686   -2.500706    0.606561
     10         16           0       -0.882842   -2.351572    1.391865
     11          6           0        1.598440   -3.432884    1.126283
     12          6           0        2.850404   -3.599751    0.542879
     13          6           0        3.209769   -2.868649   -0.587299
     14          6           0        2.323235   -1.939677   -1.116435
     15          1           0        4.177665   -3.014760   -1.054230
     16          1           0        2.599345   -1.351122   -1.985482
     17          1           0        1.311775   -4.041990    1.977640
     18          1           0        3.537929   -4.326832    0.961660
     19          1           0       -2.144368   -0.094658   -2.833179
     20          1           0       -3.569677   -3.056577    0.888299
     21          1           0       -4.491028   -0.901977   -2.715302
     22          1           0       -5.192542   -2.375178   -0.837008
     23          6           0       -0.254257    1.186697    1.257923
     24          1           0       -0.023788    0.302001    1.852363
     25          6           0        0.368158    1.112359   -0.139493
     26          1           0       -0.085438    1.852759   -0.811631
     27          6           0        0.196837    2.450314    2.001223
     28          1           0       -0.234952    3.330090    1.512718
     29          6           0       -0.151973    2.421242    3.486094
     30          1           0        0.321745    1.564604    3.978680
     31          1           0        0.210357    3.331548    3.971647
     32          1           0       -1.231423    2.358439    3.652123
     33          1           0        1.281750    2.535205    1.901686
     34          6           0        1.874206    1.241707   -0.169708
     35          6           0        2.468094    1.964791   -1.207456
     36          6           0        2.683591    0.624343    0.792148
     37          6           0        3.855489    2.076061   -1.277827
     38          1           0        1.836849    2.433413   -1.958909
     39          6           0        4.067024    0.743009    0.723016
     40          1           0        2.239910    0.037128    1.591350
     41          6           0        4.656200    1.467417   -0.313692
     42          1           0        4.307975    2.641005   -2.086849
     43          1           0        4.685767    0.261250    1.473644
     44          1           0        5.736972    1.555646   -0.368669
     45         35           0       -2.218781    1.210521    1.152945
     46         17           0       -0.667669    2.572844   -3.183641
 ---------------------------------------------------------------------
                    Distance matrix (angstroms):
                    1          2          3          4          5
     1  C    0.000000
     2  C    1.389468   0.000000
     3  C    2.406301   1.392922   0.000000
     4  C    2.794215   2.421147   1.391927   0.000000
     5  C    2.438578   2.806118   2.415196   1.394151   0.000000
     6  C    1.393088   2.399709   2.759450   2.398962   1.399009
     7  S    2.690325   3.997595   4.533147   4.065253   2.791089
     8  C    3.992418   5.106918   5.278243   4.431943   3.082080
     9  C    4.474938   5.319631   5.117577   3.991243   2.759418
    10  S    4.095296   4.572768   4.019412   2.712807   1.770826
    11  C    5.803763   6.588534   6.274931   5.073150   3.995236
    12  C    6.558662   7.481096   7.339401   6.241533   5.097936
    13  C    6.228865   7.315615   7.435367   6.518624   5.272450
    14  C    5.019651   6.204879   6.497525   5.726599   4.418618
    15  H    7.087990   8.212177   8.408745   7.546467   6.308829
    16  H    5.102310   6.381246   6.888676   6.299144   5.005849
    17  H    6.416532   7.033519   6.512714   5.212133   4.334442
    18  H    7.602976   8.476247   8.258643   7.117674   6.049471
    19  H    1.086082   2.159330   3.398100   3.880138   3.415969
    20  H    3.879296   3.402260   2.151370   1.085188   2.149963
    21  H    2.143697   1.083797   2.156982   3.404609   3.889901
    22  H    3.390654   2.151963   1.085179   2.141993   3.392487
    23  C    4.407125   5.329595   5.498725   4.824852   3.758296
    24  H    4.702750   5.551627   5.488536   4.571937   3.466205
    25  C    3.880113   5.080804   5.564031   5.053903   3.832506
    26  H    3.728948   4.923191   5.626933   5.381319   4.307080
    27  C    5.791445   6.687951   6.886181   6.257684   5.265147
    28  H    5.842056   6.711604   7.062266   6.635946   5.733796
    29  C    6.766537   7.470548   7.419333   6.670482   5.843127
    30  H    7.013101   7.720670   7.534528   6.612880   5.741802
    31  H    7.731780   8.455667   8.455137   7.747783   6.922987
    32  H    6.589216   7.108089   6.961780   6.285863   5.663111
    33  H    6.344739   7.374527   7.633522   6.949092   5.823452
    34  C    5.123220   6.409535   6.904899   6.298515   4.973445
    35  C    5.690120   7.041005   7.746773   7.314987   6.020495
    36  C    6.029361   7.253665   7.536503   6.705113   5.343630
    37  C    6.964287   8.333863   9.016877   8.514220   7.174390
    38  H    5.351631   6.686810   7.550703   7.313853   6.114445
    39  C    7.243773   8.513779   8.836751   7.996852   6.617538
    40  H    5.988216   7.092934   7.176036   6.200757   4.881493
    41  C    7.653440   8.996639   9.506882   8.817752   7.435028
    42  H    7.574890   8.952488   9.746091   9.346973   8.034835
    43  H    8.026762   9.247780   9.446301   8.492680   7.131342
    44  H    8.680622  10.032103  10.544610   9.836860   8.447619
    45  Br   3.742019   4.226429   4.292037   3.908167   3.354566
    46  Cl   3.949072   5.039876   6.209585   6.489381   5.687505
                    6          7          8          9         10
     6  C    0.000000
     7  S    1.775952   0.000000
     8  C    2.778013   1.776468   0.000000
     9  C    3.120348   2.796395   1.397914   0.000000
    10  S    2.803763   3.347986   2.798067   1.771161   0.000000
    11  C    4.479008   4.071712   2.402952   1.396576   2.719656
    12  C    5.309395   4.540210   2.767814   2.417882   4.026891
    13  C    5.110440   4.002695   2.406878   2.805574   4.575360
    14  C    3.979867   2.695275   1.396822   2.434312   4.091473
    15  H    6.053587   4.837680   3.390007   3.890081   5.659675
    16  H    4.283018   2.792639   2.156019   3.414167   4.953080
    17  H    5.091270   4.946156   3.389685   2.152329   2.831429
    18  H    6.354439   5.624528   3.852538   3.395263   4.861064
    19  H    2.150735   2.781738   4.311024   5.069333   4.953393
    20  H    3.386603   4.939119   5.033477   4.312628   2.823065
    21  H    3.382664   4.833158   6.059044   6.365019   5.655896
    22  H    3.844603   5.618175   6.319537   6.065842   4.852005
    23  C    3.493761   2.970325   3.667346   3.863601   3.596166
    24  H    3.557521   3.141999   3.306484   3.150828   2.826921
    25  C    3.076211   1.912482   2.962933   3.703974   3.988593
    26  H    3.317965   2.344968   3.791385   4.645127   4.813278
    27  C    4.993825   4.321406   4.960015   5.168029   4.959347
    28  H    5.283656   4.664480   5.612260   5.974036   5.719759
    29  C    5.900635   5.499222   5.893503   5.765345   5.263052
    30  H    5.979820   5.559813   5.617791   5.295212   4.845521
    31  H    6.917083   6.407448   6.817492   6.751035   6.336261
    32  H    5.832045   5.755148   6.277223   6.050471   5.235884
    33  H    5.473819   4.470982   4.907161   5.232482   5.368981
    34  C    4.254494   2.677258   3.101431   3.999056   4.790770
    35  C    5.075671   3.403209   4.016704   5.134750   6.051134
    36  C    4.937571   3.452495   3.132150   3.707316   4.683500
    37  C    6.293846   4.550188   4.778634   5.871067   7.013057
    38  H    5.000287   3.468349   4.484089   5.676694   6.443640
    39  C    6.183436   4.588147   4.067688   4.678428   5.875794
    40  H    4.760151   3.562987   2.976894   3.128716   3.936656
    41  C    6.773239   5.045739   4.802797   5.680026   6.940792
    42  H    7.050106   5.319475   5.664822   6.835629   7.998240
    43  H    6.872281   5.375429   4.566985   4.927983   6.151660
    44  H    7.802885   6.064885   5.701623   6.542130   7.885922
    45  Br   3.247546   3.681175   4.728248   4.751581   3.811866
    46  Cl   4.360544   3.697620   5.373558   6.478482   6.725432
                   11         12         13         14         15
    11  C    0.000000
    12  C    1.391265   0.000000
    13  C    2.418905   1.393182   0.000000
    14  C    2.790121   2.405634   1.388854   0.000000
    15  H    3.403213   2.157450   1.084525   2.144430   0.000000
    16  H    3.875386   3.392930   2.151841   1.085300   2.475078
    17  H    1.085356   2.149766   3.399709   3.875057   4.296599
    18  H    2.141929   1.084764   2.152500   3.390054   2.488896
    19  H    6.389812   6.973607   6.434733   5.129404   7.187472
    20  H    5.187261   6.452271   6.940720   6.323989   7.987270
    21  H    7.631834   8.472920   8.227908   7.075831   9.075751
    22  H    7.147776   8.251828   8.420493   7.533568   9.394521
    23  C    4.978990   5.749808   5.643594   4.696303   6.529948
    24  H    4.136204   5.019900   5.144012   4.398568   6.091091
    25  C    4.875963   5.369466   4.911589   3.753887   5.690536
    26  H    5.876136   6.339064   5.761979   4.503019   6.475001
    27  C    6.110812   6.765461   6.638492   5.789074   7.419556
    28  H    7.017725   7.647398   7.395981   6.420842   8.143557
    29  C    6.550072   7.343646   7.475078   6.806434   8.301230
    30  H    5.894150   6.698463   6.988747   6.499704   7.821053
    31  H    7.468628   8.171242   8.259715   7.624870   9.015242
    32  H    6.922963   7.863125   8.063457   7.338157   8.959869
    33  H    6.026576   6.476473   6.254114   5.497118   6.922851
    34  C    4.858748   4.990036   4.342020   3.349496   4.919940
    35  C    5.944537   5.845850   4.929180   3.908214   5.267071
    36  C    4.213109   4.234729   3.792193   3.216635   4.345622
    37  C    6.420474   6.044833   5.034276   4.301163   5.105903
    38  H    6.632397   6.609486   5.646069   4.479984   5.998371
    39  C    4.867711   4.513555   3.936482   3.690689   4.158326
    40  H    3.559319   3.833912   3.759079   3.353624   4.479732
    41  C    5.952846   5.447092   4.579137   4.206592   4.568074
    42  H    7.386333   6.927266   5.814722   5.085621   5.750735
    43  H    4.826890   4.375180   4.027695   4.139341   4.168999
    44  H    6.651899   5.978404   5.099897   4.942676   4.877504
    45  Br   6.011081   7.014808   7.009796   5.975261   7.977414
    46  Cl   7.731718   8.022763   7.168359   5.794972   7.696296
                   16         17         18         19         20
    16  H    0.000000
    17  H    4.960337   0.000000
    18  H    4.292019   2.463557   0.000000
    19  H    4.979971   7.118310   8.037449   0.000000
    20  H    7.015984   5.097674   7.220595   4.965266   0.000000
    21  H    7.141972   8.096661   9.471739   2.484446   4.298503
    22  H    7.942367   7.280567   9.124982   4.298468   2.464687
    23  C    5.010315   5.505418   6.698317   4.685243   5.397593
    24  H    4.933832   4.546393   5.908069   5.158343   4.978232
    25  C    3.801922   5.651547   6.390992   3.876290   5.826056
    26  H    4.341756   6.669355   7.379748   3.481133   6.255499
    27  C    6.009724   6.587386   7.627141   5.943868   6.763954
    28  H    6.494951   7.546925   8.553756   5.853340   7.231860
    29  C    7.192957   6.796423   8.094729   7.087496   6.959579
    30  H    7.018558   6.034751   7.359026   7.432112   6.785936
    31  H    7.944939   7.717399   8.876009   7.974288   8.037651
    32  H    7.760041   7.087824   8.641653   6.993590   6.513720
    33  H    5.652404   6.577702   7.284335   6.408854   7.472036
    34  C    3.247403   5.731046   5.920861   5.002888   7.016444
    35  C    3.408494   6.896617   6.740484   5.306516   8.127792
    36  C    3.409514   5.006190   5.027202   6.080225   7.256843
    37  C    3.718099   7.382350   6.790668   6.567300   9.282735
    38  H    3.860676   7.596247   7.558062   4.796414   8.214446
    39  C    3.724974   5.662305   5.102958   7.206219   8.531317
    40  H    3.853590   4.201173   4.596249   6.230226   6.619410
    41  C    3.869070   6.840245   6.037414   7.418600   9.464479
    42  H    4.343590   8.376139   7.644418   7.047949  10.167170
    43  H    4.349535   5.491421   4.757116   8.082459   8.916443
    44  H    4.572537   7.511396   6.419432   8.420976  10.462614
    45  Br   6.294925   6.382306   7.989905   4.195022   4.483646
    46  Cl   5.244663   8.620502   9.081636   3.069044   7.529457
                   21         22         23         24         25
    21  H    0.000000
    22  H    2.488057   0.000000
    23  C    6.172464   6.439127   0.000000
    24  H    6.501490   6.412178   1.090487   0.000000
    25  C    5.856965   6.600820   1.531568   2.185816   0.000000
    26  H    5.533694   6.630129   2.180640   3.083101   1.098048
    27  C    7.447116   7.770864   1.533854   2.164736   2.530245
    28  H    7.341711   7.915112   2.158570   3.054385   2.830525
    29  C    8.266105   8.191593   2.549374   2.678934   3.889549
    30  H    8.605592   8.313850   2.806619   2.496955   4.143191
    31  H    9.205490   9.213100   3.490064   3.704638   4.674523
    32  H    7.861262   7.632162   2.839018   2.987718   4.299736
    33  H    8.152041   8.574891   2.142947   2.587288   2.650576
    34  C    7.182732   7.966560   2.563496   2.928173   1.511894
    35  C    7.676024   8.812372   3.754293   4.282153   2.505377
    36  C    8.130622   8.583982   3.027234   2.925382   2.543097
    37  C    8.977717  10.093301   4.910297   5.290952   3.792889
    38  H    7.192983   8.590318   4.034234   4.746650   2.685612
    39  C    9.368472   9.894257   4.376809   4.266691   3.816012
    40  H    8.045788   8.182755   2.766506   2.294039   2.766838
    41  C    9.749541  10.584759   5.163465   5.286991   4.306242
    42  H    9.506321  10.815915   5.840931   6.304958   4.653075
    43  H   10.154503  10.481930   5.030589   4.724933   4.687040
    44  H   10.777690  11.624328   6.219064   6.300077   5.391956
    45  Br   4.958739   5.065610   1.967471   2.476407   2.893490
    46  Cl   5.187658   7.103807   4.671168   5.561713   3.531684
                   26         27         28         29         30
    26  H    0.000000
    27  C    2.889446   0.000000
    28  H    2.758162   1.095027   0.000000
    29  C    4.335670   1.525567   2.174190   0.000000
    30  H    4.816213   2.170350   3.083475   1.095846   0.000000
    31  H    5.015381   2.158547   2.498926   1.093481   1.770466
    32  H    4.636172   2.184912   2.552276   1.093948   1.774583
    33  H    3.114004   1.092772   1.755996   2.139836   2.485474
    34  C    2.150733   2.997872   3.411810   4.342993   4.441117
    35  C    2.586455   3.961056   4.070607   5.394674   5.626986
    36  C    3.427627   3.313605   4.044525   4.304256   4.076322
    37  C    3.974683   4.927269   5.107979   6.234890   6.354511
    38  H    2.312703   4.286324   4.141085   5.796864   6.189131
    39  C    4.563948   4.418942   5.081694   5.315167   5.030058
    40  H    3.805006   3.188355   4.120039   3.872359   3.422264
    41  C    4.783258   5.119652   5.543347   6.202152   6.100935
    42  H    4.642153   5.800875   5.836943   7.141227   7.337528
    43  H    5.524470   5.022035   5.799377   5.667385   5.197944
    44  H    5.846789   6.091791   6.507853   7.091413   6.944366
    45  Br   2.970384   2.844621   2.925335   3.343819   3.816337
    46  Cl   2.546360   5.257871   4.776657   6.691360   7.300297
                   31         32         33         34         35
    31  H    0.000000
    32  H    1.768549   0.000000
    33  H    2.463084   3.067787   0.000000
    34  C    4.928148   5.049595   2.512929   0.000000
    35  C    5.812788   6.120204   3.376321   1.397310   0.000000
    36  C    4.853356   5.149164   2.616797   1.400503   2.416951
    37  C    6.513080   7.089487   4.116340   2.418586   1.393628
    38  H    6.214790   6.395593   3.901627   2.150070   1.087547
    39  C    5.668157   6.266005   3.515533   2.419526   2.788557
    40  H    4.542918   4.656762   2.693468   2.164734   3.406063
    41  C    6.450165   7.154419   4.175522   2.794847   2.415369
    42  H    7.346611   7.981264   5.007758   3.399514   2.148432
    43  H    5.974616   6.645082   4.115996   3.400997   3.874071
    44  H    7.248147   8.085158   5.095395   3.880607   3.399490
    45  Br   4.283053   2.922068   3.816951   4.301503   5.301623
    46  Cl   7.248773   6.862322   5.446302   4.161352   3.756068
                   36         37         38         39         40
    36  C    0.000000
    37  C    2.786688   0.000000
    38  H    3.399709   2.160204   0.000000
    39  C    1.390233   2.413535   3.876064   0.000000
    40  H    1.086461   3.872922   4.302206   2.142572   0.000000
    41  C    2.413471   1.393249   3.404208   1.395227   3.393136
    42  H    3.872231   1.085551   2.483128   3.399381   4.958449
    43  H    2.145922   3.399044   4.961557   1.085531   2.458923
    44  H    3.396757   2.153457   4.302360   2.154271   4.286842
    45  Br   4.950458   6.599589   5.256162   6.317812   4.631304
    46  Cl   5.552882   4.933344   2.791420   6.405278   6.138763
                   41         42         43         44         45
    41  C    0.000000
    42  H    2.154682   0.000000
    43  H    2.156452   4.299195   0.000000
    44  H    1.085760   2.484387   2.484877   0.000000
    45  Br   7.034372   7.425705   6.976872   8.107307   0.000000
    46  Cl   6.148347   5.095550   7.462778   7.069526   4.802900
                   46
    46  Cl   0.000000
 Stoichiometry    C22H20BrClS2
 Framework group  C1[X(C22H20BrClS2)]
 Deg. of freedom   132
 Full point group                 C1      NOp   1
 Largest Abelian subgroup         C1      NOp   1
 Largest concise Abelian subgroup C1      NOp   1
                         Standard orientation:                         
 ---------------------------------------------------------------------
 Center     Atomic      Atomic             Coordinates (Angstroms)
 Number     Number       Type             X           Y           Z
 ---------------------------------------------------------------------
      1          6           0        2.533268    0.126886   -2.029568
      2          6           0        3.898093    0.382517   -1.979281
      3          6           0        4.406786    1.227375   -0.995575
      4          6           0        3.562599    1.826648   -0.065154
      5          6           0        2.194205    1.560750   -0.086443
      6          6           0        1.698806    0.702753   -1.074191
      7         16           0       -0.022512    0.285525   -1.204540
      8          6           0       -0.832053    1.760714   -0.635070
      9          6           0       -0.334115    2.550926    0.405020
     10         16           0        1.208660    2.241181    1.217988
     11          6           0       -1.086991    3.647234    0.831296
     12          6           0       -2.301811    3.944006    0.221578
     13          6           0       -2.766836    3.176992   -0.844441
     14          6           0       -2.027570    2.085101   -1.280534
     15          1           0       -3.703527    3.421881   -1.333147
     16          1           0       -2.388811    1.469287   -2.097942
     17          1           0       -0.712318    4.280192    1.629407
     18          1           0       -2.874134    4.798077    0.567589
     19          1           0        2.116902   -0.539196   -2.779600
     20          1           0        3.969085    2.497300    0.684931
     21          1           0        4.557010   -0.077699   -2.706360
     22          1           0        5.470972    1.436083   -0.956056
     23          6           0        0.066091   -1.164494    1.386296
     24          1           0       -0.030649   -0.206736    1.898647
     25          6           0       -0.541090   -1.122854   -0.019157
     26          1           0       -0.202559   -1.978012   -0.618999
     27          6           0       -0.564692   -2.277919    2.231933
     28          1           0       -0.267911   -3.251048    1.826930
     29          6           0       -0.212768   -2.169839    3.712414
     30          1           0       -0.554419   -1.212997    4.123032
     31          1           0       -0.704228   -2.970857    4.271465
     32          1           0        0.864467   -2.251729    3.884403
     33          1           0       -1.650463   -2.211141    2.128044
     34          6           0       -2.049830   -1.031993   -0.054827
     35          6           0       -2.745481   -1.748569   -1.032099
     36          6           0       -2.757866   -0.220372    0.840363
     37          6           0       -4.134272   -1.660837   -1.108020
     38          1           0       -2.191389   -2.368997   -1.732677
     39          6           0       -4.143823   -0.140400    0.766368
     40          1           0       -2.231200    0.363392    1.590190
     41          6           0       -4.835007   -0.858881   -0.209700
     42          1           0       -4.666387   -2.222231   -1.869670
     43          1           0       -4.683618    0.491064    1.465118
     44          1           0       -5.917094   -0.792080   -0.268864
     45         35           0        2.005541   -1.485426    1.305797
     46         17           0        0.263183   -2.981553   -2.912455
 ---------------------------------------------------------------------
 Rotational constants (GHZ):           0.1797471           0.1428001           0.1206825
 Standard basis: 6-31+G(d,p) (6D, 7F)
 There are   621 symmetry adapted cartesian basis functions of A   symmetry.
 There are   621 symmetry adapted basis functions of A   symmetry.
   621 basis functions,  1099 primitive gaussians,   621 cartesian basis functions
   118 alpha electrons      118 beta electrons
       nuclear repulsion energy      3544.2891978056 Hartrees.
 NAtoms=   46 NActive=   46 NUniq=   46 SFac= 1.00D+00 NAtFMM=   60 NAOKFM=F Big=F
 Integral buffers will be    131072 words long.
 Raffenetti 2 integral format.
 Two-electron integral symmetry is turned on.
 Nuclear repulsion after empirical dispersion term =     3544.2430182578 Hartrees.
 ------------------------------------------------------------------------------
 Polarizable Continuum Model (PCM)
 =================================
 Model                : PCM.
 Atomic radii         : SMD-Coulomb.
 Polarization charges : Total charges.
 Charge compensation  : None.
 Solution method      : Matrix inversion.
 Cavity type          : VdW (van der Waals Surface) (Alpha=1.000).
 Cavity algorithm     : GePol (No added spheres)
                        Default sphere list used, NSphG=   46.
                        Lebedev-Laikov grids with approx.  5.0 points / Ang**2.
                        Smoothing algorithm: York/Karplus (Gamma=1.0000).
                        Polarization charges: spherical gaussians, with
                                              point-specific exponents (IZeta= 3).
                        Self-potential: point-specific (ISelfS= 7).
                        Self-field    : sphere-specific E.n sum rule (ISelfD= 2).
 1st derivatives      : Analytical E(r).r(x)/FMM algorithm (CHGder, D1EAlg=3).
                        Cavity 1st derivative terms included.
 Solvent              : Dichloromethane, Eps=   8.930000 Eps(inf)=   2.028346
 ------------------------------------------------------------------------------
 ------------------------------------------------------------------------------
 Atomic radii for non-electrostatic terms: SMD-CDS.
 ------------------------------------------------------------------------------
 Nuclear repulsion after PCM non-electrostatic terms =     3544.2265397227 Hartrees.
 One-electron integrals computed using PRISM.
 NBasis=   621 RedAO= T EigKep=  1.04D-06  NBF=   621
 NBsUse=   618 1.00D-06 EigRej=  9.27D-07 NBFU=   618
 Initial guess from the checkpoint file:  "/home/ansgus3642/gaussian/scratch/Gau-136888.chk"
 B after Tr=     0.000000    0.000000    0.000000
         Rot=    0.999876    0.012770    0.002844    0.008809 Ang=   1.81 deg.
 ExpMin= 3.50D-02 ExpMax= 5.74D+05 ExpMxC= 5.74D+03 IAcc=3 IRadAn=         5 AccDes= 0.00D+00
 Harris functional with IExCor= 4639 and IRadAn=       5 diagonalized for initial guess.
 HarFok:  IExCor= 4639 AccDes= 0.00D+00 IRadAn=         5 IDoV= 1 UseB2=F ITyADJ=14
 ICtDFT=  3500011 ScaDFX=  1.000000  1.000000  1.000000  1.000000
 FoFCou: FMM=F IPFlag=           0 FMFlag=      100000 FMFlg1=           0
         NFxFlg=           0 DoJE=T BraDBF=F KetDBF=T FulRan=T
         wScrn=  0.000000 ICntrl=       500 IOpCl=  0 I1Cent=   200000004 NGrid=           0
         NMat0=    1 NMatS0=      1 NMatT0=    0 NMatD0=    1 NMtDS0=    0 NMtDT0=    0
 Petite list used in FoFCou.
 Requested convergence on RMS density matrix=1.00D-08 within 128 cycles.
 Requested convergence on MAX density matrix=1.00D-06.
 Requested convergence on             energy=1.00D-06.
 No special actions if energy rises.
 Inv3:  Mode=1 IEnd=    35521443.
 Iteration    1 A*A^-1 deviation from unit magnitude is 3.33D-15 for   1776.
 Iteration    1 A*A^-1 deviation from orthogonality  is 2.00D-15 for   2450    120.
 Iteration    1 A^-1*A deviation from unit magnitude is 3.11D-15 for   1082.
 Iteration    1 A^-1*A deviation from orthogonality  is 4.06D-15 for   1073    487.
 Error on total polarization charges =  0.05107
 SCF Done:  E(RwB97XD) =  -4678.47496017     A.U. after   18 cycles
            NFock= 18  Conv=0.76D-08     -V/T= 2.0062
 SMD-CDS (non-electrostatic) energy       (kcal/mol) =     -10.34
 (included in total energy above)
 D1PCM: PCM CHGder 1st derivatives, ID1Alg=3 FixD1E=F DoIter=F DoCFld=F I1PDM=0.
 Calling FoFJK, ICntrl=      2127 FMM=F ISym2X=0 I1Cent= 0 IOpClX= 0 NMat=1 NMatS=1 NMatT=0.
 ***** Axes restored to original set *****
 -------------------------------------------------------------------
 Center     Atomic                   Forces (Hartrees/Bohr)
 Number     Number              X              Y              Z
 -------------------------------------------------------------------
      1        6           0.000127380    0.000256989   -0.000470831
      2        6           0.000044328    0.000050874   -0.000065625
      3        6          -0.000419607   -0.000052133   -0.000333569
      4        6           0.000010837    0.000000657    0.000371905
      5        6           0.000165392    0.000548986   -0.000337523
      6        6           0.000459065   -0.000341251    0.000684769
      7       16          -0.000520589    0.000300533    0.000369642
      8        6           0.000567674    0.000084030   -0.000467237
      9        6          -0.000478895    0.000106578    0.000089795
     10       16           0.000076086    0.000023884   -0.000334540
     11        6          -0.000194322   -0.000071211   -0.000046023
     12        6          -0.000164528    0.000156334    0.000056148
     13        6           0.000205291    0.000006852   -0.000378377
     14        6          -0.000211753    0.000302227    0.000085525
     15        1          -0.000137925    0.000068242    0.000012768
     16        1          -0.000076320    0.000038490   -0.000106613
     17        1          -0.000069468   -0.000077030    0.000059771
     18        1           0.000121323   -0.000144485    0.000096763
     19        1           0.000025806    0.000243044   -0.000114302
     20        1          -0.000035644   -0.000118753    0.000125475
     21        1          -0.000276305    0.000047042   -0.000230354
     22        1           0.000028490    0.000005148   -0.000015915
     23        6           0.001161620   -0.000022744   -0.000823592
     24        1          -0.000359253   -0.000442249   -0.000193725
     25        6           0.000277110    0.000005682    0.001422527
     26        1           0.000155059   -0.000750968   -0.000746965
     27        6           0.000161677    0.000099834    0.000248005
     28        1          -0.000173540   -0.000023803   -0.000129319
     29        6          -0.000029149   -0.000083095    0.000039562
     30        1           0.000066122   -0.000027205   -0.000004318
     31        1           0.000009886    0.000141747    0.000060603
     32        1          -0.000001094    0.000060616   -0.000048660
     33        1          -0.000044485   -0.000135497    0.000074645
     34        6          -0.000407895   -0.000168429    0.000444951
     35        6          -0.000109388    0.000388699   -0.000181777
     36        6           0.000158857   -0.000090811    0.000261600
     37        6           0.000081787    0.000075685   -0.000159054
     38        1          -0.000103480   -0.000060799   -0.000024235
     39        6          -0.000169464   -0.000181940    0.000062116
     40        1           0.000281165    0.000494711    0.000480851
     41        6          -0.000002582    0.000074283   -0.000009634
     42        1          -0.000055459   -0.000015800    0.000027626
     43        1          -0.000012321    0.000026561    0.000028147
     44        1           0.000020231    0.000023493    0.000001701
     45       35           0.000401873    0.000011204   -0.000034198
     46       17          -0.000553593   -0.000834222    0.000151493
 -------------------------------------------------------------------
 Cartesian Forces:  Max     0.001422527 RMS     0.000301881

 GradGradGradGradGradGradGradGradGradGradGradGradGradGradGradGradGradGrad
 Berny optimization.
 Using GEDIIS/GDIIS optimizer.
 FormGI is forming the generalized inverse of G from B-inverse, IUseBI=4.
 Internal  Forces:  Max     0.004752905 RMS     0.000534006
 Search for a local minimum.
 Step number   6 out of a maximum of  266
 All quantities printed in internal units (Hartrees-Bohrs-Radians)
 Mixed Optimization -- En-DIIS/RFO-DIIS
 Swapping is turned off.
 Update second derivatives using D2CorX and points    3    4    2    5    6
 DE= -4.54D-04 DEPred=-2.35D-04 R= 1.93D+00
 TightC=F SS=  1.41D+00  RLast= 2.37D-01 DXNew= 4.2426D-01 7.1043D-01
 Trust test= 1.93D+00 RLast= 2.37D-01 DXMaxT set to 4.24D-01
 ITU=  1  0 -1  0  1  0
     Eigenvalues ---    0.00048   0.00174   0.00279   0.00594   0.00905
     Eigenvalues ---    0.01180   0.01273   0.01341   0.01583   0.01598
     Eigenvalues ---    0.01769   0.01790   0.01801   0.01813   0.01881
     Eigenvalues ---    0.01947   0.02068   0.02189   0.02283   0.02324
     Eigenvalues ---    0.02329   0.02473   0.02531   0.02571   0.02602
     Eigenvalues ---    0.02621   0.02732   0.02737   0.02744   0.02854
     Eigenvalues ---    0.02887   0.02920   0.02978   0.02986   0.03101
     Eigenvalues ---    0.03230   0.03632   0.03847   0.04001   0.04453
     Eigenvalues ---    0.04566   0.04590   0.05468   0.06155   0.07287
     Eigenvalues ---    0.07541   0.08569   0.09779   0.10048   0.10925
     Eigenvalues ---    0.10969   0.11028   0.11111   0.11775   0.11893
     Eigenvalues ---    0.11900   0.12302   0.12316   0.12335   0.12377
     Eigenvalues ---    0.12500   0.12630   0.12687   0.12994   0.13341
     Eigenvalues ---    0.13913   0.15687   0.15700   0.16355   0.16619
     Eigenvalues ---    0.16806   0.17152   0.17911   0.18627   0.18931
     Eigenvalues ---    0.19237   0.19285   0.19417   0.19581   0.19879
     Eigenvalues ---    0.21021   0.21786   0.22689   0.23189   0.24568
     Eigenvalues ---    0.25113   0.25338   0.25701   0.27347   0.28114
     Eigenvalues ---    0.28884   0.30079   0.30471   0.31834   0.32351
     Eigenvalues ---    0.33430   0.33893   0.34168   0.34485   0.34897
     Eigenvalues ---    0.34959   0.35086   0.36124   0.36242   0.36423
     Eigenvalues ---    0.36541   0.36592   0.36619   0.36628   0.36735
     Eigenvalues ---    0.36793   0.36938   0.36956   0.37151   0.37288
     Eigenvalues ---    0.37938   0.40288   0.42468   0.42789   0.42886
     Eigenvalues ---    0.43336   0.44704   0.47214   0.47780   0.48104
     Eigenvalues ---    0.48416   0.48506   0.49300   0.51657   0.52230
     Eigenvalues ---    0.52441   0.53281
 En-DIIS/RFO-DIIS/Sim-DIIS IScMMF=       -3 using points:     6    5
 RFO step:  Lambda=-1.57838398D-03.
 DidBck=F Rises=F RFO-DIIS coefs:    3.00000   -2.00000
 Maximum step size (   0.424) exceeded in Quadratic search.
    -- Step size scaled by   0.724
 Iteration  1 RMS(Cart)=  0.22446126 RMS(Int)=  0.00586837
 Iteration  2 RMS(Cart)=  0.02805192 RMS(Int)=  0.00029889
 Iteration  3 RMS(Cart)=  0.00024067 RMS(Int)=  0.00025063
 Iteration  4 RMS(Cart)=  0.00000004 RMS(Int)=  0.00025063
 Variable       Old X    -DE/DX   Delta X   Delta X   Delta X     New X
                                 (Linear)    (Quad)   (Total)
    R1        2.62571   0.00024  -0.00062   0.00028  -0.00025   2.62547
    R2        2.63256   0.00073  -0.00039  -0.00126  -0.00177   2.63079
    R3        2.05240   0.00023   0.00099   0.00222   0.00321   2.05560
    R4        2.63224   0.00023   0.00010  -0.00047  -0.00018   2.63207
    R5        2.04808   0.00035  -0.00039  -0.00079  -0.00118   2.04690
    R6        2.63036   0.00064  -0.00129  -0.00148  -0.00266   2.62771
    R7        2.05069  -0.00003   0.00010   0.00021   0.00031   2.05100
    R8        2.63456   0.00039   0.00034  -0.00032  -0.00006   2.63451
    R9        2.05071   0.00018   0.00014   0.00018   0.00031   2.05102
   R10        2.64374  -0.00089   0.00015   0.00076   0.00068   2.64442
   R11        3.34638  -0.00023  -0.00299  -0.00480  -0.00755   3.33882
   R12        3.35606  -0.00039   0.00017   0.00497   0.00488   3.36094
   R13        3.35704  -0.00078  -0.00038   0.00231   0.00175   3.35879
   R14        3.61407  -0.00074  -0.01517  -0.01451  -0.02969   3.58438
   R15        2.64168   0.00015   0.00017   0.00052   0.00056   2.64223
   R16        2.63961  -0.00043   0.00164   0.00218   0.00373   2.64335
   R17        3.34701   0.00009  -0.00124  -0.00014  -0.00117   3.34584
   R18        2.63915  -0.00011   0.00076   0.00123   0.00193   2.64107
   R19        2.62911   0.00022  -0.00051  -0.00066  -0.00107   2.62804
   R20        2.05103   0.00011  -0.00015  -0.00027  -0.00043   2.05060
   R21        2.63273   0.00041  -0.00062  -0.00114  -0.00161   2.63112
   R22        2.04991   0.00021  -0.00036  -0.00052  -0.00088   2.04903
   R23        2.62455  -0.00006  -0.00020   0.00002  -0.00012   2.62444
   R24        2.04946  -0.00014   0.00023   0.00042   0.00065   2.05011
   R25        2.05092   0.00008  -0.00017  -0.00022  -0.00040   2.05052
   R26        2.06072   0.00017   0.00106   0.00119   0.00225   2.06297
   R27        2.89424  -0.00129   0.00524   0.00379   0.00904   2.90328
   R28        2.89856   0.00016  -0.00073  -0.00131  -0.00204   2.89652
   R29        3.71798  -0.00040   0.00665   0.00420   0.01086   3.72884
   R30        2.07501  -0.00062  -0.00593  -0.00590  -0.01183   2.06318
   R31        2.85707  -0.00029   0.00136   0.00272   0.00408   2.86115
   R32        4.81192  -0.00025   0.14651   0.18010   0.32661   5.13854
   R33        2.06930   0.00011  -0.00070  -0.00127  -0.00197   2.06733
   R34        2.88290   0.00001  -0.00029  -0.00013  -0.00042   2.88248
   R35        2.06504  -0.00006  -0.00049  -0.00046  -0.00095   2.06409
   R36        2.07085   0.00004   0.00013  -0.00012   0.00001   2.07086
   R37        2.06638   0.00015  -0.00018  -0.00028  -0.00046   2.06592
   R38        2.06726  -0.00001  -0.00031   0.00004  -0.00027   2.06699
   R39        2.64053   0.00023   0.00007   0.00044   0.00051   2.64104
   R40        2.64657   0.00049  -0.00146  -0.00046  -0.00193   2.64464
   R41        2.63358  -0.00004  -0.00066  -0.00169  -0.00235   2.63123
   R42        2.05517   0.00005   0.00120   0.00086   0.00205   2.05722
   R43        2.62716  -0.00010   0.00127   0.00240   0.00367   2.63083
   R44        2.05311  -0.00003   0.00035  -0.00001   0.00034   2.05345
   R45        2.63286   0.00008   0.00055   0.00046   0.00102   2.63387
   R46        2.05139  -0.00005   0.00017   0.00028   0.00045   2.05184
   R47        2.63660   0.00022  -0.00062  -0.00123  -0.00185   2.63475
   R48        2.05136   0.00000   0.00004   0.00007   0.00011   2.05147
   R49        2.05179   0.00002  -0.00005   0.00001  -0.00005   2.05174
    A1        2.08003   0.00000   0.00061  -0.00009   0.00019   2.08021
    A2        2.11109  -0.00001   0.00317   0.00649   0.00977   2.12087
    A3        2.09149   0.00002  -0.00391  -0.00674  -0.01052   2.08097
    A4        2.08963  -0.00016  -0.00031   0.00079   0.00049   2.09012
    A5        2.08839   0.00015   0.00033  -0.00060  -0.00029   2.08810
    A6        2.10517   0.00001  -0.00001  -0.00018  -0.00021   2.10496
    A7        2.10797  -0.00003  -0.00004  -0.00078  -0.00077   2.10720
    A8        2.09498   0.00001   0.00040   0.00112   0.00149   2.09647
    A9        2.08015   0.00002  -0.00033  -0.00030  -0.00067   2.07948
   A10        2.09782  -0.00006   0.00059   0.00067   0.00102   2.09884
   A11        2.09546   0.00004   0.00004   0.00068   0.00083   2.09629
   A12        2.08987   0.00001  -0.00064  -0.00136  -0.00189   2.08798
   A13        2.06612   0.00009  -0.00054   0.00005  -0.00048   2.06564
   A14        2.05074   0.00038  -0.00755  -0.00842  -0.01517   2.03558
   A15        2.16356  -0.00046   0.00762   0.00755   0.01418   2.17774
   A16        2.12422   0.00016  -0.00021  -0.00047  -0.00041   2.12381
   A17        2.01875  -0.00060  -0.00472  -0.00650  -0.01006   2.00869
   A18        2.14018   0.00044   0.00503   0.00694   0.01049   2.15067
   A19        1.79576   0.00029   0.00859   0.00686   0.01427   1.81002
   A20        1.97178  -0.00057  -0.02157  -0.01847  -0.03974   1.93204
   A21        1.86426   0.00094   0.00869   0.00106   0.01052   1.87478
   A22        2.14790  -0.00057   0.00761   0.01057   0.01691   2.16481
   A23        2.02055   0.00002  -0.00543  -0.00731  -0.01181   2.00874
   A24        2.11461   0.00055  -0.00205  -0.00319  -0.00498   2.10963
   A25        2.15667   0.00019   0.00490   0.00442   0.00831   2.16497
   A26        2.07011  -0.00024  -0.00061  -0.00041  -0.00102   2.06908
   A27        2.05641   0.00005  -0.00425  -0.00403  -0.00763   2.04878
   A28        1.78633   0.00013   0.00881   0.00706   0.01496   1.80129
   A29        2.09948  -0.00013   0.00192   0.00233   0.00407   2.10355
   A30        2.08995   0.00004   0.00103   0.00063   0.00174   2.09169
   A31        2.09358   0.00010  -0.00288  -0.00290  -0.00570   2.08788
   A32        2.10522   0.00014  -0.00071  -0.00103  -0.00171   2.10352
   A33        2.08156  -0.00010   0.00018   0.00032   0.00046   2.08203
   A34        2.09604  -0.00004   0.00043   0.00058   0.00096   2.09701
   A35        2.08912  -0.00010  -0.00103  -0.00105  -0.00206   2.08705
   A36        2.10455   0.00011   0.00107   0.00084   0.00190   2.10645
   A37        2.08950  -0.00001  -0.00004   0.00021   0.00016   2.08967
   A38        2.08639  -0.00021   0.00242   0.00320   0.00539   2.09178
   A39        2.09571   0.00003  -0.00195  -0.00262  -0.00446   2.09125
   A40        2.10065   0.00019  -0.00044  -0.00054  -0.00086   2.09979
   A41        1.95207  -0.00012  -0.00048  -0.00632  -0.00677   1.94530
   A42        1.91988   0.00024  -0.00640  -0.00533  -0.01170   1.90818
   A43        1.82341  -0.00007   0.00372   0.00827   0.01193   1.83535
   A44        1.94187   0.00008   0.01169   0.01033   0.02208   1.96396
   A45        1.93659  -0.00015  -0.00895  -0.00634  -0.01533   1.92126
   A46        1.88550   0.00001  -0.00032  -0.00082  -0.00103   1.88447
   A47        2.07293   0.00057  -0.00587  -0.00932  -0.01523   2.05771
   A48        1.72271  -0.00283  -0.00038   0.00084   0.00046   1.72317
   A49        1.78412   0.00195   0.00270   0.00364   0.00640   1.79052
   A50        1.93681   0.00135   0.00134   0.00257   0.00390   1.94071
   A51        2.00303  -0.00165   0.00722   0.00653   0.01379   2.01682
   A52        1.91939   0.00054  -0.00662  -0.00548  -0.01211   1.90728
   A53        1.90681  -0.00024   0.00048   0.00067   0.00115   1.90796
   A54        1.97005   0.00036  -0.00021  -0.00078  -0.00099   1.96905
   A55        1.88792  -0.00010   0.00014   0.00024   0.00037   1.88829
   A56        1.93838  -0.00005  -0.00199  -0.00273  -0.00472   1.93366
   A57        1.86339   0.00013   0.00159   0.00128   0.00287   1.86626
   A58        1.89350  -0.00010   0.00014   0.00153   0.00167   1.89518
   A59        1.93218  -0.00002   0.00093   0.00075   0.00168   1.93386
   A60        1.91832   0.00000  -0.00066  -0.00052  -0.00117   1.91715
   A61        1.95458  -0.00007  -0.00064  -0.00068  -0.00132   1.95326
   A62        1.88381   0.00002  -0.00003   0.00001  -0.00001   1.88380
   A63        1.88963   0.00008  -0.00034   0.00018  -0.00017   1.88946
   A64        1.88322   0.00000   0.00076   0.00028   0.00104   1.88425
   A65        2.07430  -0.00109   0.00203  -0.00255  -0.00053   2.07377
   A66        2.12263   0.00103  -0.00291   0.00281  -0.00011   2.12252
   A67        2.08581   0.00007   0.00097  -0.00016   0.00080   2.08661
   A68        2.09664   0.00003  -0.00087   0.00121   0.00033   2.09696
   A69        2.08225  -0.00011  -0.00205  -0.00202  -0.00408   2.07818
   A70        2.10428   0.00008   0.00291   0.00077   0.00367   2.10795
   A71        2.09823  -0.00021  -0.00012  -0.00144  -0.00158   2.09666
   A72        2.10302   0.00045  -0.00056   0.00349   0.00292   2.10594
   A73        2.08184  -0.00023   0.00072  -0.00199  -0.00127   2.08057
   A74        2.09707  -0.00008   0.00041  -0.00035   0.00007   2.09714
   A75        2.08765   0.00000  -0.00030  -0.00008  -0.00038   2.08727
   A76        2.09847   0.00008  -0.00012   0.00043   0.00031   2.09878
   A77        2.09611   0.00010  -0.00061   0.00107   0.00045   2.09656
   A78        2.08856  -0.00006   0.00049  -0.00030   0.00020   2.08876
   A79        2.09847  -0.00003   0.00010  -0.00078  -0.00067   2.09780
   A80        2.09245   0.00011   0.00016  -0.00037  -0.00021   2.09224
   A81        2.09616  -0.00007  -0.00032  -0.00011  -0.00043   2.09573
   A82        2.09457  -0.00004   0.00016   0.00048   0.00064   2.09521
   A83        2.87962  -0.00475  -0.03788  -0.12001  -0.15789   2.72173
   A84        3.62426  -0.00010   0.07334   0.12000   0.19334   3.81760
    D1       -0.02181   0.00005  -0.00138  -0.00244  -0.00387  -0.02568
    D2        3.11980   0.00004  -0.00140  -0.00031  -0.00173   3.11806
    D3       -3.12696   0.00006   0.00310   0.00821   0.01134  -3.11562
    D4        0.01465   0.00005   0.00309   0.01034   0.01348   0.02813
    D5        0.03038  -0.00008  -0.00476  -0.00868  -0.01343   0.01695
    D6       -3.11914  -0.00001   0.00474  -0.01326  -0.00865  -3.12779
    D7        3.13594  -0.00009  -0.00905  -0.01892  -0.02786   3.10808
    D8       -0.01357  -0.00002   0.00044  -0.02350  -0.02309  -0.03666
    D9       -0.00687   0.00003   0.00442   0.00908   0.01353   0.00666
   D10       -3.13396   0.00000   0.00227   0.00547   0.00777  -3.12619
   D11        3.13471   0.00004   0.00443   0.00693   0.01137  -3.13710
   D12        0.00761   0.00001   0.00228   0.00332   0.00561   0.01322
   D13        0.02791  -0.00007  -0.00136  -0.00472  -0.00604   0.02187
   D14       -3.12190   0.00001  -0.00453  -0.00628  -0.01079  -3.13269
   D15       -3.12806  -0.00004   0.00078  -0.00112  -0.00031  -3.12837
   D16        0.00532   0.00003  -0.00239  -0.00269  -0.00507   0.00026
   D17       -0.01945   0.00003  -0.00460  -0.00612  -0.01079  -0.03024
   D18        3.04553   0.00014  -0.01110  -0.01717  -0.02817   3.01736
   D19        3.13033  -0.00004  -0.00144  -0.00457  -0.00607   3.12426
   D20       -0.08788   0.00006  -0.00794  -0.01562  -0.02345  -0.11133
   D21       -0.00965   0.00004   0.00773   0.01289   0.02067   0.01101
   D22        3.14041  -0.00003  -0.00235   0.01786   0.01560  -3.12717
   D23       -3.06929  -0.00011   0.01538   0.02550   0.04104  -3.02826
   D24        0.08078  -0.00018   0.00531   0.03046   0.03597   0.11674
   D25        2.57237   0.00006   0.03580   0.02654   0.06275   2.63511
   D26       -0.65051   0.00020   0.02849   0.01440   0.04331  -0.60721
   D27       -2.57106   0.00021  -0.04503  -0.05013  -0.09516  -2.66622
   D28        1.70863  -0.00080  -0.05059  -0.04704  -0.09756   1.61106
   D29        0.56253   0.00028  -0.03548  -0.05480  -0.09037   0.47217
   D30       -1.44097  -0.00074  -0.04105  -0.05170  -0.09277  -1.53373
   D31       -0.64184   0.00014   0.03193   0.03491   0.06714  -0.57470
   D32        2.51663   0.00003   0.02484   0.03069   0.05561   2.57224
   D33        1.43813   0.00004   0.01536   0.01774   0.03348   1.47161
   D34       -1.68659  -0.00007   0.00827   0.01353   0.02195  -1.66464
   D35        0.66897   0.00098   0.07184   0.10249   0.17376   0.84273
   D36       -1.42210   0.00107   0.07334   0.10327   0.17600  -1.24610
   D37        2.89320   0.00084   0.07974   0.10787   0.18700   3.08021
   D38       -1.29294   0.00037   0.06721   0.10293   0.17076  -1.12218
   D39        2.89917   0.00046   0.06871   0.10372   0.17300   3.07217
   D40        0.93129   0.00024   0.07511   0.10831   0.18400   1.11529
   D41        0.06745  -0.00013   0.00193   0.00851   0.01040   0.07785
   D42       -3.07562  -0.00012  -0.01031  -0.00673  -0.01729  -3.09291
   D43       -3.09190  -0.00001   0.00936   0.01292   0.02252  -3.06938
   D44        0.04821  -0.00001  -0.00288  -0.00232  -0.00517   0.04305
   D45        3.07446   0.00011   0.00706   0.00244   0.00952   3.08398
   D46       -0.03584   0.00004   0.00588   0.00124   0.00713  -0.02871
   D47       -0.05061   0.00001  -0.00002  -0.00184  -0.00185  -0.05246
   D48        3.12228  -0.00006  -0.00120  -0.00304  -0.00424   3.11804
   D49        0.56996   0.00008  -0.03231  -0.03493  -0.06754   0.50242
   D50       -2.57017   0.00008  -0.02015  -0.01981  -0.04015  -2.61031
   D51       -0.00727   0.00003   0.00607   0.00703   0.01310   0.00583
   D52       -3.12890   0.00002   0.00198   0.00375   0.00569  -3.12321
   D53        3.13293   0.00003  -0.00549  -0.00732  -0.01273   3.12020
   D54        0.01131   0.00002  -0.00959  -0.01060  -0.02014  -0.00884
   D55       -0.03113  -0.00003  -0.00664  -0.00791  -0.01453  -0.04566
   D56        3.13898  -0.00001  -0.00216  -0.00276  -0.00493   3.13405
   D57        3.09046  -0.00002  -0.00248  -0.00458  -0.00705   3.08341
   D58       -0.02262   0.00000   0.00199   0.00057   0.00255  -0.02007
   D59        0.02898   0.00003   0.00369   0.00369   0.00736   0.03634
   D60       -3.11840   0.00002   0.00361   0.00438   0.00798  -3.11042
   D61       -3.14137   0.00001  -0.00082  -0.00150  -0.00233   3.13949
   D62       -0.00556   0.00000  -0.00090  -0.00081  -0.00171  -0.00727
   D63        0.01150  -0.00003  -0.00036   0.00117   0.00079   0.01229
   D64        3.12171   0.00004   0.00079   0.00234   0.00313   3.12484
   D65       -3.12436  -0.00002  -0.00029   0.00049   0.00018  -3.12418
   D66       -0.01416   0.00005   0.00087   0.00165   0.00252  -0.01163
   D67        0.89236   0.00109  -0.05725  -0.04860  -0.10586   0.78650
   D68        2.86959  -0.00124  -0.06057  -0.05164  -0.11221   2.75738
   D69       -1.22446  -0.00070  -0.06268  -0.05172  -0.11434  -1.33881
   D70        3.04719   0.00138  -0.05732  -0.05255  -0.10984   2.93735
   D71       -1.25876  -0.00095  -0.06064  -0.05558  -0.11619  -1.37495
   D72        0.93037  -0.00040  -0.06275  -0.05566  -0.11833   0.81204
   D73       -1.13616   0.00134  -0.05587  -0.05093  -0.10687  -1.24303
   D74        0.84108  -0.00099  -0.05919  -0.05396  -0.11322   0.72786
   D75        3.03021  -0.00044  -0.06130  -0.05404  -0.11536   2.91485
   D76       -2.92054  -0.00003  -0.01728  -0.00876  -0.02606  -2.94660
   D77       -0.75476  -0.00002  -0.01964  -0.01235  -0.03201  -0.78677
   D78        1.34049   0.00000  -0.01950  -0.01077  -0.03029   1.31021
   D79        1.18955  -0.00011  -0.02035  -0.00411  -0.02441   1.16514
   D80       -2.92785  -0.00010  -0.02271  -0.00769  -0.03036  -2.95821
   D81       -0.83259  -0.00008  -0.02257  -0.00611  -0.02864  -0.86123
   D82       -0.94019   0.00002  -0.01635  -0.00216  -0.01853  -0.95872
   D83        1.22560   0.00003  -0.01871  -0.00575  -0.02448   1.20112
   D84       -2.96234   0.00005  -0.01856  -0.00417  -0.02276  -2.98509
   D85        1.54393  -0.00141   0.03084   0.01485   0.04563   1.58956
   D86       -1.56540  -0.00166   0.02766   0.01133   0.03893  -1.52647
   D87       -2.47100  -0.00025   0.03020   0.01006   0.04034  -2.43066
   D88        0.70286  -0.00050   0.02702   0.00654   0.03364   0.73650
   D89       -0.27281   0.00073   0.03218   0.01408   0.04624  -0.22657
   D90        2.90104   0.00048   0.02900   0.01056   0.03954   2.94059
   D91        1.03974   0.00005  -0.00163   0.00147  -0.00017   1.03958
   D92        3.11923   0.00006  -0.00150   0.00162   0.00012   3.11935
   D93       -1.07092   0.00001  -0.00140   0.00118  -0.00022  -1.07114
   D94       -3.09511  -0.00004  -0.00265  -0.00028  -0.00293  -3.09804
   D95       -1.01562  -0.00002  -0.00252  -0.00013  -0.00264  -1.01826
   D96        1.07742  -0.00007  -0.00242  -0.00057  -0.00299   1.07443
   D97       -1.05230   0.00002  -0.00177   0.00063  -0.00114  -1.05344
   D98        1.02719   0.00004  -0.00164   0.00078  -0.00085   1.02634
   D99        3.12022  -0.00001  -0.00154   0.00034  -0.00120   3.11903
   D100      -3.11682  -0.00009  -0.00831  -0.00535  -0.01368  -3.13050
   D101       0.01957  -0.00018  -0.00997  -0.01292  -0.02288  -0.00331
   D102      -0.00680   0.00017  -0.00528  -0.00185  -0.00714  -0.01394
   D103       3.12959   0.00008  -0.00693  -0.00942  -0.01634   3.11325
   D104       3.12173   0.00009   0.01057   0.00680   0.01737   3.13910
   D105      -0.00514  -0.00021   0.00770   0.00214   0.00984   0.00470
   D106       0.01261  -0.00014   0.00735   0.00330   0.01065   0.02326
   D107      -3.11426  -0.00043   0.00448  -0.00136   0.00312  -3.11114
   D108      -0.00046  -0.00009   0.00089  -0.00026   0.00063   0.00017
   D109      -3.14008  -0.00006  -0.00004  -0.00141  -0.00145  -3.14153
   D110      -3.13678   0.00000   0.00259   0.00742   0.01001  -3.12677
   D111       0.00678   0.00003   0.00165   0.00627   0.00793   0.01471
   D112      -0.01115   0.00003  -0.00502  -0.00266  -0.00768  -0.01883
   D113       3.14099  -0.00007  -0.00345  -0.00227  -0.00572   3.13527
   D114       3.11590   0.00033  -0.00220   0.00198  -0.00023   3.11567
   D115      -0.01515   0.00023  -0.00063   0.00237   0.00174  -0.01342
   D116       0.00199  -0.00002   0.00147   0.00092   0.00239   0.00439
   D117      -3.14032   0.00006   0.00158   0.00128   0.00286  -3.13745
   D118      -3.14158  -0.00005   0.00241   0.00208   0.00449  -3.13709
   D119      -0.00071   0.00003   0.00252   0.00243   0.00496   0.00425
   D120       0.00381   0.00005   0.00060   0.00054   0.00114   0.00495
   D121      -3.13707  -0.00002   0.00048   0.00019   0.00067  -3.13639
   D122       3.13480   0.00015  -0.00098   0.00015  -0.00083   3.13397
   D123      -0.00607   0.00008  -0.00110  -0.00020  -0.00130  -0.00737
         Item               Value     Threshold  Converged?
 Maximum Force            0.004753     0.000450     NO 
 RMS     Force            0.000534     0.000300     NO 
 Maximum Displacement     1.371829     0.001800     NO 
 RMS     Displacement     0.249003     0.001200     NO 
 Predicted change in Energy=-1.204516D-03
 GradGradGradGradGradGradGradGradGradGradGradGradGradGradGradGradGradGrad

                          Input orientation:                          
 ---------------------------------------------------------------------
 Center     Atomic      Atomic             Coordinates (Angstroms)
 Number     Number       Type             X           Y           Z
 ---------------------------------------------------------------------
      1          6           0       -2.366564   -0.624736   -2.071445
      2          6           0       -3.704575   -0.998870   -2.073361
      3          6           0       -4.184313   -1.855200   -1.085168
      4          6           0       -3.340323   -2.335169   -0.089749
      5          6           0       -2.003054   -1.942806   -0.053175
      6          6           0       -1.532762   -1.090727   -1.058667
      7         16           0        0.151755   -0.527420   -1.149649
      8          6           0        1.071262   -1.817170   -0.343306
      9          6           0        0.581579   -2.578493    0.722334
     10         16           0       -1.066740   -2.451494    1.356163
     11          6           0        1.425224   -3.525083    1.310132
     12          6           0        2.724950   -3.697539    0.846436
     13          6           0        3.188797   -2.968546   -0.245349
     14          6           0        2.358601   -2.031594   -0.846712
     15          1           0        4.192594   -3.121692   -0.627290
     16          1           0        2.713313   -1.445866   -1.688451
     17          1           0        1.061272   -4.139351    2.127274
     18          1           0        3.364608   -4.432783    1.321787
     19          1           0       -1.966840    0.061144   -2.815120
     20          1           0       -3.722992   -3.008562    0.670580
     21          1           0       -4.364808   -0.622933   -2.845389
     22          1           0       -5.225183   -2.162675   -1.089298
     23          6           0       -0.169601    1.079441    1.299810
     24          1           0        0.076877    0.162146    1.837936
     25          6           0        0.384723    1.056762   -0.132874
     26          1           0       -0.159849    1.749211   -0.777820
     27          6           0        0.326534    2.287398    2.102360
     28          1           0       -0.089276    3.203251    1.672111
     29          6           0       -0.005712    2.187612    3.587732
     30          1           0        0.447920    1.292842    4.028744
     31          1           0        0.388582    3.059975    4.115635
     32          1           0       -1.084629    2.146629    3.762844
     33          1           0        1.411479    2.348046    1.991616
     34          6           0        1.870689    1.316529   -0.262448
     35          6           0        2.324688    2.124051   -1.308878
     36          6           0        2.794967    0.744534    0.619077
     37          6           0        3.686544    2.370361   -1.461902
     38          1           0        1.601023    2.543281   -2.005783
     39          6           0        4.154937    1.002013    0.469634
     40          1           0        2.464074    0.091117    1.421786
     41          6           0        4.603262    1.812621   -0.572410
     42          1           0        4.029320    2.999126   -2.278050
     43          1           0        4.864983    0.559205    1.161200
     44          1           0        5.664582    2.008674   -0.690666
     45         35           0       -2.141480    1.141658    1.262368
     46         17           0       -0.876060    1.846904   -3.399180
 ---------------------------------------------------------------------
                    Distance matrix (angstroms):
                    1          2          3          4          5
     1  C    0.000000
     2  C    1.389336   0.000000
     3  C    2.406449   1.392829   0.000000
     4  C    2.793011   2.419316   1.390522   0.000000
     5  C    2.437798   2.804878   2.414659   1.394121   0.000000
     6  C    1.392154   2.398919   2.759682   2.398899   1.399367
     7  S    2.683488   3.993343   4.535266   4.072585   2.801566
     8  C    4.028276   5.145029   5.307813   4.449123   3.090531
     9  C    4.507096   5.355580   5.148198   4.012480   2.772335
    10  S    4.095740   4.563982   4.004364   2.696919   1.766829
    11  C    5.850190   6.644141   6.323992   5.107445   4.014386
    12  C    6.624172   7.559551   7.406971   6.286495   5.122734
    13  C    6.300008   7.398637   7.503839   6.561615   5.295696
    14  C    5.080000   6.271626   6.549634   5.756985   4.434142
    15  H    7.165397   8.304383   8.484470   7.592918   6.332885
    16  H    5.160047   6.444940   6.936047   6.324019   5.016492
    17  H    6.460017   7.086696   6.561501   5.248266   4.355372
    18  H    7.672130   8.561083   8.332082   7.165788   6.074727
    19  H    1.087779   2.166463   3.403277   3.880260   3.412545
    20  H    3.878302   3.401237   2.150748   1.085354   2.148917
    21  H    2.142888   1.083172   2.156255   3.402187   3.887981
    22  H    3.391396   2.152920   1.085342   2.140455   3.391755
    23  C    4.369922   5.309774   5.515265   4.862501   3.784982
    24  H    4.676842   5.562876   5.547249   4.650786   3.511871
    25  C    3.762323   4.971265   5.501135   5.038157   3.834741
    26  H    3.489796   4.668561   5.411335   5.222166   4.189690
    27  C    5.757946   6.669786   6.904288   6.294387   5.288471
    28  H    5.818397   6.690050   7.068228   6.659397   5.755090
    29  C    6.746052   7.475509   7.459292   6.715583   5.857127
    30  H    6.986468   7.728573   7.584184   6.668976   5.756627
    31  H    7.710246   8.457649   8.492271   7.790865   6.937342
    32  H    6.585040   7.128785   7.008987   6.325910   5.668243
    33  H    6.294402   7.341655   7.645048   6.988863   5.852488
    34  C    4.999529   6.302702   6.884750   6.365483   5.066847
    35  C    5.490463   6.832942   7.632273   7.311859   6.070047
    36  C    5.979566   7.247947   7.640250   6.901361   5.540282
    37  C    6.781022   8.145812   8.941347   8.567478   7.277324
    38  H    5.077636   6.379716   7.325591   7.203289   6.076761
    39  C    7.185636   8.499546   8.951210   8.223662   6.845885
    40  H    6.004179   7.173308   7.367090   6.470133   5.125191
    41  C    7.534340   8.898174   9.536105   8.974278   7.616839
    42  H    7.354073   8.708560   9.615156   9.357083   8.109396
    43  H    8.009181   9.291249   9.631474   8.790297   7.409771
    44  H    8.563919   9.936714  10.587063  10.015907   8.649465
    45  Br   3.779566   4.260541   4.320330   3.918389   3.356148
    46  Cl   3.177024   4.225722   5.477660   5.874918   5.179552
                    6          7          8          9         10
     6  C    0.000000
     7  S    1.778535   0.000000
     8  C    2.796498   1.777396   0.000000
     9  C    3.139403   2.809977   1.398210   0.000000
    10  S    2.810742   3.386131   2.803857   1.770543   0.000000
    11  C    4.504107   4.081449   2.403354   1.397596   2.713779
    12  C    5.343500   4.544814   2.772356   2.421095   4.023600
    13  C    5.145951   4.000060   2.412306   2.808227   4.576219
    14  C    4.009097   2.687839   1.398798   2.432861   4.094134
    15  H    6.090206   4.830268   3.394869   3.893068   5.660729
    16  H    4.307192   2.774064   2.154904   3.411600   4.956789
    17  H    5.115989   4.960997   3.390633   2.154122   2.823457
    18  H    6.389064   5.628702   3.856605   3.397497   4.854228
    19  H    2.144844   2.758377   4.343730   5.096636   4.952084
    20  H    3.386074   4.948026   5.043040   4.326311   2.799290
    21  H    3.381078   4.825349   6.102251   6.404655   5.645700
    22  H    3.844994   5.620423   6.349889   6.096999   4.832840
    23  C    3.482851   2.947053   3.553860   3.778654   3.643561
    24  H    3.542730   3.067046   3.108747   3.001732   2.893282
    25  C    3.024161   1.896771   2.962279   3.739681   4.078215
    26  H    3.166861   2.327746   3.797829   4.639957   4.798152
    27  C    4.986060   4.304568   4.835636   5.064229   4.995510
    28  H    5.289523   4.683838   5.532936   5.897516   5.747296
    29  C    5.887989   5.462506   5.714124   5.592064   5.256138
    30  H    5.957034   5.496983   5.401439   5.092882   4.843236
    31  H    6.906033   6.375634   6.643399   6.583621   6.333162
    32  H    5.824798   5.728156   6.100823   5.860694   5.189910
    33  H    5.458749   4.441031   4.787131   5.154667   5.438838
    34  C    4.244093   2.672454   3.235071   4.219336   5.044442
    35  C    5.027656   3.431807   4.246955   5.410931   6.288072
    36  C    4.991217   3.425322   3.234141   3.994028   5.066624
    37  C    6.275578   4.581416   5.062249   6.237215   7.333859
    38  H    4.891181   3.501793   4.696596   5.891898   6.585395
    39  C    6.250214   4.581125   4.256490   5.064856   6.322860
    40  H    4.850165   3.513073   2.949073   3.340634   4.351531
    41  C    6.805634   5.062106   5.069802   6.093618   7.351938
    42  H    7.010745   5.361468   5.974115   7.211038   8.299795
    43  H    6.970023   5.360532   4.722607   5.327786   6.654898
    44  H    7.844965   6.085533   5.988016   6.991109   8.330265
    45  Br   3.277390   3.723247   4.653446   4.641789   3.751614
    46  Cl   3.812995   3.428441   5.153238   6.220589   6.412946
                   11         12         13         14         15
    11  C    0.000000
    12  C    1.390699   0.000000
    13  C    2.416495   1.392329   0.000000
    14  C    2.784542   2.403400   1.388792   0.000000
    15  H    3.402156   2.158112   1.084869   2.144759   0.000000
    16  H    3.869601   3.390548   2.151088   1.085091   2.474414
    17  H    1.085130   2.145593   3.395068   3.869147   4.292835
    18  H    2.141324   1.084300   2.151933   3.388237   2.490667
    19  H    6.433103   7.039003   6.508712   5.192650   7.270190
    20  H    5.213439   6.487030   6.972328   6.343691   8.022080
    21  H    7.695147   8.564311   8.325806   7.154247   9.186560
    22  H    7.200092   8.325111   8.494512   7.588794   9.477746
    23  C    4.872905   5.603883   5.482021   4.547295   6.355468
    24  H    3.961347   4.784613   4.881122   4.150432   5.813781
    25  C    4.915100   5.388792   4.906993   3.734126   5.674839
    26  H    5.889836   6.373959   5.809835   4.543326   6.533920
    27  C    5.968222   6.568806   6.428782   5.610704   7.187187
    28  H    6.906172   7.498167   7.246620   6.303980   7.976626
    29  C    6.314263   7.043168   7.175191   6.561704   7.973763
    30  H    5.617684   6.341597   6.628703   6.202631   7.428953
    31  H    7.232459   7.861951   7.949998   7.377665   8.670575
    32  H    6.669593   7.561258   7.777712   7.110653   8.653183
    33  H    5.912550   6.291720   6.035646   5.304185   6.671679
    34  C    5.110054   5.205791   4.483254   3.433561   5.022166
    35  C    6.291340   6.220651   5.273739   4.181403   5.609943
[truncated: 1,397,566 more chars]
