# Supplementary material for: Enriching Alkene syn-Dihalogenation: Aryl Alkene, Bromine, Regio-Reversion, and Stereoconvergency
Source: Org Lett. 2026 Feb 25;28(9):3002–7. doi: 10.1021/acs.orglett.6c00241 (PMC12973299; doi:10.1021/acs.orglett.6c00241)
Supplement: Supplementary file 1 [file ol6c00241_si_001.zip › Fig 4c/2nd chlorination minor TS.log]

 Entering Gaussian System, Link 0=g16
 Input=250520001_2ndCl_minor_TSoptfreq_frompdt_6-31_gdp+_SMD_DCM_wB97XD.gjf
 Output=250520001_2ndCl_minor_TSoptfreq_frompdt_6-31_gdp+_SMD_DCM_wB97XD.log
 Initial command:
 /home/ansgus3642/gaussian/g16/l1.exe "/home/ansgus3642/gaussian/scratch/Gau-108190.inp" -scrdir="/home/ansgus3642/gaussian/scratch/"
 Entering Link 1 = /home/ansgus3642/gaussian/g16/l1.exe PID=    108192.
  
 Copyright (c) 1988-2019, Gaussian, Inc.  All Rights Reserved.
  
 This is part of the Gaussian(R) 16 program.  It is based on
 the Gaussian(R) 09 system (copyright 2009, Gaussian, Inc.),
 the Gaussian(R) 03 system (copyright 2003, Gaussian, Inc.),
 the Gaussian(R) 98 system (copyright 1998, Gaussian, Inc.),
 the Gaussian(R) 94 system (copyright 1995, Gaussian, Inc.),
 the Gaussian 92(TM) system (copyright 1992, Gaussian, Inc.),
 the Gaussian 90(TM) system (copyright 1990, Gaussian, Inc.),
 the Gaussian 88(TM) system (copyright 1988, Gaussian, Inc.),
 the Gaussian 86(TM) system (copyright 1986, Carnegie Mellon
 University), and the Gaussian 82(TM) system (copyright 1983,
 Carnegie Mellon University). Gaussian is a federally registered
 trademark of Gaussian, Inc.
  
 This software contains proprietary and confidential information,
 including trade secrets, belonging to Gaussian, Inc.
  
 This software is provided under written license and may be
 used, copied, transmitted, or stored only in accord with that
 written license.
  
 The following legend is applicable only to US Government
 contracts under FAR:
  
                    RESTRICTED RIGHTS LEGEND
  
 Use, reproduction and disclosure by the US Government is
 subject to restrictions as set forth in subparagraphs (a)
 and (c) of the Commercial Computer Software - Restricted
 Rights clause in FAR 52.227-19.
  
 Gaussian, Inc.
 340 Quinnipiac St., Bldg. 40, Wallingford CT 06492
  
  
 ---------------------------------------------------------------
 Warning -- This program may not be used in any manner that
 competes with the business of Gaussian, Inc. or will provide
 assistance to any competitor of Gaussian, Inc.  The licensee
 of this program is prohibited from giving any competitor of
 Gaussian, Inc. access to this program.  By using this program,
 the user acknowledges that Gaussian, Inc. is engaged in the
 business of creating and licensing software in the field of
 computational chemistry and represents and warrants to the
 licensee that it is not a competitor of Gaussian, Inc. and that
 it will not use this program in any manner prohibited above.
 ---------------------------------------------------------------
  

 Cite this work as:
 Gaussian 16, Revision C.01,
 M. J. Frisch, G. W. Trucks, H. B. Schlegel, G. E. Scuseria, 
 M. A. Robb, J. R. Cheeseman, G. Scalmani, V. Barone, 
 G. A. Petersson, H. Nakatsuji, X. Li, M. Caricato, A. V. Marenich, 
 J. Bloino, B. G. Janesko, R. Gomperts, B. Mennucci, H. P. Hratchian, 
 J. V. Ortiz, A. F. Izmaylov, J. L. Sonnenberg, D. Williams-Young, 
 F. Ding, F. Lipparini, F. Egidi, J. Goings, B. Peng, A. Petrone, 
 T. Henderson, D. Ranasinghe, V. G. Zakrzewski, J. Gao, N. Rega, 
 G. Zheng, W. Liang, M. Hada, M. Ehara, K. Toyota, R. Fukuda, 
 J. Hasegawa, M. Ishida, T. Nakajima, Y. Honda, O. Kitao, H. Nakai, 
 T. Vreven, K. Throssell, J. A. Montgomery, Jr., J. E. Peralta, 
 F. Ogliaro, M. J. Bearpark, J. J. Heyd, E. N. Brothers, K. N. Kudin, 
 V. N. Staroverov, T. A. Keith, R. Kobayashi, J. Normand, 
 K. Raghavachari, A. P. Rendell, J. C. Burant, S. S. Iyengar, 
 J. Tomasi, M. Cossi, J. M. Millam, M. Klene, C. Adamo, R. Cammi, 
 J. W. Ochterski, R. L. Martin, K. Morokuma, O. Farkas, 
 J. B. Foresman, and D. J. Fox, Gaussian, Inc., Wallingford CT, 2019.
 
 ******************************************
 Gaussian 16:  ES64L-G16RevC.01  3-Jul-2019
                20-May-2025 
 ******************************************
 %mem=32GB
 %nprocshared=16
 Will use up to   16 processors via shared memory.
 ----------------------------------------------------------------------
 # opt=(calcfc,ts,noeigen) freq wb97xd/6-31+g(d,p) scrf=(smd,solvent=di
 chloromethane)
 ----------------------------------------------------------------------
 1/5=1,10=4,11=1,18=20,26=3,38=1/1,3;
 2/9=110,12=2,17=6,18=5,40=1/2;
 3/5=1,6=6,7=111,11=2,25=1,30=1,70=32201,71=2,72=9,74=-58,140=1/1,2,3;
 4//1;
 5/5=2,38=5,53=9/2;
 8/6=4,10=90,11=11/1;
 11/6=1,8=1,9=11,15=111,16=1/1,2,10;
 10/6=1,13=1/2;
 6/7=2,8=2,9=2,10=2,28=1/1;
 7/10=1,25=1/1,2,3,16;
 1/5=1,10=4,11=1,18=20,26=3/3(2);
 2/9=110/2;
 99//99;
 2/9=110/2;
 3/5=1,6=6,7=111,11=2,25=1,30=1,70=32205,71=1,72=9,74=-58/1,2,3;
 4/5=5,16=3,69=1/1;
 5/5=2,38=5,53=9/2;
 7//1,2,3,16;
 1/5=1,11=1,18=20,26=3/3(-5);
 2/9=110/2;
 6/7=2,8=2,9=2,10=2,19=2,28=1/1;
 99/9=1/99;
 -------------------
 Title Card Required
 -------------------
 Symbolic Z-matrix:
 Charge =  0 Multiplicity = 1
 C                     2.29184   1.58893  -1.97777 
 C                     3.49737   2.26044  -1.79973 
 C                     3.77192   2.89312  -0.58789 
 C                     2.83707   2.86899   0.44379 
 C                     1.63959   2.17082   0.28001 
 C                     1.37066   1.52609  -0.93189 
 S                    -0.10204   0.53684  -1.11444 
 C                    -1.29816   1.68139  -0.45622 
 C                    -1.05647   2.33372   0.75788 
 S                     0.4789    2.10394   1.62984 
 C                    -2.03822   3.15789   1.30969 
 C                    -3.26152   3.31065   0.66133 
 C                    -3.49265   2.67751  -0.55827 
 C                    -2.50559   1.8766   -1.1257 
 H                    -4.43879   2.80921  -1.0732 
 H                    -2.67792   1.38553  -2.07773 
 H                    -1.845     3.67877   2.24255 
 H                    -4.026     3.94186   1.10303 
 H                     2.06889   1.10373  -2.92314 
 H                     3.03718   3.38966   1.37529 
 H                     4.21828   2.29504  -2.6103 
 H                     4.70811   3.42442  -0.44912 
 C                     0.77131  -1.59936   0.66476 
 H                     0.64592  -0.60437   1.08806 
 C                    -0.177    -1.73721  -0.5362 
 H                     0.22719  -1.61349  -1.52469 
 C                     0.64783  -2.61717   1.80185 
 H                     1.17361  -3.53678   1.53826 
 C                     1.17061  -2.05732   3.12172 
 H                     0.59872  -1.17597   3.43338 
 H                     1.08677  -2.80997   3.91106 
 H                     2.22424  -1.76784   3.0466 
 H                    -0.40716  -2.88708   1.90985 
 C                    -1.65061  -1.51403  -0.34429 
 C                    -2.50338  -1.66683  -1.44418 
 C                    -2.19182  -1.13032   0.88677 
 C                    -3.87251  -1.46611  -1.30956 
 H                    -2.09083  -1.9574   -2.40605 
 C                    -3.564    -0.9323    1.01969 
 H                    -1.5538   -0.96099   1.74759 
 C                    -4.4088   -1.10299  -0.07422 
 H                    -4.52087  -1.59205  -2.17115 
 H                    -3.96904  -0.63263   1.98121 
 H                    -5.47766  -0.94513   0.03198 
 Br                    2.61711  -1.56095  -0.01272 
 Cl                   -0.1456   -3.78229  -0.86964 
 
 Add virtual bond connecting atoms C25        and S7         Dist= 4.44D+00.
 Add virtual bond connecting atoms H26        and S7         Dist= 4.18D+00.

 GradGradGradGradGradGradGradGradGradGradGradGradGradGradGradGradGradGrad
 Berny optimization.
 Initialization pass.
                           ----------------------------
                           !    Initial Parameters    !
                           ! (Angstroms and Degrees)  !
 --------------------------                            --------------------------
 ! Name  Definition              Value          Derivative Info.                !
 --------------------------------------------------------------------------------
 ! R1    R(1,2)                  1.3914         calculate D2E/DX2 analytically  !
 ! R2    R(1,6)                  1.3951         calculate D2E/DX2 analytically  !
 ! R3    R(1,19)                 1.0858         calculate D2E/DX2 analytically  !
 ! R4    R(2,3)                  1.3944         calculate D2E/DX2 analytically  !
 ! R5    R(2,21)                 1.0853         calculate D2E/DX2 analytically  !
 ! R6    R(3,4)                  1.3924         calculate D2E/DX2 analytically  !
 ! R7    R(3,22)                 1.0853         calculate D2E/DX2 analytically  !
 ! R8    R(4,5)                  1.3958         calculate D2E/DX2 analytically  !
 ! R9    R(4,20)                 1.0857         calculate D2E/DX2 analytically  !
 ! R10   R(5,6)                  1.3988         calculate D2E/DX2 analytically  !
 ! R11   R(5,10)                 1.7815         calculate D2E/DX2 analytically  !
 ! R12   R(6,7)                  1.7835         calculate D2E/DX2 analytically  !
 ! R13   R(7,8)                  1.7816         calculate D2E/DX2 analytically  !
 ! R14   R(7,25)                 2.3476         calculate D2E/DX2 analytically  !
 ! R15   R(7,26)                 2.2137         calculate D2E/DX2 analytically  !
 ! R16   R(8,9)                  1.3993         calculate D2E/DX2 analytically  !
 ! R17   R(8,14)                 1.3943         calculate D2E/DX2 analytically  !
 ! R18   R(9,10)                 1.7806         calculate D2E/DX2 analytically  !
 ! R19   R(9,11)                 1.3956         calculate D2E/DX2 analytically  !
 ! R20   R(11,12)                1.3929         calculate D2E/DX2 analytically  !
 ! R21   R(11,17)                1.0858         calculate D2E/DX2 analytically  !
 ! R22   R(12,13)                1.3935         calculate D2E/DX2 analytically  !
 ! R23   R(12,18)                1.0853         calculate D2E/DX2 analytically  !
 ! R24   R(13,14)                1.392          calculate D2E/DX2 analytically  !
 ! R25   R(13,15)                1.0852         calculate D2E/DX2 analytically  !
 ! R26   R(14,16)                1.085          calculate D2E/DX2 analytically  !
 ! R27   R(23,24)                1.0885         calculate D2E/DX2 analytically  !
 ! R28   R(23,25)                1.5364         calculate D2E/DX2 analytically  !
 ! R29   R(23,27)                1.5311         calculate D2E/DX2 analytically  !
 ! R30   R(23,45)                1.9666         calculate D2E/DX2 analytically  !
 ! R31   R(25,26)                1.0751         calculate D2E/DX2 analytically  !
 ! R32   R(25,34)                1.5027         calculate D2E/DX2 analytically  !
 ! R33   R(25,46)                2.0723         calculate D2E/DX2 analytically  !
 ! R34   R(27,28)                1.0916         calculate D2E/DX2 analytically  !
 ! R35   R(27,29)                1.526          calculate D2E/DX2 analytically  !
 ! R36   R(27,33)                1.0943         calculate D2E/DX2 analytically  !
 ! R37   R(29,30)                1.0959         calculate D2E/DX2 analytically  !
 ! R38   R(29,31)                1.0939         calculate D2E/DX2 analytically  !
 ! R39   R(29,32)                1.0953         calculate D2E/DX2 analytically  !
 ! R40   R(34,35)                1.4001         calculate D2E/DX2 analytically  !
 ! R41   R(34,36)                1.3985         calculate D2E/DX2 analytically  !
 ! R42   R(35,37)                1.3903         calculate D2E/DX2 analytically  !
 ! R43   R(35,38)                1.0862         calculate D2E/DX2 analytically  !
 ! R44   R(36,39)                1.3928         calculate D2E/DX2 analytically  !
 ! R45   R(36,40)                1.0848         calculate D2E/DX2 analytically  !
 ! R46   R(37,41)                1.3948         calculate D2E/DX2 analytically  !
 ! R47   R(37,42)                1.0856         calculate D2E/DX2 analytically  !
 ! R48   R(39,41)                1.3926         calculate D2E/DX2 analytically  !
 ! R49   R(39,43)                1.0855         calculate D2E/DX2 analytically  !
 ! R50   R(41,44)                1.0857         calculate D2E/DX2 analytically  !
 ! A1    A(2,1,6)              119.8613         calculate D2E/DX2 analytically  !
 ! A2    A(2,1,19)             120.3315         calculate D2E/DX2 analytically  !
 ! A3    A(6,1,19)             119.8036         calculate D2E/DX2 analytically  !
 ! A4    A(1,2,3)              120.0531         calculate D2E/DX2 analytically  !
 ! A5    A(1,2,21)             119.6916         calculate D2E/DX2 analytically  !
 ! A6    A(3,2,21)             120.2538         calculate D2E/DX2 analytically  !
 ! A7    A(2,3,4)              120.2564         calculate D2E/DX2 analytically  !
 ! A8    A(2,3,22)             120.2042         calculate D2E/DX2 analytically  !
 ! A9    A(4,3,22)             119.5287         calculate D2E/DX2 analytically  !
 ! A10   A(3,4,5)              119.8492         calculate D2E/DX2 analytically  !
 ! A11   A(3,4,20)             120.2392         calculate D2E/DX2 analytically  !
 ! A12   A(5,4,20)             119.9115         calculate D2E/DX2 analytically  !
 ! A13   A(4,5,6)              119.8115         calculate D2E/DX2 analytically  !
 ! A14   A(4,5,10)             119.2637         calculate D2E/DX2 analytically  !
 ! A15   A(6,5,10)             120.9228         calculate D2E/DX2 analytically  !
 ! A16   A(1,6,5)              120.1181         calculate D2E/DX2 analytically  !
 ! A17   A(1,6,7)              119.5695         calculate D2E/DX2 analytically  !
 ! A18   A(5,6,7)              120.2045         calculate D2E/DX2 analytically  !
 ! A19   A(6,7,8)               99.2203         calculate D2E/DX2 analytically  !
 ! A20   A(6,7,25)             122.5782         calculate D2E/DX2 analytically  !
 ! A21   A(6,7,26)             115.7822         calculate D2E/DX2 analytically  !
 ! A22   A(8,7,25)             120.6553         calculate D2E/DX2 analytically  !
 ! A23   A(8,7,26)             142.4068         calculate D2E/DX2 analytically  !
 ! A24   A(7,8,9)              120.2719         calculate D2E/DX2 analytically  !
 ! A25   A(7,8,14)             119.5994         calculate D2E/DX2 analytically  !
 ! A26   A(9,8,14)             120.0599         calculate D2E/DX2 analytically  !
 ! A27   A(8,9,10)             120.9089         calculate D2E/DX2 analytically  !
 ! A28   A(8,9,11)             119.7941         calculate D2E/DX2 analytically  !
 ! A29   A(10,9,11)            119.2867         calculate D2E/DX2 analytically  !
 ! A30   A(5,10,9)             100.7143         calculate D2E/DX2 analytically  !
 ! A31   A(9,11,12)            119.9035         calculate D2E/DX2 analytically  !
 ! A32   A(9,11,17)            119.8578         calculate D2E/DX2 analytically  !
 ! A33   A(12,11,17)           120.2387         calculate D2E/DX2 analytically  !
 ! A34   A(11,12,13)           120.2148         calculate D2E/DX2 analytically  !
 ! A35   A(11,12,18)           119.535          calculate D2E/DX2 analytically  !
 ! A36   A(13,12,18)           120.2392         calculate D2E/DX2 analytically  !
 ! A37   A(12,13,14)           120.0384         calculate D2E/DX2 analytically  !
 ! A38   A(12,13,15)           120.3162         calculate D2E/DX2 analytically  !
 ! A39   A(14,13,15)           119.6447         calculate D2E/DX2 analytically  !
 ! A40   A(8,14,13)            119.9245         calculate D2E/DX2 analytically  !
 ! A41   A(8,14,16)            119.7012         calculate D2E/DX2 analytically  !
 ! A42   A(13,14,16)           120.362          calculate D2E/DX2 analytically  !
 ! A43   A(24,23,25)           108.3538         calculate D2E/DX2 analytically  !
 ! A44   A(24,23,27)           108.0318         calculate D2E/DX2 analytically  !
 ! A45   A(24,23,45)           102.9577         calculate D2E/DX2 analytically  !
 ! A46   A(25,23,27)           118.1052         calculate D2E/DX2 analytically  !
 ! A47   A(25,23,45)           108.167          calculate D2E/DX2 analytically  !
 ! A48   A(27,23,45)           110.1531         calculate D2E/DX2 analytically  !
 ! A49   A(7,25,23)             94.9282         calculate D2E/DX2 analytically  !
 ! A50   A(7,25,34)             85.3484         calculate D2E/DX2 analytically  !
 ! A51   A(7,25,46)            156.3217         calculate D2E/DX2 analytically  !
 ! A52   A(23,25,26)           118.4455         calculate D2E/DX2 analytically  !
 ! A53   A(23,25,34)           119.4798         calculate D2E/DX2 analytically  !
 ! A54   A(23,25,46)           101.8273         calculate D2E/DX2 analytically  !
 ! A55   A(26,25,34)           117.9701         calculate D2E/DX2 analytically  !
 ! A56   A(26,25,46)            87.7037         calculate D2E/DX2 analytically  !
 ! A57   A(34,25,46)           100.4848         calculate D2E/DX2 analytically  !
 ! A58   A(23,27,28)           109.9897         calculate D2E/DX2 analytically  !
 ! A59   A(23,27,29)           111.7669         calculate D2E/DX2 analytically  !
 ! A60   A(23,27,33)           108.3623         calculate D2E/DX2 analytically  !
 ! A61   A(28,27,29)           110.6645         calculate D2E/DX2 analytically  !
 ! A62   A(28,27,33)           106.2838         calculate D2E/DX2 analytically  !
 ! A63   A(29,27,33)           109.5963         calculate D2E/DX2 analytically  !
 ! A64   A(27,29,30)           111.2379         calculate D2E/DX2 analytically  !
 ! A65   A(27,29,31)           110.2083         calculate D2E/DX2 analytically  !
 ! A66   A(27,29,32)           111.5433         calculate D2E/DX2 analytically  !
 ! A67   A(30,29,31)           107.9471         calculate D2E/DX2 analytically  !
 ! A68   A(30,29,32)           107.997          calculate D2E/DX2 analytically  !
 ! A69   A(31,29,32)           107.7627         calculate D2E/DX2 analytically  !
 ! A70   A(25,34,35)           118.7341         calculate D2E/DX2 analytically  !
 ! A71   A(25,34,36)           122.1869         calculate D2E/DX2 analytically  !
 ! A72   A(35,34,36)           119.0628         calculate D2E/DX2 analytically  !
 ! A73   A(34,35,37)           120.5294         calculate D2E/DX2 analytically  !
 ! A74   A(34,35,38)           119.5718         calculate D2E/DX2 analytically  !
 ! A75   A(37,35,38)           119.8938         calculate D2E/DX2 analytically  !
 ! A76   A(34,36,39)           120.2861         calculate D2E/DX2 analytically  !
 ! A77   A(34,36,40)           120.9153         calculate D2E/DX2 analytically  !
 ! A78   A(39,36,40)           118.7859         calculate D2E/DX2 analytically  !
 ! A79   A(35,37,41)           120.1305         calculate D2E/DX2 analytically  !
 ! A80   A(35,37,42)           119.6394         calculate D2E/DX2 analytically  !
 ! A81   A(41,37,42)           120.2301         calculate D2E/DX2 analytically  !
 ! A82   A(36,39,41)           120.3486         calculate D2E/DX2 analytically  !
 ! A83   A(36,39,43)           119.4326         calculate D2E/DX2 analytically  !
 ! A84   A(41,39,43)           120.2152         calculate D2E/DX2 analytically  !
 ! A85   A(37,41,39)           119.6275         calculate D2E/DX2 analytically  !
 ! A86   A(37,41,44)           120.2002         calculate D2E/DX2 analytically  !
 ! A87   A(39,41,44)           120.1698         calculate D2E/DX2 analytically  !
 ! D1    D(6,1,2,3)             -1.3469         calculate D2E/DX2 analytically  !
 ! D2    D(6,1,2,21)           179.0945         calculate D2E/DX2 analytically  !
 ! D3    D(19,1,2,3)           179.3471         calculate D2E/DX2 analytically  !
 ! D4    D(19,1,2,21)           -0.2115         calculate D2E/DX2 analytically  !
 ! D5    D(2,1,6,5)              1.9387         calculate D2E/DX2 analytically  !
 ! D6    D(2,1,6,7)           -174.2933         calculate D2E/DX2 analytically  !
 ! D7    D(19,1,6,5)          -178.7516         calculate D2E/DX2 analytically  !
 ! D8    D(19,1,6,7)             5.0164         calculate D2E/DX2 analytically  !
 ! D9    D(1,2,3,4)             -0.7006         calculate D2E/DX2 analytically  !
 ! D10   D(1,2,3,22)          -179.5068         calculate D2E/DX2 analytically  !
 ! D11   D(21,2,3,4)           178.8555         calculate D2E/DX2 analytically  !
 ! D12   D(21,2,3,22)            0.0493         calculate D2E/DX2 analytically  !
 ! D13   D(2,3,4,5)              2.153          calculate D2E/DX2 analytically  !
 ! D14   D(2,3,4,20)          -177.956          calculate D2E/DX2 analytically  !
 ! D15   D(22,3,4,5)          -179.0328         calculate D2E/DX2 analytically  !
 ! D16   D(22,3,4,20)            0.8582         calculate D2E/DX2 analytically  !
 ! D17   D(3,4,5,6)             -1.5545         calculate D2E/DX2 analytically  !
 ! D18   D(3,4,5,10)           177.9383         calculate D2E/DX2 analytically  !
 ! D19   D(20,4,5,6)           178.5541         calculate D2E/DX2 analytically  !
 ! D20   D(20,4,5,10)           -1.9531         calculate D2E/DX2 analytically  !
 ! D21   D(4,5,6,1)             -0.4873         calculate D2E/DX2 analytically  !
 ! D22   D(4,5,6,7)            175.7206         calculate D2E/DX2 analytically  !
 ! D23   D(10,5,6,1)          -179.9715         calculate D2E/DX2 analytically  !
 ! D24   D(10,5,6,7)            -3.7635         calculate D2E/DX2 analytically  !
 ! D25   D(4,5,10,9)           138.4828         calculate D2E/DX2 analytically  !
 ! D26   D(6,5,10,9)           -42.0302         calculate D2E/DX2 analytically  !
 ! D27   D(1,6,7,8)           -135.4935         calculate D2E/DX2 analytically  !
 ! D28   D(1,6,7,25)            88.7219         calculate D2E/DX2 analytically  !
 ! D29   D(1,6,7,26)            58.6027         calculate D2E/DX2 analytically  !
 ! D30   D(5,6,7,8)             48.2778         calculate D2E/DX2 analytically  !
 ! D31   D(5,6,7,25)           -87.5068         calculate D2E/DX2 analytically  !
 ! D32   D(5,6,7,26)          -117.626          calculate D2E/DX2 analytically  !
 ! D33   D(6,7,8,9)            -47.9664         calculate D2E/DX2 analytically  !
 ! D34   D(6,7,8,14)           135.0485         calculate D2E/DX2 analytically  !
 ! D35   D(25,7,8,9)            88.9476         calculate D2E/DX2 analytically  !
 ! D36   D(25,7,8,14)          -88.0375         calculate D2E/DX2 analytically  !
 ! D37   D(26,7,8,9)           110.9647         calculate D2E/DX2 analytically  !
 ! D38   D(26,7,8,14)          -66.0203         calculate D2E/DX2 analytically  !
 ! D39   D(6,7,25,23)           35.2386         calculate D2E/DX2 analytically  !
 ! D40   D(6,7,25,34)          154.4845         calculate D2E/DX2 analytically  !
 ! D41   D(6,7,25,46)          -99.9061         calculate D2E/DX2 analytically  !
 ! D42   D(8,7,25,23)          -91.615          calculate D2E/DX2 analytically  !
 ! D43   D(8,7,25,34)           27.631          calculate D2E/DX2 analytically  !
 ! D44   D(8,7,25,46)          133.2404         calculate D2E/DX2 analytically  !
 ! D45   D(7,8,9,10)             3.1806         calculate D2E/DX2 analytically  !
 ! D46   D(7,8,9,11)          -175.6466         calculate D2E/DX2 analytically  !
 ! D47   D(14,8,9,10)         -179.8483         calculate D2E/DX2 analytically  !
 ! D48   D(14,8,9,11)            1.3245         calculate D2E/DX2 analytically  !
 ! D49   D(7,8,14,13)          174.341          calculate D2E/DX2 analytically  !
 ! D50   D(7,8,14,16)           -4.3857         calculate D2E/DX2 analytically  !
 ! D51   D(9,8,14,13)           -2.6506         calculate D2E/DX2 analytically  !
 ! D52   D(9,8,14,16)          178.6228         calculate D2E/DX2 analytically  !
 ! D53   D(8,9,10,5)            42.3652         calculate D2E/DX2 analytically  !
 ! D54   D(11,9,10,5)         -138.8017         calculate D2E/DX2 analytically  !
 ! D55   D(8,9,11,12)            1.0326         calculate D2E/DX2 analytically  !
 ! D56   D(8,9,11,17)         -178.8918         calculate D2E/DX2 analytically  !
 ! D57   D(10,9,11,12)        -177.8138         calculate D2E/DX2 analytically  !
 ! D58   D(10,9,11,17)           2.2619         calculate D2E/DX2 analytically  !
 ! D59   D(9,11,12,13)          -2.0701         calculate D2E/DX2 analytically  !
 ! D60   D(9,11,12,18)         179.1297         calculate D2E/DX2 analytically  !
 ! D61   D(17,11,12,13)        177.8539         calculate D2E/DX2 analytically  !
 ! D62   D(17,11,12,18)         -0.9463         calculate D2E/DX2 analytically  !
 ! D63   D(11,12,13,14)          0.7448         calculate D2E/DX2 analytically  !
 ! D64   D(11,12,13,15)       -178.9401         calculate D2E/DX2 analytically  !
 ! D65   D(18,12,13,14)        179.5365         calculate D2E/DX2 analytically  !
 ! D66   D(18,12,13,15)         -0.1484         calculate D2E/DX2 analytically  !
 ! D67   D(12,13,14,8)           1.6179         calculate D2E/DX2 analytically  !
 ! D68   D(12,13,14,16)       -179.6639         calculate D2E/DX2 analytically  !
 ! D69   D(15,13,14,8)        -178.6951         calculate D2E/DX2 analytically  !
 ! D70   D(15,13,14,16)          0.0231         calculate D2E/DX2 analytically  !
 ! D71   D(24,23,25,7)          30.7103         calculate D2E/DX2 analytically  !
 ! D72   D(24,23,25,26)        100.0533         calculate D2E/DX2 analytically  !
 ! D73   D(24,23,25,34)        -56.7243         calculate D2E/DX2 analytically  !
 ! D74   D(24,23,25,46)       -166.1117         calculate D2E/DX2 analytically  !
 ! D75   D(27,23,25,7)         153.866          calculate D2E/DX2 analytically  !
 ! D76   D(27,23,25,26)       -136.7911         calculate D2E/DX2 analytically  !
 ! D77   D(27,23,25,34)         66.4313         calculate D2E/DX2 analytically  !
 ! D78   D(27,23,25,46)        -42.9561         calculate D2E/DX2 analytically  !
 ! D79   D(45,23,25,7)         -80.237          calculate D2E/DX2 analytically  !
 ! D80   D(45,23,25,26)        -10.8941         calculate D2E/DX2 analytically  !
 ! D81   D(45,23,25,34)       -167.6717         calculate D2E/DX2 analytically  !
 ! D82   D(45,23,25,46)         82.9409         calculate D2E/DX2 analytically  !
 ! D83   D(24,23,27,28)       -155.5715         calculate D2E/DX2 analytically  !
 ! D84   D(24,23,27,29)        -32.2318         calculate D2E/DX2 analytically  !
 ! D85   D(24,23,27,33)         88.6355         calculate D2E/DX2 analytically  !
 ! D86   D(25,23,27,28)         81.1114         calculate D2E/DX2 analytically  !
 ! D87   D(25,23,27,29)       -155.5489         calculate D2E/DX2 analytically  !
 ! D88   D(25,23,27,33)        -34.6816         calculate D2E/DX2 analytically  !
 ! D89   D(45,23,27,28)        -43.8149         calculate D2E/DX2 analytically  !
 ! D90   D(45,23,27,29)         79.5247         calculate D2E/DX2 analytically  !
 ! D91   D(45,23,27,33)       -159.6079         calculate D2E/DX2 analytically  !
 ! D92   D(7,25,34,35)          88.0759         calculate D2E/DX2 analytically  !
 ! D93   D(7,25,34,36)         -90.4481         calculate D2E/DX2 analytically  !
 ! D94   D(23,25,34,35)       -178.8852         calculate D2E/DX2 analytically  !
 ! D95   D(23,25,34,36)          2.5909         calculate D2E/DX2 analytically  !
 ! D96   D(26,25,34,35)         24.2281         calculate D2E/DX2 analytically  !
 ! D97   D(26,25,34,36)       -154.2959         calculate D2E/DX2 analytically  !
 ! D98   D(46,25,34,35)        -68.7606         calculate D2E/DX2 analytically  !
 ! D99   D(46,25,34,36)        112.7154         calculate D2E/DX2 analytically  !
 ! D100  D(23,27,29,30)         61.3027         calculate D2E/DX2 analytically  !
 ! D101  D(23,27,29,31)       -179.0058         calculate D2E/DX2 analytically  !
 ! D102  D(23,27,29,32)        -59.3479         calculate D2E/DX2 analytically  !
 ! D103  D(28,27,29,30)       -175.7404         calculate D2E/DX2 analytically  !
 ! D104  D(28,27,29,31)        -56.0489         calculate D2E/DX2 analytically  !
 ! D105  D(28,27,29,32)         63.6089         calculate D2E/DX2 analytically  !
 ! D106  D(33,27,29,30)        -58.8443         calculate D2E/DX2 analytically  !
 ! D107  D(33,27,29,31)         60.8471         calculate D2E/DX2 analytically  !
 ! D108  D(33,27,29,32)       -179.495          calculate D2E/DX2 analytically  !
 ! D109  D(25,34,35,37)       -179.8363         calculate D2E/DX2 analytically  !
 ! D110  D(25,34,35,38)          0.9757         calculate D2E/DX2 analytically  !
 ! D111  D(36,34,35,37)         -1.2654         calculate D2E/DX2 analytically  !
 ! D112  D(36,34,35,38)        179.5466         calculate D2E/DX2 analytically  !
 ! D113  D(25,34,36,39)        179.9039         calculate D2E/DX2 analytically  !
 ! D114  D(25,34,36,40)          1.2162         calculate D2E/DX2 analytically  !
 ! D115  D(35,34,36,39)          1.3846         calculate D2E/DX2 analytically  !
 ! D116  D(35,34,36,40)       -177.3031         calculate D2E/DX2 analytically  !
 ! D117  D(34,35,37,41)          0.3187         calculate D2E/DX2 analytically  !
 ! D118  D(34,35,37,42)       -179.7763         calculate D2E/DX2 analytically  !
 ! D119  D(38,35,37,41)        179.504          calculate D2E/DX2 analytically  !
 ! D120  D(38,35,37,42)         -0.591          calculate D2E/DX2 analytically  !
 ! D121  D(34,36,39,41)         -0.5627         calculate D2E/DX2 analytically  !
 ! D122  D(34,36,39,43)       -179.8785         calculate D2E/DX2 analytically  !
 ! D123  D(40,36,39,41)        178.1528         calculate D2E/DX2 analytically  !
 ! D124  D(40,36,39,43)         -1.1631         calculate D2E/DX2 analytically  !
 ! D125  D(35,37,41,39)          0.5204         calculate D2E/DX2 analytically  !
 ! D126  D(35,37,41,44)        179.9476         calculate D2E/DX2 analytically  !
 ! D127  D(42,37,41,39)       -179.384          calculate D2E/DX2 analytically  !
 ! D128  D(42,37,41,44)          0.0431         calculate D2E/DX2 analytically  !
 ! D129  D(36,39,41,37)         -0.399          calculate D2E/DX2 analytically  !
 ! D130  D(36,39,41,44)       -179.8263         calculate D2E/DX2 analytically  !
 ! D131  D(43,39,41,37)        178.9115         calculate D2E/DX2 analytically  !
 ! D132  D(43,39,41,44)         -0.5159         calculate D2E/DX2 analytically  !
 --------------------------------------------------------------------------------
 Trust Radius=3.00D-01 FncErr=1.00D-07 GrdErr=1.00D-06 EigMax=2.50D+02 EigMin=1.00D-04
 Number of steps in this run=    276 maximum allowed number of steps=    276.
 Search for a saddle point of order  1.
 GradGradGradGradGradGradGradGradGradGradGradGradGradGradGradGradGradGrad

                          Input orientation:                          
 ---------------------------------------------------------------------
 Center     Atomic      Atomic             Coordinates (Angstroms)
 Number     Number       Type             X           Y           Z
 ---------------------------------------------------------------------
      1          6           0        2.291838    1.588934   -1.977771
      2          6           0        3.497367    2.260443   -1.799732
      3          6           0        3.771924    2.893123   -0.587891
      4          6           0        2.837072    2.868989    0.443790
      5          6           0        1.639592    2.170823    0.280006
      6          6           0        1.370660    1.526092   -0.931894
      7         16           0       -0.102043    0.536838   -1.114442
      8          6           0       -1.298164    1.681393   -0.456217
      9          6           0       -1.056473    2.333720    0.757877
     10         16           0        0.478903    2.103942    1.629836
     11          6           0       -2.038221    3.157888    1.309690
     12          6           0       -3.261515    3.310654    0.661328
     13          6           0       -3.492648    2.677514   -0.558272
     14          6           0       -2.505590    1.876600   -1.125700
     15          1           0       -4.438790    2.809205   -1.073197
     16          1           0       -2.677920    1.385527   -2.077732
     17          1           0       -1.845000    3.678765    2.242552
     18          1           0       -4.025999    3.941861    1.103032
     19          1           0        2.068895    1.103725   -2.923140
     20          1           0        3.037177    3.389659    1.375286
     21          1           0        4.218279    2.295040   -2.610304
     22          1           0        4.708114    3.424415   -0.449118
     23          6           0        0.771309   -1.599355    0.664757
     24          1           0        0.645921   -0.604368    1.088061
     25          6           0       -0.177004   -1.737212   -0.536199
     26          1           0        0.227186   -1.613487   -1.524685
     27          6           0        0.647825   -2.617168    1.801846
     28          1           0        1.173612   -3.536780    1.538260
     29          6           0        1.170612   -2.057321    3.121717
     30          1           0        0.598718   -1.175974    3.433384
     31          1           0        1.086774   -2.809974    3.911064
     32          1           0        2.224242   -1.767842    3.046600
     33          1           0       -0.407155   -2.887082    1.909853
     34          6           0       -1.650605   -1.514033   -0.344293
     35          6           0       -2.503381   -1.666834   -1.444181
     36          6           0       -2.191817   -1.130318    0.886771
     37          6           0       -3.872512   -1.466111   -1.309562
     38          1           0       -2.090834   -1.957398   -2.406048
     39          6           0       -3.564002   -0.932303    1.019694
     40          1           0       -1.553798   -0.960991    1.747594
     41          6           0       -4.408796   -1.102987   -0.074221
     42          1           0       -4.520873   -1.592046   -2.171152
     43          1           0       -3.969041   -0.632626    1.981209
     44          1           0       -5.477656   -0.945130    0.031980
     45         35           0        2.617107   -1.560952   -0.012721
     46         17           0       -0.145598   -3.782286   -0.869638
 ---------------------------------------------------------------------
                    Distance matrix (angstroms):
                    1          2          3          4          5
     1  C    0.000000
     2  C    1.391374   0.000000
     3  C    2.413158   1.394354   0.000000
     4  C    2.792808   2.416549   1.392443   0.000000
     5  C    2.421069   2.790102   2.412841   1.395786   0.000000
     6  C    1.395126   2.411493   2.784453   2.417901   1.398822
     7  S    2.753708   4.049221   4.564751   4.062685   2.765445
     8  C    3.900229   5.013726   5.214539   4.395517   3.067894
     9  C    4.387444   5.223427   5.043554   3.942697   2.742930
    10  S    4.070233   4.571384   4.047852   2.748265   1.781492
    11  C    5.658483   6.412226   6.117900   4.960013   3.944725
    12  C    6.385052   7.269267   7.155707   6.118427   5.046332
    13  C    6.054772   7.111644   7.267831   6.411408   5.224876
    14  C    4.880993   6.052863   6.381986   5.656162   4.386925
    15  H    6.899904   7.988215   8.225472   7.432563   6.259826
    16  H    4.974923   6.243151   6.789180   6.242906   4.981619
    17  H    6.268329   6.847816   6.338649   5.080657   4.274091
    18  H    7.412333   8.237369   8.047775   6.977636   5.992735
    19  H    1.085750   2.154199   3.399359   3.878462   3.403402
    20  H    3.878290   3.401124   2.154174   1.085737   2.153705
    21  H    2.147058   1.085329   2.155711   3.400682   3.875429
    22  H    3.397670   2.155202   1.085348   2.146295   3.393957
    23  C    4.411366   5.329460   5.545735   4.927708   3.887955
    24  H    4.113264   4.967619   4.981280   4.156974   3.056472
    25  C    4.385950   5.574833   6.085779   5.591254   4.386223
    26  H    3.837131   5.077112   5.809672   5.547882   4.424116
    27  C    5.888937   6.699429   6.770092   6.060944   5.120982
    28  H    6.315524   7.081654   7.253647   6.708117   5.863196
    29  C    6.368446   6.948204   6.710806   5.849522   5.115903
    30  H    6.308088   6.899031   6.541975   5.505418   4.714686
    31  H    7.448553   8.008326   7.744414   6.880127   6.188581
    32  H    6.042915   6.429219   6.109782   5.352605   4.848602
    33  H    6.514054   7.450055   7.557393   6.768065   5.694557
    34  C    5.276316   6.547258   6.991866   6.322278   4.979288
    35  C    5.820556   7.180452   7.804223   7.256622   5.904630
    36  C    5.975207   7.147123   7.343631   6.440529   5.093662
    37  C    6.912237   8.273004   8.829560   8.178377   6.792445
    38  H    5.653999   7.027503   7.823374   7.463233   6.178444
    39  C    7.045019   8.246558   8.428168   7.466943   6.103599
    40  H    5.930378   6.962430   6.976532   5.970627   4.707421
    41  C    7.467827   8.763416   9.119042   8.279344   6.886676
    42  H    7.521241   8.903471   9.560018   8.993226   7.623561
    43  H    7.733528   8.855090   8.885591   7.806929   6.496936
    44  H    8.415796   9.704736  10.033502   9.157062   7.773410
    45  Br   3.726795   4.309446   4.637155   4.458830   3.868768
    46  Cl   6.001588   7.116941   7.745156   7.406813   6.320450
                    6          7          8          9         10
     6  C    0.000000
     7  S    1.783480   0.000000
     8  C    2.715328   1.781564   0.000000
     9  C    3.065708   2.765014   1.399275   0.000000
    10  S    2.773374   3.213157   2.772748   1.780587   0.000000
    11  C    4.394079   4.061417   2.417881   1.395557   2.747582
    12  C    5.213450   4.563954   2.785345   2.413697   4.047825
    13  C    5.011699   4.048212   2.412143   2.790231   4.570560
    14  C    3.896887   2.751750   1.394342   2.420075   4.068398
    15  H    5.951139   4.896195   3.393546   3.875434   5.655748
    16  H    4.209953   2.878080   2.149552   3.401300   4.922165
    17  H    5.005155   4.917216   3.401746   2.152947   2.873328
    18  H    6.253063   5.648788   3.870666   3.394604   4.893834
    19  H    2.151973   2.881965   4.213846   4.983041   4.925251
    20  H    3.401947   4.918540   5.006771   4.272490   2.874479
    21  H    3.393711   4.898373   5.953805   6.258526   5.656699
    22  H    3.869794   5.649634   6.254083   5.989734   4.894070
    23  C    3.560468   2.914037   4.037649   4.338034   3.838136
    24  H    3.023958   2.590911   3.374754   3.411675   2.767013
    25  C    3.633317   2.347613   3.598647   4.361260   4.458294
    26  H    3.393507   2.213727   3.784779   4.736910   4.881971
    27  C    5.016217   4.360595   5.230999   5.339082   4.727262
    28  H    5.636769   5.025782   6.108760   6.328116   5.684079
    29  C    5.414114   5.127802   5.733624   5.461583   4.474403
    30  H    5.191600   4.909940   5.185721   4.713380   3.744995
    31  H    6.506635   6.153873   6.703242   6.402631   5.451612
    32  H    5.235171   5.295038   6.047668   5.729237   4.477068
    33  H    5.541864   4.578502   5.221412   5.385670   5.076793
    34  C    4.326162   2.682768   3.216751   4.046353   4.639152
    35  C    5.046326   3.275870   3.693135   4.790306   5.706343
    36  C    4.801593   3.339374   3.241597   3.647626   4.259733
    37  C    6.048699   4.273911   4.154786   5.161695   6.349815
    38  H    5.127355   3.441620   4.203685   5.430840   6.275858
    39  C    5.848358   4.324127   3.760817   4.125913   5.092753
    40  H    4.681634   3.541516   3.450264   3.475916   3.679613
    41  C    6.407010   4.724321   4.192222   4.872516   6.089155
    42  H    6.780023   5.017454   4.903291   5.999410   7.287359
    43  H    6.454350   5.089634   4.292938   4.333452   5.234164
    44  H    7.344074   5.692779   4.960354   5.551994   6.879722
    45  Br   3.453744   3.606701   5.102826   5.409019   4.549874
    46  Cl   5.521032   4.326275   5.599207   6.394062   6.425344
                   11         12         13         14         15
    11  C    0.000000
    12  C    1.392896   0.000000
    13  C    2.415657   1.393454   0.000000
    14  C    2.791282   2.412758   1.392021   0.000000
    15  H    3.400362   2.155459   1.085207   2.147038   0.000000
    16  H    3.876223   3.398404   2.154477   1.084996   2.477219
    17  H    1.085762   2.154597   3.400274   3.876764   4.298613
    18  H    2.146761   1.085339   2.154755   3.397675   2.487826
    19  H    6.245385   6.792070   6.245012   4.975343   6.977171
    20  H    5.081111   6.339519   6.847219   6.266302   7.888097
    21  H    7.433347   8.226929   7.988461   6.898518   8.807492
    22  H    6.976925   8.047423   8.235428   7.408847   9.188787
    23  C    5.562442   6.353886   6.161878   5.101575   7.042799
    24  H    4.626911   5.547752   5.532532   4.581262   6.494444
    25  C    5.552787   6.035663   5.521213   4.339293   6.254686
    26  H    5.994311   6.418477   5.760539   4.450614   6.444795
    27  C    6.388140   7.191856   7.123716   6.221616   7.974023
    28  H    7.428775   8.205286   8.049030   7.066675   8.865116
    29  C    6.385801   7.383253   7.596511   6.857897   8.529113
    30  H    5.499626   6.535711   6.893618   6.303982   7.846490
    31  H    7.221365   8.181106   8.429626   7.761317   9.324692
    32  H    6.741533   7.846921   8.089445   7.284323   9.072931
    33  H    6.289852   6.936722   6.824708   6.025834   7.589490
    34  C    4.971192   5.184970   4.583446   3.583014   5.195735
    35  C    5.574775   5.457410   4.542779   3.557718   4.890640
    36  C    4.311747   4.573545   4.275499   3.631811   4.940668
    37  C    5.621963   5.203384   4.228281   3.616075   4.319128
    38  H    6.322628   6.207388   5.182834   4.063355   5.478129
    39  C    4.375131   4.268795   3.940285   3.689565   4.375423
    40  H    4.170323   4.726862   4.723862   4.148933   5.522175
    41  C    5.068520   4.619255   3.919926   3.688596   4.037833
    42  H    6.390751   5.800465   4.678437   4.145581   4.536877
    43  H    4.306623   4.218073   4.199160   4.253327   4.625609
    44  H    5.504272   4.839324   4.172793   4.258587   4.049159
    45  Br   6.759312   7.664534   7.455959   6.268773   8.367112
    46  Cl   7.516482   7.896999   7.282081   6.136621   7.868970
                   16         17         18         19         20
    16  H    0.000000
    17  H    4.961608   0.000000
    18  H    4.297606   2.474769   0.000000
    19  H    4.829739   6.973792   7.836633   0.000000
    20  H    6.971529   4.967030   7.089958   4.963822   0.000000
    21  H    6.976275   7.888489   9.190702   2.477287   4.298618
    22  H    7.833450   7.088941   8.886037   4.297891   2.474205
    23  C    5.322401   6.098611   7.342433   4.675829   5.525330
    24  H    5.002984   5.087511   6.518839   4.586084   4.663996
    25  C    4.287471   6.311614   7.053631   4.337335   6.345829
    26  H    4.211839   6.818648   7.473712   3.568026   6.429413
    27  C    6.491015   6.785807   8.084172   6.179804   6.478652
    28  H    7.220720   7.853161   9.118961   6.499224   7.174607
    29  C    7.327938   6.539842   8.189630   6.880365   6.016949
    30  H    6.904350   5.564021   7.280850   6.911139   5.570175
    31  H    8.224404   7.313205   8.922599   7.936495   6.976367
    32  H    7.761038   6.846222   8.685832   6.626298   5.482150
    33  H    6.269960   6.729668   7.770550   6.739079   7.179600
    34  C    3.530954   5.804714   6.124053   5.228555   6.998460
    35  C    3.122300   6.526936   6.345401   5.546983   8.013445
    36  C    3.918424   5.008563   5.397962   6.136777   6.929013
    37  C    3.185746   6.572524   5.923709   6.671432   8.861756
    38  H    3.409928   7.310010   7.131603   5.190492   8.317812
    39  C    3.968819   5.070730   4.896719   7.170835   7.898187
    40  H    4.626329   4.675160   5.528580   6.261207   6.335915
    41  C    3.633551   5.899630   5.194511   7.412584   8.816317
    42  H    3.503019   7.377163   6.448977   7.159449   9.722074
    43  H    4.713272   4.813309   4.658366   7.970209   8.101420
    44  H    4.209676   6.281976   5.209332   8.359484   9.648692
    45  Br   6.401822   7.242326   8.698087   3.983915   5.158640
    46  Cl   5.880343   8.260810   8.866306   5.744036   8.161283
                   21         22         23         24         25
    21  H    0.000000
    22  H    2.487197   0.000000
    23  C    6.146051   6.478998   0.000000
    24  H    5.903068   5.924139   1.088535   0.000000
    25  C    6.315020   7.107345   1.536424   2.144472   0.000000
    26  H    5.690692   6.827592   2.256086   2.831978   1.075073
    27  C    7.506330   7.619285   1.531066   2.135616   2.630802
    28  H    7.777577   8.056092   2.162977   3.013333   3.060390
    29  C    7.815842   7.437353   2.530974   2.553846   3.911379
    30  H    7.853364   7.288658   2.806124   2.414436   4.083420
    31  H    8.854136   8.425728   3.479027   3.609487   4.746167
    32  H    7.244567   6.734181   2.795099   2.771397   4.313162
    33  H    8.287391   8.459652   2.144127   2.644824   2.712626
    34  C    7.354430   8.051867   2.625096   2.855374   1.502710
    35  C    7.889043   8.883503   3.895609   4.178419   2.498282
    36  C    8.065478   8.374917   3.008222   2.893078   2.540204
    37  C    9.016601   9.913867   5.047847   5.187238   3.785283
    38  H    7.611167   8.889273   4.213063   4.639969   2.684690
    39  C    9.173687   9.463948   4.400666   4.223229   3.813192
    40  H    7.931575   7.954173   2.643136   2.323990   2.777371
    41  C    9.612738  10.186067   5.256040   5.210536   4.303920
    42  H    9.574710  10.644458   6.004134   6.188193   4.643635
    43  H    9.832875   9.882261   5.013834   4.700679   4.683695
    44  H   10.558955  11.093885   6.314901   6.223313   5.389539
    45  Br   4.917302   5.423711   1.966576   2.452009   2.848184
    46  Cl   7.681616   8.698960   2.821396   3.815528   2.072316
                   26         27         28         29         30
    26  H    0.000000
    27  C    3.500017   0.000000
    28  H    3.738504   1.091612   0.000000
    29  C    4.761942   1.526039   2.167059   0.000000
    30  H    4.991182   2.177468   3.081461   1.095888   0.000000
    31  H    5.631859   2.163019   2.483140   1.093885   1.770969
    32  H    4.990862   2.180793   2.551089   1.095252   1.772636
    33  H    3.717591   1.094304   1.749003   2.155566   2.502163
    34  C    2.220206   3.332507   3.951166   4.501961   4.409601
    35  C    2.732274   4.622762   5.090376   5.873511   5.801259
    36  C    3.449659   3.333414   4.188270   4.142493   3.778149
    37  C    4.107983   5.607070   6.153140   6.739352   6.524693
    38  H    2.503656   5.063785   5.358043   6.418972   6.476363
    39  C    4.616382   4.603262   5.431132   5.301013   4.818040
    40  H    3.782257   2.755542   3.757296   3.242308   2.742523
    41  C    4.884341   5.601945   6.299740   6.500351   6.114231
    42  H    4.791914   6.599320   7.068867   7.786138   7.602246
    43  H    5.555331   5.028522   5.922600   5.454040   4.823739
    44  H    5.951061   6.591635   7.295539   7.415046   6.967436
    45  Br   2.828519   2.878596   2.897088   3.487611   4.012199
    46  Cl   2.296028   3.020571   2.756549   4.542998   5.085555
                   31         32         33         34         35
    31  H    0.000000
    32  H    1.768381   0.000000
    33  H    2.498523   3.077197   0.000000
    34  C    5.223100   5.155290   2.917637   0.000000
    35  C    6.547872   6.521329   4.139168   1.400117   0.000000
    36  C    4.766209   4.957104   2.705168   1.398451   2.412107
    37  C    7.324986   7.499173   4.938875   2.422996   1.390299
    38  H    7.122498   6.956090   4.725049   2.154346   1.086191
    39  C    5.789247   6.189527   3.818275   2.420735   2.781211
    40  H    3.882262   4.075784   2.247431   2.165922   3.404020
    41  C    6.999828   7.360622   4.809644   2.801699   2.413570
    42  H    8.361962   8.529503   5.937541   3.403225   2.145776
    43  H    5.833220   6.385963   4.216005   3.399998   3.866658
    44  H    7.849629   8.311680   5.745221   3.887358   3.397973
    45  Br   4.392956   3.091374   3.821135   4.280830   5.317865
    46  Cl   5.031823   5.001105   2.931787   2.772365   3.219375
                   36         37         38         39         40
    36  C    0.000000
    37  C    2.785924   0.000000
    38  H    3.396604   2.148958   0.000000
    39  C    1.392756   2.409474   3.867396   0.000000
    40  H    1.084784   3.870114   4.305111   2.138126   0.000000
    41  C    2.416454   1.394821   3.397114   1.392645   3.389718
    42  H    3.871510   1.085619   2.468552   3.395933   4.955637
    43  H    2.145697   3.396055   4.952848   1.085529   2.448632
    44  H    3.400250   2.155839   4.294092   2.153559   4.282551
    45  Br   4.911240   6.618606   5.296215   6.298189   4.566740
    46  Cl   3.782184   4.409999   3.078102   4.835025   4.097882
                   41         42         43         44         45
    41  C    0.000000
    42  H    2.156121   0.000000
    43  H    2.153930   4.297337   0.000000
    44  H    1.085661   2.487514   2.484567   0.000000
    45  Br   7.041081   7.457248   6.943694   8.118277   0.000000
    46  Cl   5.097665   5.063015   5.715453   6.106817   3.647077
                   46
    46  Cl   0.000000
 Stoichiometry    C22H20BrClS2
 Framework group  C1[X(C22H20BrClS2)]
 Deg. of freedom   132
 Full point group                 C1      NOp   1
 Largest Abelian subgroup         C1      NOp   1
 Largest concise Abelian subgroup C1      NOp   1
                         Standard orientation:                         
 ---------------------------------------------------------------------
 Center     Atomic      Atomic             Coordinates (Angstroms)
 Number     Number       Type             X           Y           Z
 ---------------------------------------------------------------------
      1          6           0        2.291838    1.588934   -1.977771
      2          6           0        3.497367    2.260443   -1.799732
      3          6           0        3.771924    2.893123   -0.587891
      4          6           0        2.837072    2.868989    0.443790
      5          6           0        1.639592    2.170823    0.280006
      6          6           0        1.370660    1.526092   -0.931894
      7         16           0       -0.102043    0.536838   -1.114442
      8          6           0       -1.298164    1.681393   -0.456217
      9          6           0       -1.056473    2.333720    0.757877
     10         16           0        0.478903    2.103942    1.629836
     11          6           0       -2.038221    3.157888    1.309690
     12          6           0       -3.261515    3.310654    0.661328
     13          6           0       -3.492648    2.677514   -0.558272
     14          6           0       -2.505590    1.876600   -1.125700
     15          1           0       -4.438790    2.809205   -1.073197
     16          1           0       -2.677920    1.385527   -2.077732
     17          1           0       -1.845000    3.678765    2.242552
     18          1           0       -4.025999    3.941861    1.103032
     19          1           0        2.068895    1.103725   -2.923140
     20          1           0        3.037177    3.389659    1.375286
     21          1           0        4.218279    2.295040   -2.610304
     22          1           0        4.708114    3.424415   -0.449118
     23          6           0        0.771309   -1.599355    0.664757
     24          1           0        0.645921   -0.604368    1.088061
     25          6           0       -0.177004   -1.737212   -0.536199
     26          1           0        0.227186   -1.613487   -1.524685
     27          6           0        0.647825   -2.617168    1.801846
     28          1           0        1.173612   -3.536780    1.538260
     29          6           0        1.170612   -2.057321    3.121717
     30          1           0        0.598718   -1.175974    3.433384
     31          1           0        1.086774   -2.809974    3.911064
     32          1           0        2.224242   -1.767842    3.046600
     33          1           0       -0.407155   -2.887082    1.909853
     34          6           0       -1.650605   -1.514033   -0.344293
     35          6           0       -2.503381   -1.666834   -1.444181
     36          6           0       -2.191817   -1.130318    0.886771
     37          6           0       -3.872512   -1.466111   -1.309562
     38          1           0       -2.090834   -1.957398   -2.406048
     39          6           0       -3.564002   -0.932303    1.019694
     40          1           0       -1.553798   -0.960991    1.747594
     41          6           0       -4.408796   -1.102987   -0.074221
     42          1           0       -4.520873   -1.592046   -2.171152
     43          1           0       -3.969041   -0.632626    1.981209
     44          1           0       -5.477656   -0.945130    0.031980
     45         35           0        2.617107   -1.560952   -0.012721
     46         17           0       -0.145598   -3.782286   -0.869638
 ---------------------------------------------------------------------
 Rotational constants (GHZ):           0.1826023           0.1632777           0.1100462
 Standard basis: 6-31+G(d,p) (6D, 7F)
 There are   621 symmetry adapted cartesian basis functions of A   symmetry.
 There are   621 symmetry adapted basis functions of A   symmetry.
   621 basis functions,  1099 primitive gaussians,   621 cartesian basis functions
   118 alpha electrons      118 beta electrons
       nuclear repulsion energy      3571.5853533988 Hartrees.
 NAtoms=   46 NActive=   46 NUniq=   46 SFac= 1.00D+00 NAtFMM=   60 NAOKFM=F Big=F
 Integral buffers will be    131072 words long.
 Raffenetti 2 integral format.
 Two-electron integral symmetry is turned on.
 Nuclear repulsion after empirical dispersion term =     3571.5389627232 Hartrees.
 Force inversion solution in PCM.
 ------------------------------------------------------------------------------
 Polarizable Continuum Model (PCM)
 =================================
 Model                : PCM.
 Atomic radii         : SMD-Coulomb.
 Polarization charges : Total charges.
 Charge compensation  : None.
 Solution method      : Matrix inversion.
 Cavity type          : VdW (van der Waals Surface) (Alpha=1.000).
 Cavity algorithm     : GePol (No added spheres)
                        Default sphere list used, NSphG=   46.
                        Lebedev-Laikov grids with approx.  5.0 points / Ang**2.
                        Smoothing algorithm: York/Karplus (Gamma=1.0000).
                        Polarization charges: spherical gaussians, with
                                              point-specific exponents (IZeta= 3).
                        Self-potential: point-specific (ISelfS= 7).
                        Self-field    : sphere-specific E.n sum rule (ISelfD= 2).
 1st derivatives      : Analytical E(r).r(x)/FMM algorithm (CHGder, D1EAlg=3).
                        Cavity 1st derivative terms included.
 2nd derivatives      : Analytical E(r).r(xy)/FMM algorithm (CHGder, D2EAlg=3).
                        Cavity 2nd derivative terms included.
 Solvent              : Dichloromethane, Eps=   8.930000 Eps(inf)=   2.028346
 ------------------------------------------------------------------------------
 ------------------------------------------------------------------------------
 Atomic radii for non-electrostatic terms: SMD-CDS.
 ------------------------------------------------------------------------------
 Nuclear repulsion after PCM non-electrostatic terms =     3571.5227030343 Hartrees.
 One-electron integrals computed using PRISM.
 NBasis=   621 RedAO= T EigKep=  1.01D-06  NBF=   621
 NBsUse=   619 1.00D-06 EigRej=  8.39D-07 NBFU=   619
 ExpMin= 3.50D-02 ExpMax= 5.74D+05 ExpMxC= 5.74D+03 IAcc=3 IRadAn=         5 AccDes= 0.00D+00
 Harris functional with IExCor= 4639 and IRadAn=       5 diagonalized for initial guess.
 HarFok:  IExCor= 4639 AccDes= 0.00D+00 IRadAn=         5 IDoV= 1 UseB2=F ITyADJ=14
 ICtDFT=  3500011 ScaDFX=  1.000000  1.000000  1.000000  1.000000
 FoFCou: FMM=F IPFlag=           0 FMFlag=      100000 FMFlg1=           0
         NFxFlg=           0 DoJE=T BraDBF=F KetDBF=T FulRan=T
         wScrn=  0.000000 ICntrl=       500 IOpCl=  0 I1Cent=   200000004 NGrid=           0
         NMat0=    1 NMatS0=      1 NMatT0=    0 NMatD0=    1 NMtDS0=    0 NMtDT0=    0
 Petite list used in FoFCou.
 Requested convergence on RMS density matrix=1.00D-08 within 128 cycles.
 Requested convergence on MAX density matrix=1.00D-06.
 Requested convergence on             energy=1.00D-06.
 No special actions if energy rises.
 Inv3:  Mode=1 IEnd=    35294700.
 Iteration    1 A*A^-1 deviation from unit magnitude is 3.44D-15 for   2384.
 Iteration    1 A*A^-1 deviation from orthogonality  is 3.00D-15 for   1231    723.
 Iteration    1 A^-1*A deviation from unit magnitude is 3.33D-15 for   2633.
 Iteration    1 A^-1*A deviation from orthogonality  is 7.22D-12 for   2394   2384.
 Error on total polarization charges =  0.04795
 SCF Done:  E(RwB97XD) =  -4678.44401182     A.U. after   19 cycles
            NFock= 19  Conv=0.17D-08     -V/T= 2.0061
 SMD-CDS (non-electrostatic) energy       (kcal/mol) =     -10.20
 (included in total energy above)
 DoSCS=F DFT=T ScalE2(SS,OS)=  1.000000  1.000000
 Range of M.O.s used for correlation:     1   619
 NBasis=   621 NAE=   118 NBE=   118 NFC=     0 NFV=     0
 NROrb=    619 NOA=   118 NOB=   118 NVA=   501 NVB=   501

 **** Warning!!: The largest alpha MO coefficient is  0.16011752D+03

 Symmetrizing basis deriv contribution to polar:
 IMax=3 JMax=2 DiffMx= 0.00D+00
 G2DrvN: will do    47 centers at a time, making    1 passes.
 Calling FoFCou, ICntrl=  3107 FMM=F I1Cent=   0 AccDes= 0.00D+00.
 NEqPCM:  Using equilibrium solvation (IEInf=0, Eps=   8.9300, EpsInf=   2.0283)
 G2PCM: DoFxE=T DoFxN=T DoGrad=T DoDP/DQ/DG/TGxP=FFFF NFrqRd=   0 IEInf=0 SqF1=F DoCFld=F IF1Alg=4.
 End of G2Drv F.D. properties file   721 does not exist.
 End of G2Drv F.D. properties file   722 does not exist.
 End of G2Drv F.D. properties file   788 does not exist.
          IDoAtm=1111111111111111111111111111111111111111111111
 NEqPCM:  Using equilibrium solvation (IEInf=0, Eps=   8.9300, EpsInf=   2.0283)
          Differentiating once with respect to nuclear coordinates.
 CalDSu exits because no D1Ps are significant.
          There are   141 degrees of freedom in the 1st order CPHF.  IDoFFX=6 NUNeed=     0.
    135 vectors produced by pass  0 Test12= 5.91D-14 1.00D-09 XBig12= 2.82D-01 7.39D-02.
 AX will form   135 AO Fock derivatives at one time.
    135 vectors produced by pass  1 Test12= 5.91D-14 1.00D-09 XBig12= 1.12D-02 2.37D-02.
    135 vectors produced by pass  2 Test12= 5.91D-14 1.00D-09 XBig12= 3.88D-04 2.41D-03.
    135 vectors produced by pass  3 Test12= 5.91D-14 1.00D-09 XBig12= 5.22D-06 2.51D-04.
    135 vectors produced by pass  4 Test12= 5.91D-14 1.00D-09 XBig12= 5.46D-08 2.11D-05.
    135 vectors produced by pass  5 Test12= 5.91D-14 1.00D-09 XBig12= 4.87D-10 1.94D-06.
    135 vectors produced by pass  6 Test12= 5.91D-14 1.00D-09 XBig12= 4.06D-12 1.41D-07.
     78 vectors produced by pass  7 Test12= 5.91D-14 1.00D-09 XBig12= 2.91D-14 1.13D-08.
 InvSVY:  IOpt=1 It=  1 EMax= 3.89D-16
 Solved reduced A of dimension  1023 with   141 vectors.
 End of Minotr F.D. properties file   721 does not exist.
 End of Minotr F.D. properties file   722 does not exist.
 End of Minotr F.D. properties file   788 does not exist.

 **********************************************************************

            Population analysis using the SCF Density.

 **********************************************************************

 Orbital symmetries:
       Occupied  (A) (A) (A) (A) (A) (A) (A) (A) (A) (A) (A) (A)
                 (A) (A) (A) (A) (A) (A) (A) (A) (A) (A) (A) (A)
                 (A) (A) (A) (A) (A) (A) (A) (A) (A) (A) (A) (A)
                 (A) (A) (A) (A) (A) (A) (A) (A) (A) (A) (A) (A)
                 (A) (A) (A) (A) (A) (A) (A) (A) (A) (A) (A) (A)
                 (A) (A) (A) (A) (A) (A) (A) (A) (A) (A) (A) (A)
                 (A) (A) (A) (A) (A) (A) (A) (A) (A) (A) (A) (A)
                 (A) (A) (A) (A) (A) (A) (A) (A) (A) (A) (A) (A)
                 (A) (A) (A) (A) (A) (A) (A) (A) (A) (A) (A) (A)
                 (A) (A) (A) (A) (A) (A) (A) (A) (A) (A)
       Virtual   (A) (A) (A) (A) (A) (A) (A) (A) (A) (A) (A) (A)
                 (A) (A) (A) (A) (A) (A) (A) (A) (A) (A) (A) (A)
                 (A) (A) (A) (A) (A) (A) (A) (A) (A) (A) (A) (A)
                 (A) (A) (A) (A) (A) (A) (A) (A) (A) (A) (A) (A)
                 (A) (A) (A) (A) (A) (A) (A) (A) (A) (A) (A) (A)
                 (A) (A) (A) (A) (A) (A) (A) (A) (A) (A) (A) (A)
                 (A) (A) (A) (A) (A) (A) (A) (A) (A) (A) (A) (A)
                 (A) (A) (A) (A) (A) (A) (A) (A) (A) (A) (A) (A)
                 (A) (A) (A) (A) (A) (A) (A) (A) (A) (A) (A) (A)
                 (A) (A) (A) (A) (A) (A) (A) (A) (A) (A) (A) (A)
                 (A) (A) (A) (A) (A) (A) (A) (A) (A) (A) (A) (A)
                 (A) (A) (A) (A) (A) (A) (A) (A) (A) (A) (A) (A)
                 (A) (A) (A) (A) (A) (A) (A) (A) (A) (A) (A) (A)
                 (A) (A) (A) (A) (A) (A) (A) (A) (A) (A) (A) (A)
                 (A) (A) (A) (A) (A) (A) (A) (A) (A) (A) (A) (A)
                 (A) (A) (A) (A) (A) (A) (A) (A) (A) (A) (A) (A)
                 (A) (A) (A) (A) (A) (A) (A) (A) (A) (A) (A) (A)
                 (A) (A) (A) (A) (A) (A) (A) (A) (A) (A) (A) (A)
                 (A) (A) (A) (A) (A) (A) (A) (A) (A) (A) (A) (A)
                 (A) (A) (A) (A) (A) (A) (A) (A) (A) (A) (A) (A)
                 (A) (A) (A) (A) (A) (A) (A) (A) (A) (A) (A) (A)
                 (A) (A) (A) (A) (A) (A) (A) (A) (A) (A) (A) (A)
                 (A) (A) (A) (A) (A) (A) (A) (A) (A) (A) (A) (A)
                 (A) (A) (A) (A) (A) (A) (A) (A) (A) (A) (A) (A)
                 (A) (A) (A) (A) (A) (A) (A) (A) (A) (A) (A) (A)
                 (A) (A) (A) (A) (A) (A) (A) (A) (A) (A) (A) (A)
                 (A) (A) (A) (A) (A) (A) (A) (A) (A) (A) (A) (A)
                 (A) (A) (A) (A) (A) (A) (A) (A) (A) (A) (A) (A)
                 (A) (A) (A) (A) (A) (A) (A) (A) (A) (A) (A) (A)
                 (A) (A) (A) (A) (A) (A) (A) (A) (A) (A) (A) (A)
                 (A) (A) (A) (A) (A) (A) (A) (A) (A) (A) (A) (A)
                 (A) (A) (A) (A) (A) (A) (A) (A) (A) (A) (A) (A)
                 (A) (A) (A) (A) (A) (A) (A) (A) (A) (A) (A) (A)
                 (A) (A) (A) (A) (A) (A) (A) (A) (A) (A) (A) (A)
                 (A) (A) (A) (A) (A) (A) (A) (A) (A) (A) (A) (A)
                 (A) (A) (A) (A) (A) (A) (A) (A) (A) (A) (A) (A)
                 (A) (A) (A) (A) (A) (A) (A) (A) (A) (A) (A) (A)
                 (A) (A) (A) (A) (A) (A) (A) (A) (A) (A) (A) (A)
                 (A) (A) (A) (A) (A) (A) (A) (A) (A) (A) (A) (A)
                 (A) (A) (A) (A) (A) (A) (A) (A) (A) (A) (A) (A)
                 (A) (A) (A) (A) (A) (A) (A) (A) (A) (A) (A) (A)
                 (A) (A) (A) (A) (A) (A) (A) (A) (A)
 The electronic state is 1-A.
 Alpha  occ. eigenvalues -- -483.19945-101.67188 -89.07432 -89.07342 -62.05911
 Alpha  occ. eigenvalues --  -56.54984 -56.54647 -56.54624 -10.39469 -10.36950
 Alpha  occ. eigenvalues --  -10.35458 -10.35340 -10.35190 -10.35051 -10.33132
 Alpha  occ. eigenvalues --  -10.32040 -10.31945 -10.31936 -10.31885 -10.31590
 Alpha  occ. eigenvalues --  -10.31485 -10.31434 -10.31362 -10.31358 -10.31236
 Alpha  occ. eigenvalues --  -10.31013 -10.30947 -10.30922 -10.30066 -10.28371
 Alpha  occ. eigenvalues --   -9.54078  -8.70499  -8.09168  -8.08924  -7.28778
 Alpha  occ. eigenvalues --   -7.28090  -7.28086  -6.64823  -6.63612  -6.63570
 Alpha  occ. eigenvalues --   -6.04160  -6.03981  -6.03865  -6.03591  -6.03187
 Alpha  occ. eigenvalues --   -6.02965  -2.75370  -2.75029  -2.74994  -2.74015
 Alpha  occ. eigenvalues --   -2.74015  -1.00690  -0.98479  -0.97627  -0.95021
 Alpha  occ. eigenvalues --   -0.91851  -0.90991  -0.89384  -0.86552  -0.86143
 Alpha  occ. eigenvalues --   -0.85736  -0.85337  -0.85078  -0.82491  -0.80277
 Alpha  occ. eigenvalues --   -0.78156  -0.74706  -0.71600  -0.71105  -0.70728
 Alpha  occ. eigenvalues --   -0.70637  -0.69635  -0.66695  -0.66075  -0.62479
 Alpha  occ. eigenvalues --   -0.61730  -0.59466  -0.57382  -0.56709  -0.55983
 Alpha  occ. eigenvalues --   -0.55626  -0.55436  -0.55335  -0.54313  -0.53293
 Alpha  occ. eigenvalues --   -0.52438  -0.52086  -0.51651  -0.51326  -0.50865
 Alpha  occ. eigenvalues --   -0.50343  -0.48891  -0.47639  -0.47167  -0.46656
 Alpha  occ. eigenvalues --   -0.46320  -0.44726  -0.44263  -0.44106  -0.43787
 Alpha  occ. eigenvalues --   -0.43439  -0.42938  -0.42585  -0.42343  -0.41259
 Alpha  occ. eigenvalues --   -0.39601  -0.38549  -0.38096  -0.36831  -0.36398
 Alpha  occ. eigenvalues --   -0.35894  -0.35583  -0.34591  -0.33987  -0.33455
 Alpha  occ. eigenvalues --   -0.32345  -0.31011  -0.29398
 Alpha virt. eigenvalues --    0.00006   0.03040   0.03642   0.04406   0.04676
 Alpha virt. eigenvalues --    0.04988   0.05307   0.06068   0.06386   0.06848
 Alpha virt. eigenvalues --    0.07133   0.07754   0.08085   0.08416   0.08738
 Alpha virt. eigenvalues --    0.08884   0.09311   0.09593   0.10087   0.10353
 Alpha virt. eigenvalues --    0.10599   0.11022   0.11231   0.11354   0.11673
 Alpha virt. eigenvalues --    0.12299   0.12559   0.12723   0.12801   0.13249
 Alpha virt. eigenvalues --    0.13653   0.13952   0.14265   0.14540   0.14840
 Alpha virt. eigenvalues --    0.15045   0.15502   0.15681   0.16258   0.16370
 Alpha virt. eigenvalues --    0.16631   0.17344   0.17436   0.18000   0.18347
 Alpha virt. eigenvalues --    0.18432   0.18768   0.19204   0.19312   0.19504
 Alpha virt. eigenvalues --    0.19731   0.20068   0.20213   0.20707   0.20861
 Alpha virt. eigenvalues --    0.21311   0.21700   0.21832   0.22116   0.22658
 Alpha virt. eigenvalues --    0.22709   0.22917   0.23171   0.23289   0.23682
 Alpha virt. eigenvalues --    0.23888   0.24072   0.24564   0.24689   0.24775
 Alpha virt. eigenvalues --    0.25200   0.25253   0.25643   0.25798   0.25916
 Alpha virt. eigenvalues --    0.26319   0.26616   0.26803   0.27123   0.27266
 Alpha virt. eigenvalues --    0.27384   0.27451   0.27866   0.28180   0.28241
 Alpha virt. eigenvalues --    0.28354   0.28774   0.28847   0.29171   0.29235
 Alpha virt. eigenvalues --    0.29578   0.29633   0.30001   0.30180   0.30424
 Alpha virt. eigenvalues --    0.30499   0.30780   0.31368   0.31558   0.31816
 Alpha virt. eigenvalues --    0.32056   0.32229   0.32424   0.32702   0.33023
 Alpha virt. eigenvalues --    0.33302   0.33780   0.33978   0.34452   0.34529
 Alpha virt. eigenvalues --    0.34824   0.35010   0.35222   0.35860   0.35951
 Alpha virt. eigenvalues --    0.36381   0.36649   0.37146   0.37434   0.37492
 Alpha virt. eigenvalues --    0.37621   0.38005   0.38451   0.38927   0.39293
 Alpha virt. eigenvalues --    0.39550   0.40021   0.40422   0.40778   0.40868
 Alpha virt. eigenvalues --    0.41204   0.41566   0.41953   0.42332   0.42591
 Alpha virt. eigenvalues --    0.42663   0.43322   0.43883   0.44076   0.44742
 Alpha virt. eigenvalues --    0.45444   0.45637   0.46095   0.46984   0.47312
 Alpha virt. eigenvalues --    0.48146   0.48484   0.49000   0.50595   0.51156
 Alpha virt. eigenvalues --    0.52075   0.53107   0.56933   0.58809   0.60529
 Alpha virt. eigenvalues --    0.61883   0.62493   0.62864   0.63303   0.64454
 Alpha virt. eigenvalues --    0.65874   0.66970   0.67171   0.68377   0.70299
 Alpha virt. eigenvalues --    0.71376   0.71614   0.72040   0.73000   0.73829
 Alpha virt. eigenvalues --    0.74759   0.75148   0.75685   0.75886   0.76566
 Alpha virt. eigenvalues --    0.77353   0.77709   0.78201   0.78632   0.78814
 Alpha virt. eigenvalues --    0.79382   0.79635   0.79982   0.80114   0.80564
 Alpha virt. eigenvalues --    0.80783   0.81143   0.81388   0.81837   0.82603
 Alpha virt. eigenvalues --    0.83096   0.83492   0.83993   0.84405   0.84986
 Alpha virt. eigenvalues --    0.85094   0.85558   0.86051   0.86737   0.87031
 Alpha virt. eigenvalues --    0.87745   0.88187   0.88900   0.89546   0.89887
 Alpha virt. eigenvalues --    0.90191   0.91139   0.91512   0.91979   0.93125
 Alpha virt. eigenvalues --    0.93532   0.93659   0.94600   0.94922   0.95972
 Alpha virt. eigenvalues --    0.96537   0.97432   0.97927   0.98667   0.99520
 Alpha virt. eigenvalues --    0.99843   1.00200   1.00343   1.00755   1.01551
 Alpha virt. eigenvalues --    1.01871   1.02523   1.03096   1.03267   1.03716
 Alpha virt. eigenvalues --    1.04562   1.04713   1.05744   1.05839   1.06207
 Alpha virt. eigenvalues --    1.06931   1.06946   1.08009   1.08340   1.08707
 Alpha virt. eigenvalues --    1.09320   1.09768   1.10591   1.11194   1.11930
 Alpha virt. eigenvalues --    1.12204   1.12521   1.12863   1.13528   1.14647
 Alpha virt. eigenvalues --    1.14995   1.15596   1.15978   1.16620   1.17513
 Alpha virt. eigenvalues --    1.17931   1.18844   1.20568   1.20791   1.22388
 Alpha virt. eigenvalues --    1.23293   1.24217   1.24690   1.25380   1.26188
 Alpha virt. eigenvalues --    1.27159   1.27661   1.28124   1.28920   1.29317
 Alpha virt. eigenvalues --    1.29888   1.30286   1.30890   1.32458   1.32991
 Alpha virt. eigenvalues --    1.33847   1.34027   1.35196   1.35989   1.37283
 Alpha virt. eigenvalues --    1.37666   1.38225   1.38650   1.40446   1.42008
 Alpha virt. eigenvalues --    1.44176   1.44567   1.45792   1.46528   1.47449
 Alpha virt. eigenvalues --    1.47705   1.48453   1.48669   1.49276   1.49947
 Alpha virt. eigenvalues --    1.50099   1.50222   1.50564   1.51872   1.52388
 Alpha virt. eigenvalues --    1.53032   1.54320   1.54686   1.56259   1.56524
 Alpha virt. eigenvalues --    1.57529   1.58833   1.60079   1.60579   1.61292
 Alpha virt. eigenvalues --    1.63105   1.64539   1.65462   1.67710   1.69875
 Alpha virt. eigenvalues --    1.72837   1.73529   1.76076   1.77889   1.78437
 Alpha virt. eigenvalues --    1.82578   1.85806   1.87672   1.88018   1.89750
 Alpha virt. eigenvalues --    1.91561   1.92575   1.92952   1.93799   1.94266
 Alpha virt. eigenvalues --    1.95448   1.97225   1.97479   2.00053   2.01256
 Alpha virt. eigenvalues --    2.01948   2.02276   2.03942   2.04252   2.05606
 Alpha virt. eigenvalues --    2.06585   2.06819   2.07249   2.07560   2.07964
 Alpha virt. eigenvalues --    2.08686   2.09190   2.09383   2.10278   2.10450
 Alpha virt. eigenvalues --    2.11396   2.11668   2.12496   2.13120   2.13726
 Alpha virt. eigenvalues --    2.14351   2.14773   2.15703   2.16198   2.16719
 Alpha virt. eigenvalues --    2.18747   2.20317   2.20357   2.21192   2.22637
 Alpha virt. eigenvalues --    2.23508   2.25088   2.26194   2.26688   2.27229
 Alpha virt. eigenvalues --    2.28034   2.30009   2.32835   2.35337   2.37244
 Alpha virt. eigenvalues --    2.37987   2.38324   2.38784   2.39137   2.40366
 Alpha virt. eigenvalues --    2.40757   2.42121   2.45844   2.47787   2.47941
 Alpha virt. eigenvalues --    2.48063   2.48243   2.48805   2.49555   2.50142
 Alpha virt. eigenvalues --    2.50296   2.51924   2.52140   2.52900   2.55320
 Alpha virt. eigenvalues --    2.55527   2.56700   2.58066   2.58870   2.59114
 Alpha virt. eigenvalues --    2.60387   2.62241   2.62689   2.63375   2.63824
 Alpha virt. eigenvalues --    2.64608   2.65066   2.65424   2.65974   2.66437
 Alpha virt. eigenvalues --    2.66767   2.67651   2.68332   2.69384   2.69573
 Alpha virt. eigenvalues --    2.70411   2.72015   2.72861   2.73489   2.74069
 Alpha virt. eigenvalues --    2.76773   2.77120   2.78884   2.79892   2.80525
 Alpha virt. eigenvalues --    2.80652   2.82244   2.83048   2.84124   2.84865
 Alpha virt. eigenvalues --    2.85513   2.85643   2.89617   2.90789   2.91298
 Alpha virt. eigenvalues --    2.92119   2.92700   2.96913   2.99773   3.01180
 Alpha virt. eigenvalues --    3.03130   3.03857   3.05056   3.06731   3.10993
 Alpha virt. eigenvalues --    3.11578   3.15144   3.18715   3.27197   3.28320
 Alpha virt. eigenvalues --    3.30913   3.37342   3.37543   3.38396   3.38678
 Alpha virt. eigenvalues --    3.39009   3.39177   3.41286   3.44127   3.44476
 Alpha virt. eigenvalues --    3.45792   3.47354   3.51790   3.55682   3.57412
 Alpha virt. eigenvalues --    3.57738   3.58425   3.60691   3.62095   3.64656
 Alpha virt. eigenvalues --    3.69095   3.90642   3.93257   4.00462   4.09240
 Alpha virt. eigenvalues --    4.21550   4.44778   4.45057   4.46625   4.48474
 Alpha virt. eigenvalues --    4.49511   4.51326   4.52129   4.54978   4.55879
 Alpha virt. eigenvalues --    4.56429   4.57543   4.57990   4.58768   4.61117
 Alpha virt. eigenvalues --    4.61686   4.65293   4.67068   4.71146   4.78719
 Alpha virt. eigenvalues --    4.83888   4.89583   4.91497   4.99812   9.28148
 Alpha virt. eigenvalues --   84.29513
          Condensed to atoms (all electrons):
               1          2          3          4          5          6
     1  C   18.325775  -1.924126   0.278489   3.023361  -4.131873 -13.493903
     2  C   -1.924126   8.216335   0.213346  -0.214230  -0.354144   1.110396
     3  C    0.278489   0.213346   6.179283  -0.159328   0.746182  -1.691119
     4  C    3.023361  -0.214230  -0.159328  14.204130 -10.401997  -0.596303
     5  C   -4.131873  -0.354144   0.746182 -10.401997  26.610742  -3.139580
     6  C  -13.493903   1.110396  -1.691119  -0.596303  -3.139580  32.274467
     7  S    7.773231  -1.519294   0.177940  -0.517174  -5.232331 -15.734471
     8  C    0.101393   0.022369   0.033164  -0.610892   0.398098   2.168481
     9  C   -1.091727   0.155786  -0.125390   1.216764   0.012575   3.096761
    10  S   -0.101626  -0.023389   0.272095   0.927491   0.191519  -0.890322
    11  C   -0.971539  -0.085492   0.043665  -0.965869   1.770896  -0.715238
    12  C   -0.070819   0.019366   0.002093   0.101775  -0.070906   0.323346
    13  C    0.141005   0.001402   0.018827  -0.141275   0.052196  -0.537282
    14  C   -0.844627   0.007207  -0.059983  -0.437429  -0.457509   0.631291
    15  H    0.000444   0.000048  -0.000004  -0.000044  -0.000002   0.000157
    16  H   -0.003588  -0.002093   0.000070   0.000816   0.000450  -0.011431
    17  H    0.001785  -0.000121  -0.000028  -0.000732   0.000463   0.004900
    18  H    0.000086   0.000011  -0.000008  -0.000027  -0.000368   0.000081
    19  H    0.358888  -0.068643   0.010288  -0.001575  -0.018354  -0.098151
    20  H    0.002925   0.012354   0.030517   0.274683  -0.043603   0.017316
    21  H    0.004615   0.251281   0.030524  -0.006391   0.003978   0.040117
    22  H   -0.029331   0.023270   0.277445   0.015291   0.015636   0.030223
    23  C   -3.227432   0.254875  -0.147011  -0.453303   0.027346   6.005970
    24  H    0.039661  -0.005851   0.008762  -0.009539   0.112874  -0.184443
    25  C    2.722753  -0.200609   0.109072   0.398645   0.131852  -3.845241
    26  H    0.059657   0.001500   0.001039   0.004274  -0.018626  -0.075062
    27  C   -0.479825   0.048791  -0.030683  -0.042114  -0.213931   1.143587
    28  H    0.000065  -0.000137   0.000128  -0.000521   0.001400  -0.003518
    29  C   -0.040292   0.000286   0.001266   0.015282   0.030052   0.083842
    30  H   -0.001226  -0.000171   0.000194  -0.004456   0.005702   0.000133
    31  H    0.000117  -0.000015  -0.000002   0.000152  -0.000079   0.000017
    32  H   -0.000016   0.000037   0.000026   0.004143  -0.001157  -0.004824
    33  H    0.000068  -0.000044   0.000024   0.000829   0.003691  -0.002011
    34  C   -1.133882   0.086673  -0.027837   0.094929   0.911974   0.713114
    35  C    0.342880  -0.061405   0.016808   0.052346   0.325983  -0.470589
    36  C    0.214261  -0.020008   0.000526   0.103508  -0.485842  -0.087943
    37  C    0.145377   0.002961   0.001063   0.007438  -0.001621  -0.376126
    38  H    0.003728   0.000281   0.000012  -0.000022  -0.001054   0.001508
    39  C   -0.002157   0.001786   0.001775  -0.073165  -0.137813   0.075685
    40  H   -0.002877   0.000169  -0.000214  -0.000901  -0.001930  -0.005868
    41  C    0.005677  -0.002085   0.000234   0.008293   0.010167  -0.007094
    42  H    0.000121   0.000011  -0.000001  -0.000004  -0.000069  -0.000400
    43  H    0.000028   0.000004  -0.000004   0.000027   0.000623  -0.000178
    44  H    0.000010   0.000000   0.000000  -0.000001  -0.000016  -0.000087
    45  Br  -0.025124   0.004032  -0.025485   0.106216  -0.186583   0.198385
    46  Cl  -0.050233  -0.005005   0.001880   0.005670   0.131383   0.165767
               7          8          9         10         11         12
     1  C    7.773231   0.101393  -1.091727  -0.101626  -0.971539  -0.070819
     2  C   -1.519294   0.022369   0.155786  -0.023389  -0.085492   0.019366
     3  C    0.177940   0.033164  -0.125390   0.272095   0.043665   0.002093
     4  C   -0.517174  -0.610892   1.216764   0.927491  -0.965869   0.101775
     5  C   -5.232331   0.398098   0.012575   0.191519   1.770896  -0.070906
     6  C  -15.734471   2.168481   3.096761  -0.890322  -0.715238   0.323346
     7  S   60.720447  -7.152957  -8.202124  -6.617166  -0.304199  -1.075764
     8  C   -7.152957  18.571576  -1.101736  -0.536456  -1.150905  -0.271620
     9  C   -8.202124  -1.101736  24.845806   0.233416  -9.985896   1.351814
    10  S   -6.617166  -0.536456   0.233416  20.826536   0.685983   0.340632
    11  C   -0.304199  -1.150905  -9.985896   0.685983  14.818330  -0.643520
    12  C   -1.075764  -0.271620   1.351814   0.340632  -0.643520   6.412073
    13  C    1.429769  -0.190885  -1.983958  -0.130137   0.138135   0.076150
    14  C    2.513713  -5.799540  -3.073468  -0.426744   3.088254  -0.791503
    15  H    0.000711   0.072568   0.024992   0.000038  -0.024192   0.038918
    16  H    0.021556  -0.019591  -0.000457   0.001049  -0.021278   0.015767
    17  H    0.010945   0.028616  -0.044941   0.011626   0.289448   0.007859
    18  H    0.005748   0.016923  -0.014124  -0.007272   0.046499   0.275797
    19  H    0.138576  -0.007204   0.002693  -0.000305   0.000930  -0.000048
    20  H    0.015793   0.007117  -0.000765   0.009812  -0.002245  -0.000524
    21  H    0.006324  -0.000781  -0.000323  -0.000497   0.000026  -0.000004
    22  H    0.001857   0.000323   0.000184  -0.005699   0.000025   0.000002
    23  C   -7.051148   1.165949   1.128938  -0.038709   0.241795   0.095188
    24  H    0.120629  -0.070732   0.008670   0.036074   0.013505   0.000200
    25  C    2.074981   0.059938   0.224211   0.700353  -0.439133  -0.003277
    26  H   -0.074661   0.064559  -0.024079   0.000769  -0.002745  -0.000274
    27  C   -2.103581   0.457053   0.216135   0.165681   0.065648   0.028508
    28  H    0.003156   0.000073   0.000432   0.000686   0.000123   0.000005
    29  C   -0.376217   0.027678   0.036159   0.032848   0.019956   0.006855
    30  H   -0.007500   0.000702   0.003390   0.000023   0.000375   0.000229
    31  H    0.001050  -0.000201  -0.000236   0.000216  -0.000076  -0.000005
    32  H   -0.004754   0.000485  -0.000871   0.005482   0.000325   0.000015
    33  H   -0.000578  -0.000923  -0.000224   0.001473  -0.000295   0.000044
    34  C   -3.007327  -1.657355  -0.596485   0.377921   0.684630  -0.139568
    35  C   -2.412791   0.957930   0.806040   0.377887  -0.355874   0.017930
    36  C    1.972314   0.434691  -0.771417  -0.409065   0.330377  -0.044226
    37  C    0.974753  -0.218906  -0.338170  -0.055286  -0.043998   0.009010
    38  H    0.041128  -0.010400  -0.006421  -0.001425   0.000056  -0.000029
    39  C    0.953487  -0.358702   0.353971  -0.189562  -0.145889   0.049980
    40  H   -0.041045  -0.017277   0.029279   0.003189   0.001910   0.000421
    41  C   -0.254907   0.350496   0.073989   0.007528  -0.077578   0.106311
    42  H    0.007104  -0.005730  -0.001934  -0.000109   0.000518  -0.000780
    43  H   -0.004899  -0.002894   0.014700   0.001632  -0.007322   0.000931
    44  H   -0.000627  -0.001356  -0.001140   0.000028   0.000664  -0.003302
    45  Br  -0.060625   0.041863  -0.020322  -0.035558  -0.019026  -0.001533
    46  Cl  -1.212729   0.151404   0.085226   0.086087   0.010662   0.001480
              13         14         15         16         17         18
     1  C    0.141005  -0.844627   0.000444  -0.003588   0.001785   0.000086
     2  C    0.001402   0.007207   0.000048  -0.002093  -0.000121   0.000011
     3  C    0.018827  -0.059983  -0.000004   0.000070  -0.000028  -0.000008
     4  C   -0.141275  -0.437429  -0.000044   0.000816  -0.000732  -0.000027
     5  C    0.052196  -0.457509  -0.000002   0.000450   0.000463  -0.000368
     6  C   -0.537282   0.631291   0.000157  -0.011431   0.004900   0.000081
     7  S    1.429769   2.513713   0.000711   0.021556   0.010945   0.005748
     8  C   -0.190885  -5.799540   0.072568  -0.019591   0.028616   0.016923
     9  C   -1.983958  -3.073468   0.024992  -0.000457  -0.044941  -0.014124
    10  S   -0.130137  -0.426744   0.000038   0.001049   0.011626  -0.007272
    11  C    0.138135   3.088254  -0.024192  -0.021278   0.289448   0.046499
    12  C    0.076150  -0.791503   0.038918   0.015767   0.007859   0.275797
    13  C    7.860789  -0.662353   0.201379   0.058176   0.029634   0.005367
    14  C   -0.662353  12.445324   0.010150   0.267869  -0.015554   0.000761
    15  H    0.201379   0.010150   0.493379  -0.003922  -0.000123  -0.003660
    16  H    0.058176   0.267869  -0.003922   0.496447   0.000010  -0.000130
    17  H    0.029634  -0.015554  -0.000123   0.000010   0.478456  -0.003727
    18  H    0.005367   0.000761  -0.003660  -0.000130  -0.003727   0.483561
    19  H   -0.000334   0.000683   0.000000   0.000002   0.000000   0.000000
    20  H    0.000133   0.000984   0.000000   0.000000  -0.000001   0.000000
    21  H    0.000021   0.000260   0.000000   0.000000   0.000000   0.000000
    22  H   -0.000008   0.000111   0.000000   0.000000   0.000000   0.000000
    23  C   -0.177042   0.106241   0.000131  -0.004504  -0.000982   0.000093
    24  H   -0.000819  -0.023602   0.000000  -0.000002   0.000000   0.000000
    25  C   -0.326933  -0.914738  -0.000402  -0.011840   0.000476  -0.000289
    26  H    0.003374   0.005934   0.000000   0.000005   0.000000   0.000000
    27  C   -0.022430   0.009427   0.000006  -0.000055   0.000040  -0.000014
    28  H   -0.000002  -0.000224   0.000000   0.000000   0.000000   0.000000
    29  C   -0.004946  -0.013089  -0.000002  -0.000002  -0.000089   0.000003
    30  H   -0.000012  -0.000813   0.000000   0.000000   0.000000   0.000000
    31  H    0.000000  -0.000027   0.000000   0.000000   0.000000   0.000000
    32  H    0.000000   0.000094   0.000000   0.000000   0.000000   0.000000
    33  H   -0.000054  -0.000411   0.000000   0.000000   0.000000   0.000000
    34  C    0.477382   1.384984  -0.002766   0.012895  -0.001203   0.000768
    35  C   -0.721478  -0.014537   0.001191  -0.023669   0.000110   0.000009
    36  C    0.189208  -0.406534  -0.001391   0.007609   0.003103  -0.000196
    37  C    0.550032  -0.342909  -0.005398   0.032771   0.000251  -0.000093
    38  H    0.002926   0.002843   0.000000  -0.000063   0.000000   0.000000
    39  C   -0.027246  -0.074716  -0.004165   0.002753  -0.000952   0.001836
    40  H   -0.005200   0.018825   0.000000  -0.000001   0.000000   0.000000
    41  C   -0.191155  -0.082306   0.013842  -0.006295  -0.000952  -0.002021
    42  H   -0.002696   0.009335  -0.000001  -0.000112   0.000000   0.000000
    43  H    0.003320  -0.004863   0.000001   0.000000  -0.000002  -0.000004
    44  H    0.014460  -0.007946  -0.000063   0.000003   0.000000   0.000000
    45  Br   0.003037   0.012867  -0.000001   0.000147   0.000027   0.000001
    46  Cl  -0.011917  -0.077565  -0.000010  -0.000139  -0.000005   0.000000
              19         20         21         22         23         24
     1  C    0.358888   0.002925   0.004615  -0.029331  -3.227432   0.039661
     2  C   -0.068643   0.012354   0.251281   0.023270   0.254875  -0.005851
     3  C    0.010288   0.030517   0.030524   0.277445  -0.147011   0.008762
     4  C   -0.001575   0.274683  -0.006391   0.015291  -0.453303  -0.009539
     5  C   -0.018354  -0.043603   0.003978   0.015636   0.027346   0.112874
     6  C   -0.098151   0.017316   0.040117   0.030223   6.005970  -0.184443
     7  S    0.138576   0.015793   0.006324   0.001857  -7.051148   0.120629
     8  C   -0.007204   0.007117  -0.000781   0.000323   1.165949  -0.070732
     9  C    0.002693  -0.000765  -0.000323   0.000184   1.128938   0.008670
    10  S   -0.000305   0.009812  -0.000497  -0.005699  -0.038709   0.036074
    11  C    0.000930  -0.002245   0.000026   0.000025   0.241795   0.013505
    12  C   -0.000048  -0.000524  -0.000004   0.000002   0.095188   0.000200
    13  C   -0.000334   0.000133   0.000021  -0.000008  -0.177042  -0.000819
    14  C    0.000683   0.000984   0.000260   0.000111   0.106241  -0.023602
    15  H    0.000000   0.000000   0.000000   0.000000   0.000131   0.000000
    16  H    0.000002   0.000000   0.000000   0.000000  -0.004504  -0.000002
    17  H    0.000000  -0.000001   0.000000   0.000000  -0.000982   0.000000
    18  H    0.000000   0.000000   0.000000   0.000000   0.000093   0.000000
    19  H    0.487606   0.000010  -0.003701  -0.000122  -0.012454  -0.000007
    20  H    0.000010   0.479924  -0.000118  -0.003799  -0.001515   0.000001
    21  H   -0.003701  -0.000118   0.485102  -0.003562   0.000073   0.000000
    22  H   -0.000122  -0.003799  -0.003562   0.482744   0.000199   0.000000
    23  C   -0.012454  -0.001515   0.000073   0.000199  20.388230   0.234222
    24  H   -0.000007   0.000001   0.000000   0.000000   0.234222   0.546708
    25  C    0.008006   0.000182  -0.001139  -0.000254 -11.033466   0.252113
    26  H   -0.000005   0.000000   0.000000   0.000000  -0.206406   0.001518
    27  C   -0.000753  -0.000034  -0.000048  -0.000002   0.693298  -0.213265
    28  H    0.000000   0.000000   0.000000   0.000000  -0.051810   0.004186
    29  C   -0.000003  -0.000226  -0.000008   0.000006   0.183009   0.025106
    30  H    0.000000   0.000000   0.000000   0.000000   0.006744   0.003575
    31  H    0.000000   0.000000   0.000000   0.000000   0.013953   0.000312
    32  H    0.000000   0.000000   0.000000   0.000000  -0.007723  -0.001272
    33  H    0.000000   0.000000   0.000000   0.000000   0.024142  -0.000889
    34  C    0.005583  -0.000241  -0.000219   0.000000   0.643351  -0.206591
    35  C    0.001256   0.000056   0.000020  -0.000006   0.064515  -0.017909
    36  C   -0.000563  -0.000068   0.000003   0.000005  -2.118653   0.109659
    37  C    0.000083   0.000003  -0.000001   0.000000  -1.377694   0.005402
    38  H   -0.000001   0.000000   0.000000   0.000000   0.018018  -0.000010
    39  C    0.000002   0.000008   0.000003   0.000001   0.553823   0.028590
    40  H    0.000000   0.000000   0.000000   0.000000   0.100440  -0.002276
    41  C   -0.000010  -0.000003   0.000000   0.000000   0.028569  -0.000982
    42  H    0.000000   0.000000   0.000000   0.000000   0.001694   0.000000
    43  H    0.000000   0.000000   0.000000   0.000000   0.006068  -0.000005
    44  H    0.000000   0.000000   0.000000   0.000000  -0.000655   0.000000
    45  Br   0.003105   0.000912   0.000603   0.000069   0.135151  -0.044643
    46  Cl   0.000300  -0.000006  -0.000013  -0.000001   0.423310   0.008806
              25         26         27         28         29         30
     1  C    2.722753   0.059657  -0.479825   0.000065  -0.040292  -0.001226
     2  C   -0.200609   0.001500   0.048791  -0.000137   0.000286  -0.000171
     3  C    0.109072   0.001039  -0.030683   0.000128   0.001266   0.000194
     4  C    0.398645   0.004274  -0.042114  -0.000521   0.015282  -0.004456
     5  C    0.131852  -0.018626  -0.213931   0.001400   0.030052   0.005702
     6  C   -3.845241  -0.075062   1.143587  -0.003518   0.083842   0.000133
     7  S    2.074981  -0.074661  -2.103581   0.003156  -0.376217  -0.007500
     8  C    0.059938   0.064559   0.457053   0.000073   0.027678   0.000702
     9  C    0.224211  -0.024079   0.216135   0.000432   0.036159   0.003390
    10  S    0.700353   0.000769   0.165681   0.000686   0.032848   0.000023
    11  C   -0.439133  -0.002745   0.065648   0.000123   0.019956   0.000375
    12  C   -0.003277  -0.000274   0.028508   0.000005   0.006855   0.000229
    13  C   -0.326933   0.003374  -0.022430  -0.000002  -0.004946  -0.000012
    14  C   -0.914738   0.005934   0.009427  -0.000224  -0.013089  -0.000813
    15  H   -0.000402   0.000000   0.000006   0.000000  -0.000002   0.000000
    16  H   -0.011840   0.000005  -0.000055   0.000000  -0.000002   0.000000
    17  H    0.000476   0.000000   0.000040   0.000000  -0.000089   0.000000
    18  H   -0.000289   0.000000  -0.000014   0.000000   0.000003   0.000000
    19  H    0.008006  -0.000005  -0.000753   0.000000  -0.000003   0.000000
    20  H    0.000182   0.000000  -0.000034   0.000000  -0.000226   0.000000
    21  H   -0.001139   0.000000  -0.000048   0.000000  -0.000008   0.000000
    22  H   -0.000254   0.000000  -0.000002   0.000000   0.000006   0.000000
    23  C  -11.033466  -0.206406   0.693298  -0.051810   0.183009   0.006744
    24  H    0.252113   0.001518  -0.213265   0.004186   0.025106   0.003575
    25  C   28.869976   0.460574  -3.771668   0.033525  -0.328697   0.013511
    26  H    0.460574   0.517175  -0.007066  -0.000019  -0.000215  -0.000003
    27  C   -3.771668  -0.007066   9.916218   0.382271  -0.084748  -0.100103
    28  H    0.033525  -0.000019   0.382271   0.505678   0.015837   0.003777
    29  C   -0.328697  -0.000215  -0.084748   0.015837   5.773396   0.449934
    30  H    0.013511  -0.000003  -0.100103   0.003777   0.449934   0.525962
    31  H    0.002091   0.000001  -0.108927  -0.002587   0.457855  -0.024129
    32  H   -0.019534   0.000003  -0.023064  -0.003610   0.402677  -0.028098
    33  H   -0.101887   0.000118   0.421685  -0.023438  -0.070539  -0.003984
    34  C  -13.765290  -0.087095   0.590388  -0.081410  -0.158234  -0.050071
    35  C    4.548047   0.275975  -0.794832   0.005709  -0.078664  -0.000311
    36  C    1.083929  -0.132750   0.426242   0.026760   0.273617   0.028436
    37  C   -0.714161   0.043535  -0.185913  -0.001236  -0.017397  -0.000737
    38  H    0.013541   0.000915  -0.000636  -0.000001   0.000178   0.000000
    39  C    0.921344  -0.020319   0.128520  -0.001534   0.006484   0.005487
    40  H   -0.062414  -0.000105  -0.012282   0.000164  -0.004600   0.000626
    41  C   -0.032113   0.007438   0.013278   0.001007   0.013705   0.001565
    42  H   -0.013974  -0.000008   0.000193   0.000000   0.000010   0.000000
    43  H   -0.005776   0.000001  -0.001917   0.000000   0.000082   0.000000
    44  H   -0.000040   0.000000   0.000089   0.000000  -0.000007   0.000000
    45  Br  -0.112221   0.017505  -0.342327  -0.005983  -0.085215   0.003656
    46  Cl  -0.873108  -0.085265  -0.122042  -0.004056   0.038320  -0.000524
              31         32         33         34         35         36
     1  C    0.000117  -0.000016   0.000068  -1.133882   0.342880   0.214261
     2  C   -0.000015   0.000037  -0.000044   0.086673  -0.061405  -0.020008
     3  C   -0.000002   0.000026   0.000024  -0.027837   0.016808   0.000526
     4  C    0.000152   0.004143   0.000829   0.094929   0.052346   0.103508
     5  C   -0.000079  -0.001157   0.003691   0.911974   0.325983  -0.485842
     6  C    0.000017  -0.004824  -0.002011   0.713114  -0.470589  -0.087943
     7  S    0.001050  -0.004754  -0.000578  -3.007327  -2.412791   1.972314
     8  C   -0.000201   0.000485  -0.000923  -1.657355   0.957930   0.434691
     9  C   -0.000236  -0.000871  -0.000224  -0.596485   0.806040  -0.771417
    10  S    0.000216   0.005482   0.001473   0.377921   0.377887  -0.409065
    11  C   -0.000076   0.000325  -0.000295   0.684630  -0.355874   0.330377
    12  C   -0.000005   0.000015   0.000044  -0.139568   0.017930  -0.044226
    13  C    0.000000   0.000000  -0.000054   0.477382  -0.721478   0.189208
    14  C   -0.000027   0.000094  -0.000411   1.384984  -0.014537  -0.406534
    15  H    0.000000   0.000000   0.000000  -0.002766   0.001191  -0.001391
    16  H    0.000000   0.000000   0.000000   0.012895  -0.023669   0.007609
    17  H    0.000000   0.000000   0.000000  -0.001203   0.000110   0.003103
    18  H    0.000000   0.000000   0.000000   0.000768   0.000009  -0.000196
    19  H    0.000000   0.000000   0.000000   0.005583   0.001256  -0.000563
    20  H    0.000000   0.000000   0.000000  -0.000241   0.000056  -0.000068
    21  H    0.000000   0.000000   0.000000  -0.000219   0.000020   0.000003
    22  H    0.000000   0.000000   0.000000   0.000000  -0.000006   0.000005
    23  C    0.013953  -0.007723   0.024142   0.643351   0.064515  -2.118653
    24  H    0.000312  -0.001272  -0.000889  -0.206591  -0.017909   0.109659
    25  C    0.002091  -0.019534  -0.101887 -13.765290   4.548047   1.083929
    26  H    0.000001   0.000003   0.000118  -0.087095   0.275975  -0.132750
    27  C   -0.108927  -0.023064   0.421685   0.590388  -0.794832   0.426242
    28  H   -0.002587  -0.003610  -0.023438  -0.081410   0.005709   0.026760
    29  C    0.457855   0.402677  -0.070539  -0.158234  -0.078664   0.273617
    30  H   -0.024129  -0.028098  -0.003984  -0.050071  -0.000311   0.028436
    31  H    0.516892  -0.024551  -0.003010  -0.006862   0.000106   0.005668
    32  H   -0.024551   0.522434   0.004051   0.034771   0.001916  -0.026711
    33  H   -0.003010   0.004051   0.514996   0.241136   0.052890  -0.171789
    34  C   -0.006862   0.034771   0.241136  38.942269  -9.971920  -7.054119
    35  C    0.000106   0.001916   0.052890  -9.971920  28.552166 -13.416980
    36  C    0.005668  -0.026711  -0.171789  -7.054119 -13.416980  33.189864
    37  C   -0.000007   0.000024  -0.004349   1.187184  -3.550328   1.118447
    38  H    0.000000   0.000000  -0.000001   0.174525   0.020108   0.098942
    39  C    0.002930  -0.005524  -0.079225  -2.306229  -0.584146  -7.658712
    40  H   -0.000023   0.000017   0.000228   0.357625   0.100303  -0.111114
    41  C   -0.000095  -0.000163  -0.004046  -2.009568   1.367919   0.232729
    42  H    0.000000   0.000000   0.000000   0.073255   0.023610   0.009527
    43  H    0.000000   0.000000   0.000007   0.071016   0.010919   0.011012
    44  H    0.000000   0.000000   0.000000   0.005213  -0.035064   0.016280
    45  Br  -0.000721   0.005692   0.014398   0.389789   0.133468  -0.172149
    46  Cl  -0.001568  -0.000035  -0.011900   0.759220   0.530717  -0.973762
              37         38         39         40         41         42
     1  C    0.145377   0.003728  -0.002157  -0.002877   0.005677   0.000121
     2  C    0.002961   0.000281   0.001786   0.000169  -0.002085   0.000011
     3  C    0.001063   0.000012   0.001775  -0.000214   0.000234  -0.000001
     4  C    0.007438  -0.000022  -0.073165  -0.000901   0.008293  -0.000004
     5  C   -0.001621  -0.001054  -0.137813  -0.001930   0.010167  -0.000069
     6  C   -0.376126   0.001508   0.075685  -0.005868  -0.007094  -0.000400
     7  S    0.974753   0.041128   0.953487  -0.041045  -0.254907   0.007104
     8  C   -0.218906  -0.010400  -0.358702  -0.017277   0.350496  -0.005730
     9  C   -0.338170  -0.006421   0.353971   0.029279   0.073989  -0.001934
    10  S   -0.055286  -0.001425  -0.189562   0.003189   0.007528  -0.000109
    11  C   -0.043998   0.000056  -0.145889   0.001910  -0.077578   0.000518
    12  C    0.009010  -0.000029   0.049980   0.000421   0.106311  -0.000780
    13  C    0.550032   0.002926  -0.027246  -0.005200  -0.191155  -0.002696
    14  C   -0.342909   0.002843  -0.074716   0.018825  -0.082306   0.009335
    15  H   -0.005398   0.000000  -0.004165   0.000000   0.013842  -0.000001
    16  H    0.032771  -0.000063   0.002753  -0.000001  -0.006295  -0.000112
    17  H    0.000251   0.000000  -0.000952   0.000000  -0.000952   0.000000
    18  H   -0.000093   0.000000   0.001836   0.000000  -0.002021   0.000000
    19  H    0.000083  -0.000001   0.000002   0.000000  -0.000010   0.000000
    20  H    0.000003   0.000000   0.000008   0.000000  -0.000003   0.000000
    21  H   -0.000001   0.000000   0.000003   0.000000   0.000000   0.000000
    22  H    0.000000   0.000000   0.000001   0.000000   0.000000   0.000000
    23  C   -1.377694   0.018018   0.553823   0.100440   0.028569   0.001694
    24  H    0.005402  -0.000010   0.028590  -0.002276  -0.000982   0.000000
    25  C   -0.714161   0.013541   0.921344  -0.062414  -0.032113  -0.013974
    26  H    0.043535   0.000915  -0.020319  -0.000105   0.007438  -0.000008
    27  C   -0.185913  -0.000636   0.128520  -0.012282   0.013278   0.000193
    28  H   -0.001236  -0.000001  -0.001534   0.000164   0.001007   0.000000
    29  C   -0.017397   0.000178   0.006484  -0.004600   0.013705   0.000010
    30  H   -0.000737   0.000000   0.005487   0.000626   0.001565   0.000000
    31  H   -0.000007   0.000000   0.002930  -0.000023  -0.000095   0.000000
    32  H    0.000024   0.000000  -0.005524   0.000017  -0.000163   0.000000
    33  H   -0.004349  -0.000001  -0.079225   0.000228  -0.004046   0.000000
    34  C    1.187184   0.174525  -2.306229   0.357625  -2.009568   0.073255
    35  C   -3.550328   0.020108  -0.584146   0.100303   1.367919   0.023610
    36  C    1.118447   0.098942  -7.658712  -0.111114   0.232729   0.009527
    37  C    9.389816  -0.020893  -0.197450  -0.016231   0.006866   0.225787
    38  H   -0.020893   0.499463  -0.006384  -0.000133  -0.019340  -0.003799
    39  C   -0.197450  -0.006384  15.327666  -0.036972  -0.253798  -0.000553
    40  H   -0.016231  -0.000133  -0.036972   0.532384  -0.007188   0.000013
    41  C    0.006866  -0.019340  -0.253798  -0.007188   6.502327   0.002115
    42  H    0.225787  -0.003799  -0.000553   0.000013   0.002115   0.495438
    43  H   -0.010863   0.000011   0.217003  -0.004455   0.025988  -0.000129
    44  H    0.079026  -0.000121   0.053212  -0.000141   0.207589  -0.003737
    45  Br   0.030638   0.002061  -0.092230   0.003202   0.004339  -0.000054
    46  Cl  -0.039258   0.000445   0.063625   0.008765  -0.022544  -0.000298
              43         44         45         46
     1  C    0.000028   0.000010  -0.025124  -0.050233
     2  C    0.000004   0.000000   0.004032  -0.005005
     3  C   -0.000004   0.000000  -0.025485   0.001880
     4  C    0.000027  -0.000001   0.106216   0.005670
     5  C    0.000623  -0.000016  -0.186583   0.131383
     6  C   -0.000178  -0.000087   0.198385   0.165767
     7  S   -0.004899  -0.000627  -0.060625  -1.212729
     8  C   -0.002894  -0.001356   0.041863   0.151404
     9  C    0.014700  -0.001140  -0.020322   0.085226
    10  S    0.001632   0.000028  -0.035558   0.086087
    11  C   -0.007322   0.000664  -0.019026   0.010662
    12  C    0.000931  -0.003302  -0.001533   0.001480
    13  C    0.003320   0.014460   0.003037  -0.011917
    14  C   -0.004863  -0.007946   0.012867  -0.077565
    15  H    0.000001  -0.000063  -0.000001  -0.000010
    16  H    0.000000   0.000003   0.000147  -0.000139
    17  H   -0.000002   0.000000   0.000027  -0.000005
    18  H   -0.000004   0.000000   0.000001   0.000000
    19  H    0.000000   0.000000   0.003105   0.000300
    20  H    0.000000   0.000000   0.000912  -0.000006
    21  H    0.000000   0.000000   0.000603  -0.000013
    22  H    0.000000   0.000000   0.000069  -0.000001
    23  C    0.006068  -0.000655   0.135151   0.423310
    24  H   -0.000005   0.000000  -0.044643   0.008806
    25  C   -0.005776  -0.000040  -0.112221  -0.873108
    26  H    0.000001   0.000000   0.017505  -0.085265
    27  C   -0.001917   0.000089  -0.342327  -0.122042
    28  H    0.000000   0.000000  -0.005983  -0.004056
    29  C    0.000082  -0.000007  -0.085215   0.038320
    30  H    0.000000   0.000000   0.003656  -0.000524
    31  H    0.000000   0.000000  -0.000721  -0.001568
    32  H    0.000000   0.000000   0.005692  -0.000035
    33  H    0.000007   0.000000   0.014398  -0.011900
    34  C    0.071016   0.005213   0.389789   0.759220
    35  C    0.010919  -0.035064   0.133468   0.530717
    36  C    0.011012   0.016280  -0.172149  -0.973762
    37  C   -0.010863   0.079026   0.030638  -0.039258
    38  H    0.000011  -0.000121   0.002061   0.000445
    39  C    0.217003   0.053212  -0.092230   0.063625
    40  H   -0.004455  -0.000141   0.003202   0.008765
    41  C    0.025988   0.207589   0.004339  -0.022544
    42  H   -0.000129  -0.003737  -0.000054  -0.000298
    43  H    0.500375  -0.003773   0.000116   0.000642
    44  H   -0.003773   0.500662  -0.000016  -0.000139
    45  Br   0.000116  -0.000016  35.076282   0.033122
    46  Cl   0.000642  -0.000139   0.033122  18.280626
 Mulliken charges:
               1
     1  C    0.079828
     2  C    0.052287
     3  C   -0.189641
     4  C    0.071229
     5  C   -0.596394
     6  C   -0.114363
     7  S    0.003659
     8  C    0.053592
     9  C   -0.535726
    10  S    0.171254
    11  C   -0.290426
    12  C   -0.164994
    13  C   -0.118559
    14  C    0.015835
    15  H    0.188193
    16  H    0.190775
    17  H    0.201662
    18  H    0.194387
    19  H    0.194218
    20  H    0.200420
    21  H    0.193855
    22  H    0.195394
    23  C   -0.634826
    24  H    0.222266
    25  C   -0.050916
    26  H    0.268834
    27  C   -0.044797
    28  H    0.195103
    29  C   -0.631254
    30  H    0.168120
    31  H    0.171763
    32  H    0.169718
    33  H    0.199816
    34  C    0.043674
    35  C   -0.078310
    36  C    0.177272
    37  C   -0.291443
    38  H    0.190042
    39  C   -0.492527
    40  H    0.175686
    41  C   -0.017728
    42  H    0.185655
    43  H    0.182578
    44  H    0.180992
    45  Br   0.009132
    46  Cl  -0.295334
 Sum of Mulliken charges =   0.00000
 Mulliken charges with hydrogens summed into heavy atoms:
               1
     1  C    0.274046
     2  C    0.246141
     3  C    0.005753
     4  C    0.271649
     5  C   -0.596394
     6  C   -0.114363
     7  S    0.003659
     8  C    0.053592
     9  C   -0.535726
    10  S    0.171254
    11  C   -0.088764
    12  C    0.029394
    13  C    0.069633
    14  C    0.206610
    23  C   -0.412561
    25  C    0.217918
    27  C    0.350122
    29  C   -0.121653
    34  C    0.043674
    35  C    0.111731
    36  C    0.352958
    37  C   -0.105788
    39  C   -0.309949
    41  C    0.163265
    45  Br   0.009132
    46  Cl  -0.295334
 APT charges:
               1
     1  C   -0.275972
     2  C   -0.501403
     3  C   -0.436104
     4  C   -0.829902
     5  C   -0.182386
     6  C   -1.018733
     7  S    0.962322
     8  C   -0.817190
     9  C   -0.396927
    10  S   -0.512770
    11  C   -0.838914
    12  C   -0.419658
    13  C   -0.443222
    14  C   -0.555614
    15  H    0.967213
    16  H    0.460468
    17  H    0.762385
    18  H    1.119516
    19  H    0.459483
    20  H    0.761729
    21  H    0.989575
    22  H    1.136483
    23  C   -0.745361
    24  H    0.234172
    25  C   -0.388342
    26  H    0.566290
    27  C   -0.627916
    28  H    0.677776
    29  C   -1.662058
    30  H    0.140116
    31  H    0.853883
    32  H    0.382579
    33  H    0.399523
    34  C   -0.132966
    35  C   -0.816766
    36  C   -0.890526
    37  C   -0.671679
    38  H    0.495079
    39  C   -0.572319
    40  H    0.234401
    41  C   -0.151430
    42  H    0.942626
    43  H    0.681602
    44  H    1.042867
    45  Br  -0.033106
    46  Cl  -0.348824
 Sum of APT charges =   0.00000
 APT charges with hydrogens summed into heavy atoms:
               1
     1  C    0.183511
     2  C    0.488172
     3  C    0.700378
     4  C   -0.068172
     5  C   -0.182386
     6  C   -1.018733
     7  S    0.962322
     8  C   -0.817190
     9  C   -0.396927
    10  S   -0.512770
    11  C   -0.076529
    12  C    0.699858
    13  C    0.523992
    14  C   -0.095147
    23  C   -0.511189
    25  C    0.177948
    27  C    0.449384
    29  C   -0.285480
    34  C   -0.132966
    35  C   -0.321687
    36  C   -0.656124
    37  C    0.270947
    39  C    0.109282
    41  C    0.891437
    45  Br  -0.033106
    46  Cl  -0.348824
 Electronic spatial extent (au):  <R**2>=          10255.0315
 Charge=              0.0000 electrons
 Dipole moment (field-independent basis, Debye):
    X=             -3.2172    Y=              7.4584    Z=              0.9438  Tot=              8.1773
 Quadrupole moment (field-independent basis, Debye-Ang):
   XX=           -159.1523   YY=           -207.7829   ZZ=           -173.7160
   XY=              2.1459   XZ=             -2.2108   YZ=             -3.3459
 Traceless Quadrupole moment (field-independent basis, Debye-Ang):
   XX=             21.0648   YY=            -27.5658   ZZ=              6.5010
   XY=              2.1459   XZ=             -2.2108   YZ=             -3.3459
 Octapole moment (field-independent basis, Debye-Ang**2):
  XXX=             19.7444  YYY=             61.7190  ZZZ=            -11.0133  XYY=             34.5202
  XXY=             65.7608  XXZ=            -29.4873  XZZ=             19.6476  YZZ=            -18.0181
  YYZ=             51.9820  XYZ=            -18.5269
 Hexadecapole moment (field-independent basis, Debye-Ang**3):
 XXXX=          -5393.1959 YYYY=          -5988.9810 ZZZZ=          -1898.1669 XXXY=            -43.6862
 XXXZ=            -19.6307 YYYX=           -217.8578 YYYZ=              6.5178 ZZZX=            -31.5801
 ZZZY=              3.0279 XXYY=          -1758.0680 XXZZ=          -1212.1068 YYZZ=          -1225.0421
 XXYZ=             20.3262 YYXZ=            -15.5830 ZZXY=            -26.3601
 N-N= 3.571522703034D+03 E-N=-1.822980235794D+04  KE= 4.650184641725D+03
  Exact polarizability:       0.000       0.000       0.000       0.000       0.000       0.000
 Approx polarizability:     422.914      -1.761     334.882      -8.634      45.301     366.824
 D2PCM: PCM CHGder 2nd derivatives, FixD1E=F FixD2E=F DoIter=F DoCFld=F I1PDM=0
 Calling FoFJK, ICntrl=    100127 FMM=F ISym2X=0 I1Cent= 0 IOpClX= 0 NMat=1 NMatS=1 NMatT=0.
 ***** Axes restored to original set *****
 -------------------------------------------------------------------
 Center     Atomic                   Forces (Hartrees/Bohr)
 Number     Number              X              Y              Z
 -------------------------------------------------------------------
      1        6          -0.000000483    0.000004600    0.000004631
      2        6          -0.000001210    0.000007309    0.000000630
      3        6           0.000001725    0.000001915    0.000003401
      4        6          -0.000004439    0.000000908    0.000004390
      5        6           0.000003818    0.000002469    0.000004097
      6        6          -0.000000388   -0.000000810    0.000008975
      7       16           0.002041749    0.061961383   -0.015752244
      8        6          -0.000003186    0.000001583    0.000003293
      9        6          -0.000004171   -0.000007523   -0.000006885
     10       16           0.000001319   -0.000008196    0.000008288
     11        6           0.000002420   -0.000004585    0.000009176
     12        6          -0.000000046    0.000000347    0.000009698
     13        6           0.000000136   -0.000000736    0.000006945
     14        6          -0.000002885    0.000005427    0.000008384
     15        1          -0.000001192    0.000001815    0.000004885
     16        1          -0.000003174    0.000001865    0.000002383
     17        1          -0.000000515   -0.000004704    0.000007331
     18        1          -0.000000678   -0.000002284    0.000007165
     19        1           0.000000461    0.000006770    0.000000298
     20        1          -0.000002530   -0.000002401    0.000007092
     21        1          -0.000001678    0.000006965    0.000003405
     22        1          -0.000001587    0.000002745    0.000006026
     23        6          -0.000001664    0.000009356   -0.000021743
     24        1          -0.000003545   -0.000000613   -0.000005198
     25        6          -0.002055176   -0.061953708    0.015761953
     26        1           0.000005825    0.000008108   -0.000000448
     27        6          -0.000010007   -0.000003129    0.000008091
     28        1          -0.000001703   -0.000002927   -0.000014611
     29        6           0.000004672   -0.000009659   -0.000010429
     30        1           0.000000764   -0.000008110   -0.000006759
     31        1           0.000001645   -0.000008146   -0.000004941
     32        1           0.000002240   -0.000004844   -0.000003138
     33        1           0.000002648   -0.000009560   -0.000007256
     34        6           0.000018072    0.000007731   -0.000008161
     35        6          -0.000004698   -0.000000680   -0.000004379
     36        6          -0.000004952    0.000001421    0.000000311
     37        6           0.000001943    0.000007044   -0.000005444
     38        1          -0.000001152    0.000004495   -0.000006445
     39        6           0.000001055   -0.000000042   -0.000005059
     40        1          -0.000001371   -0.000003014   -0.000001652
     41        6           0.000001927   -0.000003657    0.000000924
     42        1           0.000000590    0.000004425   -0.000003526
     43        1           0.000000778   -0.000004660   -0.000001118
     44        1           0.000000789   -0.000000277   -0.000002178
     45       35           0.000011421    0.000002524   -0.000008181
     46       17           0.000006434   -0.000006938   -0.000001977
 -------------------------------------------------------------------
 Cartesian Forces:  Max     0.061961383 RMS     0.007700199
 FormGI is forming the generalized inverse of G from B-inverse, IUseBI=4.

 GradGradGradGradGradGradGradGradGradGradGradGradGradGradGradGradGradGrad
 Berny optimization.
 Internal  Forces:  Max     0.047029459 RMS     0.003343516
 Search for a saddle point.
 Step number   1 out of a maximum of  276
 All quantities printed in internal units (Hartrees-Bohrs-Radians)
 Swapping is turned off.
 Second derivative matrix not updated -- analytic derivatives used.
 ITU=  0
     Eigenvalues ---   -0.00753   0.00246   0.00420   0.00464   0.00728
     Eigenvalues ---    0.00884   0.01263   0.01389   0.01456   0.01525
     Eigenvalues ---    0.01683   0.01749   0.01761   0.01786   0.01800
     Eigenvalues ---    0.01811   0.01892   0.01945   0.02098   0.02188
     Eigenvalues ---    0.02252   0.02299   0.02320   0.02328   0.02510
     Eigenvalues ---    0.02543   0.02561   0.02570   0.02761   0.02846
     Eigenvalues ---    0.02888   0.02896   0.02923   0.02971   0.03000
     Eigenvalues ---    0.03226   0.03247   0.03560   0.03777   0.04054
     Eigenvalues ---    0.04561   0.04591   0.04827   0.05759   0.06873
     Eigenvalues ---    0.07442   0.08859   0.09126   0.10008   0.10761
     Eigenvalues ---    0.10912   0.10992   0.11036   0.11421   0.11733
     Eigenvalues ---    0.11794   0.11836   0.12261   0.12282   0.12310
     Eigenvalues ---    0.12352   0.12467   0.12538   0.12650   0.13182
     Eigenvalues ---    0.14080   0.14487   0.15550   0.15962   0.16416
     Eigenvalues ---    0.16712   0.17301   0.17779   0.18021   0.18654
     Eigenvalues ---    0.18987   0.19328   0.19362   0.19402   0.19429
     Eigenvalues ---    0.19697   0.20227   0.21532   0.22511   0.22699
     Eigenvalues ---    0.24220   0.24733   0.25263   0.26499   0.26929
     Eigenvalues ---    0.28891   0.29106   0.30335   0.30956   0.32255
     Eigenvalues ---    0.33620   0.33963   0.34298   0.34516   0.34758
     Eigenvalues ---    0.34949   0.35302   0.35987   0.36474   0.36531
     Eigenvalues ---    0.36570   0.36630   0.36635   0.36692   0.36713
     Eigenvalues ---    0.36723   0.36819   0.36858   0.36886   0.37037
     Eigenvalues ---    0.37550   0.37850   0.40128   0.42091   0.42721
     Eigenvalues ---    0.42748   0.42821   0.44445   0.46906   0.48233
     Eigenvalues ---    0.48266   0.48327   0.48511   0.48699   0.51569
     Eigenvalues ---    0.52018   0.52330
 Eigenvectors required to have negative eigenvalues:
                          R33       R14       D96       D80       D72
   1                    0.52748  -0.36678  -0.26784   0.25898   0.25843
                          D76       D97       A56       D95       D77
   1                    0.24439  -0.23715  -0.19385   0.17758  -0.16785
 RFO step:  Lambda0=1.999234295D-02 Lambda=-2.58038486D-02.
 Linear search not attempted -- option 19 set.
 Maximum step size (   0.300) exceeded in Quadratic search.
    -- Step size scaled by   0.408
 Iteration  1 RMS(Cart)=  0.02655356 RMS(Int)=  0.00139726
 Iteration  2 RMS(Cart)=  0.00215322 RMS(Int)=  0.00048784
 Iteration  3 RMS(Cart)=  0.00000597 RMS(Int)=  0.00048783
 Iteration  4 RMS(Cart)=  0.00000000 RMS(Int)=  0.00048783
 Variable       Old X    -DE/DX   Delta X   Delta X   Delta X     New X
                                 (Linear)    (Quad)   (Total)
    R1        2.62932  -0.00001   0.00000  -0.00034  -0.00035   2.62897
    R2        2.63641   0.00003   0.00000  -0.00009  -0.00007   2.63633
    R3        2.05177   0.00000   0.00000  -0.00009  -0.00009   2.05168
    R4        2.63495  -0.00004   0.00000  -0.00025  -0.00027   2.63468
    R5        2.05097   0.00000   0.00000  -0.00017  -0.00017   2.05080
    R6        2.63134  -0.00003   0.00000  -0.00017  -0.00019   2.63115
    R7        2.05101   0.00000   0.00000  -0.00006  -0.00006   2.05095
    R8        2.63765   0.00000   0.00000   0.00015   0.00015   2.63781
    R9        2.05174   0.00000   0.00000  -0.00006  -0.00006   2.05168
   R10        2.64339  -0.00004   0.00000  -0.00035  -0.00011   2.64328
   R11        3.36653  -0.00023   0.00000  -0.00101  -0.00096   3.36558
   R12        3.37029   0.00016   0.00000  -0.00445  -0.00431   3.36598
   R13        3.36667   0.00011   0.00000  -0.00507  -0.00477   3.36189
   R14        4.43635   0.04703   0.00000   0.03704   0.03753   4.47388
   R15        4.18334   0.01773   0.00000   0.14462   0.14400   4.32734
   R16        2.64425   0.00010   0.00000  -0.00052  -0.00067   2.64357
   R17        2.63493   0.00002   0.00000   0.00027   0.00033   2.63525
   R18        3.36482  -0.00003   0.00000  -0.00126  -0.00175   3.36307
   R19        2.63722   0.00001   0.00000   0.00011   0.00011   2.63733
   R20        2.63219  -0.00002   0.00000  -0.00018  -0.00024   2.63195
   R21        2.05179   0.00000   0.00000  -0.00002  -0.00002   2.05177
   R22        2.63325  -0.00003   0.00000  -0.00007  -0.00013   2.63312
   R23        2.05099   0.00000   0.00000  -0.00008  -0.00008   2.05092
   R24        2.63054  -0.00001   0.00000  -0.00047  -0.00047   2.63007
   R25        2.05074   0.00000   0.00000  -0.00020  -0.00020   2.05055
   R26        2.05034   0.00000   0.00000   0.00014   0.00014   2.05048
   R27        2.05703   0.00000   0.00000   0.00200   0.00200   2.05903
   R28        2.90342  -0.00002   0.00000  -0.01461  -0.01461   2.88881
   R29        2.89330   0.00001   0.00000   0.00073   0.00073   2.89403
   R30        3.71629   0.00001   0.00000  -0.00325  -0.00325   3.71304
   R31        2.03159   0.00044   0.00000  -0.00213  -0.00187   2.02973
   R32        2.83971  -0.00001   0.00000  -0.01786  -0.01786   2.82185
   R33        3.91611   0.00001   0.00000   0.21731   0.21731   4.13342
   R34        2.06285   0.00000   0.00000  -0.00087  -0.00087   2.06198
   R35        2.88380   0.00000   0.00000  -0.00017  -0.00017   2.88362
   R36        2.06794   0.00000   0.00000  -0.00087  -0.00087   2.06707
   R37        2.07093   0.00000   0.00000   0.00008   0.00008   2.07101
   R38        2.06714   0.00000   0.00000  -0.00001  -0.00001   2.06713
   R39        2.06973   0.00000   0.00000   0.00007   0.00007   2.06979
   R40        2.64584   0.00001   0.00000   0.00101   0.00103   2.64686
   R41        2.64269   0.00001   0.00000   0.00112   0.00113   2.64382
   R42        2.62728   0.00000   0.00000  -0.00103  -0.00103   2.62626
   R43        2.05260   0.00000   0.00000  -0.00034  -0.00034   2.05226
   R44        2.63193   0.00000   0.00000  -0.00040  -0.00040   2.63153
   R45        2.04994   0.00000   0.00000   0.00009   0.00009   2.05003
   R46        2.63583   0.00000   0.00000   0.00074   0.00073   2.63656
   R47        2.05152   0.00000   0.00000  -0.00013  -0.00013   2.05139
   R48        2.63172   0.00000   0.00000  -0.00008  -0.00009   2.63163
   R49        2.05135   0.00000   0.00000  -0.00011  -0.00011   2.05124
   R50        2.05160   0.00000   0.00000  -0.00001  -0.00001   2.05159
    A1        2.09197   0.00007   0.00000  -0.00096  -0.00090   2.09107
    A2        2.10018  -0.00004   0.00000   0.00025   0.00022   2.10040
    A3        2.09097  -0.00003   0.00000   0.00072   0.00069   2.09166
    A4        2.09532   0.00000   0.00000  -0.00045  -0.00043   2.09489
    A5        2.08901   0.00000   0.00000  -0.00009  -0.00009   2.08892
    A6        2.09882   0.00000   0.00000   0.00053   0.00053   2.09935
    A7        2.09887  -0.00003   0.00000   0.00061   0.00062   2.09949
    A8        2.09796   0.00002   0.00000  -0.00018  -0.00018   2.09778
    A9        2.08617   0.00002   0.00000  -0.00042  -0.00043   2.08574
   A10        2.09176   0.00001   0.00000   0.00073   0.00076   2.09253
   A11        2.09857   0.00000   0.00000  -0.00049  -0.00051   2.09806
   A12        2.09285  -0.00001   0.00000  -0.00024  -0.00025   2.09260
   A13        2.09110   0.00006   0.00000  -0.00231  -0.00233   2.08877
   A14        2.08154  -0.00006   0.00000  -0.00410  -0.00423   2.07732
   A15        2.11050   0.00000   0.00000   0.00637   0.00652   2.11702
   A16        2.09646  -0.00011   0.00000   0.00240   0.00233   2.09878
   A17        2.08688  -0.00030   0.00000  -0.00637  -0.00650   2.08038
   A18        2.09796   0.00041   0.00000   0.00433   0.00451   2.10248
   A19        1.73172  -0.00052   0.00000   0.01734   0.01599   1.74772
   A20        2.13939  -0.00034   0.00000  -0.01808  -0.01907   2.12033
   A21        2.02078   0.00157   0.00000   0.00878   0.00735   2.02813
   A22        2.10583   0.00216   0.00000  -0.04912  -0.04927   2.05656
   A23        2.48547  -0.00171   0.00000  -0.05011  -0.05082   2.43465
   A24        2.09914   0.00022   0.00000   0.00502   0.00570   2.10484
   A25        2.08740  -0.00016   0.00000  -0.00737  -0.00787   2.07954
   A26        2.09544  -0.00007   0.00000   0.00251   0.00232   2.09776
   A27        2.11026   0.00012   0.00000   0.00583   0.00567   2.11593
   A28        2.09080   0.00000   0.00000  -0.00230  -0.00215   2.08865
   A29        2.08195  -0.00012   0.00000  -0.00365  -0.00365   2.07830
   A30        1.75780  -0.00025   0.00000   0.00765   0.00695   1.76474
   A31        2.09271   0.00003   0.00000   0.00062   0.00062   2.09333
   A32        2.09191  -0.00001   0.00000  -0.00011  -0.00011   2.09180
   A33        2.09856  -0.00001   0.00000  -0.00051  -0.00051   2.09805
   A34        2.09814  -0.00001   0.00000   0.00083   0.00077   2.09891
   A35        2.08628   0.00000   0.00000  -0.00054  -0.00051   2.08577
   A36        2.09857   0.00000   0.00000  -0.00026  -0.00024   2.09834
   A37        2.09507   0.00000   0.00000  -0.00060  -0.00060   2.09447
   A38        2.09991   0.00000   0.00000   0.00052   0.00052   2.10043
   A39        2.08819   0.00000   0.00000   0.00008   0.00008   2.08827
   A40        2.09308   0.00005   0.00000  -0.00102  -0.00092   2.09215
   A41        2.08918  -0.00002   0.00000   0.00052   0.00047   2.08965
   A42        2.10071  -0.00003   0.00000   0.00051   0.00046   2.10117
   A43        1.89113   0.00000   0.00000  -0.01057  -0.01056   1.88057
   A44        1.88551   0.00001   0.00000  -0.00332  -0.00329   1.88222
   A45        1.79695   0.00000   0.00000  -0.00150  -0.00149   1.79546
   A46        2.06132  -0.00001   0.00000   0.00840   0.00837   2.06969
   A47        1.88787   0.00000   0.00000   0.00243   0.00237   1.89024
   A48        1.92253   0.00000   0.00000   0.00295   0.00289   1.92543
   A49        1.65681   0.00479   0.00000   0.03759   0.03689   1.69370
   A50        1.48961   0.00287   0.00000   0.04241   0.04224   1.53185
   A51        2.72833  -0.00660   0.00000  -0.02116  -0.02101   2.70732
   A52        2.06726   0.00077   0.00000   0.02621   0.02228   2.08955
   A53        2.08532   0.00076   0.00000   0.01373   0.01053   2.09585
   A54        1.77722  -0.00047   0.00000  -0.02797  -0.02746   1.74976
   A55        2.05897  -0.00316   0.00000   0.01506   0.01148   2.07045
   A56        1.53072   0.00535   0.00000  -0.07883  -0.07824   1.45248
   A57        1.75379  -0.00083   0.00000  -0.03090  -0.03035   1.72344
   A58        1.91968   0.00000   0.00000  -0.00363  -0.00363   1.91606
   A59        1.95070   0.00000   0.00000  -0.00132  -0.00132   1.94938
   A60        1.89128   0.00000   0.00000   0.00052   0.00052   1.89180
   A61        1.93146   0.00000   0.00000   0.00243   0.00242   1.93388
   A62        1.85500   0.00000   0.00000  -0.00004  -0.00004   1.85496
   A63        1.91282   0.00000   0.00000   0.00210   0.00210   1.91491
   A64        1.94147  -0.00001   0.00000   0.00077   0.00077   1.94223
   A65        1.92350   0.00000   0.00000  -0.00093  -0.00093   1.92256
   A66        1.94680   0.00000   0.00000   0.00042   0.00041   1.94721
   A67        1.88403   0.00000   0.00000  -0.00002  -0.00002   1.88401
   A68        1.88490   0.00000   0.00000   0.00017   0.00017   1.88508
   A69        1.88081   0.00000   0.00000  -0.00043  -0.00043   1.88039
   A70        2.07230   0.00000   0.00000   0.00323   0.00313   2.07543
   A71        2.13256   0.00001   0.00000  -0.00453  -0.00462   2.12794
   A72        2.07804   0.00000   0.00000   0.00077   0.00072   2.07876
   A73        2.10363   0.00000   0.00000  -0.00080  -0.00077   2.10286
   A74        2.08692   0.00000   0.00000  -0.00056  -0.00058   2.08635
   A75        2.09254   0.00000   0.00000   0.00132   0.00130   2.09384
   A76        2.09939   0.00000   0.00000  -0.00038  -0.00036   2.09903
   A77        2.11037   0.00000   0.00000  -0.00049  -0.00050   2.10987
   A78        2.07321   0.00000   0.00000   0.00082   0.00080   2.07401
   A79        2.09667   0.00000   0.00000  -0.00010  -0.00010   2.09657
   A80        2.08810   0.00000   0.00000   0.00029   0.00028   2.08839
   A81        2.09841   0.00000   0.00000  -0.00018  -0.00019   2.09822
   A82        2.10048   0.00000   0.00000  -0.00064  -0.00064   2.09984
   A83        2.08449   0.00000   0.00000   0.00045   0.00045   2.08495
   A84        2.09815   0.00000   0.00000   0.00017   0.00017   2.09833
   A85        2.08789   0.00000   0.00000   0.00107   0.00106   2.08895
   A86        2.09789   0.00000   0.00000  -0.00055  -0.00055   2.09734
   A87        2.09736   0.00000   0.00000  -0.00052  -0.00051   2.09685
    D1       -0.02351  -0.00001   0.00000   0.00054   0.00060  -0.02291
    D2        3.12579  -0.00001   0.00000   0.00042   0.00046   3.12625
    D3        3.13020   0.00000   0.00000  -0.00063  -0.00062   3.12958
    D4       -0.00369   0.00001   0.00000  -0.00075  -0.00076  -0.00445
    D5        0.03384   0.00003   0.00000  -0.00149  -0.00163   0.03221
    D6       -3.04199   0.00001   0.00000  -0.00802  -0.00796  -3.04995
    D7       -3.11980   0.00002   0.00000  -0.00033  -0.00042  -3.12022
    D8        0.08755  -0.00001   0.00000  -0.00685  -0.00675   0.08080
    D9       -0.01223  -0.00001   0.00000   0.00042   0.00046  -0.01177
   D10       -3.13298   0.00001   0.00000   0.00005   0.00002  -3.13296
   D11        3.12162  -0.00001   0.00000   0.00054   0.00059   3.12221
   D12        0.00086   0.00001   0.00000   0.00017   0.00016   0.00102
   D13        0.03758   0.00002   0.00000  -0.00034  -0.00039   0.03718
   D14       -3.10592   0.00004   0.00000  -0.00091  -0.00102  -3.10694
   D15       -3.12471   0.00000   0.00000   0.00004   0.00004  -3.12467
   D16        0.01498   0.00002   0.00000  -0.00054  -0.00058   0.01440
   D17       -0.02713   0.00000   0.00000  -0.00062  -0.00063  -0.02776
   D18        3.10561   0.00008   0.00000  -0.00485  -0.00507   3.10054
   D19        3.11636  -0.00001   0.00000  -0.00004  -0.00001   3.11635
   D20       -0.03409   0.00007   0.00000  -0.00427  -0.00445  -0.03854
   D21       -0.00850  -0.00003   0.00000   0.00154   0.00165  -0.00686
   D22        3.06690  -0.00003   0.00000   0.00770   0.00764   3.07455
   D23       -3.14109  -0.00011   0.00000   0.00589   0.00625  -3.13485
   D24       -0.06569  -0.00011   0.00000   0.01205   0.01224  -0.05344
   D25        2.41698  -0.00006   0.00000   0.01940   0.01938   2.43636
   D26       -0.73357   0.00003   0.00000   0.01508   0.01482  -0.71875
   D27       -2.36481  -0.00001   0.00000  -0.02683  -0.02746  -2.39226
   D28        1.54849  -0.00234   0.00000   0.04332   0.04324   1.59173
   D29        1.02281   0.00210   0.00000   0.04605   0.04771   1.07052
   D30        0.84261  -0.00001   0.00000  -0.03328  -0.03372   0.80889
   D31       -1.52728  -0.00235   0.00000   0.03687   0.03698  -1.49031
   D32       -2.05296   0.00210   0.00000   0.03959   0.04144  -2.01152
   D33       -0.83717   0.00020   0.00000   0.03264   0.03257  -0.80460
   D34        2.35704   0.00028   0.00000   0.02916   0.02905   2.38609
   D35        1.55243   0.00105   0.00000  -0.01837  -0.01869   1.53374
   D36       -1.53654   0.00113   0.00000  -0.02185  -0.02221  -1.55875
   D37        1.93670  -0.00189   0.00000  -0.05245  -0.05097   1.88573
   D38       -1.15227  -0.00181   0.00000  -0.05593  -0.05449  -1.20676
   D39        0.61503  -0.00035   0.00000  -0.04305  -0.04222   0.57281
   D40        2.69626   0.00035   0.00000  -0.02868  -0.02832   2.66794
   D41       -1.74369   0.00132   0.00000  -0.01974  -0.01942  -1.76311
   D42       -1.59898  -0.00173   0.00000   0.01055   0.01055  -1.58844
   D43        0.48225  -0.00103   0.00000   0.02491   0.02444   0.50669
   D44        2.32548  -0.00007   0.00000   0.03385   0.03334   2.35883
   D45        0.05551  -0.00007   0.00000  -0.01134  -0.01100   0.04451
   D46       -3.06561   0.00003   0.00000  -0.00467  -0.00461  -3.07022
   D47       -3.13894  -0.00015   0.00000  -0.00814  -0.00775   3.13649
   D48        0.02312  -0.00005   0.00000  -0.00148  -0.00136   0.02176
   D49        3.04282  -0.00001   0.00000   0.00476   0.00469   3.04751
   D50       -0.07654  -0.00003   0.00000   0.00421   0.00422  -0.07233
   D51       -0.04626   0.00006   0.00000   0.00121   0.00108  -0.04518
   D52        3.11756   0.00004   0.00000   0.00066   0.00061   3.11816
   D53        0.73941   0.00011   0.00000  -0.01555  -0.01567   0.72375
   D54       -2.42255   0.00001   0.00000  -0.02216  -0.02200  -2.44455
   D55        0.01802   0.00001   0.00000   0.00059   0.00057   0.01859
   D56       -3.12225  -0.00001   0.00000  -0.00010  -0.00004  -3.12229
   D57       -3.10344   0.00010   0.00000   0.00704   0.00671  -3.09672
   D58        0.03948   0.00008   0.00000   0.00635   0.00610   0.04557
   D59       -0.03613   0.00003   0.00000   0.00057   0.00051  -0.03563
   D60        3.12640   0.00000   0.00000  -0.00053  -0.00051   3.12589
   D61        3.10414   0.00005   0.00000   0.00126   0.00112   3.10526
   D62       -0.01652   0.00002   0.00000   0.00017   0.00010  -0.01641
   D63        0.01300  -0.00002   0.00000  -0.00087  -0.00082   0.01218
   D64       -3.12309  -0.00002   0.00000  -0.00087  -0.00082  -3.12391
   D65        3.13350   0.00001   0.00000   0.00023   0.00021   3.13371
   D66       -0.00259   0.00001   0.00000   0.00023   0.00021  -0.00239
   D67        0.02824  -0.00002   0.00000  -0.00009  -0.00004   0.02820
   D68       -3.13573   0.00000   0.00000   0.00046   0.00043  -3.13529
   D69       -3.11882  -0.00002   0.00000  -0.00008  -0.00003  -3.11885
   D70        0.00040   0.00000   0.00000   0.00046   0.00044   0.00084
   D71        0.53600   0.00556   0.00000   0.01882   0.01867   0.55466
   D72        1.74626  -0.00562   0.00000   0.09978   0.10054   1.84680
   D73       -0.99003  -0.00047   0.00000  -0.05192  -0.05233  -1.04235
   D74       -2.89920   0.00053   0.00000  -0.00107  -0.00125  -2.90045
   D75        2.68547   0.00556   0.00000   0.01154   0.01137   2.69684
   D76       -2.38746  -0.00562   0.00000   0.09250   0.09325  -2.29421
   D77        1.15944  -0.00047   0.00000  -0.05920  -0.05962   1.09982
   D78       -0.74973   0.00054   0.00000  -0.00835  -0.00855  -0.75827
   D79       -1.40040   0.00556   0.00000   0.02445   0.02429  -1.37611
   D80       -0.19014  -0.00562   0.00000   0.10540   0.10616  -0.08397
   D81       -2.92642  -0.00047   0.00000  -0.04630  -0.04670  -2.97313
   D82        1.44759   0.00053   0.00000   0.00455   0.00437   1.45196
   D83       -2.71523   0.00000   0.00000   0.00604   0.00604  -2.70920
   D84       -0.56255   0.00000   0.00000   0.00563   0.00563  -0.55692
   D85        1.54698   0.00000   0.00000   0.00776   0.00776   1.55475
   D86        1.41566   0.00000   0.00000   0.01697   0.01697   1.43263
   D87       -2.71484   0.00000   0.00000   0.01656   0.01657  -2.69827
   D88       -0.60531   0.00000   0.00000   0.01869   0.01870  -0.58661
   D89       -0.76471   0.00000   0.00000   0.00400   0.00399  -0.76073
   D90        1.38797   0.00000   0.00000   0.00359   0.00358   1.39155
   D91       -2.78568   0.00000   0.00000   0.00573   0.00572  -2.77997
   D92        1.53721  -0.00616   0.00000  -0.02308  -0.02308   1.51414
   D93       -1.57862  -0.00615   0.00000   0.00093   0.00093  -1.57769
   D94       -3.12214   0.00092   0.00000   0.04326   0.04338  -3.07876
   D95        0.04522   0.00092   0.00000   0.06728   0.06739   0.11260
   D96        0.42286   0.00514   0.00000  -0.11030  -0.11032   0.31254
   D97       -2.69297   0.00514   0.00000  -0.08628  -0.08631  -2.77928
   D98       -1.20010   0.00010   0.00000  -0.00596  -0.00604  -1.20614
   D99        1.96725   0.00010   0.00000   0.01806   0.01797   1.98522
   D100       1.06993   0.00000   0.00000   0.00231   0.00231   1.07224
   D101      -3.12424   0.00000   0.00000   0.00216   0.00216  -3.12208
   D102      -1.03582   0.00000   0.00000   0.00127   0.00127  -1.03454
   D103      -3.06725   0.00000   0.00000  -0.00155  -0.00156  -3.06880
   D104      -0.97824   0.00000   0.00000  -0.00170  -0.00171  -0.97994
   D105       1.11019   0.00000   0.00000  -0.00259  -0.00259   1.10759
   D106      -1.02703   0.00000   0.00000   0.00110   0.00110  -1.02592
   D107       1.06198   0.00000   0.00000   0.00095   0.00095   1.06294
   D108      -3.13278   0.00000   0.00000   0.00007   0.00007  -3.13271
   D109      -3.13874   0.00000   0.00000   0.01957   0.01962  -3.11911
   D110       0.01703   0.00000   0.00000   0.02295   0.02300   0.04003
   D111      -0.02209   0.00000   0.00000  -0.00377  -0.00378  -0.02586
   D112       3.13368   0.00000   0.00000  -0.00039  -0.00041   3.13327
   D113       3.13992   0.00000   0.00000  -0.02020  -0.02016   3.11976
   D114       0.02123   0.00000   0.00000  -0.01733  -0.01730   0.00393
   D115       0.02417   0.00000   0.00000   0.00386   0.00386   0.02803
   D116      -3.09452   0.00000   0.00000   0.00673   0.00672  -3.08780
   D117       0.00556   0.00000   0.00000   0.00148   0.00150   0.00706
   D118      -3.13769   0.00000   0.00000   0.00300   0.00301  -3.13468
   D119       3.13294   0.00000   0.00000  -0.00193  -0.00191   3.13103
   D120      -0.01031   0.00000   0.00000  -0.00041  -0.00040  -0.01071
   D121      -0.00982   0.00000   0.00000  -0.00167  -0.00166  -0.01148
   D122      -3.13947   0.00000   0.00000  -0.00086  -0.00086  -3.14033
   D123       3.10935   0.00000   0.00000  -0.00450  -0.00448   3.10487
   D124      -0.02030   0.00000   0.00000  -0.00368  -0.00368  -0.02397
   D125       0.00908   0.00000   0.00000   0.00075   0.00075   0.00983
   D126       3.14068   0.00000   0.00000   0.00061   0.00061   3.14128
   D127      -3.13084   0.00000   0.00000  -0.00078  -0.00077  -3.13162
   D128       0.00075   0.00000   0.00000  -0.00092  -0.00091  -0.00016
   D129      -0.00696   0.00000   0.00000  -0.00065  -0.00066  -0.00762
   D130      -3.13856   0.00000   0.00000  -0.00051  -0.00052  -3.13908
   D131       3.12259   0.00000   0.00000  -0.00147  -0.00147   3.12113
   D132      -0.00900   0.00000   0.00000  -0.00133  -0.00133  -0.01033
         Item               Value     Threshold  Converged?
 Maximum Force            0.047029     0.000450     NO 
 RMS     Force            0.003344     0.000300     NO 
 Maximum Displacement     0.121600     0.001800     NO 
 RMS     Displacement     0.027086     0.001200     NO 
 Predicted change in Energy=-1.476614D-03
 GradGradGradGradGradGradGradGradGradGradGradGradGradGradGradGradGradGrad

                          Input orientation:                          
 ---------------------------------------------------------------------
 Center     Atomic      Atomic             Coordinates (Angstroms)
 Number     Number       Type             X           Y           Z
 ---------------------------------------------------------------------
      1          6           0        2.324232    1.614710   -1.993913
      2          6           0        3.534540    2.272717   -1.800020
      3          6           0        3.803525    2.893923   -0.581177
      4          6           0        2.859341    2.871690    0.441879
      5          6           0        1.656111    2.187003    0.263321
      6          6           0        1.393264    1.555147   -0.956599
      7         16           0       -0.088410    0.590566   -1.173173
      8          6           0       -1.290326    1.702373   -0.477285
      9          6           0       -1.046974    2.340797    0.743439
     10         16           0        0.491990    2.120205    1.609528
     11          6           0       -2.037426    3.141770    1.313688
     12          6           0       -3.268342    3.283631    0.677662
     13          6           0       -3.501031    2.662993   -0.547978
     14          6           0       -2.506529    1.885797   -1.134458
     15          1           0       -4.453750    2.785950   -1.052612
     16          1           0       -2.678944    1.404443   -2.091509
     17          1           0       -1.845218    3.653045    2.252040
     18          1           0       -4.038687    3.896441    1.134724
     19          1           0        2.104837    1.138794   -2.944766
     20          1           0        3.056998    3.383233    1.378900
     21          1           0        4.263221    2.305525   -2.603567
     22          1           0        4.743530    3.414861   -0.429763
     23          6           0        0.762598   -1.585194    0.662868
     24          1           0        0.649880   -0.590764    1.093697
     25          6           0       -0.186599   -1.686085   -0.531181
     26          1           0        0.208044   -1.651950   -1.529555
     27          6           0        0.625411   -2.605948    1.796265
     28          1           0        1.144955   -3.527311    1.528346
     29          6           0        1.148671   -2.053701    3.119042
     30          1           0        0.582520   -1.169280    3.432630
     31          1           0        1.057125   -2.808717    3.905263
     32          1           0        2.204761   -1.772089    3.048163
     33          1           0       -0.431561   -2.868444    1.898261
     34          6           0       -1.656248   -1.507282   -0.336290
     35          6           0       -2.510727   -1.680012   -1.432593
     36          6           0       -2.197244   -1.115820    0.893109
     37          6           0       -3.881213   -1.495479   -1.294262
     38          1           0       -2.097352   -1.976201   -2.392181
     39          6           0       -3.571155   -0.934214    1.029400
     40          1           0       -1.557042   -0.925547    1.747975
     41          6           0       -4.417116   -1.127259   -0.059826
     42          1           0       -4.531740   -1.639189   -2.151337
     43          1           0       -3.976719   -0.629192    1.988944
     44          1           0       -5.487580   -0.982635    0.048971
     45         35           0        2.606665   -1.562094   -0.015024
     46         17           0       -0.156595   -3.846634   -0.870969
 ---------------------------------------------------------------------
                    Distance matrix (angstroms):
                    1          2          3          4          5
     1  C    0.000000
     2  C    1.391192   0.000000
     3  C    2.412575   1.394213   0.000000
     4  C    2.792745   2.416769   1.392343   0.000000
     5  C    2.422604   2.791634   2.413359   1.395867   0.000000
     6  C    1.395088   2.410670   2.782557   2.416280   1.398762
     7  S    2.746512   4.043308   4.561038   4.062162   2.766853
     8  C    3.920826   5.035301   5.232389   4.408163   3.076500
     9  C    4.402878   5.240620   5.058448   3.953744   2.749697
    10  S    4.073993   4.572241   4.045255   2.744537   1.780986
    11  C    5.682974   6.441835   6.145620   4.981096   3.956901
    12  C    6.418683   7.310271   7.193597   6.146038   5.062065
    13  C    6.092890   7.156758   7.308280   6.440318   5.242221
    14  C    4.914102   6.089926   6.413986   5.678854   4.401372
    15  H    6.942542   8.039578   8.271427   7.464728   6.278600
    16  H    5.008543   6.280625   6.820708   6.264461   4.995030
    17  H    6.290250   6.875049   6.364879   5.100988   4.285276
    18  H    7.448584   8.282692   8.090096   7.008063   6.009347
    19  H    1.085703   2.154130   3.398908   3.878346   3.404690
    20  H    3.878207   3.401004   2.153748   1.085704   2.153595
    21  H    2.146761   1.085237   2.155828   3.400906   3.876870
    22  H    3.397074   2.154937   1.085317   2.145917   3.394136
    23  C    4.442586   5.350977   5.554941   4.930414   3.897110
    24  H    4.147398   4.989428   4.989361   4.158747   3.068878
    25  C    4.397624   5.579331   6.074542   5.567577   4.362066
    26  H    3.919815   5.151867   5.872977   5.601718   4.477595
    27  C    5.921605   6.722921   6.782421   6.068718   5.136598
    28  H    6.343295   7.101300   7.262942   6.713177   5.874943
    29  C    6.401679   6.971903   6.724497   5.861150   5.137724
    30  H    6.342833   6.924044   6.557068   5.518872   4.739383
    31  H    7.481481   8.031738   7.758284   6.892753   6.211260
    32  H    6.075131   6.452414   6.123711   5.365248   4.871424
    33  H    6.545386   7.472534   7.568912   6.774970   5.708672
    34  C    5.323417   6.585984   7.017101   6.338099   4.997899
    35  C    5.877678   7.232173   7.843186   7.284866   5.932324
    36  C    6.019505   7.182512   7.366192   6.455455   5.114060
    37  C    6.976413   8.333576   8.878656   8.217142   6.829984
    38  H    5.709962   7.079701   7.862455   7.490177   6.202615
    39  C    7.098804   8.293426   8.463716   7.495423   6.136218
    40  H    5.959775   6.981502   6.982047   5.969032   4.713440
    41  C    7.530263   8.821392   9.166278   8.318061   6.926243
    42  H    7.590586   8.971695   9.617232   9.038854   7.665495
    43  H    7.784615   8.899232   8.919084   7.834622   6.529740
    44  H    8.481979   9.768046  10.087091   9.202243   7.818239
    45  Br   3.753379   4.330466   4.648558   4.464421   3.877726
    46  Cl   6.102605   7.206529   7.823148   7.480329   6.401350
                    6          7          8          9         10
     6  C    0.000000
     7  S    1.781201   0.000000
     8  C    2.730031   1.779038   0.000000
     9  C    3.076059   2.766867   1.398918   0.000000
    10  S    2.777876   3.228015   2.775972   1.779658   0.000000
    11  C    4.409218   4.061007   2.416114   1.395613   2.743914
    12  C    5.233453   4.559622   2.783312   2.414070   4.045001
    13  C    5.034721   4.041263   2.411432   2.791766   4.570959
    14  C    3.917824   2.743432   1.394515   2.421533   4.071305
    15  H    5.975924   4.887785   3.392992   3.876865   5.656020
    16  H    4.230084   2.866462   2.150057   3.402501   4.925933
    17  H    5.018397   4.919069   3.400330   2.152920   2.867920
    18  H    6.273865   5.644456   3.868591   3.394625   4.889529
    19  H    2.152323   2.872182   4.234762   4.998158   4.930115
    20  H    3.400657   4.919925   5.016965   4.281714   2.868396
    21  H    3.392967   4.891197   5.977186   6.277091   5.657446
    22  H    3.867864   5.645967   6.272343   6.004994   4.889829
    23  C    3.589171   2.971395   4.040116   4.323707   3.833976
    24  H    3.059619   2.660697   3.389817   3.405296   2.764120
    25  C    3.630775   2.367473   3.564093   4.310531   4.419384
    26  H    3.466770   2.289928   3.821500   4.762730   4.915650
    27  C    5.048027   4.420950   5.234568   5.326876   4.731722
    28  H    5.662860   5.077036   6.107596   6.313107   5.685718
    29  C    5.449262   5.190917   5.743723   5.456735   4.486797
    30  H    5.229258   4.976004   5.200132   4.712498   3.761995
    31  H    6.541713   6.217547   6.713209   6.398583   5.466631
    32  H    5.269455   5.353546   6.059398   5.727248   4.489233
    33  H    5.572106   4.638556   5.222361   5.371083   5.081626
    34  C    4.366094   2.749446   3.233522   4.042863   4.643253
    35  C    5.092540   3.330231   3.720554   4.800478   5.719481
    36  C    4.842234   3.410052   3.262314   3.646056   4.268149
    37  C    6.102495   4.330312   4.195998   5.186728   6.374172
    38  H    5.168724   3.479960   4.224929   5.438003   6.284816
    39  C    5.898013   4.393835   3.797877   4.144750   5.116167
    40  H    4.708808   3.603967   3.453821   3.455179   3.673460
    41  C    6.462199   4.788336   4.237677   4.902092   6.118177
    42  H    6.836436   5.066734   4.947247   6.030224   7.315396
    43  H    6.502636   5.158075   4.328416   4.353794   5.260466
    44  H    7.402534   5.754965   5.010304   5.589853   6.915071
    45  Br   3.475068   3.638500   5.104602   5.399713   4.546465
    46  Cl   5.620376   4.448001   5.677306   6.456268   6.494359
                   11         12         13         14         15
    11  C    0.000000
    12  C    1.392770   0.000000
    13  C    2.416022   1.393387   0.000000
    14  C    2.791227   2.412069   1.391771   0.000000
    15  H    3.400678   2.155627   1.085103   2.146776   0.000000
    16  H    3.876238   3.398095   2.154592   1.085069   2.477460
    17  H    1.085749   2.154162   3.400297   3.876709   4.298491
    18  H    2.146300   1.085299   2.154519   3.396967   2.487952
    19  H    6.269344   6.825933   6.284387   5.009982   7.021996
    20  H    5.100560   6.364871   6.873089   6.285867   7.917092
    21  H    7.466079   8.273306   8.039704   6.940026   8.866897
    22  H    7.006822   8.089110   8.279617   7.442982   9.239774
    23  C    5.532439   6.320929   6.139362   5.095620   7.018551
    24  H    4.604543   5.525982   5.523775   4.589221   6.485051
    25  C    5.489743   5.971308   5.468109   4.301669   6.203190
    26  H    6.008820   6.427832   5.774034   4.476680   6.454050
    27  C    6.352940   7.148407   7.091173   6.210794   7.936406
    28  H    7.392582   8.160256   8.013499   7.051638   8.824064
    29  C    6.356369   7.345573   7.570598   6.853640   8.497766
    30  H    5.471671   6.499800   6.870730   6.303492   7.818264
    31  H    7.190327   8.139028   8.399271   7.754798   9.287119
    32  H    6.719418   7.818852   8.072066   7.284965   9.051401
    33  H    6.248456   6.883691   6.782516   6.008800   7.540413
    34  C    4.947869   5.155559   4.565001   3.587901   5.174068
    35  C    5.569170   5.446550   4.541469   3.578253   4.885134
    36  C    4.281297   4.533083   4.249238   3.635436   4.909324
    37  C    5.630722   5.206149   4.241977   3.653535   4.326295
    38  H    6.319073   6.201692   5.185897   4.082196   5.479520
    39  C    4.364263   4.243304   3.928478   3.710549   4.353547
    40  H    4.118548   4.668115   4.682746   4.136859   5.478085
    41  C    5.076817   4.617307   3.929824   3.726082   4.037347
    42  H    6.409803   5.816663   4.705517   4.190590   4.560168
    43  H    4.293831   4.187056   4.183388   4.271097   4.598023
    44  H    5.523928   4.849875   4.194440   4.302914   4.060113
    45  Br   6.742358   7.646997   7.445760   6.267841   8.356527
    46  Cl   7.559632   7.932333   7.325628   6.200999   7.905043
                   16         17         18         19         20
    16  H    0.000000
    17  H    4.961626   0.000000
    18  H    4.297387   2.473650   0.000000
    19  H    4.866536   6.995083   7.873357   0.000000
    20  H    6.990020   4.986672   7.118410   4.963689   0.000000
    21  H    7.019103   7.918697   9.242701   2.477156   4.298427
    22  H    7.867420   7.117612   8.933470   4.297490   2.473187
    23  C    5.326231   6.063441   7.302281   4.715584   5.519260
    24  H    5.020703   5.057389   6.489942   4.627900   4.654912
    25  C    4.265884   6.245290   6.984155   4.365319   6.314057
    26  H    4.241702   6.830763   7.477817   3.659084   6.475239
    27  C    6.489745   6.744385   8.029477   6.220062   6.477430
    28  H    7.214413   7.811682   9.062956   6.534726   7.171740
    29  C    7.332069   6.502461   8.139434   6.919252   6.019140
    30  H    6.912113   5.526528   7.231698   6.950959   5.573708
    31  H    8.226191   7.274002   8.865796   7.975177   6.980132
    32  H    7.768988   6.816761   8.647204   6.663215   5.485444
    33  H    6.263111   6.682320   7.704415   6.778361   7.177969
    34  C    3.550330   5.776170   6.086060   5.286930   7.005263
    35  C    3.158533   6.516204   6.326342   5.615671   8.033711
    36  C    3.935951   4.971186   5.345283   6.190353   6.934301
    37  C    3.238920   6.574863   5.915874   6.745098   8.893053
    38  H    3.443459   7.302107   7.120096   5.259937   8.337380
    39  C    4.000679   5.051401   4.854369   7.232443   7.918011
    40  H    4.629164   4.615260   5.457674   6.300213   6.323857
    41  C    3.682186   5.900058   5.177617   7.482897   8.847421
    42  H    3.563724   7.390187   6.456353   7.238154   9.760955
    43  H    4.740252   4.790623   4.605961   8.028237   8.120645
    44  H    4.262420   6.293635   5.204183   8.432538   9.687070
    45  Br   6.407011   7.221947   8.676303   4.016219   5.157721
    46  Cl   5.951956   8.297579   8.890931   5.853990   8.225574
                   21         22         23         24         25
    21  H    0.000000
    22  H    2.487317   0.000000
    23  C    6.169413   6.483996   0.000000
    24  H    5.925748   5.926545   1.089592   0.000000
    25  C    6.326818   7.094794   1.528695   2.130647   0.000000
    26  H    5.767111   6.888595   2.262455   2.864051   1.074085
    27  C    7.530920   7.626549   1.531453   2.134284   2.631067
    28  H    7.798607   8.060874   2.160340   3.009539   3.066725
    29  C    7.839103   7.444609   2.530087   2.547743   3.904128
    30  H    7.877659   7.297015   2.806598   2.410357   4.070679
    31  H    8.876903   8.432969   3.478058   3.604174   4.742277
    32  H    7.266791   6.741348   2.793635   2.762811   4.305544
    33  H    8.311281   8.466474   2.144514   2.646632   2.712963
    34  C    7.397173   8.074243   2.618245   2.864105   1.493259
    35  C    7.946198   8.921191   3.887751   4.190232   2.492820
    36  C    8.103700   8.393533   3.005659   2.902074   2.529130
    37  C    9.082605   9.962178   5.040177   5.201121   3.777406
    38  H    7.670381   8.928174   4.203037   4.649523   2.682995
    39  C    9.223438   9.496188   4.397674   4.235472   3.802097
    40  H    7.953063   7.954803   2.644489   2.326083   2.766060
    41  C    9.674858  10.231576   5.249898   5.224260   4.293221
    42  H    9.649696  10.702237   5.996056   6.203114   4.637602
    43  H    9.879288   9.911975   5.013337   4.712575   4.672587
    44  H   10.626668  11.146423   6.309094   6.238063   5.378830
    45  Br   4.939961   5.432153   1.964854   2.449848   2.843258
    46  Cl   7.770826   8.771271   2.882999   3.887288   2.187311
                   26         27         28         29         30
    26  H    0.000000
    27  C    3.485023   0.000000
    28  H    3.707497   1.091153   0.000000
    29  C    4.759793   1.525948   2.168376   0.000000
    30  H    4.999648   2.177969   3.082684   1.095931   0.000000
    31  H    5.621058   2.162260   2.484719   1.093881   1.770985
    32  H    4.995679   2.181036   2.552222   1.095288   1.772812
    33  H    3.693084   1.093844   1.748240   2.156674   2.503958
    34  C    2.218197   3.310714   3.924809   4.483912   4.396713
    35  C    2.720645   4.595459   5.054076   5.852197   5.787868
    36  C    3.455741   3.317160   4.170024   4.126686   3.765516
    37  C    4.099009   5.576213   6.112104   6.714804   6.509595
    38  H    2.482763   5.035185   5.318743   6.396581   6.462295
    39  C    4.620145   4.581914   5.405071   5.281723   4.804558
    40  H    3.792808   2.754847   3.757419   3.236269   2.734080
    41  C    4.881344   5.573031   6.262522   6.476224   6.098801
    42  H    4.780411   6.566154   7.023527   7.759883   7.586643
    43  H    5.562204   5.012414   5.902778   5.438379   4.812752
    44  H    5.948097   6.561771   7.256338   7.390016   6.951985
    45  Br   2.838179   2.880237   2.894938   3.491388   4.017186
    46  Cl   2.320202   3.043841   2.748220   4.564922   5.122058
                   31         32         33         34         35
    31  H    0.000000
    32  H    1.768131   0.000000
    33  H    2.499562   3.078061   0.000000
    34  C    5.200664   5.141210   2.888917   0.000000
    35  C    6.518915   6.505497   4.102425   1.400660   0.000000
    36  C    4.746566   4.944956   2.683217   1.399050   2.413602
    37  C    7.290188   7.481460   4.896666   2.422461   1.389755
    38  H    7.092363   6.938817   4.688160   2.154331   1.086009
    39  C    5.762406   6.175649   3.788563   2.420823   2.782468
    40  H    3.877382   4.069188   2.250365   2.166200   3.405106
    41  C    6.965383   7.343342   4.769747   2.800579   2.413368
    42  H    8.323798   8.510753   5.892519   3.402976   2.145403
    43  H    5.810525   6.374862   4.194117   3.400345   3.867851
    44  H    7.812728   8.294004   5.704338   3.886230   3.397501
    45  Br   4.395884   3.096569   3.820736   4.275353   5.311413
    46  Cl   5.036147   5.023876   2.949762   2.829737   3.248325
                   36         37         38         39         40
    36  C    0.000000
    37  C    2.786483   0.000000
    38  H    3.397553   2.149112   0.000000
    39  C    1.392547   2.410510   3.868469   0.000000
    40  H    1.084831   3.870633   4.305427   2.138475   0.000000
    41  C    2.415792   1.395209   3.397336   1.392599   3.389522
    42  H    3.872007   1.085549   2.469378   3.396587   4.956082
    43  H    2.145739   3.396913   4.953858   1.085470   2.449639
    44  H    3.399503   2.155852   4.294187   2.153200   4.282406
    45  Br   4.909318   6.613127   5.286789   6.296865   4.566160
    46  Cl   3.838433   4.424917   3.095019   4.873686   4.165678
                   41         42         43         44         45
    41  C    0.000000
    42  H    2.156300   0.000000
    43  H    2.153945   4.297682   0.000000
    44  H    1.085654   2.487176   2.484173   0.000000
    45  Br   7.037371   7.451617   6.944576   8.115212   0.000000
    46  Cl   5.119082   5.064983   5.755379   6.121126   3.686105
                   46
    46  Cl   0.000000
 Stoichiometry    C22H20BrClS2
 Framework group  C1[X(C22H20BrClS2)]
 Deg. of freedom   132
 Full point group                 C1      NOp   1
 Largest Abelian subgroup         C1      NOp   1
 Largest concise Abelian subgroup C1      NOp   1
                         Standard orientation:                         
 ---------------------------------------------------------------------
 Center     Atomic      Atomic             Coordinates (Angstroms)
 Number     Number       Type             X           Y           Z
 ---------------------------------------------------------------------
      1          6           0        2.417782    1.486422   -1.974307
      2          6           0        3.661354    2.076855   -1.773478
      3          6           0        3.958118    2.680346   -0.552185
      4          6           0        3.009261    2.708109    0.466402
      5          6           0        1.771222    2.090623    0.280890
      6          6           0        1.480009    1.476164   -0.941473
      7         16           0       -0.051192    0.594512   -1.166846
      8          6           0       -1.193756    1.769276   -0.474420
      9          6           0       -0.921653    2.391359    0.748668
     10         16           0        0.598778    2.085384    1.621509
     11          6           0       -1.869487    3.244390    1.315840
     12          6           0       -3.087743    3.454499    0.674346
     13          6           0       -3.348202    2.849601   -0.553574
     14          6           0       -2.394945    2.020116   -1.136912
     15          1           0       -4.290343    3.025382   -1.062415
     16          1           0       -2.588879    1.550539   -2.095694
     17          1           0       -1.654063    3.742791    2.256074
     18          1           0       -3.825563    4.107791    1.128995
     19          1           0        2.177207    1.024837   -2.927099
     20          1           0        3.230147    3.206481    1.405331
     21          1           0        4.394566    2.071078   -2.573546
     22          1           0        4.924495    3.148784   -0.395365
     23          6           0        0.670672   -1.627669    0.668913
     24          1           0        0.610500   -0.629289    1.101146
     25          6           0       -0.276914   -1.674429   -0.529754
     26          1           0        0.123767   -1.660265   -1.526204
     27          6           0        0.472408   -2.641294    1.799667
     28          1           0        0.942014   -3.589265    1.532386
     29          6           0        1.018793   -2.120755    3.125948
     30          1           0        0.500411   -1.207196    3.438607
     31          1           0        0.882305   -2.870954    3.910261
     32          1           0        2.089041   -1.897264    3.060554
     33          1           0       -0.597821   -2.845703    1.896211
     34          6           0       -1.735487   -1.415766   -0.341386
     35          6           0       -2.592897   -1.539607   -1.442004
     36          6           0       -2.260105   -0.997350    0.886232
     37          6           0       -3.951872   -1.280556   -1.309721
     38          1           0       -2.191778   -1.856363   -2.400224
     39          6           0       -3.622651   -0.741030    1.016453
     40          1           0       -1.614536   -0.843854    1.744449
     41          6           0       -4.472702   -0.885634   -0.077089
     42          1           0       -4.605191   -1.386990   -2.170105
     43          1           0       -4.015486   -0.415882    1.974683
     44          1           0       -5.534151   -0.682807    0.026986
     45         35           0        2.516453   -1.704415   -0.000307
     46         17           0       -0.363596   -3.832804   -0.873603
 ---------------------------------------------------------------------
 Rotational constants (GHZ):           0.1808509           0.1627474           0.1092948
 Standard basis: 6-31+G(d,p) (6D, 7F)
 There are   621 symmetry adapted cartesian basis functions of A   symmetry.
 There are   621 symmetry adapted basis functions of A   symmetry.
   621 basis functions,  1099 primitive gaussians,   621 cartesian basis functions
   118 alpha electrons      118 beta electrons
       nuclear repulsion energy      3560.2025286239 Hartrees.
 NAtoms=   46 NActive=   46 NUniq=   46 SFac= 1.00D+00 NAtFMM=   60 NAOKFM=F Big=F
 Integral buffers will be    131072 words long.
 Raffenetti 2 integral format.
 Two-electron integral symmetry is turned on.
 Nuclear repulsion after empirical dispersion term =     3560.1562661954 Hartrees.
 ------------------------------------------------------------------------------
 Polarizable Continuum Model (PCM)
 =================================
 Model                : PCM.
 Atomic radii         : SMD-Coulomb.
 Polarization charges : Total charges.
 Charge compensation  : None.
 Solution method      : Matrix inversion.
 Cavity type          : VdW (van der Waals Surface) (Alpha=1.000).
 Cavity algorithm     : GePol (No added spheres)
                        Default sphere list used, NSphG=   46.
                        Lebedev-Laikov grids with approx.  5.0 points / Ang**2.
                        Smoothing algorithm: York/Karplus (Gamma=1.0000).
                        Polarization charges: spherical gaussians, with
                                              point-specific exponents (IZeta= 3).
                        Self-potential: point-specific (ISelfS= 7).
                        Self-field    : sphere-specific E.n sum rule (ISelfD= 2).
 1st derivatives      : Analytical E(r).r(x)/FMM algorithm (CHGder, D1EAlg=3).
                        Cavity 1st derivative terms included.
 Solvent              : Dichloromethane, Eps=   8.930000 Eps(inf)=   2.028346
 ------------------------------------------------------------------------------
 ------------------------------------------------------------------------------
 Atomic radii for non-electrostatic terms: SMD-CDS.
 ------------------------------------------------------------------------------
 Nuclear repulsion after PCM non-electrostatic terms =     3560.1399363768 Hartrees.
 One-electron integrals computed using PRISM.
 NBasis=   621 RedAO= T EigKep=  1.31D-06  NBF=   621
 NBsUse=   618 1.00D-06 EigRej=  9.99D-07 NBFU=   618
 Initial guess from the checkpoint file:  "/home/ansgus3642/gaussian/scratch/Gau-108192.chk"
 B after Tr=     0.000000    0.000000    0.000000
         Rot=    0.999613   -0.000325    0.002063    0.027746 Ang=  -3.19 deg.
 ExpMin= 3.50D-02 ExpMax= 5.74D+05 ExpMxC= 5.74D+03 IAcc=3 IRadAn=         5 AccDes= 0.00D+00
 Harris functional with IExCor= 4639 and IRadAn=       5 diagonalized for initial guess.
 HarFok:  IExCor= 4639 AccDes= 0.00D+00 IRadAn=         5 IDoV= 1 UseB2=F ITyADJ=14
 ICtDFT=  3500011 ScaDFX=  1.000000  1.000000  1.000000  1.000000
 FoFCou: FMM=F IPFlag=           0 FMFlag=      100000 FMFlg1=           0
         NFxFlg=           0 DoJE=T BraDBF=F KetDBF=T FulRan=T
         wScrn=  0.000000 ICntrl=       500 IOpCl=  0 I1Cent=   200000004 NGrid=           0
         NMat0=    1 NMatS0=      1 NMatT0=    0 NMatD0=    1 NMtDS0=    0 NMtDT0=    0
 Petite list used in FoFCou.
 Requested convergence on RMS density matrix=1.00D-08 within 128 cycles.
 Requested convergence on MAX density matrix=1.00D-06.
 Requested convergence on             energy=1.00D-06.
 No special actions if energy rises.
 Inv3:  Mode=1 IEnd=    35212428.
 Iteration    1 A*A^-1 deviation from unit magnitude is 3.55D-15 for   2844.
 Iteration    1 A*A^-1 deviation from orthogonality  is 1.96D-15 for   1692    375.
 Iteration    1 A^-1*A deviation from unit magnitude is 3.33D-15 for   2844.
 Iteration    1 A^-1*A deviation from orthogonality  is 1.35D-14 for   1824   1788.
 Error on total polarization charges =  0.04834
 SCF Done:  E(RwB97XD) =  -4678.44564265     A.U. after   18 cycles
            NFock= 18  Conv=0.31D-08     -V/T= 2.0061
 SMD-CDS (non-electrostatic) energy       (kcal/mol) =     -10.25
 (included in total energy above)
 D1PCM: PCM CHGder 1st derivatives, ID1Alg=3 FixD1E=F DoIter=F DoCFld=F I1PDM=0.
 Calling FoFJK, ICntrl=      2127 FMM=F ISym2X=0 I1Cent= 0 IOpClX= 0 NMat=1 NMatS=1 NMatT=0.
 ***** Axes restored to original set *****
 -------------------------------------------------------------------
 Center     Atomic                   Forces (Hartrees/Bohr)
 Number     Number              X              Y              Z
 -------------------------------------------------------------------
      1        6          -0.000016514    0.000133445   -0.000019557
      2        6           0.000042783   -0.000011240    0.000051448
      3        6           0.000091839   -0.000026337    0.000024073
      4        6          -0.000032312    0.000042993   -0.000050022
      5        6           0.000143105   -0.000203418    0.000024642
      6        6          -0.000274401    0.000253490    0.000389992
      7       16           0.002535795    0.047184595   -0.013910036
      8        6           0.000001770   -0.000336916    0.000093929
      9        6          -0.000149097    0.000013896    0.000013045
     10       16           0.000217412   -0.000343324   -0.000053934
     11        6           0.000014243    0.000015750    0.000035193
     12        6           0.000019584    0.000018422    0.000062154
     13        6          -0.000024161   -0.000060320    0.000010234
     14        6          -0.000008486    0.000012243    0.000110373
     15        1          -0.000032350   -0.000012927   -0.000013712
     16        1          -0.000054717   -0.000027807   -0.000005042
     17        1          -0.000017255    0.000009356   -0.000012111
     18        1           0.000002467    0.000010102   -0.000020659
     19        1          -0.000023141   -0.000041476   -0.000014685
     20        1          -0.000024357    0.000007843    0.000038896
     21        1           0.000010664   -0.000018347    0.000004854
     22        1          -0.000005533    0.000036538   -0.000017664
     23        6           0.001031056    0.002548170   -0.000638553
     24        1          -0.000011222   -0.000037961    0.000062382
     25        6          -0.004495356   -0.052915872    0.014996929
     26        1           0.000688234    0.001178678   -0.000520486
     27        6          -0.000020570    0.000010917    0.000067036
     28        1           0.000041485   -0.000004110    0.000036741
     29        6          -0.000003924   -0.000104603   -0.000029307
     30        1           0.000001724   -0.000024318   -0.000000942
     31        1           0.000006785   -0.000001337    0.000002195
     32        1          -0.000008145    0.000008040   -0.000000905
     33        1           0.000011544   -0.000074047   -0.000030951
     34        6           0.000523470    0.002192519   -0.000305885
     35        6          -0.000130596    0.000065699   -0.000184621
     36        6          -0.000295489    0.000195015    0.000012885
     37        6           0.000012822   -0.000165876   -0.000018799
     38        1          -0.000015331    0.000048920   -0.000052133
     39        6           0.000092553    0.000048838    0.000048780
     40        1          -0.000068144   -0.000019325    0.000079017
     41        6           0.000013356    0.000062572   -0.000001569
     42        1          -0.000013462    0.000030791   -0.000009831
     43        1           0.000001120    0.000003339   -0.000015712
     44        1          -0.000016882    0.000004228   -0.000016830
     45       35          -0.000039456    0.000278184   -0.000092266
     46       17           0.000277090    0.000014974   -0.000128582
 -------------------------------------------------------------------
 Cartesian Forces:  Max     0.052915872 RMS     0.006306187

 GradGradGradGradGradGradGradGradGradGradGradGradGradGradGradGradGradGrad
 Berny optimization.
 FormGI is forming the generalized inverse of G from B-inverse, IUseBI=4.
 Internal  Forces:  Max     0.035214333 RMS     0.002520313
 Search for a saddle point.
 Step number   2 out of a maximum of  276
 All quantities printed in internal units (Hartrees-Bohrs-Radians)
 Swapping is turned off.
 Update second derivatives using D2CorX and points    1    2
 ITU=  0  0
     Eigenvalues ---   -0.01091   0.00246   0.00421   0.00477   0.00729
     Eigenvalues ---    0.00891   0.01264   0.01387   0.01451   0.01524
     Eigenvalues ---    0.01673   0.01750   0.01761   0.01786   0.01799
     Eigenvalues ---    0.01811   0.01892   0.01945   0.02097   0.02189
     Eigenvalues ---    0.02253   0.02299   0.02323   0.02328   0.02513
     Eigenvalues ---    0.02542   0.02563   0.02572   0.02760   0.02847
     Eigenvalues ---    0.02889   0.02899   0.02923   0.02973   0.03000
     Eigenvalues ---    0.03226   0.03288   0.03561   0.03777   0.04053
     Eigenvalues ---    0.04560   0.04591   0.04828   0.05750   0.06783
     Eigenvalues ---    0.07422   0.08654   0.09072   0.09955   0.10759
     Eigenvalues ---    0.10912   0.10992   0.11036   0.11413   0.11733
     Eigenvalues ---    0.11793   0.11834   0.12261   0.12282   0.12309
     Eigenvalues ---    0.12352   0.12467   0.12537   0.12646   0.13178
     Eigenvalues ---    0.14079   0.14463   0.15549   0.15961   0.16410
     Eigenvalues ---    0.16712   0.17297   0.17779   0.18014   0.18653
     Eigenvalues ---    0.18977   0.19325   0.19360   0.19401   0.19425
     Eigenvalues ---    0.19692   0.20224   0.21531   0.22509   0.22694
     Eigenvalues ---    0.24211   0.24719   0.25257   0.26484   0.26919
     Eigenvalues ---    0.28890   0.29105   0.30326   0.30943   0.32249
     Eigenvalues ---    0.33597   0.33963   0.34298   0.34506   0.34756
     Eigenvalues ---    0.34947   0.35276   0.35982   0.36473   0.36531
     Eigenvalues ---    0.36570   0.36629   0.36635   0.36692   0.36713
     Eigenvalues ---    0.36723   0.36819   0.36858   0.36886   0.37037
     Eigenvalues ---    0.37549   0.37843   0.40108   0.42090   0.42721
     Eigenvalues ---    0.42748   0.42821   0.44427   0.46906   0.48233
     Eigenvalues ---    0.48265   0.48327   0.48509   0.48696   0.51569
     Eigenvalues ---    0.52018   0.52329
 Eigenvectors required to have negative eigenvalues:
                          R33       R14       D72       D80       D96
   1                    0.56738  -0.33964   0.26159   0.26118  -0.25924
                          D76       D97       A56       D95       D77
   1                    0.24734  -0.23483  -0.19110   0.17103  -0.15941
 RFO step:  Lambda0=1.335949644D-02 Lambda=-1.82717236D-02.
 Linear search not attempted -- option 19 set.
 Maximum step size (   0.300) exceeded in Quadratic search.
    -- Step size scaled by   0.442
 Iteration  1 RMS(Cart)=  0.03011955 RMS(Int)=  0.00157542
 Iteration  2 RMS(Cart)=  0.00220832 RMS(Int)=  0.00042079
 Iteration  3 RMS(Cart)=  0.00000586 RMS(Int)=  0.00042079
 Iteration  4 RMS(Cart)=  0.00000000 RMS(Int)=  0.00042079
 Variable       Old X    -DE/DX   Delta X   Delta X   Delta X     New X
                                 (Linear)    (Quad)   (Total)
    R1        2.62897   0.00009   0.00000  -0.00010  -0.00011   2.62886
    R2        2.63633   0.00006   0.00000  -0.00003  -0.00001   2.63632
    R3        2.05168   0.00003   0.00000   0.00006   0.00006   2.05174
    R4        2.63468  -0.00001   0.00000  -0.00023  -0.00026   2.63442
    R5        2.05080   0.00000   0.00000  -0.00015  -0.00015   2.05065
    R6        2.63115  -0.00001   0.00000  -0.00017  -0.00018   2.63096
    R7        2.05095   0.00001   0.00000  -0.00003  -0.00003   2.05092
    R8        2.63781   0.00001   0.00000   0.00011   0.00012   2.63792
    R9        2.05168   0.00004   0.00000   0.00007   0.00007   2.05175
   R10        2.64328  -0.00017   0.00000  -0.00029  -0.00003   2.64325
   R11        3.36558  -0.00026   0.00000  -0.00167  -0.00159   3.36399
   R12        3.36598   0.00015   0.00000  -0.00350  -0.00336   3.36262
   R13        3.36189  -0.00003   0.00000  -0.00437  -0.00406   3.35784
   R14        4.47388   0.03521   0.00000   0.05075   0.05087   4.52475
   R15        4.32734   0.01392   0.00000   0.13981   0.13967   4.46701
   R16        2.64357   0.00006   0.00000  -0.00047  -0.00064   2.64293
   R17        2.63525   0.00003   0.00000   0.00019   0.00025   2.63550
   R18        3.36307   0.00009   0.00000  -0.00136  -0.00190   3.36117
   R19        2.63733   0.00003   0.00000   0.00004   0.00004   2.63737
   R20        2.63195  -0.00002   0.00000  -0.00027  -0.00034   2.63162
   R21        2.05177  -0.00001   0.00000  -0.00007  -0.00007   2.05170
   R22        2.63312   0.00003   0.00000  -0.00017  -0.00023   2.63289
   R23        2.05092  -0.00001   0.00000  -0.00009  -0.00009   2.05083
   R24        2.63007   0.00001   0.00000  -0.00043  -0.00043   2.62964
   R25        2.05055   0.00003   0.00000  -0.00007  -0.00007   2.05048
   R26        2.05048   0.00003   0.00000   0.00019   0.00019   2.05068
   R27        2.05903  -0.00001   0.00000   0.00134   0.00134   2.06037
   R28        2.88881   0.00031   0.00000  -0.01283  -0.01283   2.87598
   R29        2.89403   0.00016   0.00000   0.00121   0.00121   2.89523
   R30        3.71304   0.00000   0.00000  -0.00363  -0.00363   3.70940
   R31        2.02973   0.00051   0.00000  -0.00069  -0.00066   2.02906
   R32        2.82185   0.00013   0.00000  -0.01956  -0.01956   2.80229
   R33        4.13342   0.00001   0.00000   0.22197   0.22197   4.35539
   R34        2.06198   0.00001   0.00000  -0.00071  -0.00071   2.06127
   R35        2.88362  -0.00007   0.00000  -0.00061  -0.00061   2.88301
   R36        2.06707   0.00001   0.00000  -0.00051  -0.00051   2.06655
   R37        2.07101  -0.00002   0.00000  -0.00001  -0.00001   2.07100
   R38        2.06713   0.00000   0.00000   0.00001   0.00001   2.06715
   R39        2.06979  -0.00001   0.00000   0.00007   0.00007   2.06986
   R40        2.64686   0.00028   0.00000   0.00199   0.00199   2.64886
   R41        2.64382   0.00027   0.00000   0.00180   0.00181   2.64563
   R42        2.62626  -0.00004   0.00000  -0.00116  -0.00116   2.62510
   R43        2.05226   0.00003   0.00000  -0.00023  -0.00023   2.05203
   R44        2.63153  -0.00005   0.00000  -0.00076  -0.00076   2.63077
   R45        2.05003   0.00002   0.00000   0.00040   0.00040   2.05043
   R46        2.63656   0.00000   0.00000   0.00077   0.00077   2.63733
   R47        2.05139   0.00001   0.00000  -0.00010  -0.00010   2.05129
   R48        2.63163   0.00003   0.00000   0.00008   0.00007   2.63170
   R49        2.05124  -0.00002   0.00000  -0.00019  -0.00019   2.05105
   R50        2.05159   0.00002   0.00000   0.00006   0.00006   2.05165
    A1        2.09107   0.00005   0.00000  -0.00076  -0.00070   2.09037
    A2        2.10040   0.00000   0.00000   0.00032   0.00029   2.10070
    A3        2.09166  -0.00005   0.00000   0.00044   0.00042   2.09208
    A4        2.09489   0.00002   0.00000  -0.00011  -0.00010   2.09479
    A5        2.08892  -0.00001   0.00000  -0.00027  -0.00028   2.08864
    A6        2.09935  -0.00001   0.00000   0.00038   0.00038   2.09973
    A7        2.09949  -0.00009   0.00000   0.00021   0.00022   2.09971
    A8        2.09778   0.00004   0.00000  -0.00008  -0.00009   2.09769
    A9        2.08574   0.00005   0.00000  -0.00012  -0.00013   2.08561
   A10        2.09253   0.00001   0.00000   0.00064   0.00068   2.09321
   A11        2.09806   0.00003   0.00000   0.00000  -0.00002   2.09804
   A12        2.09260  -0.00004   0.00000  -0.00065  -0.00067   2.09193
   A13        2.08877   0.00016   0.00000  -0.00158  -0.00162   2.08715
   A14        2.07732  -0.00005   0.00000  -0.00419  -0.00435   2.07297
   A15        2.11702  -0.00011   0.00000   0.00571   0.00589   2.12291
   A16        2.09878  -0.00015   0.00000   0.00164   0.00157   2.10035
   A17        2.08038   0.00000   0.00000  -0.00588  -0.00602   2.07437
   A18        2.10248   0.00014   0.00000   0.00438   0.00457   2.10705
   A19        1.74772   0.00005   0.00000   0.01506   0.01363   1.76134
   A20        2.12033  -0.00011   0.00000  -0.01377  -0.01496   2.10537
   A21        2.02813   0.00102   0.00000   0.01062   0.00871   2.03684
   A22        2.05656   0.00066   0.00000  -0.05817  -0.05834   1.99822
   A23        2.43465  -0.00183   0.00000  -0.05880  -0.05945   2.37520
   A24        2.10484  -0.00004   0.00000   0.00513   0.00588   2.11071
   A25        2.07954   0.00012   0.00000  -0.00659  -0.00714   2.07240
   A26        2.09776  -0.00008   0.00000   0.00156   0.00136   2.09912
   A27        2.11593  -0.00003   0.00000   0.00507   0.00492   2.12085
   A28        2.08865   0.00005   0.00000  -0.00146  -0.00131   2.08735
   A29        2.07830  -0.00002   0.00000  -0.00377  -0.00379   2.07451
   A30        1.76474   0.00014   0.00000   0.00668   0.00594   1.77068
   A31        2.09333  -0.00001   0.00000   0.00040   0.00040   2.09373
   A32        2.09180   0.00003   0.00000   0.00026   0.00026   2.09206
   A33        2.09805  -0.00002   0.00000  -0.00066  -0.00066   2.09739
   A34        2.09891  -0.00001   0.00000   0.00059   0.00052   2.09944
   A35        2.08577   0.00002   0.00000  -0.00024  -0.00021   2.08556
   A36        2.09834  -0.00001   0.00000  -0.00033  -0.00030   2.09804
   A37        2.09447   0.00001   0.00000  -0.00043  -0.00044   2.09403
   A38        2.10043   0.00001   0.00000   0.00063   0.00063   2.10107
   A39        2.08827  -0.00001   0.00000  -0.00020  -0.00020   2.08808
   A40        2.09215   0.00004   0.00000  -0.00059  -0.00048   2.09167
   A41        2.08965   0.00002   0.00000   0.00080   0.00075   2.09040
   A42        2.10117  -0.00006   0.00000  -0.00022  -0.00028   2.10090
   A43        1.88057   0.00004   0.00000  -0.00790  -0.00789   1.87268
   A44        1.88222   0.00008   0.00000  -0.00301  -0.00300   1.87922
   A45        1.79546  -0.00010   0.00000  -0.00083  -0.00083   1.79463
   A46        2.06969  -0.00013   0.00000   0.00453   0.00451   2.07420
   A47        1.89024  -0.00009   0.00000   0.00190   0.00187   1.89211
   A48        1.92543   0.00020   0.00000   0.00418   0.00415   1.92958
   A49        1.69370   0.00251   0.00000   0.02723   0.02667   1.72037
   A50        1.53185   0.00145   0.00000   0.03816   0.03815   1.57000
   A51        2.70732  -0.00468   0.00000  -0.02318  -0.02320   2.68412
   A52        2.08955   0.00016   0.00000   0.01193   0.00887   2.09841
   A53        2.09585   0.00086   0.00000   0.01197   0.00972   2.10557
   A54        1.74976   0.00029   0.00000  -0.02121  -0.02104   1.72873
   A55        2.07045  -0.00216   0.00000   0.00487   0.00256   2.07301
   A56        1.45248   0.00408   0.00000  -0.07351  -0.07333   1.37915
   A57        1.72344   0.00004   0.00000  -0.02143  -0.02087   1.70256
   A58        1.91606  -0.00005   0.00000  -0.00347  -0.00347   1.91259
   A59        1.94938   0.00018   0.00000   0.00038   0.00038   1.94976
   A60        1.89180  -0.00003   0.00000  -0.00085  -0.00085   1.89095
   A61        1.93388  -0.00008   0.00000   0.00169   0.00169   1.93557
   A62        1.85496   0.00001   0.00000  -0.00017  -0.00018   1.85478
   A63        1.91491  -0.00003   0.00000   0.00236   0.00236   1.91727
   A64        1.94223  -0.00001   0.00000   0.00097   0.00097   1.94320
   A65        1.92256   0.00000   0.00000  -0.00100  -0.00100   1.92156
   A66        1.94721   0.00001   0.00000   0.00049   0.00049   1.94770
   A67        1.88401   0.00000   0.00000  -0.00016  -0.00016   1.88385
   A68        1.88508   0.00000   0.00000   0.00016   0.00015   1.88523
   A69        1.88039   0.00000   0.00000  -0.00050  -0.00050   1.87989
   A70        2.07543  -0.00038   0.00000   0.00130   0.00125   2.07668
   A71        2.12794   0.00053   0.00000  -0.00254  -0.00259   2.12535
   A72        2.07876  -0.00016   0.00000   0.00051   0.00049   2.07925
   A73        2.10286   0.00006   0.00000  -0.00076  -0.00075   2.10211
   A74        2.08635   0.00000   0.00000  -0.00044  -0.00045   2.08590
   A75        2.09384  -0.00006   0.00000   0.00117   0.00116   2.09500
   A76        2.09903   0.00002   0.00000  -0.00031  -0.00029   2.09873
   A77        2.10987   0.00009   0.00000  -0.00056  -0.00056   2.10930
   A78        2.07401  -0.00011   0.00000   0.00081   0.00081   2.07482
   A79        2.09657   0.00000   0.00000  -0.00024  -0.00024   2.09634
   A80        2.08839   0.00001   0.00000   0.00048   0.00048   2.08887
   A81        2.09822  -0.00001   0.00000  -0.00024  -0.00024   2.09798
   A82        2.09984   0.00004   0.00000  -0.00067  -0.00067   2.09918
   A83        2.08495  -0.00001   0.00000   0.00059   0.00059   2.08553
   A84        2.09833  -0.00003   0.00000   0.00008   0.00008   2.09840
   A85        2.08895   0.00003   0.00000   0.00142   0.00142   2.09037
   A86        2.09734  -0.00004   0.00000  -0.00093  -0.00093   2.09641
   A87        2.09685   0.00000   0.00000  -0.00049  -0.00048   2.09636
    D1       -0.02291  -0.00001   0.00000   0.00050   0.00057  -0.02234
    D2        3.12625   0.00000   0.00000   0.00019   0.00023   3.12648
    D3        3.12958   0.00000   0.00000  -0.00006  -0.00004   3.12954
    D4       -0.00445   0.00001   0.00000  -0.00037  -0.00038  -0.00482
    D5        0.03221  -0.00005   0.00000  -0.00309  -0.00325   0.02896
    D6       -3.04995   0.00004   0.00000  -0.00592  -0.00586  -3.05581
    D7       -3.12022  -0.00006   0.00000  -0.00254  -0.00264  -3.12286
    D8        0.08080   0.00003   0.00000  -0.00536  -0.00525   0.07554
    D9       -0.01177   0.00004   0.00000   0.00125   0.00129  -0.01048
   D10       -3.13296   0.00002   0.00000   0.00095   0.00092  -3.13205
   D11        3.12221   0.00003   0.00000   0.00156   0.00162   3.12383
   D12        0.00102   0.00001   0.00000   0.00126   0.00125   0.00227
   D13        0.03718  -0.00001   0.00000  -0.00034  -0.00040   0.03678
   D14       -3.10694  -0.00006   0.00000  -0.00203  -0.00215  -3.10908
   D15       -3.12467   0.00001   0.00000  -0.00004  -0.00003  -3.12470
   D16        0.01440  -0.00004   0.00000  -0.00173  -0.00178   0.01262
   D17       -0.02776  -0.00006   0.00000  -0.00224  -0.00226  -0.03002
   D18        3.10054  -0.00015   0.00000  -0.00777  -0.00803   3.09251
   D19        3.11635  -0.00001   0.00000  -0.00056  -0.00052   3.11583
   D20       -0.03854  -0.00010   0.00000  -0.00608  -0.00629  -0.04482
   D21       -0.00686   0.00009   0.00000   0.00396   0.00409  -0.00277
   D22        3.07455  -0.00001   0.00000   0.00647   0.00639   3.08093
   D23       -3.13485   0.00018   0.00000   0.00970   0.01011  -3.12474
   D24       -0.05344   0.00008   0.00000   0.01221   0.01241  -0.04104
   D25        2.43636   0.00007   0.00000   0.01908   0.01903   2.45539
   D26       -0.71875  -0.00002   0.00000   0.01341   0.01308  -0.70567
   D27       -2.39226  -0.00022   0.00000  -0.02978  -0.03036  -2.42262
   D28        1.59173  -0.00112   0.00000   0.04840   0.04850   1.64023
   D29        1.07052   0.00185   0.00000   0.05391   0.05548   1.12600
   D30        0.80889  -0.00012   0.00000  -0.03251  -0.03287   0.77601
   D31       -1.49031  -0.00103   0.00000   0.04566   0.04598  -1.44432
   D32       -2.01152   0.00195   0.00000   0.05117   0.05296  -1.95856
   D33       -0.80460   0.00025   0.00000   0.03192   0.03171  -0.77289
   D34        2.38609   0.00037   0.00000   0.02965   0.02938   2.41548
   D35        1.53374   0.00065   0.00000  -0.01726  -0.01765   1.51609
   D36       -1.55875   0.00077   0.00000  -0.01953  -0.01997  -1.57873
   D37        1.88573  -0.00149   0.00000  -0.05408  -0.05214   1.83360
   D38       -1.20676  -0.00136   0.00000  -0.05636  -0.05446  -1.26122
   D39        0.57281  -0.00076   0.00000  -0.04326  -0.04242   0.53039
   D40        2.66794   0.00034   0.00000  -0.02589  -0.02542   2.64252
   D41       -1.76311   0.00096   0.00000  -0.00662  -0.00640  -1.76952
   D42       -1.58844  -0.00146   0.00000   0.01095   0.01104  -1.57740
   D43        0.50669  -0.00035   0.00000   0.02832   0.02804   0.53473
   D44        2.35883   0.00027   0.00000   0.04758   0.04705   2.40588
   D45        0.04451  -0.00011   0.00000  -0.01140  -0.01098   0.03353
   D46       -3.07022   0.00002   0.00000  -0.00406  -0.00397  -3.07419
   D47        3.13649  -0.00023   0.00000  -0.00933  -0.00886   3.12763
   D48        0.02176  -0.00009   0.00000  -0.00199  -0.00184   0.01991
   D49        3.04751  -0.00004   0.00000   0.00389   0.00381   3.05132
   D50       -0.07233  -0.00004   0.00000   0.00449   0.00449  -0.06784
   D51       -0.04518   0.00008   0.00000   0.00152   0.00136  -0.04382
   D52        3.11816   0.00008   0.00000   0.00212   0.00205   3.12021
   D53        0.72375   0.00008   0.00000  -0.01389  -0.01400   0.70974
   D54       -2.44455  -0.00006   0.00000  -0.02116  -0.02093  -2.46548
   D55        0.01859   0.00004   0.00000   0.00074   0.00071   0.01930
   D56       -3.12229   0.00000   0.00000   0.00005   0.00011  -3.12218
   D57       -3.09672   0.00017   0.00000   0.00778   0.00740  -3.08932
   D58        0.04557   0.00013   0.00000   0.00710   0.00680   0.05238
   D59       -0.03563   0.00003   0.00000   0.00098   0.00091  -0.03472
   D60        3.12589  -0.00001   0.00000  -0.00015  -0.00014   3.12575
   D61        3.10526   0.00007   0.00000   0.00167   0.00150   3.10677
   D62       -0.01641   0.00003   0.00000   0.00054   0.00046  -0.01595
   D63        0.01218  -0.00005   0.00000  -0.00147  -0.00141   0.01078
   D64       -3.12391  -0.00004   0.00000  -0.00164  -0.00158  -3.12549
   D65        3.13371  -0.00001   0.00000  -0.00033  -0.00036   3.13336
   D66       -0.00239   0.00000   0.00000  -0.00050  -0.00053  -0.00291
   D67        0.02820   0.00000   0.00000   0.00018   0.00023   0.02843
   D68       -3.13529  -0.00001   0.00000  -0.00041  -0.00044  -3.13574
   D69       -3.11885  -0.00001   0.00000   0.00035   0.00041  -3.11845
   D70        0.00084  -0.00001   0.00000  -0.00024  -0.00027   0.00057
   D71        0.55466   0.00404   0.00000   0.02805   0.02810   0.58277
   D72        1.84680  -0.00472   0.00000   0.09721   0.09751   1.94431
   D73       -1.04235   0.00077   0.00000  -0.03389  -0.03412  -1.07648
   D74       -2.90045   0.00022   0.00000   0.00168   0.00157  -2.89888
   D75        2.69684   0.00409   0.00000   0.02055   0.02060   2.71744
   D76       -2.29421  -0.00467   0.00000   0.08971   0.09001  -2.20420
   D77        1.09982   0.00081   0.00000  -0.04139  -0.04163   1.05820
   D78       -0.75827   0.00026   0.00000  -0.00582  -0.00594  -0.76421
   D79       -1.37611   0.00418   0.00000   0.03187   0.03192  -1.34419
   D80       -0.08397  -0.00458   0.00000   0.10103   0.10133   0.01736
   D81       -2.97313   0.00091   0.00000  -0.03007  -0.03030  -3.00343
   D82        1.45196   0.00035   0.00000   0.00550   0.00539   1.45735
   D83       -2.70920   0.00002   0.00000   0.00300   0.00300  -2.70620
   D84       -0.55692   0.00000   0.00000   0.00295   0.00295  -0.55397
   D85        1.55475   0.00005   0.00000   0.00556   0.00556   1.56031
   D86        1.43263  -0.00001   0.00000   0.01294   0.01295   1.44559
   D87       -2.69827  -0.00003   0.00000   0.01290   0.01291  -2.68537
   D88       -0.58661   0.00002   0.00000   0.01551   0.01551  -0.57109
   D89       -0.76073   0.00004   0.00000   0.00249   0.00249  -0.75824
   D90        1.39155   0.00002   0.00000   0.00245   0.00244   1.39399
   D91       -2.77997   0.00007   0.00000   0.00506   0.00505  -2.77492
   D92        1.51414  -0.00430   0.00000  -0.02101  -0.02108   1.49306
   D93       -1.57769  -0.00422   0.00000  -0.00392  -0.00399  -1.58168
   D94       -3.07876  -0.00054   0.00000   0.03291   0.03302  -3.04573
   D95        0.11260  -0.00045   0.00000   0.05000   0.05011   0.16271
   D96        0.31254   0.00456   0.00000  -0.09777  -0.09761   0.21493
   D97       -2.77928   0.00465   0.00000  -0.08068  -0.08053  -2.85981
   D98       -1.20614   0.00014   0.00000  -0.00259  -0.00277  -1.20891
   D99        1.98522   0.00023   0.00000   0.01451   0.01431   1.99953
   D100       1.07224   0.00003   0.00000   0.00262   0.00262   1.07486
   D101      -3.12208   0.00002   0.00000   0.00238   0.00238  -3.11970
   D102      -1.03454   0.00002   0.00000   0.00141   0.00141  -1.03313
   D103      -3.06880   0.00002   0.00000  -0.00036  -0.00037  -3.06917
   D104      -0.97994   0.00002   0.00000  -0.00060  -0.00060  -0.98055
   D105       1.10759   0.00002   0.00000  -0.00157  -0.00157   1.10602
   D106      -1.02592  -0.00003   0.00000   0.00187   0.00187  -1.02406
   D107       1.06294  -0.00003   0.00000   0.00163   0.00163   1.06457
   D108      -3.13271  -0.00003   0.00000   0.00066   0.00066  -3.13205
   D109      -3.11911   0.00004   0.00000   0.01448   0.01450  -3.10462
   D110       0.04003   0.00002   0.00000   0.01680   0.01682   0.05684
   D111      -0.02586  -0.00003   0.00000  -0.00221  -0.00222  -0.02808
   D112       3.13327  -0.00005   0.00000   0.00011   0.00010   3.13337
   D113       3.11976  -0.00010   0.00000  -0.01575  -0.01574   3.10402
   D114       0.00393  -0.00009   0.00000  -0.01357  -0.01356  -0.00963
   D115       0.02803   0.00000   0.00000   0.00135   0.00135   0.02938
   D116      -3.08780   0.00001   0.00000   0.00353   0.00353  -3.08427
   D117       0.00706   0.00005   0.00000   0.00175   0.00175   0.00881
   D118      -3.13468  -0.00001   0.00000   0.00204   0.00204  -3.13264
   D119       3.13103   0.00007   0.00000  -0.00060  -0.00060   3.13043
   D120      -0.01071   0.00001   0.00000  -0.00030  -0.00030  -0.01101
   D121      -0.01148   0.00001   0.00000  -0.00001  -0.00001  -0.01149
   D122      -3.14033   0.00001   0.00000   0.00006   0.00006  -3.14028
   D123       3.10487   0.00000   0.00000  -0.00217  -0.00216   3.10271
   D124      -0.02397   0.00000   0.00000  -0.00210  -0.00210  -0.02607
   D125       0.00983  -0.00003   0.00000  -0.00038  -0.00038   0.00945
   D126       3.14128  -0.00003   0.00000   0.00005   0.00004   3.14133
   D127      -3.13162   0.00003   0.00000  -0.00068  -0.00068  -3.13229
   D128      -0.00016   0.00003   0.00000  -0.00025  -0.00025  -0.00041
   D129      -0.00762   0.00000   0.00000  -0.00048  -0.00049  -0.00811
   D130      -3.13908   0.00000   0.00000  -0.00091  -0.00091  -3.13999
   D131       3.12113   0.00000   0.00000  -0.00054  -0.00054   3.12058
   D132      -0.01033   0.00000   0.00000  -0.00097  -0.00097  -0.01130
         Item               Value     Threshold  Converged?
 Maximum Force            0.035214     0.000450     NO 
 RMS     Force            0.002520     0.000300     NO 
 Maximum Displacement     0.140442     0.001800     NO 
 RMS     Displacement     0.030836     0.001200     NO 
 Predicted change in Energy=-1.575733D-03
 GradGradGradGradGradGradGradGradGradGradGradGradGradGradGradGradGradGrad

                          Input orientation:                          
 ---------------------------------------------------------------------
 Center     Atomic      Atomic             Coordinates (Angstroms)
 Number     Number       Type             X           Y           Z
 ---------------------------------------------------------------------
      1          6           0        2.356533    1.643337   -2.017593
      2          6           0        3.571014    2.288767   -1.808535
      3          6           0        3.836220    2.895836   -0.581921
      4          6           0        2.885094    2.870915    0.434489
      5          6           0        1.677369    2.197913    0.241916
      6          6           0        1.417756    1.583166   -0.987385
      7         16           0       -0.070400    0.639748   -1.235780
      8          6           0       -1.277145    1.713652   -0.495617
      9          6           0       -1.030018    2.333970    0.733266
     10         16           0        0.515146    2.121124    1.588118
     11          6           0       -2.028097    3.107089    1.328184
     12          6           0       -3.268546    3.237762    0.708892
     13          6           0       -3.505579    2.633578   -0.523976
     14          6           0       -2.504456    1.885065   -1.135433
     15          1           0       -4.466601    2.746802   -1.014883
     16          1           0       -2.680337    1.416241   -2.098171
     17          1           0       -1.834835    3.605361    2.273249
     18          1           0       -4.044071    3.828675    1.185499
     19          1           0        2.139740    1.178389   -2.974484
     20          1           0        3.081183    3.370095    1.378521
     21          1           0        4.305774    2.322399   -2.606385
     22          1           0        4.779221    3.407743   -0.418909
     23          6           0        0.747931   -1.563367    0.664734
     24          1           0        0.640674   -0.569683    1.100446
     25          6           0       -0.201661   -1.642002   -0.521977
     26          1           0        0.185905   -1.692652   -1.522042
     27          6           0        0.602636   -2.585656    1.796600
     28          1           0        1.119914   -3.506987    1.525746
     29          6           0        1.123806   -2.038301    3.121860
     30          1           0        0.559412   -1.153466    3.437412
     31          1           0        1.028109   -2.795905    3.905104
     32          1           0        2.181013   -1.759740    3.055134
     33          1           0       -0.455400   -2.845080    1.892323
     34          6           0       -1.664875   -1.496533   -0.329992
     35          6           0       -2.516370   -1.690082   -1.426485
     36          6           0       -2.211367   -1.094924    0.894782
     37          6           0       -3.888218   -1.518456   -1.291211
     38          1           0       -2.098198   -1.994113   -2.381392
     39          6           0       -3.586804   -0.925427    1.027119
     40          1           0       -1.573215   -0.885849    1.747052
     41          6           0       -4.428647   -1.140693   -0.061181
     42          1           0       -4.537039   -1.679691   -2.146393
     43          1           0       -3.997202   -0.612535    1.981947
     44          1           0       -5.500779   -1.006299    0.044561
     45         35           0        2.589338   -1.544659   -0.014955
     46         17           0       -0.166235   -3.920953   -0.864178
 ---------------------------------------------------------------------
                    Distance matrix (angstroms):
                    1          2          3          4          5
     1  C    0.000000
     2  C    1.391133   0.000000
     3  C    2.412339   1.394076   0.000000
     4  C    2.792674   2.416721   1.392247   0.000000
     5  C    2.423675   2.792579   2.413803   1.395928   0.000000
     6  C    1.395080   2.410120   2.781451   2.415182   1.398748
     7  S    2.740151   4.038219   4.558415   4.062370   2.768783
     8  C    3.940174   5.055607   5.248953   4.419116   3.083442
     9  C    4.417344   5.256643   5.072049   3.963039   2.754974
    10  S    4.076780   4.572055   4.042126   2.740384   1.780145
    11  C    5.706292   6.469830   6.171170   4.999391   3.966996
    12  C    6.451157   7.349668   7.229164   6.170669   5.075571
    13  C    6.129912   7.200497   7.346710   6.466505   5.257313
    14  C    4.946297   6.125960   6.444549   5.699457   4.413913
    15  H    6.984141   8.089681   8.315438   7.494232   6.295172
    16  H    5.042630   6.318590   6.852279   6.285258   5.007656
    17  H    6.310977   6.900550   6.388763   5.118416   4.294508
    18  H    7.483531   8.326169   8.129757   7.035243   6.023671
    19  H    1.085733   2.154280   3.398827   3.878311   3.405649
    20  H    3.878196   3.400961   2.153680   1.085739   2.153271
    21  H    2.146473   1.085158   2.155868   3.400899   3.877736
    22  H    3.396813   2.154747   1.085299   2.145738   3.394388
    23  C    4.479445   5.378271   5.565624   4.927812   3.897417
    24  H    4.190918   5.021932   5.005167   4.161567   3.077564
    25  C    4.424327   5.598147   6.074541   5.550613   4.342722
    26  H    4.010737   5.233807   5.938253   5.651529   4.524655
    27  C    5.958910   6.750428   6.794129   6.069525   5.143406
    28  H    6.372622   7.121523   7.267511   6.707037   5.874084
    29  C    6.441122   7.001510   6.739502   5.867240   5.152283
    30  H    6.388179   6.959790   6.579465   5.533714   4.763692
    31  H    7.519967   8.060144   7.772695   6.899740   6.227254
    32  H    6.110997   6.479026   6.135329   5.367166   4.881687
    33  H    6.583334   7.500983   7.582743   6.779143   5.718769
    34  C    5.373872   6.627904   7.044034   6.353050   5.014639
    35  C    5.933487   7.282407   7.880313   7.310385   5.957140
    36  C    6.070067   7.224488   7.394601   6.474076   5.137244
    37  C    7.037150   8.390632   8.925021   8.253628   6.865685
    38  H    5.762640   7.128197   7.897279   7.512049   6.221715
    39  C    7.154863   8.343041   8.502491   7.526546   6.171168
    40  H    6.001021   7.013093   6.999089   5.976003   4.726660
    41  C    7.590588   8.877444   9.212641   8.356404   6.965744
    42  H    7.653785   9.033456   9.669254   9.080584   7.704459
    43  H    7.839338   8.947804   8.957934   7.867340   6.567121
    44  H    8.544612   9.827963  10.138969   9.247037   7.863315
    45  Br   3.772012   4.344626   4.646952   4.448232   3.860637
    46  Cl   6.217399   7.308862   7.909989   7.558215   6.485587
                    6          7          8          9         10
     6  C    0.000000
     7  S    1.779423   0.000000
     8  C    2.742509   1.776891   0.000000
     9  C    3.084793   2.769187   1.398578   0.000000
    10  S    2.781604   3.242181   2.778541   1.778653   0.000000
    11  C    4.422455   4.061312   2.414922   1.395636   2.740032
    12  C    5.251331   4.556266   2.781983   2.414216   4.041812
    13  C    5.055427   4.035155   2.411013   2.792637   4.570533
    14  C    3.936599   2.735966   1.394647   2.422296   4.073260
    15  H    5.998372   4.880067   3.392590   3.877700   5.655518
    16  H    4.249244   2.856296   2.150716   3.403353   4.929168
    17  H    5.029947   4.921522   3.399442   2.153071   2.862652
    18  H    6.292479   5.641091   3.867215   3.394580   4.885109
    19  H    2.152595   2.863205   4.255160   5.012997   4.934105
    20  H    3.399650   4.921569   5.025060   4.288576   2.861540
    21  H    3.392385   4.884750   5.999576   6.294767   5.657140
    22  H    3.866743   5.643395   6.289309   6.018950   4.885272
    23  C    3.616467   3.022472   4.023208   4.284278   3.805562
    24  H    3.098008   2.725124   3.382169   3.370049   2.737521
    25  C    3.638794   2.394395   3.523886   4.250902   4.373492
    26  H    3.540380   2.363838   3.846683   4.772690   4.932178
    27  C    5.078786   4.477894   5.222249   5.291404   4.712207
    28  H    5.684558   5.122332   6.089899   6.274314   5.660854
    29  C    5.485192   5.252342   5.738280   5.427807   4.474779
    30  H    5.273020   5.044898   5.202117   4.690511   3.760955
    31  H    6.577578   6.280057   6.709444   6.372759   5.459737
    32  H    5.300900   5.407249   6.052366   5.697390   4.470834
    33  H    5.604533   4.698646   5.211483   5.338179   5.069287
    34  C    4.406736   2.815403   3.237754   4.025706   4.638866
    35  C    5.136566   3.383378   3.739999   4.802786   5.727408
    36  C    4.887254   3.483119   3.270180   3.630287   4.272885
    37  C    6.153513   4.385960   4.230507   5.206630   6.397397
    38  H    5.205969   3.515909   4.240023   5.438235   6.286632
    39  C    5.949528   4.464928   3.823347   4.152971   5.140251
    40  H    4.745428   3.671945   3.445957   3.419072   3.664477
    41  C    6.515956   4.852212   4.274106   4.924947   6.148229
    42  H    6.888331   5.114672   4.986656   6.058143   7.342842
    43  H    6.554373   5.228933   4.352950   4.364089   5.290489
    44  H    7.458979   5.817023   5.052624   5.623114   6.953754
    45  Br   3.478723   3.651884   5.079106   5.357549   4.506671
    46  Cl   5.728833   4.576818   5.754887   6.513218   6.556274
                   11         12         13         14         15
    11  C    0.000000
    12  C    1.392592   0.000000
    13  C    2.416125   1.393264   0.000000
    14  C    2.790998   2.411463   1.391545   0.000000
    15  H    3.400893   2.155871   1.085069   2.146424   0.000000
    16  H    3.876119   3.397578   2.154304   1.085171   2.476822
    17  H    1.085713   2.153572   3.400032   3.876458   4.298271
    18  H    2.145973   1.085252   2.154190   3.396286   2.488104
    19  H    6.293147   6.859871   6.323938   5.044805   7.067086
    20  H    5.116292   6.386311   6.895461   6.302749   7.942665
    21  H    7.497633   8.318610   8.090148   6.980989   8.925669
    22  H    7.034366   8.128185   8.321555   7.475554   9.288556
    23  C    5.473541   6.259783   6.092596   5.070534   6.970654
    24  H    4.548940   5.471010   5.485530   4.573488   6.446546
    25  C    5.414132   5.893464   5.403375   4.256689   6.139566
    26  H    6.005257   6.420225   5.774033   4.493058   6.450719
    27  C    6.288681   7.076818   7.035830   6.183703   7.876338
    28  H    7.327688   8.088107   7.956324   7.020838   8.762068
    29  C    6.294982   7.276814   7.519959   6.832396   8.441712
    30  H    5.412612   6.432803   6.823374   6.287358   7.765038
    31  H    7.129252   8.067351   8.345679   7.732885   9.226034
    32  H    6.662206   7.757421   8.027988   7.266297   9.003596
    33  H    6.182227   6.805532   6.719954   5.978311   7.470657
    34  C    4.906609   5.105349   4.525885   3.576149   5.130754
    35  C    5.553328   5.423029   4.526266   3.586994   4.864026
    36  C    4.228278   4.463670   4.193994   3.617736   4.846830
    37  C    5.631780   5.196731   4.239628   3.677366   4.313155
    38  H    6.307783   6.188060   5.181335   4.094567   5.472929
    39  C    4.333750   4.187445   3.883169   3.707691   4.292910
    40  H    4.040534   4.577782   4.612804   4.105349   5.403343
    41  C    5.073128   4.594531   3.912973   3.743226   4.002949
    42  H    6.425008   5.826068   4.722333   4.226218   4.569366
    43  H    4.259152   4.120242   4.130204   4.264311   4.526197
    44  H    5.534182   4.841101   4.189602   4.327854   4.034565
    45  Br   6.690552   7.596730   7.407076   6.242212   8.318820
    46  Cl   7.593836   7.959025   7.364022   6.265038   7.935667
                   16         17         18         19         20
    16  H    0.000000
    17  H    4.961496   0.000000
    18  H    4.296755   2.472609   0.000000
    19  H    4.904858   7.016135   7.910057   0.000000
    20  H    7.007143   5.002312   7.142605   4.963723   0.000000
    21  H    7.062942   7.947572   9.293394   2.477088   4.298461
    22  H    7.901330   7.143704   8.977850   4.297424   2.472955
    23  C    5.316459   5.997813   7.232469   4.764270   5.503872
    24  H    5.020374   4.993456   6.426478   4.680599   4.642765
    25  C    4.240409   6.165661   6.899848   4.410391   6.285705
    26  H    4.267608   6.823238   7.463815   3.764296   6.513625
    27  C    6.477834   6.670619   7.944116   6.268490   6.464439
    28  H    7.198115   7.737882   8.977442   6.576082   7.152798
    29  C    7.324895   6.428423   8.054680   6.967397   6.010101
    30  H    6.909562   5.452901   7.147370   7.003384   5.573237
    31  H    8.217910   7.199695   8.775439   8.022435   6.972682
    32  H    7.763770   6.747051   8.571907   6.707503   5.471430
    33  H    6.247659   6.607279   7.610333   6.827068   7.169366
    34  C    3.555541   5.730190   6.026204   5.350106   7.009148
    35  C    3.182340   6.495709   6.293886   5.683642   8.050221
    36  C    3.934927   4.912701   5.261668   6.250704   6.941289
    37  C    3.274539   6.570789   5.894930   6.814884   8.921769
    38  H    3.471255   7.286231   7.100281   5.326973   8.350908
    39  C    4.009056   5.015005   4.778667   7.296038   7.939587
    40  H    4.616392   4.529492   5.352309   6.351379   6.317618
    41  C    3.707267   5.890879   5.137775   7.550442   8.877922
    42  H    3.610327   7.400467   6.456517   7.309837   9.796053
    43  H    4.743145   4.748825   4.512302   8.089231   8.144262
    44  H    4.291258   6.298699   5.176941   8.500883   9.725346
    45  Br   6.393449   7.164628   8.620668   4.046720   5.132105
    46  Cl   6.027361   8.323045   8.904803   5.981153   8.290646
                   21         22         23         24         25
    21  H    0.000000
    22  H    2.487404   0.000000
    23  C    6.201423   6.491342   0.000000
    24  H    5.961351   5.937671   1.090302   0.000000
    25  C    6.354385   7.093641   1.521905   2.119353   0.000000
    26  H    5.854038   6.951941   2.261544   2.888827   1.073733
    27  C    7.562310   7.633687   1.532092   2.133126   2.629292
    28  H    7.823424   8.061371   2.158094   3.006378   3.068860
    29  C    7.871050   7.453758   2.530674   2.544871   3.897623
    30  H    7.914819   7.313182   2.809146   2.410148   4.061362
    31  H    8.907279   8.441160   3.478166   3.601704   4.737391
    32  H    7.295976   6.747039   2.793975   2.758565   4.299619
    33  H    8.343260   8.475898   2.144240   2.646861   2.709359
    34  C    7.444116   8.098531   2.610667   2.867187   1.482907
    35  C    8.002114   8.957047   3.878778   4.196142   2.485624
    36  C    8.149197   8.418321   3.004964   2.907286   2.519012
    37  C    9.144581  10.007640   5.032059   5.208748   3.767981
    38  H    7.726174   8.962717   4.191048   4.653345   2.679227
    39  C    9.275965   9.531933   4.396388   4.243053   3.791092
    40  H    7.987978   7.967419   2.649182   2.327953   2.757068
    41  C    9.734536  10.276238   5.244289   5.231964   4.281478
    42  H    9.717184  10.754482   5.987226   6.211504   4.629864
    43  H    9.930058   9.947479   5.015518   4.721098   4.662142
    44  H   10.690006  11.197186   6.304072   6.246837   5.367097
    45  Br   4.961432   5.430015   1.962933   2.447854   2.838348
    46  Cl   7.874872   8.852434   2.954909   3.967602   2.304772
                   26         27         28         29         30
    26  H    0.000000
    27  C    3.461865   0.000000
    28  H    3.667860   1.090775   0.000000
    29  C    4.750259   1.525625   2.169017   0.000000
    30  H    5.002641   2.178371   3.083455   1.095923   0.000000
    31  H    5.601820   2.161254   2.485037   1.093888   1.770881
    32  H    4.993545   2.181128   2.553004   1.095325   1.772935
    33  H    3.660226   1.093573   1.747603   2.157903   2.505733
    34  C    2.210166   3.293962   3.903939   4.470519   4.388448
    35  C    2.703966   4.573678   5.023881   5.836059   5.779782
    36  C    3.456188   3.309708   4.160961   4.119856   3.761065
    37  C    4.084373   5.553490   6.080369   6.698195   6.501884
    38  H    2.458961   5.009994   5.283064   6.377229   6.451981
    39  C    4.617380   4.571638   5.391316   5.274114   4.801314
    40  H    3.799002   2.761544   3.764610   3.239162   2.734416
    41  C    4.871639   5.554554   6.237324   6.462754   6.092704
    42  H    4.764051   6.540964   6.987470   7.741334   7.578231
    43  H    5.562642   5.008600   5.896682   5.436629   4.813908
    44  H    5.938325   6.543369   7.230555   7.376986   6.946870
    45  Br   2.840722   2.883122   2.895461   3.497295   4.023987
    46  Cl   2.349918   3.074723   2.745412   4.593156   5.166162
                   31         32         33         34         35
    31  H    0.000000
    32  H    1.767845   0.000000
    33  H    2.500900   3.079085   0.000000
    34  C    5.184261   5.130225   2.867070   0.000000
    35  C    6.497078   6.492701   4.073832   1.401714   0.000000
    36  C    4.738098   4.939849   2.672368   1.400006   2.415682
    37  C    7.266624   7.468902   4.866113   2.422329   1.389143
    38  H    7.066590   6.922600   4.656991   2.154900   1.085887
    39  C    5.751427   6.170627   3.773505   2.421100   2.784008
    40  H    3.882318   4.070503   2.260354   2.166899   3.407003
    41  C    6.946030   7.333638   4.744239   2.799521   2.413024
    42  H    8.296831   8.496735   5.859107   3.403261   2.145105
    43  H    5.806840   6.374806   4.187679   3.400921   3.869286
    44  H    7.793129   8.284996   5.679013   3.885200   3.396797
    45  Br   4.401126   3.104582   3.820894   4.266132   5.299228
    46  Cl   5.043634   5.053852   2.973116   2.899842   3.288786
                   36         37         38         39         40
    36  C    0.000000
    37  C    2.787432   0.000000
    38  H    3.399215   2.149166   0.000000
    39  C    1.392146   2.411885   3.869882   0.000000
    40  H    1.085041   3.871753   4.306728   2.138787   0.000000
    41  C    2.415013   1.395615   3.397454   1.392636   3.389416
    42  H    3.872912   1.085496   2.470228   3.397505   4.957151
    43  H    2.145654   3.397960   4.955169   1.085368   2.450630
    44  H    3.398670   2.155677   4.294016   2.152965   4.282376
    45  Br   4.906796   6.602139   5.270202   6.293973   4.567882
    46  Cl   3.906782   4.450562   3.122040   4.924477   4.243816
                   41         42         43         44         45
    41  C    0.000000
    42  H    2.156473   0.000000
    43  H    2.153942   4.298073   0.000000
    44  H    1.085684   2.486469   2.483799   0.000000
    45  Br   7.029753   7.439523   6.945429   8.108228   0.000000
    46  Cl   5.151970   5.076539   5.807096   6.146411   3.736460
                   46
    46  Cl   0.000000
 Stoichiometry    C22H20BrClS2
 Framework group  C1[X(C22H20BrClS2)]
 Deg. of freedom   132
 Full point group                 C1      NOp   1
 Largest Abelian subgroup         C1      NOp   1
 Largest concise Abelian subgroup C1      NOp   1
                         Standard orientation:                         
 ---------------------------------------------------------------------
 Center     Atomic      Atomic             Coordinates (Angstroms)
 Number     Number       Type             X           Y           Z
 ---------------------------------------------------------------------
      1          6           0        2.566006    1.328016   -1.977524
      2          6           0        3.851290    1.811216   -1.754334
      3          6           0        4.180185    2.375693   -0.522814
      4          6           0        3.223701    2.470542    0.484407
      5          6           0        1.941406    1.959084    0.277654
      6          6           0        1.617097    1.386280   -0.956531
      7         16           0        0.022481    0.642898   -1.222859
      8          6           0       -1.043378    1.861093   -0.489860
      9          6           0       -0.730729    2.441029    0.743811
     10         16           0        0.765639    2.028741    1.612434
     11          6           0       -1.626918    3.334495    1.332340
     12          6           0       -2.834032    3.625427    0.701826
     13          6           0       -3.134556    3.060202   -0.535668
     14          6           0       -2.232018    2.190793   -1.140607
     15          1           0       -4.068099    3.297516   -1.035220
     16          1           0       -2.457172    1.751180   -2.106859
     17          1           0       -1.380564    3.801123    2.281204
     18          1           0       -3.531792    4.309893    1.173429
     19          1           0        2.300722    0.897497   -2.938302
     20          1           0        3.472986    2.937709    1.432268
     21          1           0        4.592165    1.752240   -2.545026
     22          1           0        5.179539    2.761543   -0.348785
     23          6           0        0.531658   -1.652487    0.676427
     24          1           0        0.548800   -0.654479    1.115111
     25          6           0       -0.408318   -1.604970   -0.519559
     26          1           0       -0.020567   -1.702286   -1.516094
     27          6           0        0.244812   -2.650727    1.802722
     28          1           0        0.641932   -3.630205    1.533074
     29          6           0        0.818869   -2.178679    3.135073
     30          1           0        0.369887   -1.229455    3.448822
     31          1           0        0.618723   -2.919847    3.914305
     32          1           0        1.903738   -2.038291    3.079517
     33          1           0       -0.838705   -2.772111    1.887342
     34          6           0       -1.842494   -1.272958   -0.340895
     35          6           0       -2.700873   -1.352273   -1.446199
     36          6           0       -2.344926   -0.807777    0.880246
     37          6           0       -4.040518   -1.005922   -1.323270
     38          1           0       -2.315818   -1.704928   -2.398312
     39          6           0       -3.688375   -0.463066    1.000195
     40          1           0       -1.693682   -0.684931    1.739376
     41          6           0       -4.540057   -0.565183   -0.096913
     42          1           0       -4.696157   -1.079944   -2.185221
     43          1           0       -4.064580   -0.102624    1.952338
     44          1           0       -5.586988   -0.294239   -0.000817
     45         35           0        2.366833   -1.868995    0.014340
     46         17           0       -0.662968   -3.868571   -0.870612
 ---------------------------------------------------------------------
 Rotational constants (GHZ):           0.1798742           0.1621375           0.1088903
 Standard basis: 6-31+G(d,p) (6D, 7F)
 There are   621 symmetry adapted cartesian basis functions of A   symmetry.
 There are   621 symmetry adapted basis functions of A   symmetry.
   621 basis functions,  1099 primitive gaussians,   621 cartesian basis functions
   118 alpha electrons      118 beta electrons
       nuclear repulsion energy      3552.1185996552 Hartrees.
 NAtoms=   46 NActive=   46 NUniq=   46 SFac= 1.00D+00 NAtFMM=   60 NAOKFM=F Big=F
 Integral buffers will be    131072 words long.
 Raffenetti 2 integral format.
 Two-electron integral symmetry is turned on.
 Nuclear repulsion after empirical dispersion term =     3552.0722882431 Hartrees.
 ------------------------------------------------------------------------------
 Polarizable Continuum Model (PCM)
 =================================
 Model                : PCM.
 Atomic radii         : SMD-Coulomb.
 Polarization charges : Total charges.
 Charge compensation  : None.
 Solution method      : Matrix inversion.
 Cavity type          : VdW (van der Waals Surface) (Alpha=1.000).
 Cavity algorithm     : GePol (No added spheres)
                        Default sphere list used, NSphG=   46.
                        Lebedev-Laikov grids with approx.  5.0 points / Ang**2.
                        Smoothing algorithm: York/Karplus (Gamma=1.0000).
                        Polarization charges: spherical gaussians, with
                                              point-specific exponents (IZeta= 3).
                        Self-potential: point-specific (ISelfS= 7).
                        Self-field    : sphere-specific E.n sum rule (ISelfD= 2).
 1st derivatives      : Analytical E(r).r(x)/FMM algorithm (CHGder, D1EAlg=3).
                        Cavity 1st derivative terms included.
 Solvent              : Dichloromethane, Eps=   8.930000 Eps(inf)=   2.028346
 ------------------------------------------------------------------------------
 ------------------------------------------------------------------------------
 Atomic radii for non-electrostatic terms: SMD-CDS.
 ------------------------------------------------------------------------------
 Nuclear repulsion after PCM non-electrostatic terms =     3552.0559131193 Hartrees.
 One-electron integrals computed using PRISM.
 NBasis=   621 RedAO= T EigKep=  1.33D-06  NBF=   621
 NBsUse=   618 1.00D-06 EigRej=  9.97D-07 NBFU=   618
 Initial guess from the checkpoint file:  "/home/ansgus3642/gaussian/scratch/Gau-108192.chk"
 B after Tr=     0.000000    0.000000    0.000000
         Rot=    0.999300   -0.000187    0.002114    0.037362 Ang=  -4.29 deg.
 ExpMin= 3.50D-02 ExpMax= 5.74D+05 ExpMxC= 5.74D+03 IAcc=3 IRadAn=         5 AccDes= 0.00D+00
 Harris functional with IExCor= 4639 and IRadAn=       5 diagonalized for initial guess.
 HarFok:  IExCor= 4639 AccDes= 0.00D+00 IRadAn=         5 IDoV= 1 UseB2=F ITyADJ=14
 ICtDFT=  3500011 ScaDFX=  1.000000  1.000000  1.000000  1.000000
 FoFCou: FMM=F IPFlag=           0 FMFlag=      100000 FMFlg1=           0
         NFxFlg=           0 DoJE=T BraDBF=F KetDBF=T FulRan=T
         wScrn=  0.000000 ICntrl=       500 IOpCl=  0 I1Cent=   200000004 NGrid=           0
         NMat0=    1 NMatS0=      1 NMatT0=    0 NMatD0=    1 NMtDS0=    0 NMtDT0=    0
 Petite list used in FoFCou.
 Requested convergence on RMS density matrix=1.00D-08 within 128 cycles.
 Requested convergence on MAX density matrix=1.00D-06.
 Requested convergence on             energy=1.00D-06.
 No special actions if energy rises.
 Inv3:  Mode=1 IEnd=    35521443.
 Iteration    1 A*A^-1 deviation from unit magnitude is 3.55D-15 for    752.
 Iteration    1 A*A^-1 deviation from orthogonality  is 3.67D-15 for   1008    189.
 Iteration    1 A^-1*A deviation from unit magnitude is 3.33D-15 for     94.
 Iteration    1 A^-1*A deviation from orthogonality  is 2.66D-15 for   1750    362.
 Error on total polarization charges =  0.04855
 SCF Done:  E(RwB97XD) =  -4678.44752047     A.U. after   17 cycles
            NFock= 17  Conv=0.89D-08     -V/T= 2.0061
 SMD-CDS (non-electrostatic) energy       (kcal/mol) =     -10.28
 (included in total energy above)
 D1PCM: PCM CHGder 1st derivatives, ID1Alg=3 FixD1E=F DoIter=F DoCFld=F I1PDM=0.
 Calling FoFJK, ICntrl=      2127 FMM=F ISym2X=0 I1Cent= 0 IOpClX= 0 NMat=1 NMatS=1 NMatT=0.
 ***** Axes restored to original set *****
 -------------------------------------------------------------------
 Center     Atomic                   Forces (Hartrees/Bohr)
 Number     Number              X              Y              Z
 -------------------------------------------------------------------
      1        6          -0.000114727    0.000200902   -0.000025986
      2        6           0.000024797   -0.000095799   -0.000065156
      3        6           0.000018913    0.000057353    0.000056354
      4        6          -0.000068368   -0.000066066   -0.000016587
      5        6           0.000255976   -0.000154886   -0.000047752
      6        6          -0.000186442    0.000230048    0.000984334
      7       16           0.002542881    0.034011391   -0.011736875
      8        6          -0.000129702   -0.000335750   -0.000102681
      9        6          -0.000097616   -0.000090054    0.000339289
     10       16           0.000290354   -0.000326617    0.000093775
     11        6           0.000001203    0.000016372   -0.000062577
     12        6          -0.000106716    0.000072900    0.000029666
     13        6          -0.000046468   -0.000113710   -0.000071865
     14        6          -0.000156378   -0.000010646    0.000087184
     15        1          -0.000004283   -0.000013082   -0.000001171
     16        1          -0.000024977    0.000093764    0.000027520
     17        1           0.000022148    0.000000221    0.000001936
     18        1           0.000010772    0.000003176   -0.000024397
     19        1          -0.000021074    0.000045132    0.000030155
     20        1          -0.000011311   -0.000026484   -0.000010595
     21        1           0.000008984   -0.000027060    0.000014298
     22        1          -0.000020841   -0.000007384   -0.000034293
     23        6           0.001300655    0.003985721   -0.000946254
     24        1           0.000240079   -0.000165026    0.000113281
     25        6          -0.005364187   -0.040903630    0.013744198
     26        1           0.000853160    0.001319420   -0.001142059
     27        6          -0.000097945   -0.000091901    0.000050150
     28        1           0.000023512   -0.000061629   -0.000085411
     29        6          -0.000032440   -0.000112392   -0.000053081
     30        1           0.000032440    0.000019998   -0.000010213
     31        1           0.000016345   -0.000005896   -0.000002244
     32        1          -0.000026082    0.000028648   -0.000027129
     33        1           0.000162173   -0.000131513    0.000100393
     34        6           0.000788934    0.003375471   -0.000485241
     35        6          -0.000175890    0.000024239   -0.000207728
     36        6          -0.000451533    0.000564894    0.000114285
     37        6           0.000070226   -0.000177219   -0.000117068
     38        1           0.000097816    0.000071544   -0.000007032
     39        6           0.000238116    0.000085631    0.000265597
     40        1          -0.000305338   -0.000052858    0.000026736
     41        6           0.000016309   -0.000082706   -0.000108597
     42        1          -0.000005633    0.000028624    0.000008980
     43        1          -0.000009664    0.000001724   -0.000018158
     44        1           0.000027829    0.000016638   -0.000010038
     45       35           0.000087833    0.000240956    0.000020303
     46       17           0.000326162   -0.001442461   -0.000688243
 -------------------------------------------------------------------
 Cartesian Forces:  Max     0.040903630 RMS     0.004839403

 GradGradGradGradGradGradGradGradGradGradGradGradGradGradGradGradGradGrad
 Berny optimization.
 FormGI is forming the generalized inverse of G from B-inverse, IUseBI=4.
 Internal  Forces:  Max     0.025088536 RMS     0.001832522
 Search for a saddle point.
 Step number   3 out of a maximum of  276
 All quantities printed in internal units (Hartrees-Bohrs-Radians)
 Swapping is turned off.
 Update second derivatives using D2CorX and points    2    3
 ITU=  0  0  0
     Eigenvalues ---   -0.01389   0.00247   0.00419   0.00479   0.00769
     Eigenvalues ---    0.00901   0.01264   0.01394   0.01452   0.01524
     Eigenvalues ---    0.01673   0.01750   0.01761   0.01787   0.01799
     Eigenvalues ---    0.01812   0.01891   0.01943   0.02102   0.02185
     Eigenvalues ---    0.02250   0.02299   0.02326   0.02330   0.02518
     Eigenvalues ---    0.02543   0.02563   0.02577   0.02761   0.02846
     Eigenvalues ---    0.02889   0.02896   0.02922   0.02972   0.03000
     Eigenvalues ---    0.03224   0.03287   0.03559   0.03777   0.04052
     Eigenvalues ---    0.04560   0.04591   0.04831   0.05706   0.06632
     Eigenvalues ---    0.07397   0.08390   0.08981   0.09832   0.10753
     Eigenvalues ---    0.10912   0.10992   0.11036   0.11398   0.11732
     Eigenvalues ---    0.11790   0.11830   0.12260   0.12281   0.12309
     Eigenvalues ---    0.12352   0.12466   0.12536   0.12642   0.13168
     Eigenvalues ---    0.14078   0.14407   0.15549   0.15961   0.16391
     Eigenvalues ---    0.16710   0.17281   0.17779   0.17996   0.18653
     Eigenvalues ---    0.18969   0.19320   0.19357   0.19400   0.19424
     Eigenvalues ---    0.19686   0.20215   0.21527   0.22504   0.22693
     Eigenvalues ---    0.24196   0.24686   0.25247   0.26462   0.26904
     Eigenvalues ---    0.28885   0.29101   0.30303   0.30915   0.32234
     Eigenvalues ---    0.33561   0.33962   0.34297   0.34484   0.34750
     Eigenvalues ---    0.34943   0.35226   0.35975   0.36472   0.36530
     Eigenvalues ---    0.36570   0.36629   0.36635   0.36692   0.36713
     Eigenvalues ---    0.36723   0.36819   0.36858   0.36886   0.37037
     Eigenvalues ---    0.37544   0.37825   0.40056   0.42088   0.42720
     Eigenvalues ---    0.42747   0.42819   0.44408   0.46905   0.48232
     Eigenvalues ---    0.48265   0.48326   0.48505   0.48688   0.51567
     Eigenvalues ---    0.52018   0.52328
 Eigenvectors required to have negative eigenvalues:
                          R33       R14       D72       D80       D96
   1                    0.61948  -0.30675   0.24971   0.24761  -0.24048
                          D76       D97       A56       D95       D77
   1                    0.23777  -0.21781  -0.19239   0.17373  -0.15706
 RFO step:  Lambda0=6.715868346D-03 Lambda=-1.25390683D-02.
 Linear search not attempted -- option 19 set.
 Maximum step size (   0.300) exceeded in Quadratic search.
    -- Step size scaled by   0.494
 Iteration  1 RMS(Cart)=  0.03407491 RMS(Int)=  0.00149405
 Iteration  2 RMS(Cart)=  0.00188865 RMS(Int)=  0.00033703
 Iteration  3 RMS(Cart)=  0.00000305 RMS(Int)=  0.00033703
 Iteration  4 RMS(Cart)=  0.00000000 RMS(Int)=  0.00033703
 Variable       Old X    -DE/DX   Delta X   Delta X   Delta X     New X
                                 (Linear)    (Quad)   (Total)
    R1        2.62886  -0.00005   0.00000  -0.00060  -0.00061   2.62825
    R2        2.63632  -0.00005   0.00000  -0.00002   0.00000   2.63632
    R3        2.05174  -0.00004   0.00000  -0.00026  -0.00026   2.05148
    R4        2.63442   0.00002   0.00000   0.00002  -0.00001   2.63441
    R5        2.05065   0.00000   0.00000  -0.00017  -0.00017   2.05048
    R6        2.63096   0.00001   0.00000  -0.00030  -0.00032   2.63064
    R7        2.05092  -0.00003   0.00000  -0.00013  -0.00013   2.05078
    R8        2.63792  -0.00008   0.00000   0.00006   0.00007   2.63800
    R9        2.05175  -0.00002   0.00000  -0.00010  -0.00010   2.05164
   R10        2.64325  -0.00022   0.00000  -0.00029  -0.00005   2.64320
   R11        3.36399  -0.00007   0.00000  -0.00084  -0.00080   3.36318
   R12        3.36262   0.00007   0.00000  -0.00314  -0.00297   3.35965
   R13        3.35784   0.00004   0.00000  -0.00358  -0.00327   3.35457
   R14        4.52475   0.02509   0.00000   0.07502   0.07481   4.59956
   R15        4.46701   0.01050   0.00000   0.13740   0.13757   4.60457
   R16        2.64293   0.00024   0.00000   0.00010  -0.00004   2.64289
   R17        2.63550   0.00015   0.00000   0.00038   0.00044   2.63594
   R18        3.36117   0.00026   0.00000  -0.00128  -0.00180   3.35937
   R19        2.63737   0.00007   0.00000   0.00001   0.00001   2.63738
   R20        2.63162   0.00014   0.00000   0.00009   0.00002   2.63164
   R21        2.05170   0.00000   0.00000  -0.00001  -0.00001   2.05170
   R22        2.63289   0.00005   0.00000  -0.00035  -0.00041   2.63248
   R23        2.05083  -0.00002   0.00000  -0.00015  -0.00015   2.05068
   R24        2.62964  -0.00006   0.00000  -0.00052  -0.00052   2.62911
   R25        2.05048   0.00001   0.00000  -0.00014  -0.00014   2.05034
   R26        2.05068  -0.00006   0.00000  -0.00012  -0.00012   2.05056
   R27        2.06037  -0.00013   0.00000   0.00044   0.00044   2.06081
   R28        2.87598   0.00063   0.00000  -0.01285  -0.01285   2.86313
   R29        2.89523   0.00021   0.00000   0.00184   0.00184   2.89707
   R30        3.70940   0.00008   0.00000  -0.00295  -0.00295   3.70645
   R31        2.02906   0.00064   0.00000   0.00178   0.00188   2.03094
   R32        2.80229   0.00001   0.00000  -0.02104  -0.02104   2.78125
   R33        4.35539   0.00153   0.00000   0.22178   0.22178   4.57717
   R34        2.06127   0.00008   0.00000  -0.00032  -0.00032   2.06095
   R35        2.88301  -0.00009   0.00000  -0.00078  -0.00078   2.88223
   R36        2.06655  -0.00012   0.00000  -0.00050  -0.00050   2.06605
   R37        2.07100   0.00000   0.00000  -0.00005  -0.00005   2.07094
   R38        2.06715   0.00000   0.00000   0.00000   0.00000   2.06715
   R39        2.06986  -0.00002   0.00000   0.00007   0.00007   2.06993
   R40        2.64886   0.00018   0.00000   0.00204   0.00204   2.65090
   R41        2.64563   0.00057   0.00000   0.00273   0.00273   2.64836
   R42        2.62510  -0.00018   0.00000  -0.00137  -0.00137   2.62373
   R43        2.05203   0.00002   0.00000  -0.00023  -0.00023   2.05180
   R44        2.63077  -0.00017   0.00000  -0.00146  -0.00146   2.62931
   R45        2.05043  -0.00017   0.00000  -0.00002  -0.00002   2.05041
   R46        2.63733   0.00001   0.00000   0.00058   0.00057   2.63790
   R47        2.05129  -0.00001   0.00000  -0.00020  -0.00020   2.05109
   R48        2.63170   0.00016   0.00000   0.00082   0.00081   2.63252
   R49        2.05105  -0.00001   0.00000  -0.00024  -0.00024   2.05081
   R50        2.05165  -0.00003   0.00000  -0.00005  -0.00005   2.05159
    A1        2.09037   0.00006   0.00000  -0.00054  -0.00048   2.08989
    A2        2.10070  -0.00001   0.00000   0.00035   0.00032   2.10102
    A3        2.09208  -0.00005   0.00000   0.00020   0.00017   2.09225
    A4        2.09479  -0.00006   0.00000  -0.00052  -0.00051   2.09429
    A5        2.08864   0.00003   0.00000   0.00010   0.00009   2.08873
    A6        2.09973   0.00003   0.00000   0.00042   0.00041   2.10014
    A7        2.09971  -0.00004   0.00000   0.00052   0.00052   2.10023
    A8        2.09769  -0.00001   0.00000  -0.00049  -0.00049   2.09720
    A9        2.08561   0.00005   0.00000  -0.00002  -0.00003   2.08559
   A10        2.09321   0.00000   0.00000   0.00062   0.00067   2.09387
   A11        2.09804   0.00001   0.00000  -0.00027  -0.00029   2.09775
   A12        2.09193  -0.00002   0.00000  -0.00036  -0.00038   2.09155
   A13        2.08715   0.00005   0.00000  -0.00184  -0.00187   2.08528
   A14        2.07297   0.00007   0.00000  -0.00341  -0.00358   2.06938
   A15        2.12291  -0.00013   0.00000   0.00516   0.00534   2.12825
   A16        2.10035  -0.00002   0.00000   0.00178   0.00169   2.10204
   A17        2.07437  -0.00013   0.00000  -0.00630  -0.00650   2.06787
   A18        2.10705   0.00014   0.00000   0.00472   0.00500   2.11205
   A19        1.76134   0.00022   0.00000   0.01198   0.01053   1.77187
   A20        2.10537  -0.00028   0.00000  -0.01799  -0.01906   2.08631
   A21        2.03684   0.00057   0.00000   0.01375   0.01183   2.04867
   A22        1.99822   0.00010   0.00000  -0.05749  -0.05777   1.94045
   A23        2.37520  -0.00153   0.00000  -0.06505  -0.06539   2.30981
   A24        2.11071  -0.00017   0.00000   0.00520   0.00596   2.11668
   A25        2.07240   0.00019   0.00000  -0.00633  -0.00689   2.06551
   A26        2.09912  -0.00002   0.00000   0.00117   0.00096   2.10008
   A27        2.12085  -0.00003   0.00000   0.00467   0.00457   2.12542
   A28        2.08735  -0.00011   0.00000  -0.00175  -0.00161   2.08574
   A29        2.07451   0.00013   0.00000  -0.00307  -0.00312   2.07139
   A30        1.77068   0.00019   0.00000   0.00550   0.00475   1.77543
   A31        2.09373   0.00007   0.00000   0.00089   0.00090   2.09464
   A32        2.09206  -0.00005   0.00000  -0.00027  -0.00028   2.09179
   A33        2.09739  -0.00002   0.00000  -0.00062  -0.00062   2.09676
   A34        2.09944   0.00000   0.00000   0.00035   0.00028   2.09972
   A35        2.08556   0.00002   0.00000  -0.00020  -0.00017   2.08538
   A36        2.09804  -0.00002   0.00000  -0.00013  -0.00010   2.09794
   A37        2.09403  -0.00002   0.00000  -0.00058  -0.00058   2.09345
   A38        2.10107   0.00002   0.00000   0.00071   0.00071   2.10177
   A39        2.08808   0.00000   0.00000  -0.00013  -0.00013   2.08795
   A40        2.09167   0.00008   0.00000  -0.00001   0.00010   2.09177
   A41        2.09040   0.00002   0.00000   0.00074   0.00069   2.09109
   A42        2.10090  -0.00010   0.00000  -0.00070  -0.00076   2.10013
   A43        1.87268   0.00020   0.00000  -0.00227  -0.00227   1.87041
   A44        1.87922   0.00001   0.00000  -0.00200  -0.00201   1.87722
   A45        1.79463  -0.00016   0.00000  -0.00146  -0.00145   1.79318
   A46        2.07420  -0.00006   0.00000  -0.00080  -0.00081   2.07339
   A47        1.89211   0.00002   0.00000   0.00368   0.00367   1.89578
   A48        1.92958  -0.00002   0.00000   0.00244   0.00244   1.93201
   A49        1.72037   0.00102   0.00000   0.01590   0.01533   1.73570
   A50        1.57000   0.00045   0.00000   0.02882   0.02897   1.59897
   A51        2.68412  -0.00329   0.00000  -0.02674  -0.02688   2.65724
   A52        2.09841  -0.00007   0.00000   0.00151  -0.00009   2.09832
   A53        2.10557   0.00123   0.00000   0.01387   0.01269   2.11826
   A54        1.72873   0.00067   0.00000  -0.01206  -0.01222   1.71651
   A55        2.07301  -0.00167   0.00000  -0.00546  -0.00666   2.06635
   A56        1.37915   0.00276   0.00000  -0.06517  -0.06523   1.31391
   A57        1.70256   0.00059   0.00000  -0.00851  -0.00798   1.69458
   A58        1.91259  -0.00007   0.00000  -0.00474  -0.00474   1.90785
   A59        1.94976  -0.00007   0.00000   0.00069   0.00069   1.95045
   A60        1.89095   0.00018   0.00000  -0.00004  -0.00004   1.89091
   A61        1.93557   0.00006   0.00000   0.00224   0.00224   1.93781
   A62        1.85478  -0.00005   0.00000  -0.00021  -0.00021   1.85456
   A63        1.91727  -0.00005   0.00000   0.00196   0.00196   1.91923
   A64        1.94320   0.00002   0.00000   0.00097   0.00097   1.94418
   A65        1.92156   0.00002   0.00000  -0.00044  -0.00044   1.92112
   A66        1.94770  -0.00003   0.00000  -0.00005  -0.00005   1.94766
   A67        1.88385   0.00000   0.00000   0.00015   0.00015   1.88399
   A68        1.88523  -0.00002   0.00000  -0.00023  -0.00023   1.88500
   A69        1.87989   0.00001   0.00000  -0.00043  -0.00043   1.87946
   A70        2.07668  -0.00106   0.00000  -0.00288  -0.00290   2.07378
   A71        2.12535   0.00122   0.00000   0.00163   0.00161   2.12696
   A72        2.07925  -0.00016   0.00000   0.00057   0.00056   2.07981
   A73        2.10211   0.00013   0.00000  -0.00039  -0.00038   2.10173
   A74        2.08590  -0.00016   0.00000  -0.00196  -0.00196   2.08394
   A75        2.09500   0.00003   0.00000   0.00230   0.00230   2.09730
   A76        2.09873  -0.00002   0.00000  -0.00053  -0.00052   2.09821
   A77        2.10930   0.00027   0.00000  -0.00002  -0.00002   2.10929
   A78        2.07482  -0.00024   0.00000   0.00056   0.00055   2.07537
   A79        2.09634  -0.00005   0.00000  -0.00094  -0.00094   2.09539
   A80        2.08887   0.00004   0.00000   0.00110   0.00110   2.08996
   A81        2.09798   0.00001   0.00000  -0.00015  -0.00015   2.09783
   A82        2.09918  -0.00002   0.00000  -0.00096  -0.00096   2.09821
   A83        2.08553   0.00003   0.00000   0.00104   0.00104   2.08657
   A84        2.09840   0.00000   0.00000  -0.00007  -0.00007   2.09834
   A85        2.09037   0.00012   0.00000   0.00219   0.00219   2.09256
   A86        2.09641  -0.00007   0.00000  -0.00107  -0.00107   2.09535
   A87        2.09636  -0.00006   0.00000  -0.00113  -0.00113   2.09524
    D1       -0.02234  -0.00001   0.00000   0.00013   0.00019  -0.02215
    D2        3.12648   0.00000   0.00000  -0.00023  -0.00019   3.12629
    D3        3.12954  -0.00003   0.00000  -0.00125  -0.00123   3.12831
    D4       -0.00482  -0.00002   0.00000  -0.00161  -0.00161  -0.00643
    D5        0.02896  -0.00004   0.00000  -0.00091  -0.00105   0.02792
    D6       -3.05581   0.00002   0.00000  -0.00514  -0.00507  -3.06089
    D7       -3.12286  -0.00002   0.00000   0.00046   0.00036  -3.12250
    D8        0.07554   0.00003   0.00000  -0.00377  -0.00366   0.07188
    D9       -0.01048   0.00005   0.00000   0.00066   0.00069  -0.00979
   D10       -3.13205   0.00001   0.00000   0.00009   0.00006  -3.13199
   D11        3.12383   0.00004   0.00000   0.00102   0.00107   3.12491
   D12        0.00227   0.00000   0.00000   0.00046   0.00045   0.00271
   D13        0.03678  -0.00003   0.00000  -0.00059  -0.00065   0.03613
   D14       -3.10908  -0.00008   0.00000  -0.00159  -0.00170  -3.11078
   D15       -3.12470   0.00001   0.00000  -0.00004  -0.00003  -3.12474
   D16        0.01262  -0.00004   0.00000  -0.00104  -0.00108   0.01154
   D17       -0.03002  -0.00003   0.00000  -0.00018  -0.00019  -0.03021
   D18        3.09251  -0.00017   0.00000  -0.00535  -0.00558   3.08693
   D19        3.11583   0.00002   0.00000   0.00081   0.00085   3.11668
   D20       -0.04482  -0.00012   0.00000  -0.00436  -0.00454  -0.04936
   D21       -0.00277   0.00006   0.00000   0.00094   0.00105  -0.00172
   D22        3.08093   0.00000   0.00000   0.00489   0.00480   3.08573
   D23       -3.12474   0.00021   0.00000   0.00637   0.00673  -3.11801
   D24       -0.04104   0.00014   0.00000   0.01031   0.01047  -0.03056
   D25        2.45539   0.00015   0.00000   0.01870   0.01862   2.47401
   D26       -0.70567   0.00001   0.00000   0.01333   0.01301  -0.69266
   D27       -2.42262  -0.00022   0.00000  -0.02551  -0.02599  -2.44861
   D28        1.64023  -0.00037   0.00000   0.05403   0.05396   1.69419
   D29        1.12600   0.00151   0.00000   0.06106   0.06258   1.18857
   D30        0.77601  -0.00016   0.00000  -0.02966  -0.02992   0.74609
   D31       -1.44432  -0.00030   0.00000   0.04988   0.05003  -1.39430
   D32       -1.95856   0.00158   0.00000   0.05691   0.05864  -1.89992
   D33       -0.77289   0.00026   0.00000   0.02892   0.02867  -0.74422
   D34        2.41548   0.00036   0.00000   0.02808   0.02780   2.44328
   D35        1.51609   0.00015   0.00000  -0.02243  -0.02263   1.49346
   D36       -1.57873   0.00024   0.00000  -0.02327  -0.02350  -1.60223
   D37        1.83360  -0.00100   0.00000  -0.04597  -0.04432   1.78928
   D38       -1.26122  -0.00091   0.00000  -0.04681  -0.04519  -1.30641
   D39        0.53039  -0.00125   0.00000  -0.06395  -0.06307   0.46732
   D40        2.64252   0.00016   0.00000  -0.04339  -0.04276   2.59976
   D41       -1.76952   0.00044   0.00000  -0.01890  -0.01861  -1.78812
   D42       -1.57740  -0.00143   0.00000  -0.01035  -0.01053  -1.58793
   D43        0.53473  -0.00002   0.00000   0.01021   0.00979   0.54452
   D44        2.40588   0.00026   0.00000   0.03470   0.03394   2.43982
   D45        0.03353  -0.00008   0.00000  -0.00917  -0.00876   0.02477
   D46       -3.07419  -0.00002   0.00000  -0.00389  -0.00379  -3.07798
   D47        3.12763  -0.00017   0.00000  -0.00852  -0.00807   3.11956
   D48        0.01991  -0.00011   0.00000  -0.00324  -0.00310   0.01681
   D49        3.05132  -0.00003   0.00000   0.00309   0.00301   3.05433
   D50       -0.06784  -0.00006   0.00000   0.00149   0.00149  -0.06635
   D51       -0.04382   0.00007   0.00000   0.00215   0.00200  -0.04181
   D52        3.12021   0.00004   0.00000   0.00054   0.00048   3.12069
   D53        0.70974  -0.00003   0.00000  -0.01408  -0.01415   0.69559
   D54       -2.46548  -0.00010   0.00000  -0.01930  -0.01905  -2.48453
   D55        0.01930   0.00006   0.00000   0.00184   0.00181   0.02111
   D56       -3.12218   0.00002   0.00000   0.00070   0.00075  -3.12143
   D57       -3.08932   0.00013   0.00000   0.00683   0.00647  -3.08285
   D58        0.05238   0.00009   0.00000   0.00569   0.00542   0.05780
   D59       -0.03472   0.00002   0.00000   0.00062   0.00056  -0.03416
   D60        3.12575  -0.00001   0.00000  -0.00029  -0.00027   3.12548
   D61        3.10677   0.00006   0.00000   0.00176   0.00161   3.10838
   D62       -0.01595   0.00003   0.00000   0.00085   0.00079  -0.01516
   D63        0.01078  -0.00005   0.00000  -0.00174  -0.00168   0.00909
   D64       -3.12549  -0.00003   0.00000  -0.00125  -0.00120  -3.12669
   D65        3.13336  -0.00002   0.00000  -0.00082  -0.00085   3.13251
   D66       -0.00291   0.00000   0.00000  -0.00033  -0.00036  -0.00327
   D67        0.02843   0.00001   0.00000   0.00031   0.00037   0.02880
   D68       -3.13574   0.00005   0.00000   0.00195   0.00192  -3.13382
   D69       -3.11845  -0.00002   0.00000  -0.00017  -0.00011  -3.11856
   D70        0.00057   0.00002   0.00000   0.00147   0.00144   0.00201
   D71        0.58277   0.00278   0.00000   0.02568   0.02589   0.60866
   D72        1.94431  -0.00372   0.00000   0.07524   0.07529   2.01960
   D73       -1.07648   0.00138   0.00000  -0.02082  -0.02097  -1.09745
   D74       -2.89888  -0.00015   0.00000  -0.00710  -0.00721  -2.90610
   D75        2.71744   0.00291   0.00000   0.02048   0.02070   2.73813
   D76       -2.20420  -0.00359   0.00000   0.07005   0.07009  -2.13411
   D77        1.05820   0.00152   0.00000  -0.02602  -0.02617   1.03203
   D78       -0.76421  -0.00002   0.00000  -0.01229  -0.01241  -0.77662
   D79       -1.34419   0.00286   0.00000   0.02674   0.02696  -1.31723
   D80        0.01736  -0.00365   0.00000   0.07631   0.07636   0.09371
   D81       -3.00343   0.00146   0.00000  -0.01976  -0.01990  -3.02333
   D82        1.45735  -0.00008   0.00000  -0.00603  -0.00614   1.45120
   D83       -2.70620   0.00014   0.00000  -0.00111  -0.00111  -2.70731
   D84       -0.55397   0.00012   0.00000  -0.00115  -0.00115  -0.55511
   D85        1.56031   0.00014   0.00000   0.00170   0.00170   1.56201
   D86        1.44559  -0.00009   0.00000   0.00423   0.00423   1.44982
   D87       -2.68537  -0.00011   0.00000   0.00420   0.00420  -2.68117
   D88       -0.57109  -0.00009   0.00000   0.00705   0.00705  -0.56405
   D89       -0.75824  -0.00005   0.00000  -0.00268  -0.00269  -0.76092
   D90        1.39399  -0.00007   0.00000  -0.00272  -0.00272   1.39127
   D91       -2.77492  -0.00006   0.00000   0.00013   0.00013  -2.77479
   D92        1.49306  -0.00277   0.00000  -0.01124  -0.01132   1.48174
   D93       -1.58168  -0.00268   0.00000   0.00048   0.00040  -1.58128
   D94       -3.04573  -0.00118   0.00000   0.02607   0.02616  -3.01957
   D95        0.16271  -0.00109   0.00000   0.03779   0.03788   0.20059
   D96        0.21493   0.00375   0.00000  -0.06907  -0.06880   0.14613
   D97       -2.85981   0.00383   0.00000  -0.05735  -0.05708  -2.91690
   D98       -1.20891   0.00037   0.00000   0.01021   0.00994  -1.19897
   D99        1.99953   0.00046   0.00000   0.02193   0.02165   2.02119
   D100       1.07486   0.00006   0.00000   0.00217   0.00218   1.07704
   D101      -3.11970   0.00009   0.00000   0.00269   0.00269  -3.11701
   D102      -1.03313   0.00010   0.00000   0.00183   0.00183  -1.03130
   D103      -3.06917  -0.00003   0.00000  -0.00184  -0.00184  -3.07101
   D104      -0.98055   0.00000   0.00000  -0.00132  -0.00132  -0.98187
   D105       1.10602   0.00000   0.00000  -0.00218  -0.00218   1.10384
   D106      -1.02406  -0.00009   0.00000   0.00046   0.00046  -1.02360
   D107       1.06457  -0.00006   0.00000   0.00097   0.00097   1.06554
   D108      -3.13205  -0.00005   0.00000   0.00011   0.00011  -3.13194
   D109      -3.10462  -0.00006   0.00000   0.00913   0.00912  -3.09550
   D110       0.05684  -0.00004   0.00000   0.01159   0.01158   0.06842
   D111      -0.02808  -0.00009   0.00000  -0.00223  -0.00223  -0.03031
   D112       3.13337  -0.00007   0.00000   0.00023   0.00023   3.13360
   D113       3.10402  -0.00005   0.00000  -0.01038  -0.01039   3.09363
   D114      -0.00963  -0.00010   0.00000  -0.01092  -0.01094  -0.02057
   D115       0.02938   0.00007   0.00000   0.00149   0.00149   0.03087
   D116      -3.08427   0.00002   0.00000   0.00094   0.00094  -3.08333
   D117       0.00881   0.00005   0.00000   0.00122   0.00122   0.01003
   D118      -3.13264   0.00002   0.00000   0.00221   0.00221  -3.13043
   D119       3.13043   0.00003   0.00000  -0.00130  -0.00131   3.12912
   D120      -0.01101   0.00000   0.00000  -0.00031  -0.00032  -0.01133
   D121      -0.01149  -0.00001   0.00000   0.00026   0.00026  -0.01123
   D122      -3.14028  -0.00002   0.00000  -0.00047  -0.00047  -3.14075
   D123       3.10271   0.00004   0.00000   0.00079   0.00079   3.10350
   D124      -0.02607   0.00003   0.00000   0.00006   0.00006  -0.02602
   D125       0.00945   0.00001   0.00000   0.00056   0.00056   0.01000
   D126       3.14133  -0.00002   0.00000   0.00042   0.00042  -3.14143
   D127      -3.13229   0.00004   0.00000  -0.00044  -0.00044  -3.13273
   D128      -0.00041   0.00001   0.00000  -0.00057  -0.00057  -0.00098
   D129      -0.00811  -0.00003   0.00000  -0.00129  -0.00129  -0.00940
   D130      -3.13999   0.00001   0.00000  -0.00116  -0.00116  -3.14115
   D131       3.12058  -0.00002   0.00000  -0.00055  -0.00055   3.12003
   D132      -0.01130   0.00001   0.00000  -0.00041  -0.00042  -0.01171
         Item               Value     Threshold  Converged?
 Maximum Force            0.025089     0.000450     NO 
 RMS     Force            0.001833     0.000300     NO 
 Maximum Displacement     0.165234     0.001800     NO 
 RMS     Displacement     0.034722     0.001200     NO 
 Predicted change in Energy=-2.346973D-03
 GradGradGradGradGradGradGradGradGradGradGradGradGradGradGradGradGradGrad

                          Input orientation:                          
 ---------------------------------------------------------------------
 Center     Atomic      Atomic             Coordinates (Angstroms)
 Number     Number       Type             X           Y           Z
 ---------------------------------------------------------------------
      1          6           0        2.389093    1.671059   -2.024681
      2          6           0        3.606190    2.301670   -1.789396
      3          6           0        3.859598    2.887132   -0.549857
      4          6           0        2.895000    2.854805    0.453329
      5          6           0        1.683607    2.196335    0.234997
      6          6           0        1.436209    1.604396   -1.007913
      7         16           0       -0.055725    0.683717   -1.303262
      8          6           0       -1.271060    1.719963   -0.528438
      9          6           0       -1.031166    2.316485    0.713565
     10         16           0        0.511577    2.105268    1.571208
     11          6           0       -2.040623    3.061827    1.324530
     12          6           0       -3.283912    3.186352    0.709654
     13          6           0       -3.514316    2.603657   -0.534518
     14          6           0       -2.502504    1.884395   -1.162629
     15          1           0       -4.477869    2.711141   -1.021577
     16          1           0       -2.672883    1.434027   -2.135048
     17          1           0       -1.854334    3.542963    2.279817
     18          1           0       -4.067413    3.755371    1.199494
     19          1           0        2.180353    1.223853   -2.991613
     20          1           0        3.083699    3.336291    1.407935
     21          1           0        4.352144    2.340407   -2.576429
     22          1           0        4.804847    3.387658   -0.366286
     23          6           0        0.740516   -1.546020    0.652445
     24          1           0        0.649813   -0.551006    1.089464
     25          6           0       -0.225157   -1.612212   -0.513159
     26          1           0        0.143760   -1.735488   -1.515029
     27          6           0        0.597334   -2.565031    1.788845
     28          1           0        1.100885   -3.490945    1.508590
     29          6           0        1.142157   -2.022835    3.106212
     30          1           0        0.592198   -1.131855    3.429766
     31          1           0        1.049360   -2.779530    3.890681
     32          1           0        2.201388   -1.755909    3.024981
     33          1           0       -0.461924   -2.813264    1.896912
     34          6           0       -1.677324   -1.480250   -0.313371
     35          6           0       -2.532413   -1.696872   -1.404121
     36          6           0       -2.220751   -1.055623    0.906648
     37          6           0       -3.903653   -1.527904   -1.266830
     38          1           0       -2.114643   -2.018669   -2.353229
     39          6           0       -3.595511   -0.888124    1.040416
     40          1           0       -1.579886   -0.828127    1.752123
     41          6           0       -4.439667   -1.128505   -0.041367
     42          1           0       -4.556123   -1.708549   -2.115193
     43          1           0       -4.004636   -0.558098    1.989862
     44          1           0       -5.511913   -0.996539    0.065977
     45         35           0        2.571562   -1.544456   -0.050579
     46         17           0       -0.188191   -4.008391   -0.864848
 ---------------------------------------------------------------------
                    Distance matrix (angstroms):
                    1          2          3          4          5
     1  C    0.000000
     2  C    1.390811   0.000000
     3  C    2.411706   1.394072   0.000000
     4  C    2.792441   2.416933   1.392077   0.000000
     5  C    2.424824   2.793849   2.414154   1.395967   0.000000
     6  C    1.395080   2.409507   2.779936   2.413881   1.398722
     7  S    2.733573   4.032831   4.555482   4.062759   2.771197
     8  C    3.954472   5.071091   5.261786   4.428067   3.088659
     9  C    4.428627   5.269735   5.083449   3.971434   2.759249
    10  S    4.079708   4.572621   4.039737   2.737182   1.779720
    11  C    5.724844   6.493141   6.193259   5.016196   3.975682
    12  C    6.477321   7.382508   7.259865   6.193107   5.087403
    13  C    6.159591   7.236541   7.379377   6.489857   5.270338
    14  C    4.971556   6.154925   6.469724   5.717173   4.424273
    15  H    7.017347   8.130758   8.352656   7.520318   6.309342
    16  H    5.068724   6.348153   6.877329   6.302350   5.017692
    17  H    6.327669   6.922184   6.409851   5.134763   4.302525
    18  H    7.511733   8.362469   8.164042   7.059956   6.036147
    19  H    1.085598   2.154072   3.398313   3.877931   3.406390
    20  H    3.877928   3.400935   2.153303   1.085684   2.153031
    21  H    2.146165   1.085067   2.156039   3.401075   3.878914
    22  H    3.396005   2.154388   1.085228   2.145510   3.394544
    23  C    4.498267   5.383252   5.552211   4.903948   3.881869
    24  H    4.202447   5.016549   4.981053   4.128569   3.057242
    25  C    4.460815   5.623743   6.077061   5.533871   4.325292
    26  H    4.111669   5.325631   6.008962   5.702152   4.570881
    27  C    5.974767   6.748467   6.770375   6.036348   5.124943
    28  H    6.386687   7.120931   7.247591   6.678396   5.857197
    29  C    6.444048   6.981388   6.697694   5.822510   5.132099
    30  H    6.390317   6.936346   6.531889   5.482293   4.740735
    31  H    7.522907   8.038610   7.728317   6.853285   6.206893
    32  H    6.105606   6.451019   6.089907   5.324771   4.865423
    33  H    6.604267   7.503398   7.560209   6.743877   5.697486
    34  C    5.421722   6.663114   7.056023   6.347179   5.011371
    35  C    5.995771   7.336158   7.912058   7.322888   5.968131
    36  C    6.105583   7.245227   7.391710   6.455064   5.125462
    37  C    7.099744   8.446092   8.959613   8.269750   6.880619
    38  H    5.831439   7.191048   7.937921   7.531536   6.236335
    39  C    7.194423   8.369416   8.506479   7.515379   6.166982
    40  H    6.021874   7.016650   6.977841   5.939315   4.701003
    41  C    7.642189   8.919503   9.233727   8.361150   6.973193
    42  H    7.724375   9.100075   9.715705   9.107180   7.726949
    43  H    7.871814   8.965809   8.953545   7.849447   6.559158
    44  H    8.597257   9.872203  10.163040   9.255219   7.873914
    45  Br   3.777553   4.345875   4.641906   4.439824   3.855326
    46  Cl   6.343796   7.420848   8.002003   7.638529   6.573577
                    6          7          8          9         10
     6  C    0.000000
     7  S    1.777850   0.000000
     8  C    2.751828   1.775162   0.000000
     9  C    3.091682   2.772185   1.398556   0.000000
    10  S    2.785261   3.256566   2.781145   1.777701   0.000000
    11  C    4.433143   4.062084   2.413776   1.395642   2.736710
    12  C    5.266133   4.553703   2.781140   2.414860   4.039400
    13  C    5.072506   4.029763   2.411048   2.793960   4.570590
    14  C    3.951683   2.729127   1.394881   2.423147   4.075210
    15  H    6.016759   4.872900   3.392528   3.878948   5.655457
    16  H    4.264281   2.846814   2.151294   3.404198   4.932310
    17  H    5.039333   4.924301   3.398504   2.152905   2.857732
    18  H    6.307867   5.638483   3.866293   3.394895   4.881410
    19  H    2.152586   2.853475   4.269145   5.023548   4.937716
    20  H    3.398530   4.923690   5.032492   4.295843   2.856202
    21  H    3.391848   4.878000   6.016614   6.309094   5.657574
    22  H    3.865156   5.640424   6.302709   6.030964   4.881656
    23  C    3.628484   3.070914   4.013423   4.249887   3.772060
    24  H    3.108564   2.783427   3.385950   3.345071   2.703142
    25  C    3.653969   2.433980   3.492498   4.193944   4.325162
    26  H    3.616962   2.436635   3.862023   4.771328   4.940805
    27  C    5.090156   4.532326   5.217458   5.257132   4.676153
    28  H    5.692779   5.164500   6.076938   6.237304   5.627505
    29  C    5.492659   5.310726   5.748289   5.410896   4.449168
    30  H    5.281328   5.110544   5.222257   4.680183   3.733591
    31  H    6.585187   6.339743   6.720000   6.355472   5.434189
    32  H    5.304846   5.457108   6.063528   5.690031   4.458431
    33  H    5.617530   4.757624   5.204534   5.295156   5.024515
    34  C    4.437513   2.879621   3.233059   3.985890   4.604222
    35  C    5.177384   3.436765   3.746010   4.779683   5.707427
    36  C    4.910662   3.549133   3.265772   3.580993   4.230661
    37  C    6.196166   4.438372   4.245517   5.191577   6.383468
    38  H    5.248336   3.555905   4.244864   5.419660   6.269378
    39  C    5.977166   4.526985   3.829686   4.117307   5.109825
    40  H    4.757289   3.734182   3.433525   3.356827   3.607181
    41  C    6.552014   4.908714   4.288483   4.904667   6.129642
    42  H    6.936117   5.160983   5.006409   6.052115   7.335962
    43  H    6.577677   5.289676   4.359339   4.328243   5.259750
    44  H    7.496299   5.870951   5.071247   5.610044   6.940415
    45  Br   3.481492   3.665597   5.064634   5.335769   4.493797
    46  Cl   5.844872   4.714406   5.839505   6.573131   6.618223
                   11         12         13         14         15
    11  C    0.000000
    12  C    1.392604   0.000000
    13  C    2.416144   1.393048   0.000000
    14  C    2.790277   2.410630   1.391267   0.000000
    15  H    3.401084   2.156043   1.084995   2.146036   0.000000
    16  H    3.875328   3.396517   2.153541   1.085107   2.475644
    17  H    1.085711   2.153201   3.399752   3.875746   4.298147
    18  H    2.145814   1.085173   2.153870   3.395455   2.488382
    19  H    6.310616   6.885417   6.353773   5.070567   7.101055
    20  H    5.132345   6.407539   6.916913   6.318345   7.966848
    21  H    7.523657   8.356035   8.131415   7.013771   8.973525
    22  H    7.058717   8.162486   8.357717   7.502756   9.330375
    23  C    5.423899   6.212458   6.060716   5.057610   6.939547
    24  H    4.510683   5.439328   5.470757   4.576047   6.433601
    25  C    5.340380   5.820436   5.347202   4.223077   6.085675
    26  H    5.987391   6.397082   5.759436   4.497827   6.432376
    27  C    6.231848   7.021903   7.001358   6.173944   7.841821
    28  H    7.269235   8.028141   7.913188   7.001008   8.717232
    29  C    6.257656   7.243563   7.506136   6.839079   8.428159
    30  H    5.380588   6.408600   6.821514   6.305952   7.764577
    31  H    7.089046   8.030437   8.329959   7.739760   9.210212
    32  H    6.640540   7.737907   8.021541   7.274235   8.996758
    33  H    6.110369   6.735621   6.676225   5.965967   7.427278
    34  C    4.842021   5.040325   4.483496   3.566931   5.090420
    35  C    5.507504   5.373888   4.496097   3.589524   4.833396
    36  C    4.142519   4.377610   4.140120   3.606244   4.795951
    37  C    5.590318   5.149250   4.213984   3.690238   4.284785
    38  H    6.272386   6.151479   5.160687   4.099009   5.452453
    39  C    4.254469   4.099738   3.831389   3.706067   4.240882
    40  H    3.940413   4.484026   4.554984   4.087148   5.349593
    41  C    5.017965   4.529657   3.876661   3.753318   3.962973
    42  H    6.396555   5.792956   4.709460   4.246642   4.553656
    43  H    4.171794   4.022348   4.075487   4.261498   4.469971
    44  H    5.486724   4.782770   4.160816   4.343477   3.999864
    45  Br   6.661908   7.566047   7.380985   6.224132   8.291406
    46  Cl   7.629735   7.989172   7.408873   6.337952   7.973582
                   16         17         18         19         20
    16  H    0.000000
    17  H    4.960712   0.000000
    18  H    4.295640   2.471828   0.000000
    19  H    4.932725   7.031709   7.937791   0.000000
    20  H    7.022078   5.018672   7.166414   4.963310   0.000000
    21  H    7.096996   7.971803   9.335345   2.477044   4.298360
    22  H    7.928533   7.167333   9.016866   4.296785   2.472417
    23  C    5.319970   5.939641   7.177756   4.798383   5.467927
    24  H    5.037672   4.944520   6.388209   4.706152   4.597423
    25  C    4.231012   6.085291   6.819609   4.469058   6.255143
    26  H    4.285292   6.801124   7.433179   3.884032   6.550565
    27  C    6.487196   6.599948   7.877479   6.301934   6.415037
    28  H    7.195330   7.668375   8.905950   6.606542   7.110052
    29  C    7.346784   6.374951   8.010172   6.985864   5.947601
    30  H    6.943461   5.400169   7.111334   7.021802   5.500882
    31  H    8.241272   7.141445   8.725181   8.041902   6.906940
    32  H    7.782038   6.714328   8.544266   6.714077   5.415146
    33  H    6.259754   6.518209   7.525484   6.868596   7.115305
    34  C    3.578080   5.655849   5.950883   5.419116   6.987796
    35  C    3.218154   6.441044   6.233938   5.767228   8.048670
    36  C    3.956602   4.813195   5.161548   6.305725   6.904881
    37  C    3.322896   6.518597   5.832886   6.896534   8.924004
    38  H    3.504333   7.243247   7.055118   5.419269   8.357315
    39  C    4.040693   4.919588   4.670122   7.353795   7.911549
    40  H    4.628399   4.411374   5.244201   6.391639   6.261779
    41  C    3.751213   5.821895   5.052777   7.619856   8.867690
    42  H    3.663710   7.361668   6.409400   7.399135   9.809675
    43  H    4.770431   4.639674   4.385731   8.139074   8.108600
    44  H    4.337309   6.235868   5.094319   8.570294   9.718992
    45  Br   6.381267   7.134503   8.586433   4.057864   5.119691
    46  Cl   6.116127   8.347928   8.921091   6.124500   8.355546
                   21         22         23         24         25
    21  H    0.000000
    22  H    2.487250   0.000000
    23  C    6.210781   6.472849   0.000000
    24  H    5.958716   5.907333   1.090534   0.000000
    25  C    6.389990   7.093745   1.515103   2.111902   0.000000
    26  H    5.953989   7.020823   2.256094   2.905593   1.074728
    27  C    7.564228   7.601464   1.533066   2.132647   2.623657
    28  H    7.827052   8.034281   2.155362   3.003727   3.061943
    29  C    7.850752   7.399119   2.531727   2.544790   3.890759
    30  H    7.891019   7.251374   2.811946   2.411994   4.055301
    31  H    8.885137   8.382103   3.478952   3.601774   4.730838
    32  H    7.265078   6.688421   2.794124   2.757789   4.292692
    33  H    8.351429   8.444665   2.144870   2.646836   2.703151
    34  C    7.488213   8.106655   2.604433   2.871760   1.471774
    35  C    8.066663   8.986930   3.868369   4.202087   2.474754
    36  C    8.177274   8.409645   3.012343   2.920308   2.511581
    37  C    9.210704  10.040503   5.025161   5.219244   3.755857
    38  H    7.801968   9.003092   4.172458   4.652783   2.668562
    39  C    9.309683   9.530327   4.402780   4.258970   3.781162
    40  H    7.997810   7.938849   2.666257   2.342535   2.753467
    41  C    9.785491  10.293801   5.243089   5.245483   4.268332
    42  H    9.796122  10.800822   5.978346   6.221857   4.618773
    43  H    9.954302   9.936166   5.028035   4.740745   4.654109
    44  H   10.743237  11.218002   6.303867   6.262020   5.353900
    45  Br   4.964127   5.423374   1.961371   2.445354   2.835526
    46  Cl   7.990706   8.937591   3.037754   4.058953   2.422132
                   26         27         28         29         30
    26  H    0.000000
    27  C    3.436489   0.000000
    28  H    3.624913   1.090608   0.000000
    29  C    4.736585   1.525210   2.170127   0.000000
    30  H    5.001646   2.178678   3.084637   1.095895   0.000000
    31  H    5.579591   2.160568   2.486589   1.093888   1.770952
    32  H    4.984570   2.180757   2.553605   1.095362   1.772791
    33  H    3.629022   1.093309   1.747117   2.158764   2.507578
    34  C    2.196697   3.281787   3.883411   4.465134   4.391262
    35  C    2.678749   4.554563   4.990334   5.826819   5.783502
    36  C    3.452196   3.316351   4.162499   4.133126   3.779499
    37  C    4.060327   5.538200   6.049950   6.695420   6.513643
    38  H    2.425522   4.980974   5.236493   6.357064   6.446429
    39  C    4.607654   4.577347   5.389805   5.291558   4.827557
    40  H    3.803754   2.785403   3.786350   3.266558   2.761283
    41  C    4.852620   5.548393   6.219422   6.470227   6.112973
    42  H    4.738125   6.521748   6.950574   7.735131   7.588435
    43  H    5.556950   5.024570   5.907585   5.466367   4.851123
    44  H    5.918806   6.538451   7.213342   7.387351   6.970908
    45  Br   2.841712   2.884897   2.895292   3.498196   4.025036
    46  Cl   2.387261   3.121286   2.750032   4.634823   5.227540
                   31         32         33         34         35
    31  H    0.000000
    32  H    1.767599   0.000000
    33  H    2.502046   3.079573   0.000000
    34  C    5.176581   5.124938   2.852976   0.000000
    35  C    6.483531   6.483001   4.053403   1.402796   0.000000
    36  C    4.750782   4.953085   2.676453   1.401452   2.418261
    37  C    7.259396   7.466134   4.848393   2.422374   1.388416
    38  H    7.041039   6.900892   4.628883   2.154568   1.085768
    39  C    5.768557   6.188343   3.776125   2.421321   2.785679
    40  H    3.910798   4.096216   2.282887   2.168184   3.409383
    41  C    6.950993   7.341644   4.734742   2.797901   2.412003
    42  H    8.284864   8.490441   5.837795   3.403846   2.145032
    43  H    5.838728   6.404760   4.200621   3.401709   3.870835
    44  H    7.801136   8.296226   5.670556   3.883549   3.395449
    45  Br   4.401822   3.104965   3.821600   4.257489   5.282600
    46  Cl   5.065244   5.090632   3.021685   2.985488   3.336062
                   36         37         38         39         40
    36  C    0.000000
    37  C    2.789125   0.000000
    38  H    3.400811   2.149807   0.000000
    39  C    1.391371   2.414053   3.871424   0.000000
    40  H    1.085029   3.873455   4.307814   2.138427   0.000000
    41  C    2.414049   1.395919   3.397475   1.393067   3.388979
    42  H    3.874506   1.085389   2.472582   3.399079   4.958756
    43  H    2.145490   3.399523   4.956589   1.085241   2.451295
    44  H    3.397347   2.155278   4.294037   2.152645   4.281622
    45  Br   4.911365   6.588471   5.242861   6.297128   4.582290
    46  Cl   3.998542   4.485428   3.144119   4.997592   4.347347
                   41         42         43         44         45
    41  C    0.000000
    42  H    2.156564   0.000000
    43  H    2.154183   4.298738   0.000000
    44  H    1.085656   2.485558   2.483032   0.000000
    45  Br   7.023562   7.422496   6.955765   8.102861   0.000000
    46  Cl   5.200665   5.092295   5.883803   6.187060   3.788172
                   46
    46  Cl   0.000000
 Stoichiometry    C22H20BrClS2
 Framework group  C1[X(C22H20BrClS2)]
 Deg. of freedom   132
 Full point group                 C1      NOp   1
 Largest Abelian subgroup         C1      NOp   1
 Largest concise Abelian subgroup C1      NOp   1
                         Standard orientation:                         
 ---------------------------------------------------------------------
 Center     Atomic      Atomic             Coordinates (Angstroms)
 Number     Number       Type             X           Y           Z
 ---------------------------------------------------------------------
      1          6           0        2.650986    1.276287   -1.964818
      2          6           0        3.948546    1.707683   -1.710667
      3          6           0        4.273258    2.244356   -0.465685
      4          6           0        3.301540    2.362443    0.524112
      5          6           0        2.005003    1.902614    0.286891
      6          6           0        1.685257    1.358605   -0.961404
      7         16           0        0.071613    0.683967   -1.280410
      8          6           0       -0.976788    1.897060   -0.518531
      9          6           0       -0.663720    2.446775    0.728770
     10         16           0        0.814548    1.994782    1.606635
     11          6           0       -1.552170    3.340481    1.328571
     12          6           0       -2.751742    3.659506    0.697226
     13          6           0       -3.053239    3.121959   -0.552065
     14          6           0       -2.158130    2.253663   -1.168884
     15          1           0       -3.981041    3.380060   -1.051848
     16          1           0       -2.383400    1.836998   -2.145153
     17          1           0       -1.306118    3.785061    2.288037
     18          1           0       -3.443031    4.343776    1.178364
     19          1           0        2.388252    0.868758   -2.936113
     20          1           0        3.550038    2.806989    1.482933
     21          1           0        4.702319    1.629945   -2.487296
     22          1           0        5.282675    2.590028   -0.267422
     23          6           0        0.480470   -1.645875    0.677953
     24          1           0        0.540926   -0.649576    1.117270
     25          6           0       -0.467148   -1.558008   -0.500960
     26          1           0       -0.108110   -1.736257   -1.498136
     27          6           0        0.163176   -2.631375    1.808618
     28          1           0        0.519054   -3.624463    1.531936
     29          6           0        0.767779   -2.183287    3.135245
     30          1           0        0.359983   -1.217478    3.454461
     31          1           0        0.546356   -2.917138    3.915646
     32          1           0        1.856812   -2.085839    3.069447
     33          1           0       -0.923326   -2.710396    1.901316
     34          6           0       -1.883269   -1.199997   -0.320548
     35          6           0       -2.746347   -1.278160   -1.423646
     36          6           0       -2.370405   -0.697046    0.893456
     37          6           0       -4.075866   -0.896219   -1.304486
     38          1           0       -2.370966   -1.660213   -2.368112
     39          6           0       -3.703581   -0.315998    1.009039
     40          1           0       -1.713722   -0.574169    1.748416
     41          6           0       -4.559718   -0.419354   -0.085028
     42          1           0       -4.736615   -0.971001   -2.162325
     43          1           0       -4.069138    0.072823    1.953991
     44          1           0       -5.599364   -0.120850    0.008137
     45         35           0        2.298764   -1.930784    0.000010
     46         17           0       -0.801780   -3.929782   -0.860731
 ---------------------------------------------------------------------
 Rotational constants (GHZ):           0.1794174           0.1614643           0.1084499
 Standard basis: 6-31+G(d,p) (6D, 7F)
 There are   621 symmetry adapted cartesian basis functions of A   symmetry.
 There are   621 symmetry adapted basis functions of A   symmetry.
   621 basis functions,  1099 primitive gaussians,   621 cartesian basis functions
   118 alpha electrons      118 beta electrons
       nuclear repulsion energy      3545.1241033841 Hartrees.
 NAtoms=   46 NActive=   46 NUniq=   46 SFac= 1.00D+00 NAtFMM=   60 NAOKFM=F Big=F
 Integral buffers will be    131072 words long.
 Raffenetti 2 integral format.
 Two-electron integral symmetry is turned on.
 Nuclear repulsion after empirical dispersion term =     3545.0775983008 Hartrees.
 ------------------------------------------------------------------------------
 Polarizable Continuum Model (PCM)
 =================================
 Model                : PCM.
 Atomic radii         : SMD-Coulomb.
 Polarization charges : Total charges.
 Charge compensation  : None.
 Solution method      : Matrix inversion.
 Cavity type          : VdW (van der Waals Surface) (Alpha=1.000).
 Cavity algorithm     : GePol (No added spheres)
                        Default sphere list used, NSphG=   46.
                        Lebedev-Laikov grids with approx.  5.0 points / Ang**2.
                        Smoothing algorithm: York/Karplus (Gamma=1.0000).
                        Polarization charges: spherical gaussians, with
                                              point-specific exponents (IZeta= 3).
                        Self-potential: point-specific (ISelfS= 7).
                        Self-field    : sphere-specific E.n sum rule (ISelfD= 2).
 1st derivatives      : Analytical E(r).r(x)/FMM algorithm (CHGder, D1EAlg=3).
                        Cavity 1st derivative terms included.
 Solvent              : Dichloromethane, Eps=   8.930000 Eps(inf)=   2.028346
 ------------------------------------------------------------------------------
 ------------------------------------------------------------------------------
 Atomic radii for non-electrostatic terms: SMD-CDS.
 ------------------------------------------------------------------------------
 Nuclear repulsion after PCM non-electrostatic terms =     3545.0611956047 Hartrees.
 One-electron integrals computed using PRISM.
 NBasis=   621 RedAO= T EigKep=  1.34D-06  NBF=   621
 NBsUse=   618 1.00D-06 EigRej=  9.90D-07 NBFU=   618
 Initial guess from the checkpoint file:  "/home/ansgus3642/gaussian/scratch/Gau-108192.chk"
 B after Tr=     0.000000    0.000000    0.000000
         Rot=    0.999889    0.000335    0.001229    0.014846 Ang=   1.71 deg.
 ExpMin= 3.50D-02 ExpMax= 5.74D+05 ExpMxC= 5.74D+03 IAcc=3 IRadAn=         5 AccDes= 0.00D+00
 Harris functional with IExCor= 4639 and IRadAn=       5 diagonalized for initial guess.
 HarFok:  IExCor= 4639 AccDes= 0.00D+00 IRadAn=         5 IDoV= 1 UseB2=F ITyADJ=14
 ICtDFT=  3500011 ScaDFX=  1.000000  1.000000  1.000000  1.000000
 FoFCou: FMM=F IPFlag=           0 FMFlag=      100000 FMFlg1=           0
         NFxFlg=           0 DoJE=T BraDBF=F KetDBF=T FulRan=T
         wScrn=  0.000000 ICntrl=       500 IOpCl=  0 I1Cent=   200000004 NGrid=           0
         NMat0=    1 NMatS0=      1 NMatT0=    0 NMatD0=    1 NMtDS0=    0 NMtDT0=    0
 Petite list used in FoFCou.
 Requested convergence on RMS density matrix=1.00D-08 within 128 cycles.
 Requested convergence on MAX density matrix=1.00D-06.
 Requested convergence on             energy=1.00D-06.
 No special actions if energy rises.
 Inv3:  Mode=1 IEnd=    35790348.
 Iteration    1 A*A^-1 deviation from unit magnitude is 3.55D-15 for    111.
 Iteration    1 A*A^-1 deviation from orthogonality  is 1.94D-15 for   2322   2134.
 Iteration    1 A^-1*A deviation from unit magnitude is 3.55D-15 for   2682.
 Iteration    1 A^-1*A deviation from orthogonality  is 2.55D-15 for   1550   1147.
 Error on total polarization charges =  0.04877
 SCF Done:  E(RwB97XD) =  -4678.45009503     A.U. after   18 cycles
            NFock= 18  Conv=0.32D-08     -V/T= 2.0061
 SMD-CDS (non-electrostatic) energy       (kcal/mol) =     -10.29
 (included in total energy above)
 D1PCM: PCM CHGder 1st derivatives, ID1Alg=3 FixD1E=F DoIter=F DoCFld=F I1PDM=0.
 Calling FoFJK, ICntrl=      2127 FMM=F ISym2X=0 I1Cent= 0 IOpClX= 0 NMat=1 NMatS=1 NMatT=0.
 ***** Axes restored to original set *****
 -------------------------------------------------------------------
 Center     Atomic                   Forces (Hartrees/Bohr)
 Number     Number              X              Y              Z
 -------------------------------------------------------------------
      1        6          -0.000159593    0.000384669    0.000043087
      2        6           0.000093745   -0.000070079    0.000016636
      3        6           0.000100055    0.000080885   -0.000047726
      4        6          -0.000068613   -0.000057605   -0.000034166
      5        6           0.000356189   -0.000408616   -0.000095862
      6        6          -0.000449763    0.000409869    0.001184909
      7       16           0.002317903    0.023276135   -0.009215133
      8        6          -0.000279427   -0.000215979   -0.000441580
      9        6          -0.000270313   -0.000113839    0.000288482
     10       16           0.000310398   -0.000036967    0.000158670
     11        6          -0.000045632    0.000035583   -0.000032105
     12        6          -0.000048379    0.000075360    0.000062048
     13        6          -0.000089029   -0.000166692   -0.000086780
     14        6          -0.000054594    0.000036513    0.000089749
     15        1          -0.000016239   -0.000009758    0.000022201
     16        1           0.000022101    0.000043260   -0.000048942
     17        1           0.000041991   -0.000030953    0.000010836
     18        1          -0.000003775    0.000024432    0.000010033
     19        1           0.000028517    0.000024686   -0.000045888
     20        1           0.000018096    0.000030692   -0.000007101
     21        1           0.000014089   -0.000008550    0.000009353
     22        1           0.000004011    0.000002306    0.000018007
     23        6           0.001514649    0.004242615   -0.000785104
     24        1          -0.000036254   -0.000288322    0.000180509
     25        6          -0.005070884   -0.029664572    0.010892482
     26        1           0.000894856    0.000822935   -0.000864445
     27        6          -0.000112188   -0.000291777   -0.000152225
     28        1          -0.000040207   -0.000138590   -0.000129233
     29        6           0.000064259   -0.000034765   -0.000001888
     30        1          -0.000003486    0.000009386   -0.000025850
     31        1          -0.000012905   -0.000017059   -0.000019540
     32        1          -0.000031040    0.000009704   -0.000025628
     33        1          -0.000021905   -0.000059337    0.000047678
     34        6           0.000962483    0.003812609   -0.000217490
     35        6          -0.000401095   -0.000095474   -0.000336596
     36        6          -0.000455315    0.000502005    0.000408990
     37        6           0.000064497   -0.000227318   -0.000188246
     38        1           0.000053268    0.000118720   -0.000087575
     39        6           0.000238286    0.000103755    0.000284830
     40        1          -0.000135681   -0.000160379   -0.000028787
     41        6           0.000089063   -0.000081321   -0.000047640
     42        1           0.000003499    0.000027127    0.000012624
     43        1          -0.000015343    0.000009549   -0.000013223
     44        1           0.000015464    0.000042511   -0.000017346
     45       35           0.000274622    0.000118866   -0.000050333
     46       17           0.000339620   -0.002066225   -0.000694689
 -------------------------------------------------------------------
 Cartesian Forces:  Max     0.029664572 RMS     0.003514509

 GradGradGradGradGradGradGradGradGradGradGradGradGradGradGradGradGradGrad
 Berny optimization.
 FormGI is forming the generalized inverse of G from B-inverse, IUseBI=4.
 Internal  Forces:  Max     0.017498505 RMS     0.001301805
 Search for a saddle point.
 Step number   4 out of a maximum of  276
 All quantities printed in internal units (Hartrees-Bohrs-Radians)
 Swapping is turned off.
 Update second derivatives using D2CorX and points    3    4
 ITU=  0  0  0  0
     Eigenvalues ---   -0.01218   0.00247   0.00408   0.00462   0.00775
     Eigenvalues ---    0.00931   0.01265   0.01404   0.01447   0.01522
     Eigenvalues ---    0.01662   0.01749   0.01761   0.01786   0.01798
     Eigenvalues ---    0.01811   0.01891   0.01941   0.02097   0.02173
     Eigenvalues ---    0.02242   0.02299   0.02319   0.02326   0.02519
     Eigenvalues ---    0.02543   0.02561   0.02576   0.02760   0.02844
     Eigenvalues ---    0.02887   0.02891   0.02922   0.02965   0.02999
     Eigenvalues ---    0.03127   0.03228   0.03551   0.03776   0.04051
     Eigenvalues ---    0.04560   0.04591   0.04832   0.05633   0.06453
     Eigenvalues ---    0.07374   0.08207   0.08845   0.09715   0.10746
     Eigenvalues ---    0.10912   0.10992   0.11036   0.11375   0.11730
     Eigenvalues ---    0.11786   0.11826   0.12259   0.12281   0.12308
     Eigenvalues ---    0.12352   0.12463   0.12535   0.12630   0.13150
     Eigenvalues ---    0.14075   0.14341   0.15548   0.15960   0.16365
     Eigenvalues ---    0.16709   0.17254   0.17778   0.17965   0.18652
     Eigenvalues ---    0.18957   0.19317   0.19353   0.19398   0.19420
     Eigenvalues ---    0.19677   0.20195   0.21523   0.22500   0.22690
     Eigenvalues ---    0.24176   0.24662   0.25237   0.26422   0.26883
     Eigenvalues ---    0.28879   0.29098   0.30287   0.30879   0.32221
     Eigenvalues ---    0.33523   0.33961   0.34296   0.34459   0.34745
     Eigenvalues ---    0.34940   0.35176   0.35971   0.36470   0.36530
     Eigenvalues ---    0.36570   0.36629   0.36635   0.36691   0.36713
     Eigenvalues ---    0.36723   0.36819   0.36858   0.36886   0.37037
     Eigenvalues ---    0.37540   0.37813   0.39986   0.42086   0.42720
     Eigenvalues ---    0.42746   0.42818   0.44399   0.46902   0.48232
     Eigenvalues ---    0.48265   0.48325   0.48503   0.48686   0.51567
     Eigenvalues ---    0.52017   0.52327
 Eigenvectors required to have negative eigenvalues:
                          R33       R14       D72       D80       D76
   1                    0.65422  -0.27792   0.24697   0.24148   0.23480
                          D96       D97       A56       D95       D77
   1                   -0.23005  -0.20762  -0.19500   0.17388  -0.15315
 RFO step:  Lambda0=3.354542841D-03 Lambda=-8.84969933D-03.
 Linear search not attempted -- option 19 set.
 Maximum step size (   0.300) exceeded in Quadratic search.
    -- Step size scaled by   0.532
 Iteration  1 RMS(Cart)=  0.05521516 RMS(Int)=  0.00118722
 Iteration  2 RMS(Cart)=  0.00190935 RMS(Int)=  0.00026227
 Iteration  3 RMS(Cart)=  0.00000149 RMS(Int)=  0.00026227
 Iteration  4 RMS(Cart)=  0.00000000 RMS(Int)=  0.00026227
 Variable       Old X    -DE/DX   Delta X   Delta X   Delta X     New X
                                 (Linear)    (Quad)   (Total)
    R1        2.62825   0.00007   0.00000  -0.00043  -0.00044   2.62781
    R2        2.63632   0.00007   0.00000   0.00046   0.00047   2.63679
    R3        2.05148   0.00003   0.00000  -0.00005  -0.00005   2.05143
    R4        2.63441  -0.00007   0.00000  -0.00010  -0.00013   2.63429
    R5        2.05048   0.00000   0.00000  -0.00012  -0.00012   2.05036
    R6        2.63064   0.00002   0.00000  -0.00032  -0.00033   2.63031
    R7        2.05078   0.00001   0.00000  -0.00003  -0.00003   2.05075
    R8        2.63800   0.00004   0.00000   0.00053   0.00053   2.63853
    R9        2.05164   0.00001   0.00000   0.00001   0.00001   2.05165
   R10        2.64320  -0.00016   0.00000  -0.00011   0.00009   2.64329
   R11        3.36318   0.00003   0.00000  -0.00019  -0.00015   3.36303
   R12        3.35965   0.00029   0.00000  -0.00125  -0.00112   3.35853
   R13        3.35457   0.00010   0.00000  -0.00244  -0.00220   3.35237
   R14        4.59956   0.01750   0.00000   0.09305   0.09278   4.69233
   R15        4.60457   0.00757   0.00000   0.13897   0.13913   4.74370
   R16        2.64289   0.00028   0.00000   0.00038   0.00026   2.64315
   R17        2.63594   0.00007   0.00000   0.00018   0.00023   2.63617
   R18        3.35937   0.00034   0.00000  -0.00100  -0.00141   3.35795
   R19        2.63738   0.00004   0.00000  -0.00022  -0.00021   2.63717
   R20        2.63164   0.00008   0.00000   0.00001  -0.00004   2.63160
   R21        2.05170   0.00000   0.00000  -0.00002  -0.00002   2.05167
   R22        2.63248   0.00013   0.00000  -0.00028  -0.00033   2.63215
   R23        2.05068   0.00002   0.00000  -0.00001  -0.00001   2.05066
   R24        2.62911   0.00003   0.00000  -0.00021  -0.00021   2.62891
   R25        2.05034   0.00000   0.00000  -0.00014  -0.00014   2.05021
   R26        2.05056   0.00002   0.00000  -0.00006  -0.00006   2.05050
   R27        2.06081  -0.00019   0.00000   0.00001   0.00001   2.06082
   R28        2.86313   0.00044   0.00000  -0.01170  -0.01170   2.85143
   R29        2.89707   0.00014   0.00000   0.00236   0.00236   2.89943
   R30        3.70645   0.00027   0.00000  -0.00250  -0.00250   3.70395
   R31        2.03094   0.00030   0.00000   0.00240   0.00266   2.03360
   R32        2.78125  -0.00007   0.00000  -0.02154  -0.02154   2.75971
   R33        4.57717   0.00215   0.00000   0.21595   0.21595   4.79311
   R34        2.06095   0.00013   0.00000  -0.00012  -0.00012   2.06083
   R35        2.88223  -0.00006   0.00000  -0.00067  -0.00067   2.88156
   R36        2.06605   0.00004   0.00000   0.00000   0.00000   2.06605
   R37        2.07094   0.00000   0.00000   0.00000   0.00000   2.07094
   R38        2.06715   0.00000   0.00000   0.00000   0.00000   2.06715
   R39        2.06993  -0.00003   0.00000   0.00000   0.00000   2.06994
   R40        2.65090   0.00046   0.00000   0.00304   0.00304   2.65394
   R41        2.64836   0.00061   0.00000   0.00382   0.00382   2.65218
   R42        2.62373  -0.00017   0.00000  -0.00135  -0.00135   2.62238
   R43        2.05180   0.00006   0.00000  -0.00002  -0.00002   2.05178
   R44        2.62931  -0.00023   0.00000  -0.00211  -0.00211   2.62720
   R45        2.05041  -0.00014   0.00000  -0.00041  -0.00041   2.05000
   R46        2.63790   0.00014   0.00000   0.00054   0.00054   2.63844
   R47        2.05109  -0.00002   0.00000  -0.00026  -0.00026   2.05083
   R48        2.63252   0.00019   0.00000   0.00120   0.00120   2.63371
   R49        2.05081   0.00000   0.00000  -0.00024  -0.00024   2.05056
   R50        2.05159  -0.00001   0.00000   0.00001   0.00001   2.05160
    A1        2.08989   0.00015   0.00000   0.00032   0.00037   2.09026
    A2        2.10102  -0.00012   0.00000  -0.00074  -0.00076   2.10026
    A3        2.09225  -0.00003   0.00000   0.00042   0.00040   2.09264
    A4        2.09429  -0.00002   0.00000  -0.00035  -0.00034   2.09394
    A5        2.08873   0.00002   0.00000  -0.00006  -0.00006   2.08867
    A6        2.10014   0.00000   0.00000   0.00041   0.00041   2.10055
    A7        2.10023  -0.00011   0.00000  -0.00012  -0.00011   2.10012
    A8        2.09720   0.00007   0.00000   0.00028   0.00028   2.09748
    A9        2.08559   0.00004   0.00000  -0.00016  -0.00017   2.08542
   A10        2.09387   0.00008   0.00000   0.00096   0.00099   2.09486
   A11        2.09775  -0.00007   0.00000  -0.00091  -0.00092   2.09683
   A12        2.09155  -0.00001   0.00000  -0.00005  -0.00007   2.09148
   A13        2.08528   0.00010   0.00000  -0.00124  -0.00126   2.08402
   A14        2.06938  -0.00001   0.00000  -0.00368  -0.00381   2.06557
   A15        2.12825  -0.00009   0.00000   0.00490   0.00504   2.13329
   A16        2.10204  -0.00020   0.00000   0.00040   0.00033   2.10236
   A17        2.06787   0.00002   0.00000  -0.00430  -0.00445   2.06342
   A18        2.11205   0.00017   0.00000   0.00405   0.00426   2.11631
   A19        1.77187   0.00007   0.00000   0.00802   0.00694   1.77880
   A20        2.08631  -0.00005   0.00000  -0.01389  -0.01455   2.07175
   A21        2.04867   0.00045   0.00000   0.02273   0.02115   2.06982
   A22        1.94045  -0.00008   0.00000  -0.05459  -0.05472   1.88573
   A23        2.30981  -0.00114   0.00000  -0.06940  -0.06937   2.24044
   A24        2.11668  -0.00007   0.00000   0.00490   0.00550   2.12217
   A25        2.06551   0.00011   0.00000  -0.00519  -0.00563   2.05988
   A26        2.10008  -0.00004   0.00000   0.00023   0.00007   2.10015
   A27        2.12542  -0.00002   0.00000   0.00425   0.00417   2.12959
   A28        2.08574  -0.00004   0.00000  -0.00087  -0.00076   2.08497
   A29        2.07139   0.00006   0.00000  -0.00350  -0.00353   2.06786
   A30        1.77543   0.00013   0.00000   0.00474   0.00417   1.77960
   A31        2.09464   0.00004   0.00000   0.00064   0.00065   2.09529
   A32        2.09179  -0.00007   0.00000  -0.00066  -0.00066   2.09112
   A33        2.09676   0.00003   0.00000   0.00002   0.00001   2.09677
   A34        2.09972  -0.00001   0.00000   0.00014   0.00009   2.09980
   A35        2.08538  -0.00001   0.00000  -0.00029  -0.00026   2.08512
   A36        2.09794   0.00001   0.00000   0.00016   0.00019   2.09813
   A37        2.09345  -0.00001   0.00000  -0.00047  -0.00047   2.09298
   A38        2.10177  -0.00001   0.00000   0.00027   0.00027   2.10205
   A39        2.08795   0.00002   0.00000   0.00019   0.00019   2.08814
   A40        2.09177   0.00005   0.00000   0.00033   0.00042   2.09219
   A41        2.09109  -0.00003   0.00000   0.00030   0.00025   2.09134
   A42        2.10013  -0.00002   0.00000  -0.00061  -0.00065   2.09948
   A43        1.87041   0.00045   0.00000   0.00014   0.00012   1.87053
   A44        1.87722   0.00025   0.00000  -0.00015  -0.00017   1.87705
   A45        1.79318  -0.00018   0.00000   0.00110   0.00109   1.79428
   A46        2.07339  -0.00099   0.00000  -0.00810  -0.00810   2.06529
   A47        1.89578   0.00035   0.00000   0.00560   0.00561   1.90139
   A48        1.93201   0.00023   0.00000   0.00245   0.00246   1.93447
   A49        1.73570   0.00078   0.00000   0.00870   0.00819   1.74388
   A50        1.59897  -0.00023   0.00000   0.02290   0.02321   1.62218
   A51        2.65724  -0.00231   0.00000  -0.02942  -0.02964   2.62760
   A52        2.09832  -0.00014   0.00000  -0.00579  -0.00654   2.09178
   A53        2.11826   0.00058   0.00000   0.01011   0.00946   2.12772
   A54        1.71651   0.00031   0.00000  -0.00699  -0.00745   1.70906
   A55        2.06635  -0.00052   0.00000  -0.00285  -0.00361   2.06275
   A56        1.31391   0.00185   0.00000  -0.05995  -0.06001   1.25391
   A57        1.69458   0.00114   0.00000   0.00267   0.00321   1.69779
   A58        1.90785  -0.00005   0.00000  -0.00455  -0.00455   1.90330
   A59        1.95045  -0.00003   0.00000   0.00125   0.00125   1.95170
   A60        1.89091   0.00006   0.00000  -0.00110  -0.00110   1.88981
   A61        1.93781   0.00007   0.00000   0.00258   0.00258   1.94039
   A62        1.85456  -0.00004   0.00000  -0.00036  -0.00037   1.85420
   A63        1.91923   0.00000   0.00000   0.00198   0.00198   1.92121
   A64        1.94418  -0.00002   0.00000   0.00048   0.00048   1.94466
   A65        1.92112  -0.00002   0.00000  -0.00063  -0.00063   1.92048
   A66        1.94766  -0.00002   0.00000  -0.00012  -0.00012   1.94754
   A67        1.88399   0.00003   0.00000   0.00019   0.00019   1.88419
   A68        1.88500   0.00001   0.00000   0.00024   0.00024   1.88524
   A69        1.87946   0.00003   0.00000  -0.00016  -0.00016   1.87930
   A70        2.07378  -0.00033   0.00000  -0.00208  -0.00208   2.07170
   A71        2.12696   0.00039   0.00000   0.00102   0.00102   2.12798
   A72        2.07981  -0.00006   0.00000   0.00063   0.00062   2.08043
   A73        2.10173  -0.00003   0.00000  -0.00070  -0.00070   2.10103
   A74        2.08394   0.00000   0.00000  -0.00145  -0.00145   2.08249
   A75        2.09730   0.00003   0.00000   0.00214   0.00214   2.09944
   A76        2.09821  -0.00001   0.00000  -0.00043  -0.00043   2.09778
   A77        2.10929   0.00006   0.00000  -0.00089  -0.00089   2.10839
   A78        2.07537  -0.00005   0.00000   0.00135   0.00135   2.07672
   A79        2.09539  -0.00005   0.00000  -0.00108  -0.00108   2.09431
   A80        2.08996   0.00004   0.00000   0.00138   0.00138   2.09135
   A81        2.09783   0.00001   0.00000  -0.00030  -0.00030   2.09752
   A82        2.09821  -0.00008   0.00000  -0.00132  -0.00132   2.09690
   A83        2.08657   0.00006   0.00000   0.00145   0.00145   2.08802
   A84        2.09834   0.00002   0.00000  -0.00012  -0.00012   2.09821
   A85        2.09256   0.00023   0.00000   0.00293   0.00293   2.09549
   A86        2.09535  -0.00012   0.00000  -0.00138  -0.00138   2.09396
   A87        2.09524  -0.00011   0.00000  -0.00155  -0.00155   2.09369
    D1       -0.02215  -0.00004   0.00000  -0.00068  -0.00063  -0.02277
    D2        3.12629  -0.00001   0.00000  -0.00067  -0.00063   3.12566
    D3        3.12831  -0.00003   0.00000  -0.00112  -0.00111   3.12720
    D4       -0.00643  -0.00001   0.00000  -0.00112  -0.00112  -0.00755
    D5        0.02792  -0.00001   0.00000   0.00026   0.00015   0.02807
    D6       -3.06089   0.00002   0.00000  -0.00307  -0.00302  -3.06391
    D7       -3.12250  -0.00002   0.00000   0.00070   0.00062  -3.12187
    D8        0.07188   0.00002   0.00000  -0.00263  -0.00254   0.06934
    D9       -0.00979   0.00005   0.00000   0.00019   0.00022  -0.00957
   D10       -3.13199   0.00002   0.00000   0.00007   0.00005  -3.13194
   D11        3.12491   0.00002   0.00000   0.00019   0.00023   3.12514
   D12        0.00271  -0.00001   0.00000   0.00006   0.00005   0.00277
   D13        0.03613   0.00000   0.00000   0.00074   0.00069   0.03682
   D14       -3.11078  -0.00003   0.00000   0.00030   0.00021  -3.11058
   D15       -3.12474   0.00002   0.00000   0.00087   0.00087  -3.12386
   D16        0.01154  -0.00001   0.00000   0.00042   0.00039   0.01193
   D17       -0.03021  -0.00005   0.00000  -0.00114  -0.00115  -0.03136
   D18        3.08693  -0.00010   0.00000  -0.00192  -0.00212   3.08482
   D19        3.11668  -0.00001   0.00000  -0.00069  -0.00066   3.11601
   D20       -0.04936  -0.00007   0.00000  -0.00147  -0.00163  -0.05099
   D21       -0.00172   0.00005   0.00000   0.00064   0.00074  -0.00099
   D22        3.08573   0.00001   0.00000   0.00380   0.00373   3.08946
   D23       -3.11801   0.00010   0.00000   0.00158   0.00187  -3.11614
   D24       -0.03056   0.00006   0.00000   0.00474   0.00487  -0.02569
   D25        2.47401   0.00012   0.00000   0.01597   0.01592   2.48993
   D26       -0.69266   0.00007   0.00000   0.01508   0.01483  -0.67783
   D27       -2.44861  -0.00015   0.00000  -0.01945  -0.01980  -2.46840
   D28        1.69419  -0.00007   0.00000   0.05341   0.05313   1.74732
   D29        1.18857   0.00116   0.00000   0.06125   0.06268   1.25125
   D30        0.74609  -0.00011   0.00000  -0.02269  -0.02287   0.72323
   D31       -1.39430  -0.00003   0.00000   0.05017   0.05006  -1.34423
   D32       -1.89992   0.00120   0.00000   0.05801   0.05961  -1.84030
   D33       -0.74422   0.00017   0.00000   0.02230   0.02207  -0.72214
   D34        2.44328   0.00028   0.00000   0.02390   0.02364   2.46692
   D35        1.49346   0.00011   0.00000  -0.02010  -0.01993   1.47353
   D36       -1.60223   0.00022   0.00000  -0.01850  -0.01837  -1.62060
   D37        1.78928  -0.00063   0.00000  -0.02939  -0.02831   1.76097
   D38       -1.30641  -0.00053   0.00000  -0.02779  -0.02675  -1.33316
   D39        0.46732  -0.00115   0.00000  -0.08306  -0.08232   0.38500
   D40        2.59976  -0.00051   0.00000  -0.06660  -0.06603   2.53374
   D41       -1.78812   0.00004   0.00000  -0.03415  -0.03399  -1.82211
   D42       -1.58793  -0.00114   0.00000  -0.03770  -0.03793  -1.62586
   D43        0.54452  -0.00050   0.00000  -0.02124  -0.02164   0.52288
   D44        2.43982   0.00005   0.00000   0.01121   0.01040   2.45022
   D45        0.02477   0.00004   0.00000  -0.00436  -0.00402   0.02075
   D46       -3.07798   0.00004   0.00000  -0.00037  -0.00029  -3.07827
   D47        3.11956  -0.00006   0.00000  -0.00613  -0.00577   3.11380
   D48        0.01681  -0.00006   0.00000  -0.00214  -0.00203   0.01478
   D49        3.05433  -0.00009   0.00000  -0.00090  -0.00096   3.05337
   D50       -0.06635  -0.00009   0.00000  -0.00213  -0.00213  -0.06848
   D51       -0.04181   0.00001   0.00000   0.00055   0.00043  -0.04138
   D52        3.12069   0.00002   0.00000  -0.00068  -0.00073   3.11996
   D53        0.69559  -0.00010   0.00000  -0.01537  -0.01543   0.68016
   D54       -2.48453  -0.00010   0.00000  -0.01927  -0.01907  -2.50360
   D55        0.02111   0.00005   0.00000   0.00178   0.00176   0.02287
   D56       -3.12143   0.00001   0.00000   0.00001   0.00006  -3.12137
   D57       -3.08285   0.00005   0.00000   0.00548   0.00519  -3.07766
   D58        0.05780   0.00002   0.00000   0.00371   0.00349   0.06129
   D59       -0.03416   0.00000   0.00000   0.00014   0.00008  -0.03408
   D60        3.12548  -0.00002   0.00000  -0.00067  -0.00066   3.12482
   D61        3.10838   0.00004   0.00000   0.00191   0.00179   3.11017
   D62       -0.01516   0.00002   0.00000   0.00111   0.00105  -0.01411
   D63        0.00909  -0.00004   0.00000  -0.00174  -0.00169   0.00740
   D64       -3.12669  -0.00002   0.00000  -0.00096  -0.00092  -3.12761
   D65        3.13251  -0.00003   0.00000  -0.00093  -0.00095   3.13155
   D66       -0.00327   0.00000   0.00000  -0.00016  -0.00018  -0.00345
   D67        0.02880   0.00004   0.00000   0.00138   0.00142   0.03022
   D68       -3.13382   0.00004   0.00000   0.00263   0.00260  -3.13122
   D69       -3.11856   0.00001   0.00000   0.00061   0.00065  -3.11791
   D70        0.00201   0.00001   0.00000   0.00186   0.00183   0.00384
   D71        0.60866   0.00193   0.00000   0.03110   0.03137   0.64003
   D72        2.01960  -0.00251   0.00000   0.06746   0.06734   2.08694
   D73       -1.09745   0.00156   0.00000  -0.00441  -0.00444  -1.10188
   D74       -2.90610  -0.00019   0.00000  -0.00602  -0.00616  -2.91225
   D75        2.73813   0.00194   0.00000   0.02528   0.02556   2.76369
   D76       -2.13411  -0.00249   0.00000   0.06164   0.06153  -2.07258
   D77        1.03203   0.00158   0.00000  -0.01023  -0.01025   1.02177
   D78       -0.77662  -0.00018   0.00000  -0.01184  -0.01197  -0.78859
   D79       -1.31723   0.00176   0.00000   0.02723   0.02750  -1.28973
   D80        0.09371  -0.00267   0.00000   0.06358   0.06346   0.15718
   D81       -3.02333   0.00140   0.00000  -0.00829  -0.00832  -3.03165
   D82        1.45120  -0.00036   0.00000  -0.00990  -0.01003   1.44117
   D83       -2.70731  -0.00003   0.00000  -0.00539  -0.00538  -2.71269
   D84       -0.55511  -0.00001   0.00000  -0.00447  -0.00447  -0.55958
   D85        1.56201   0.00001   0.00000  -0.00194  -0.00194   1.56007
   D86        1.44982  -0.00015   0.00000   0.00033   0.00033   1.45015
   D87       -2.68117  -0.00012   0.00000   0.00125   0.00125  -2.67992
   D88       -0.56405  -0.00011   0.00000   0.00378   0.00377  -0.56027
   D89       -0.76092   0.00000   0.00000  -0.00298  -0.00298  -0.76391
   D90        1.39127   0.00003   0.00000  -0.00206  -0.00206   1.38921
   D91       -2.77479   0.00004   0.00000   0.00047   0.00046  -2.77433
   D92        1.48174  -0.00198   0.00000  -0.00765  -0.00756   1.47418
   D93       -1.58128  -0.00194   0.00000  -0.00131  -0.00122  -1.58250
   D94       -3.01957  -0.00111   0.00000   0.01866   0.01877  -3.00081
   D95        0.20059  -0.00108   0.00000   0.02500   0.02510   0.22569
   D96        0.14613   0.00288   0.00000  -0.05189  -0.05182   0.09431
   D97       -2.91690   0.00291   0.00000  -0.04555  -0.04548  -2.96238
   D98       -1.19897   0.00018   0.00000   0.01487   0.01460  -1.18437
   D99        2.02119   0.00022   0.00000   0.02121   0.02094   2.04213
   D100       1.07704   0.00003   0.00000   0.00049   0.00049   1.07753
   D101      -3.11701   0.00003   0.00000   0.00062   0.00062  -3.11638
   D102      -1.03130   0.00004   0.00000  -0.00007  -0.00007  -1.03137
   D103      -3.07101  -0.00002   0.00000  -0.00264  -0.00264  -3.07365
   D104      -0.98187  -0.00001   0.00000  -0.00250  -0.00251  -0.98438
   D105       1.10384   0.00000   0.00000  -0.00320  -0.00320   1.10063
   D106      -1.02360  -0.00003   0.00000  -0.00028  -0.00028  -1.02388
   D107       1.06554  -0.00002   0.00000  -0.00015  -0.00015   1.06539
   D108      -3.13194  -0.00001   0.00000  -0.00085  -0.00085  -3.13278
   D109      -3.09550  -0.00004   0.00000   0.00609   0.00608  -3.08942
   D110       0.06842  -0.00007   0.00000   0.00646   0.00646   0.07488
   D111      -0.03031  -0.00005   0.00000  -0.00006  -0.00006  -0.03037
   D112       3.13360  -0.00008   0.00000   0.00032   0.00032   3.13392
   D113       3.09363  -0.00003   0.00000  -0.00859  -0.00860   3.08503
   D114      -0.02057  -0.00009   0.00000  -0.00974  -0.00975  -0.03032
   D115       0.03087   0.00002   0.00000  -0.00211  -0.00211   0.02876
   D116      -3.08333  -0.00004   0.00000  -0.00326  -0.00326  -3.08659
   D117       0.01003   0.00005   0.00000   0.00180   0.00180   0.01183
   D118      -3.13043  -0.00001   0.00000   0.00104   0.00104  -3.12939
   D119       3.12912   0.00008   0.00000   0.00138   0.00137   3.13050
   D120      -0.01133   0.00002   0.00000   0.00062   0.00062  -0.01071
   D121      -0.01123   0.00001   0.00000   0.00256   0.00255  -0.00868
   D122      -3.14075   0.00000   0.00000   0.00113   0.00113  -3.13962
   D123       3.10350   0.00007   0.00000   0.00365   0.00365   3.10715
   D124      -0.02602   0.00006   0.00000   0.00223   0.00222  -0.02379
   D125       0.01000  -0.00002   0.00000  -0.00136  -0.00137   0.00864
   D126      -3.14143  -0.00005   0.00000  -0.00154  -0.00154   3.14021
   D127      -3.13273   0.00004   0.00000  -0.00060  -0.00060  -3.13334
   D128      -0.00098   0.00001   0.00000  -0.00078  -0.00078  -0.00177
   D129      -0.00940  -0.00001   0.00000  -0.00081  -0.00081  -0.01021
   D130      -3.14115   0.00002   0.00000  -0.00063  -0.00064   3.14140
   D131       3.12003   0.00000   0.00000   0.00063   0.00063   3.12067
   D132      -0.01171   0.00003   0.00000   0.00081   0.00081  -0.01091
         Item               Value     Threshold  Converged?
 Maximum Force            0.017499     0.000450     NO 
 RMS     Force            0.001302     0.000300     NO 
 Maximum Displacement     0.183963     0.001800     NO 
 RMS     Displacement     0.055808     0.001200     NO 
 Predicted change in Energy=-2.409984D-03
 GradGradGradGradGradGradGradGradGradGradGradGradGradGradGradGradGradGrad

                          Input orientation:                          
 ---------------------------------------------------------------------
 Center     Atomic      Atomic             Coordinates (Angstroms)
 Number     Number       Type             X           Y           Z
 ---------------------------------------------------------------------
      1          6           0        2.430865    1.704665   -2.013863
      2          6           0        3.644739    2.325804   -1.741091
      3          6           0        3.871550    2.891115   -0.487205
      4          6           0        2.883743    2.847645    0.492456
      5          6           0        1.674799    2.197368    0.237296
      6          6           0        1.454265    1.626219   -1.020362
      7         16           0       -0.033020    0.719597   -1.373436
      8          6           0       -1.267870    1.720351   -0.585590
      9          6           0       -1.052470    2.295826    0.670904
     10         16           0        0.478141    2.092446    1.550353
     11          6           0       -2.081837    3.011851    1.283452
     12          6           0       -3.320336    3.126352    0.657115
     13          6           0       -3.527104    2.563125   -0.599914
     14          6           0       -2.495283    1.875096   -1.230216
     15          1           0       -4.487167    2.662193   -1.095414
     16          1           0       -2.646735    1.442228   -2.213619
     17          1           0       -1.914860    3.476861    2.250212
     18          1           0       -4.118946    3.672040    1.149080
     19          1           0        2.242936    1.274256   -2.992583
     20          1           0        3.052820    3.314076    1.458153
     21          1           0        4.408756    2.372863   -2.510051
     22          1           0        4.814235    3.384522   -0.273711
     23          6           0        0.741600   -1.544472    0.628314
     24          1           0        0.673940   -0.549683    1.070004
     25          6           0       -0.251942   -1.596761   -0.506125
     26          1           0        0.089801   -1.783974   -1.509237
     27          6           0        0.603301   -2.565680    1.765029
     28          1           0        1.083984   -3.497931    1.466465
     29          6           0        1.185004   -2.040262    3.072983
     30          1           0        0.658684   -1.140949    3.412407
     31          1           0        1.094330   -2.799512    3.855227
     32          1           0        2.247206   -1.792972    2.971037
     33          1           0       -0.457937   -2.795888    1.891922
     34          6           0       -1.688171   -1.457293   -0.281437
     35          6           0       -2.564129   -1.686399   -1.355009
     36          6           0       -2.207610   -1.005983    0.941774
     37          6           0       -3.930648   -1.503604   -1.197117
     38          1           0       -2.163498   -2.028670   -2.304329
     39          6           0       -3.577185   -0.822464    1.094709
     40          1           0       -1.549896   -0.772184    1.772179
     41          6           0       -4.440450   -1.075993    0.030332
     42          1           0       -4.600443   -1.694201   -2.029474
     43          1           0       -3.968816   -0.471417    2.043845
     44          1           0       -5.509470   -0.931852    0.153114
     45         35           0        2.555809   -1.568041   -0.113218
     46         17           0       -0.226993   -4.105740   -0.877286
 ---------------------------------------------------------------------
                    Distance matrix (angstroms):
                    1          2          3          4          5
     1  C    0.000000
     2  C    1.390578   0.000000
     3  C    2.411207   1.394005   0.000000
     4  C    2.791618   2.416644   1.391901   0.000000
     5  C    2.425306   2.794849   2.414933   1.396250   0.000000
     6  C    1.395330   2.409781   2.779835   2.413277   1.398767
     7  S    2.729695   4.030010   4.554839   4.064191   2.773970
     8  C    3.964952   5.082862   5.272002   4.434959   3.092569
     9  C    4.437462   5.280378   5.093285   3.978708   2.763277
    10  S    4.082541   4.573337   4.037913   2.734300   1.779639
    11  C    5.739817   6.512465   6.212296   5.030867   3.983734
    12  C    6.498587   7.409760   7.286153   6.212518   5.098100
    13  C    6.183333   7.265944   7.406778   6.509469   5.281523
    14  C    4.991001   6.177703   6.490064   5.731263   4.432497
    15  H    7.044117   8.164433   8.383941   7.542284   6.321550
    16  H    5.088301   6.370765   6.896943   6.315396   5.025224
    17  H    6.341005   6.940071   6.427993   5.149001   4.309824
    18  H    7.534905   8.392869   8.193613   7.081556   6.047601
    19  H    1.085570   2.153378   3.397577   3.877071   3.406909
    20  H    3.877103   3.400326   2.152588   1.085687   2.153247
    21  H    2.145866   1.085005   2.156173   3.400901   3.879850
    22  H    3.395658   2.154485   1.085212   2.145238   3.395073
    23  C    4.515706   5.387145   5.542147   4.888550   3.876225
    24  H    4.204653   4.999634   4.948606   4.093731   3.039969
    25  C    4.513329   5.665314   6.094634   5.530138   4.319771
    26  H    4.231528   5.438898   6.099395   5.767563   4.627491
    27  C    5.987976   6.743133   6.747638   6.010320   5.115535
    28  H    6.402638   7.124730   7.239286   6.667396   5.856309
    29  C    6.438373   6.948967   6.649132   5.782428   5.122356
    30  H    6.378288   6.891550   6.464289   5.420876   4.717858
    31  H    7.517989   8.005763   7.678079   6.811800   6.196384
    32  H    6.092325   6.412610   6.044717   5.299422   4.870709
    33  H    6.622334   7.500831   7.533041   6.706325   5.676174
    34  C    5.474097   6.699429   7.061266   6.327227   4.993515
    35  C    6.073168   7.402492   7.945104   7.324616   5.965533
    36  C    6.131790   7.249039   7.361083   6.401110   5.082405
    37  C    7.171396   8.505691   8.982863   8.259780   6.868462
    38  H    5.927085   7.281092   7.995500   7.554806   6.249142
    39  C    7.221237   8.373144   8.472117   7.454931   6.118649
    40  H    6.026222   6.994629   6.922185   5.864982   4.644648
    41  C    7.689328   8.948768   9.224702   8.321796   6.939307
    42  H    7.809727   9.177507   9.755940   9.110518   7.724067
    43  H    7.883923   8.950777   8.898549   7.770492   6.498955
    44  H    8.642682   9.899490  10.150302   9.211177   7.836634
    45  Br   3.786643   4.358643   4.664237   4.469079   3.882955
    46  Cl   6.489747   7.556535   8.118263   7.739666   6.677445
                    6          7          8          9         10
     6  C    0.000000
     7  S    1.777257   0.000000
     8  C    2.758243   1.773997   0.000000
     9  C    3.097172   2.775447   1.398695   0.000000
    10  S    2.789043   3.270251   2.783749   1.776953   0.000000
    11  C    4.442022   4.063390   2.413262   1.395530   2.733135
    12  C    5.278366   4.552148   2.780966   2.415197   4.036739
    13  C    5.086119   4.025613   2.411351   2.794681   4.570249
    14  C    3.962943   2.723680   1.395003   2.423423   4.076770
    15  H    6.031542   4.867279   3.392766   3.879594   5.654996
    16  H    4.275035   2.838946   2.151535   3.404524   4.935091
    17  H    5.047033   4.926932   3.397897   2.152388   2.851817
    18  H    6.320802   5.636914   3.866110   3.394980   4.877432
    19  H    2.153029   2.847675   4.279996   5.032339   4.941882
    20  H    3.398128   4.926624   5.038373   4.302325   2.851290
    21  H    3.392000   4.873864   6.029378   6.320554   5.658202
    22  H    3.865037   5.639778   6.313377   6.041174   4.878358
    23  C    3.644078   3.119783   4.021268   4.238913   3.761215
    24  H    3.116583   2.842757   3.415358   3.352118   2.692567
    25  C    3.682823   2.483077   3.470109   4.144693   4.286300
    26  H    3.705425   2.510258   3.869972   4.764721   4.953638
    27  C    5.104367   4.587800   5.234190   5.250993   4.664749
    28  H    5.707743   5.205793   6.080511   6.226153   5.623735
    29  C    5.501914   5.373179   5.791715   5.438560   4.460643
    30  H    5.285794   5.181157   5.280401   4.717554   3.735597
    31  H    6.594544   6.402653   6.762396   6.380527   5.442737
    32  H    5.315157   5.512430   6.111366   5.735568   4.499378
    33  H    5.629649   4.816820   5.214448   5.269716   4.988859
    34  C    4.464186   2.944628   3.219717   3.923897   4.544117
    35  C    5.218517   3.492230   3.725350   4.716731   5.654750
    36  C    4.918109   3.614784   3.263257   3.508513   4.145345
    37  C    6.230918   4.490570   4.225901   5.119481   6.318037
    38  H    5.300471   3.599787   4.220352   5.365414   6.230604
    39  C    5.982062   4.585935   3.823905   4.034542   5.014975
    40  H    4.751380   3.797528   3.442578   3.297412   3.516852
    41  C    6.569138   4.961869   4.273659   4.822645   6.044998
    42  H    6.978753   5.207510   4.984978   5.983349   7.276391
    43  H    6.572614   5.346664   4.360377   4.248256   5.156777
    44  H    7.510952   5.920233   5.056782   5.527284   6.852017
    45  Br   3.498515   3.677427   5.065290   5.344528   4.525851
    46  Cl   5.975153   4.854654   5.925524   6.637646   6.693889
                   11         12         13         14         15
    11  C    0.000000
    12  C    1.392583   0.000000
    13  C    2.416034   1.392875   0.000000
    14  C    2.789566   2.410056   1.391157   0.000000
    15  H    3.401011   2.155991   1.084922   2.145995   0.000000
    16  H    3.874575   3.395751   2.153022   1.085078   2.475053
    17  H    1.085698   2.153178   3.399627   3.875038   4.298100
    18  H    2.145628   1.085165   2.153822   3.395046   2.488600
    19  H    6.325138   6.906558   6.378041   5.090940   7.128808
    20  H    5.146510   6.426042   6.935053   6.330833   7.987306
    21  H    7.544983   8.386748   8.164722   7.039283   9.012345
    22  H    7.079509   8.191723   8.388029   7.524780   9.365523
    23  C    5.400100   6.190052   6.050019   5.062113   6.928728
    24  H    4.508258   5.444074   5.488804   4.605925   6.453077
    25  C    5.271661   5.751171   5.295294   4.196508   6.035154
    26  H    5.959451   6.358727   5.727664   4.488798   6.394395
    27  C    6.208924   7.001544   6.996988   6.188150   7.837452
    28  H    7.241076   7.995887   7.891037   6.996618   8.691840
    29  C    6.276824   7.268315   7.542235   6.884189   8.465350
    30  H    5.411899   6.452448   6.880386   6.371655   7.827140
    31  H    7.104506   8.051898   8.364437   7.784537   9.246198
    32  H    6.683927   7.781485   8.066594   7.320960   9.040813
    33  H    6.061115   6.692608   6.659433   5.976338   7.412794
    34  C    4.751536   4.955264   4.432478   3.557587   5.046494
    35  C    5.409956   5.270963   4.422210   3.564345   4.761902
    36  C    4.034297   4.288983   4.105654   3.619518   4.775147
    37  C    5.473633   5.024654   4.130107   3.671101   4.204036
    38  H    6.187544   6.056623   5.084195   4.062412   5.372626
    39  C    4.119910   3.981282   3.786353   3.721910   4.215156
    40  H    3.852368   4.424524   4.545379   4.112934   5.352158
    41  C    4.883014   4.393997   3.804549   3.752543   3.904295
    42  H    6.282179   5.665171   4.617415   4.220235   4.456844
    43  H    4.033862   3.909922   4.048829   4.289160   4.465775
    44  H    5.345945   4.638464   4.087994   4.344869   3.939681
    45  Br   6.665872   7.560410   7.369208   6.214210   8.274243
    46  Cl   7.666116   8.014131   7.445900   6.406254   8.000098
                   16         17         18         19         20
    16  H    0.000000
    17  H    4.959956   0.000000
    18  H    4.295021   2.471554   0.000000
    19  H    4.954178   7.044546   7.960921   0.000000
    20  H    7.033538   5.033061   7.187342   4.962442   0.000000
    21  H    7.122774   7.991686   9.370101   2.475995   4.297801
    22  H    7.949957   7.187450   9.050343   4.296168   2.471214
    23  C    5.336457   5.907717   7.148993   4.828056   5.443883
    24  H    5.077083   4.930297   6.387562   4.721559   4.553940
    25  C    4.229188   6.008688   6.741935   4.544186   6.236679
    26  H    4.288726   6.769675   7.385681   4.023565   6.601136
    27  C    6.515804   6.564209   7.847813   6.329959   6.376978
    28  H    7.201837   7.632500   8.864519   6.633253   7.090827
    29  C    7.399873   6.381595   8.028928   6.992592   5.896215
    30  H    7.017890   5.412762   7.149354   7.026163   5.422015
    31  H    8.295711   7.143119   8.739706   8.050303   6.852562
    32  H    7.829294   6.753778   8.585673   6.706166   5.387000
    33  H    6.293483   6.449680   7.469197   6.907906   7.060115
    34  C    3.613779   5.550361   5.853640   5.501388   6.947598
    35  C    3.245357   6.330751   6.115617   5.878350   8.029243
    36  C    4.017844   4.679060   5.057675   6.362862   6.826542
    37  C    3.370406   6.383769   5.685718   7.003809   8.889844
    38  H    3.505550   7.149583   6.946071   5.549745   8.361291
    39  C    4.115774   4.752126   4.527364   7.414580   7.823044
    40  H    4.689698   4.291398   5.171016   6.424674   6.162883
    41  C    3.820231   5.659942   4.888638   7.702553   8.801163
    42  H    3.699739   7.229657   6.255524   7.521379   9.788708
    43  H    4.851385   4.455358   4.241625   8.185282   7.998522
    44  H    4.408280   6.062655   4.911347   8.652290   9.645924
    45  Br   6.367093   7.143088   8.579288   4.057990   5.152795
    46  Cl   6.198458   8.374125   8.930135   6.286444   8.441867
                   21         22         23         24         25
    21  H    0.000000
    22  H    2.487787   0.000000
    23  C    6.216340   6.457165   0.000000
    24  H    5.941963   5.867332   1.090538   0.000000
    25  C    6.441719   7.108680   1.508911   2.106612   0.000000
    26  H    6.077359   7.110565   2.247516   2.918420   1.076136
    27  C    7.559564   7.569235   1.534312   2.133610   2.613118
    28  H    7.831540   8.019423   2.153074   3.002913   3.047993
    29  C    7.812716   7.334846   2.533539   2.548517   3.882206
    30  H    7.841265   7.164912   2.814406   2.415922   4.048691
    31  H    8.846223   8.314331   3.480303   3.604986   4.720217
    32  H    7.215872   6.627554   2.795882   2.763125   4.286595
    33  H    8.353326   8.407331   2.145142   2.646154   2.689046
    34  C    7.537197   8.107065   2.595965   2.868748   1.460373
    35  C    8.150636   9.017965   3.857663   4.202131   2.464721
    36  C    8.191947   8.370199   3.014311   2.920271   2.504011
    37  C    9.289589  10.060787   5.016351   5.220348   3.744200
    38  H    7.912669   9.061722   4.156253   4.650224   2.659724
    39  C    9.326289   9.486159   4.403490   4.259939   3.770869
    40  H    7.983380   7.871850   2.675034   2.342648   2.748687
    41  C    9.831409  10.278026   5.237432   5.245465   4.254713
    42  H    9.896344  10.840308   5.968558   6.223809   4.608639
    43  H    9.950458   9.868197   5.034203   4.744436   4.645848
    44  H   10.788179  11.197864   6.298968   6.262691   5.340254
    45  Br   4.970810   5.445560   1.960045   2.445096   2.835253
    46  Cl   8.131936   9.048884   3.124916   4.153211   2.536406
                   26         27         28         29         30
    26  H    0.000000
    27  C    3.405226   0.000000
    28  H    3.575031   1.090545   0.000000
    29  C    4.718251   1.524856   2.171613   0.000000
    30  H    4.995967   2.178711   3.085925   1.095895   0.000000
    31  H    5.551384   2.159795   2.488791   1.093886   1.771075
    32  H    4.972658   2.180357   2.554155   1.095363   1.772948
    33  H    3.590524   1.093309   1.746825   2.159891   2.509490
    34  C    2.185268   3.266096   3.860597   4.455010   4.387742
    35  C    2.660198   4.532150   4.954907   5.812773   5.780337
    36  C    3.448307   3.318377   4.161695   4.137828   3.786540
    37  C    4.042282   5.518969   6.018185   6.685182   6.514691
    38  H    2.401959   4.950074   5.188811   6.334673   6.436912
    39  C    4.599111   4.578711   5.387284   5.298589   4.838981
    40  H    3.805261   2.802309   3.802694   3.283259   2.775637
    41  C    4.836805   5.537848   6.200616   6.467864   6.119135
    42  H    4.719862   6.498975   6.912868   7.721802   7.588054
    43  H    5.551538   5.036659   5.918103   5.484730   4.871857
    44  H    5.902658   6.529444   7.196061   7.387164   6.979458
    45  Br   2.841951   2.887106   2.895883   3.500567   4.026353
    46  Cl   2.426997   3.169069   2.753409   4.675955   5.289222
                   31         32         33         34         35
    31  H    0.000000
    32  H    1.767495   0.000000
    33  H    2.502821   3.080281   0.000000
    34  C    5.162930   5.116489   2.833513   0.000000
    35  C    6.462964   6.471088   4.026111   1.404404   0.000000
    36  C    4.754762   4.958090   2.677293   1.403475   2.421834
    37  C    7.242649   7.458092   4.824094   2.422669   1.387702
    38  H    7.010547   6.880360   4.594136   2.155111   1.085756
    39  C    5.775139   6.195646   3.776196   2.421809   2.788150
    40  H    3.929513   4.110627   2.302627   2.169293   3.412295
    41  C    6.945079   7.340746   4.720589   2.796003   2.410880
    42  H    8.263283   8.479691   5.809597   3.404863   2.145119
    43  H    5.859742   6.422237   4.213374   3.402974   3.873181
    44  H    7.797690   8.297485   5.658275   3.881656   3.393937
    45  Br   4.404656   3.107806   3.822415   4.248755   5.269708
    46  Cl   5.084172   5.126417   3.072061   3.082912   3.397593
                   36         37         38         39         40
    36  C    0.000000
    37  C    2.791298   0.000000
    38  H    3.403677   2.150450   0.000000
    39  C    1.390253   2.416890   3.873875   0.000000
    40  H    1.084815   3.875523   4.309661   2.138082   0.000000
    41  C    2.412716   1.396202   3.397462   1.393701   3.388456
    42  H    3.876545   1.085251   2.475100   3.401103   4.960697
    43  H    2.145267   3.401574   4.958915   1.085112   2.452639
    44  H    3.395550   2.154694   4.293899   2.152277   4.280782
    45  Br   4.911117   6.576710   5.223505   6.295123   4.587474
    46  Cl   4.103695   4.537672   3.178163   5.088462   4.458960
                   41         42         43         44         45
    41  C    0.000000
    42  H    2.156520   0.000000
    43  H    2.154574   4.299544   0.000000
    44  H    1.085660   2.484189   2.482032   0.000000
    45  Br   7.015009   7.409446   6.958896   8.094714   0.000000
    46  Cl   5.268430   5.125439   5.978507   6.248188   3.842877
                   46
    46  Cl   0.000000
 Stoichiometry    C22H20BrClS2
 Framework group  C1[X(C22H20BrClS2)]
 Deg. of freedom   132
 Full point group                 C1      NOp   1
 Largest Abelian subgroup         C1      NOp   1
 Largest concise Abelian subgroup C1      NOp   1
                         Standard orientation:                         
 ---------------------------------------------------------------------
 Center     Atomic      Atomic             Coordinates (Angstroms)
 Number     Number       Type             X           Y           Z
 ---------------------------------------------------------------------
      1          6           0        2.709746    1.320241   -1.922573
      2          6           0        3.999205    1.746422   -1.623621
      3          6           0        4.286127    2.265975   -0.362277
      4          6           0        3.284783    2.371677    0.598725
      5          6           0        1.995378    1.915888    0.317291
      6          6           0        1.713833    1.389614   -0.947745
      7         16           0        0.111926    0.723656   -1.333799
      8          6           0       -0.969323    1.899780   -0.562634
      9          6           0       -0.692162    2.431123    0.701171
     10         16           0        0.771870    1.991881    1.607395
     11          6           0       -1.610807    3.294888    1.299088
     12          6           0       -2.804761    3.600551    0.650758
     13          6           0       -3.071502    3.079986   -0.613347
     14          6           0       -2.145791    2.243564   -1.228794
     15          1           0       -3.995260    3.327149   -1.125829
     16          1           0       -2.343094    1.842394   -2.217494
     17          1           0       -1.392908    3.725486    2.271634
     18          1           0       -3.519300    4.260922    1.131306
     19          1           0        2.476694    0.927094   -2.907248
     20          1           0        3.504995    2.803360    1.570257
     21          1           0        4.775972    1.677983   -2.378064
     22          1           0        5.289175    2.607843   -0.128383
     23          6           0        0.490884   -1.639218    0.667766
     24          1           0        0.568458   -0.647326    1.114313
     25          6           0       -0.476964   -1.534347   -0.485093
     26          1           0       -0.148892   -1.768560   -1.482881
     27          6           0        0.175524   -2.630773    1.795366
     28          1           0        0.512857   -3.624859    1.499919
     29          6           0        0.805890   -2.205391    3.117060
     30          1           0        0.417625   -1.236969    3.452314
     31          1           0        0.584633   -2.944254    3.892763
     32          1           0        1.895234   -2.124045    3.036246
     33          1           0       -0.910720   -2.695470    1.901246
     34          6           0       -1.878736   -1.176427   -0.286046
     35          6           0       -2.758761   -1.264550   -1.376982
     36          6           0       -2.345992   -0.654662    0.930167
     37          6           0       -4.083725   -0.874318   -1.243166
     38          1           0       -2.397371   -1.661211   -2.320869
     39          6           0       -3.673768   -0.263228    1.058977
     40          1           0       -1.676197   -0.527536    1.773990
     41          6           0       -4.545182   -0.377466   -0.022684
     42          1           0       -4.758777   -0.956892   -2.088893
     43          1           0       -4.024914    0.140721    2.002900
     44          1           0       -5.581505   -0.071060    0.081271
     45         35           0        2.293791   -1.939030   -0.040340
     46         17           0       -0.830794   -4.016076   -0.871328
 ---------------------------------------------------------------------
 Rotational constants (GHZ):           0.1786014           0.1610587           0.1077696
 Standard basis: 6-31+G(d,p) (6D, 7F)
 There are   621 symmetry adapted cartesian basis functions of A   symmetry.
 There are   621 symmetry adapted basis functions of A   symmetry.
   621 basis functions,  1099 primitive gaussians,   621 cartesian basis functions
   118 alpha electrons      118 beta electrons
       nuclear repulsion energy      3537.2469247064 Hartrees.
 NAtoms=   46 NActive=   46 NUniq=   46 SFac= 1.00D+00 NAtFMM=   60 NAOKFM=F Big=F
 Integral buffers will be    131072 words long.
 Raffenetti 2 integral format.
 Two-electron integral symmetry is turned on.
 Nuclear repulsion after empirical dispersion term =     3537.2001366129 Hartrees.
 ------------------------------------------------------------------------------
 Polarizable Continuum Model (PCM)
 =================================
 Model                : PCM.
 Atomic radii         : SMD-Coulomb.
 Polarization charges : Total charges.
 Charge compensation  : None.
 Solution method      : Matrix inversion.
 Cavity type          : VdW (van der Waals Surface) (Alpha=1.000).
 Cavity algorithm     : GePol (No added spheres)
                        Default sphere list used, NSphG=   46.
                        Lebedev-Laikov grids with approx.  5.0 points / Ang**2.
                        Smoothing algorithm: York/Karplus (Gamma=1.0000).
                        Polarization charges: spherical gaussians, with
                                              point-specific exponents (IZeta= 3).
                        Self-potential: point-specific (ISelfS= 7).
                        Self-field    : sphere-specific E.n sum rule (ISelfD= 2).
 1st derivatives      : Analytical E(r).r(x)/FMM algorithm (CHGder, D1EAlg=3).
                        Cavity 1st derivative terms included.
 Solvent              : Dichloromethane, Eps=   8.930000 Eps(inf)=   2.028346
 ------------------------------------------------------------------------------
 ------------------------------------------------------------------------------
 Atomic radii for non-electrostatic terms: SMD-CDS.
 ------------------------------------------------------------------------------
 Nuclear repulsion after PCM non-electrostatic terms =     3537.1837076340 Hartrees.
 One-electron integrals computed using PRISM.
 NBasis=   621 RedAO= T EigKep=  1.33D-06  NBF=   621
 NBsUse=   618 1.00D-06 EigRej=  9.78D-07 NBFU=   618
 Initial guess from the checkpoint file:  "/home/ansgus3642/gaussian/scratch/Gau-108192.chk"
 B after Tr=     0.000000    0.000000    0.000000
         Rot=    0.999998   -0.001271    0.001464   -0.000777 Ang=  -0.24 deg.
 ExpMin= 3.50D-02 ExpMax= 5.74D+05 ExpMxC= 5.74D+03 IAcc=3 IRadAn=         5 AccDes= 0.00D+00
 Harris functional with IExCor= 4639 and IRadAn=       5 diagonalized for initial guess.
 HarFok:  IExCor= 4639 AccDes= 0.00D+00 IRadAn=         5 IDoV= 1 UseB2=F ITyADJ=14
 ICtDFT=  3500011 ScaDFX=  1.000000  1.000000  1.000000  1.000000
 FoFCou: FMM=F IPFlag=           0 FMFlag=      100000 FMFlg1=           0
         NFxFlg=           0 DoJE=T BraDBF=F KetDBF=T FulRan=T
         wScrn=  0.000000 ICntrl=       500 IOpCl=  0 I1Cent=   200000004 NGrid=           0
         NMat0=    1 NMatS0=      1 NMatT0=    0 NMatD0=    1 NMtDS0=    0 NMtDT0=    0
 Petite list used in FoFCou.
 Requested convergence on RMS density matrix=1.00D-08 within 128 cycles.
 Requested convergence on MAX density matrix=1.00D-06.
 Requested convergence on             energy=1.00D-06.
 No special actions if energy rises.
 Inv3:  Mode=1 IEnd=    36039468.
 Iteration    1 A*A^-1 deviation from unit magnitude is 3.77D-15 for   3068.
 Iteration    1 A*A^-1 deviation from orthogonality  is 2.89D-15 for   1875    964.
 Iteration    1 A^-1*A deviation from unit magnitude is 3.55D-15 for   3068.
 Iteration    1 A^-1*A deviation from orthogonality  is 2.22D-15 for   2494    993.
 Error on total polarization charges =  0.04860
 SCF Done:  E(RwB97XD) =  -4678.45260155     A.U. after   18 cycles
            NFock= 18  Conv=0.54D-08     -V/T= 2.0061
 SMD-CDS (non-electrostatic) energy       (kcal/mol) =     -10.31
 (included in total energy above)
 D1PCM: PCM CHGder 1st derivatives, ID1Alg=3 FixD1E=F DoIter=F DoCFld=F I1PDM=0.
 Calling FoFJK, ICntrl=      2127 FMM=F ISym2X=0 I1Cent= 0 IOpClX= 0 NMat=1 NMatS=1 NMatT=0.
 ***** Axes restored to original set *****
 -------------------------------------------------------------------
 Center     Atomic                   Forces (Hartrees/Bohr)
 Number     Number              X              Y              Z
 -------------------------------------------------------------------
      1        6          -0.000170589    0.000417565    0.000040704
      2        6           0.000063141   -0.000066572    0.000038325
      3        6           0.000107486    0.000053198   -0.000069635
      4        6          -0.000038712   -0.000081708    0.000022774
      5        6           0.000469001   -0.000526251   -0.000063368
      6        6          -0.000553029    0.000417426    0.001244660
      7       16           0.002326728    0.015723715   -0.006639688
      8        6          -0.000229897   -0.000061099   -0.000813523
      9        6          -0.000361313   -0.000086334    0.000111378
     10       16           0.000697621    0.000095470   -0.000003133
     11        6          -0.000070868    0.000087439   -0.000026703
     12        6          -0.000001849    0.000061389    0.000166453
     13        6          -0.000028175   -0.000088259   -0.000112847
     14        6          -0.000185705    0.000137282    0.000182227
     15        1          -0.000037010   -0.000004016    0.000008306
     16        1          -0.000013749   -0.000003828   -0.000062937
     17        1           0.000002463    0.000001347    0.000001423
     18        1          -0.000014846    0.000020321    0.000007702
     19        1           0.000055455   -0.000021328   -0.000097424
     20        1          -0.000041684    0.000020531    0.000034482
     21        1           0.000018899    0.000003387   -0.000004525
     22        1          -0.000011108    0.000010078    0.000010691
     23        6           0.001361530    0.004136729   -0.000460320
     24        1          -0.000111618   -0.000005322    0.000371112
     25        6          -0.004007655   -0.021621465    0.008217916
     26        1           0.000525577    0.000495655   -0.000715803
     27        6          -0.000048463   -0.000434969   -0.000145159
     28        1          -0.000090422   -0.000140384   -0.000114869
     29        6           0.000188341   -0.000046787    0.000021749
     30        1          -0.000027590    0.000025081   -0.000060707
     31        1          -0.000017825   -0.000018318   -0.000031044
     32        1          -0.000027015    0.000005381   -0.000006273
     33        1           0.000059606   -0.000018228    0.000123133
     34        6           0.000993541    0.003834692   -0.000069878
     35        6          -0.000431352   -0.000184956   -0.000268252
     36        6          -0.000861685    0.000329728    0.000344399
     37        6           0.000073067   -0.000272652   -0.000199086
     38        1          -0.000090795    0.000115288   -0.000049219
     39        6           0.000311492   -0.000048036    0.000227026
     40        1          -0.000086420   -0.000272219   -0.000067887
     41        6           0.000102161   -0.000110048   -0.000085463
     42        1           0.000021737    0.000008298    0.000004691
     43        1          -0.000013122    0.000017455   -0.000026184
     44        1           0.000015033    0.000043217   -0.000021461
     45       35           0.000121170    0.000164009   -0.000106845
     46       17           0.000058444   -0.002111902   -0.000856918
 -------------------------------------------------------------------
 Cartesian Forces:  Max     0.021621465 RMS     0.002547287

 GradGradGradGradGradGradGradGradGradGradGradGradGradGradGradGradGradGrad
 Berny optimization.
 FormGI is forming the generalized inverse of G from B-inverse, IUseBI=4.
 Internal  Forces:  Max     0.012242499 RMS     0.000938721
 Search for a saddle point.
 Step number   5 out of a maximum of  276
 All quantities printed in internal units (Hartrees-Bohrs-Radians)
 Swapping is turned off.
 Update second derivatives using D2CorX and points    4    5
 ITU=  0  0  0  0  0
     Eigenvalues ---   -0.00968   0.00246   0.00417   0.00569   0.00759
     Eigenvalues ---    0.00952   0.01267   0.01389   0.01415   0.01520
     Eigenvalues ---    0.01629   0.01748   0.01761   0.01786   0.01798
     Eigenvalues ---    0.01811   0.01891   0.01940   0.02067   0.02149
     Eigenvalues ---    0.02233   0.02298   0.02302   0.02326   0.02518
     Eigenvalues ---    0.02542   0.02551   0.02572   0.02759   0.02810
     Eigenvalues ---    0.02858   0.02890   0.02922   0.02944   0.02997
     Eigenvalues ---    0.03033   0.03224   0.03544   0.03776   0.04049
     Eigenvalues ---    0.04560   0.04591   0.04830   0.05565   0.06292
     Eigenvalues ---    0.07358   0.08094   0.08689   0.09624   0.10741
     Eigenvalues ---    0.10911   0.10992   0.11036   0.11359   0.11728
     Eigenvalues ---    0.11783   0.11824   0.12257   0.12280   0.12307
     Eigenvalues ---    0.12352   0.12460   0.12534   0.12623   0.13131
     Eigenvalues ---    0.14072   0.14276   0.15548   0.15960   0.16339
     Eigenvalues ---    0.16708   0.17228   0.17777   0.17939   0.18651
     Eigenvalues ---    0.18946   0.19313   0.19349   0.19396   0.19418
     Eigenvalues ---    0.19673   0.20180   0.21518   0.22494   0.22687
     Eigenvalues ---    0.24153   0.24638   0.25226   0.26385   0.26868
     Eigenvalues ---    0.28874   0.29096   0.30274   0.30856   0.32209
     Eigenvalues ---    0.33488   0.33960   0.34295   0.34436   0.34740
     Eigenvalues ---    0.34936   0.35123   0.35968   0.36468   0.36530
     Eigenvalues ---    0.36570   0.36629   0.36635   0.36691   0.36713
     Eigenvalues ---    0.36723   0.36819   0.36858   0.36886   0.37037
     Eigenvalues ---    0.37536   0.37801   0.39920   0.42083   0.42719
     Eigenvalues ---    0.42745   0.42818   0.44387   0.46901   0.48232
     Eigenvalues ---    0.48264   0.48324   0.48501   0.48684   0.51566
     Eigenvalues ---    0.52017   0.52327
 Eigenvectors required to have negative eigenvalues:
                          R33       R14       D72       D80       D76
   1                    0.67341  -0.25661   0.24135   0.23556   0.23296
                          D96       D97       A56       D95       D77
   1                   -0.22784  -0.20778  -0.19706   0.16436  -0.14638
 RFO step:  Lambda0=1.804072268D-03 Lambda=-6.09735659D-03.
 Linear search not attempted -- option 19 set.
 Maximum step size (   0.300) exceeded in Quadratic search.
    -- Step size scaled by   0.557
 Iteration  1 RMS(Cart)=  0.03205090 RMS(Int)=  0.00110282
 Iteration  2 RMS(Cart)=  0.00132621 RMS(Int)=  0.00016475
 Iteration  3 RMS(Cart)=  0.00000119 RMS(Int)=  0.00016475
 Iteration  4 RMS(Cart)=  0.00000000 RMS(Int)=  0.00016475
 Variable       Old X    -DE/DX   Delta X   Delta X   Delta X     New X
                                 (Linear)    (Quad)   (Total)
    R1        2.62781   0.00009   0.00000  -0.00025  -0.00025   2.62756
    R2        2.63679   0.00013   0.00000   0.00066   0.00067   2.63746
    R3        2.05143   0.00009   0.00000   0.00030   0.00030   2.05173
    R4        2.63429  -0.00007   0.00000  -0.00003  -0.00004   2.63425
    R5        2.05036   0.00002   0.00000  -0.00005  -0.00005   2.05031
    R6        2.63031  -0.00001   0.00000  -0.00034  -0.00034   2.62997
    R7        2.05075   0.00000   0.00000  -0.00008  -0.00008   2.05067
    R8        2.63853  -0.00003   0.00000   0.00026   0.00026   2.63879
    R9        2.05165   0.00003   0.00000   0.00010   0.00010   2.05175
   R10        2.64329  -0.00033   0.00000  -0.00117  -0.00107   2.64222
   R11        3.36303  -0.00033   0.00000  -0.00205  -0.00202   3.36101
   R12        3.35853   0.00037   0.00000  -0.00062  -0.00056   3.35797
   R13        3.35237   0.00022   0.00000  -0.00208  -0.00196   3.35041
   R14        4.69233   0.01224   0.00000   0.10213   0.10190   4.79423
   R15        4.74370   0.00532   0.00000   0.14282   0.14305   4.88675
   R16        2.64315   0.00041   0.00000   0.00115   0.00108   2.64423
   R17        2.63617   0.00019   0.00000   0.00064   0.00066   2.63684
   R18        3.35795   0.00061   0.00000   0.00176   0.00155   3.35950
   R19        2.63717   0.00012   0.00000   0.00014   0.00014   2.63731
   R20        2.63160  -0.00001   0.00000  -0.00022  -0.00024   2.63136
   R21        2.05167   0.00000   0.00000  -0.00003  -0.00003   2.05165
   R22        2.63215   0.00014   0.00000   0.00003   0.00001   2.63216
   R23        2.05066   0.00003   0.00000   0.00003   0.00003   2.05069
   R24        2.62891   0.00005   0.00000  -0.00016  -0.00016   2.62874
   R25        2.05021   0.00003   0.00000  -0.00001  -0.00001   2.05019
   R26        2.05050   0.00006   0.00000   0.00026   0.00026   2.05076
   R27        2.06082   0.00015   0.00000   0.00089   0.00089   2.06171
   R28        2.85143   0.00076   0.00000  -0.01034  -0.01034   2.84109
   R29        2.89943   0.00025   0.00000   0.00267   0.00267   2.90210
   R30        3.70395   0.00015   0.00000  -0.00183  -0.00183   3.70212
   R31        2.03360   0.00004   0.00000   0.00231   0.00230   2.03590
   R32        2.75971   0.00025   0.00000  -0.02129  -0.02129   2.73842
   R33        4.79311   0.00221   0.00000   0.21625   0.21625   5.00937
   R34        2.06083   0.00011   0.00000   0.00004   0.00004   2.06088
   R35        2.88156  -0.00003   0.00000  -0.00045  -0.00045   2.88111
   R36        2.06605  -0.00004   0.00000  -0.00003  -0.00003   2.06602
   R37        2.07094   0.00002   0.00000   0.00016   0.00016   2.07110
   R38        2.06715  -0.00001   0.00000  -0.00007  -0.00007   2.06708
   R39        2.06994  -0.00002   0.00000  -0.00014  -0.00014   2.06979
   R40        2.65394   0.00057   0.00000   0.00420   0.00420   2.65814
   R41        2.65218   0.00050   0.00000   0.00367   0.00367   2.65585
   R42        2.62238  -0.00029   0.00000  -0.00207  -0.00207   2.62031
   R43        2.05178  -0.00003   0.00000  -0.00026  -0.00026   2.05152
   R44        2.62720  -0.00029   0.00000  -0.00238  -0.00238   2.62481
   R45        2.05000  -0.00016   0.00000  -0.00036  -0.00036   2.04964
   R46        2.63844   0.00001   0.00000   0.00063   0.00063   2.63907
   R47        2.05083  -0.00002   0.00000  -0.00032  -0.00032   2.05051
   R48        2.63371   0.00016   0.00000   0.00118   0.00119   2.63490
   R49        2.05056  -0.00001   0.00000  -0.00029  -0.00029   2.05027
   R50        2.05160  -0.00001   0.00000  -0.00001  -0.00001   2.05159
    A1        2.09026   0.00015   0.00000   0.00058   0.00060   2.09086
    A2        2.10026  -0.00015   0.00000  -0.00156  -0.00157   2.09868
    A3        2.09264   0.00000   0.00000   0.00098   0.00097   2.09361
    A4        2.09394   0.00000   0.00000  -0.00005  -0.00005   2.09390
    A5        2.08867   0.00001   0.00000  -0.00021  -0.00021   2.08846
    A6        2.10055  -0.00001   0.00000   0.00026   0.00025   2.10080
    A7        2.10012  -0.00014   0.00000  -0.00058  -0.00057   2.09955
    A8        2.09748   0.00009   0.00000   0.00052   0.00051   2.09800
    A9        2.08542   0.00005   0.00000   0.00006   0.00005   2.08548
   A10        2.09486   0.00002   0.00000   0.00050   0.00052   2.09537
   A11        2.09683   0.00003   0.00000   0.00033   0.00032   2.09715
   A12        2.09148  -0.00005   0.00000  -0.00083  -0.00083   2.09065
   A13        2.08402   0.00027   0.00000   0.00026   0.00025   2.08428
   A14        2.06557  -0.00009   0.00000  -0.00345  -0.00350   2.06207
   A15        2.13329  -0.00018   0.00000   0.00322   0.00327   2.13657
   A16        2.10236  -0.00030   0.00000  -0.00073  -0.00076   2.10160
   A17        2.06342  -0.00009   0.00000  -0.00461  -0.00467   2.05875
   A18        2.11631   0.00039   0.00000   0.00547   0.00556   2.12187
   A19        1.77880  -0.00005   0.00000   0.00746   0.00683   1.78563
   A20        2.07175  -0.00020   0.00000  -0.01009  -0.01039   2.06136
   A21        2.06982   0.00017   0.00000   0.01329   0.01217   2.08199
   A22        1.88573   0.00024   0.00000  -0.04527  -0.04542   1.84031
   A23        2.24044  -0.00053   0.00000  -0.05707  -0.05700   2.18344
   A24        2.12217  -0.00027   0.00000   0.00271   0.00300   2.12517
   A25        2.05988   0.00042   0.00000  -0.00237  -0.00258   2.05730
   A26        2.10015  -0.00015   0.00000  -0.00048  -0.00056   2.09959
   A27        2.12959   0.00007   0.00000   0.00479   0.00472   2.13431
   A28        2.08497  -0.00001   0.00000  -0.00051  -0.00045   2.08452
   A29        2.06786  -0.00006   0.00000  -0.00442  -0.00441   2.06345
   A30        1.77960   0.00012   0.00000   0.00482   0.00447   1.78407
   A31        2.09529   0.00007   0.00000   0.00070   0.00070   2.09598
   A32        2.09112  -0.00003   0.00000  -0.00032  -0.00032   2.09080
   A33        2.09677  -0.00003   0.00000  -0.00039  -0.00039   2.09639
   A34        2.09980  -0.00001   0.00000  -0.00008  -0.00010   2.09970
   A35        2.08512   0.00001   0.00000   0.00001   0.00002   2.08515
   A36        2.09813   0.00000   0.00000   0.00008   0.00010   2.09823
   A37        2.09298   0.00003   0.00000  -0.00019  -0.00019   2.09279
   A38        2.10205  -0.00003   0.00000   0.00021   0.00021   2.10225
   A39        2.08814   0.00000   0.00000  -0.00002  -0.00002   2.08813
   A40        2.09219   0.00007   0.00000   0.00060   0.00064   2.09283
   A41        2.09134  -0.00002   0.00000   0.00018   0.00016   2.09150
   A42        2.09948  -0.00005   0.00000  -0.00076  -0.00078   2.09870
   A43        1.87053   0.00037   0.00000   0.00230   0.00229   1.87282
   A44        1.87705   0.00007   0.00000   0.00114   0.00113   1.87818
   A45        1.79428  -0.00008   0.00000   0.00342   0.00341   1.79769
   A46        2.06529  -0.00043   0.00000  -0.00918  -0.00919   2.05610
   A47        1.90139  -0.00004   0.00000   0.00286   0.00285   1.90425
   A48        1.93447   0.00016   0.00000   0.00122   0.00121   1.93569
   A49        1.74388  -0.00032   0.00000   0.00060   0.00006   1.74394
   A50        1.62218   0.00035   0.00000   0.02034   0.02070   1.64288
   A51        2.62760  -0.00181   0.00000  -0.03209  -0.03230   2.59531
   A52        2.09178  -0.00008   0.00000  -0.00629  -0.00679   2.08500
   A53        2.12772   0.00070   0.00000   0.01284   0.01246   2.14018
   A54        1.70906   0.00100   0.00000   0.00051  -0.00003   1.70903
   A55        2.06275  -0.00049   0.00000  -0.00881  -0.00928   2.05347
   A56        1.25391   0.00109   0.00000  -0.05973  -0.05976   1.19415
   A57        1.69779   0.00040   0.00000   0.00561   0.00603   1.70383
   A58        1.90330   0.00000   0.00000  -0.00439  -0.00439   1.89891
   A59        1.95170  -0.00013   0.00000   0.00078   0.00078   1.95247
   A60        1.88981   0.00012   0.00000  -0.00112  -0.00112   1.88868
   A61        1.94039   0.00007   0.00000   0.00318   0.00318   1.94357
   A62        1.85420  -0.00006   0.00000  -0.00022  -0.00023   1.85397
   A63        1.92121   0.00001   0.00000   0.00158   0.00158   1.92279
   A64        1.94466  -0.00009   0.00000  -0.00050  -0.00050   1.94416
   A65        1.92048  -0.00003   0.00000  -0.00067  -0.00067   1.91982
   A66        1.94754   0.00002   0.00000   0.00009   0.00009   1.94763
   A67        1.88419   0.00006   0.00000   0.00064   0.00064   1.88483
   A68        1.88524   0.00002   0.00000   0.00045   0.00045   1.88569
   A69        1.87930   0.00002   0.00000   0.00003   0.00003   1.87933
   A70        2.07170  -0.00070   0.00000  -0.00429  -0.00430   2.06740
   A71        2.12798   0.00098   0.00000   0.00461   0.00461   2.13258
   A72        2.08043  -0.00027   0.00000  -0.00010  -0.00010   2.08033
   A73        2.10103   0.00014   0.00000  -0.00002  -0.00002   2.10101
   A74        2.08249   0.00003   0.00000  -0.00055  -0.00055   2.08194
   A75        2.09944  -0.00017   0.00000   0.00056   0.00056   2.10000
   A76        2.09778   0.00006   0.00000  -0.00017  -0.00017   2.09761
   A77        2.10839  -0.00007   0.00000  -0.00251  -0.00252   2.10587
   A78        2.07672   0.00002   0.00000   0.00280   0.00280   2.07952
   A79        2.09431  -0.00008   0.00000  -0.00154  -0.00154   2.09277
   A80        2.09135   0.00003   0.00000   0.00126   0.00126   2.09260
   A81        2.09752   0.00006   0.00000   0.00029   0.00029   2.09781
   A82        2.09690  -0.00002   0.00000  -0.00124  -0.00124   2.09566
   A83        2.08802   0.00003   0.00000   0.00158   0.00158   2.08960
   A84        2.09821  -0.00001   0.00000  -0.00031  -0.00031   2.09790
   A85        2.09549   0.00018   0.00000   0.00315   0.00315   2.09864
   A86        2.09396  -0.00009   0.00000  -0.00146  -0.00146   2.09250
   A87        2.09369  -0.00008   0.00000  -0.00168  -0.00168   2.09201
    D1       -0.02277  -0.00003   0.00000  -0.00056  -0.00053  -0.02330
    D2        3.12566  -0.00001   0.00000  -0.00011  -0.00009   3.12557
    D3        3.12720  -0.00001   0.00000  -0.00002  -0.00001   3.12719
    D4       -0.00755   0.00002   0.00000   0.00043   0.00043  -0.00712
    D5        0.02807   0.00000   0.00000   0.00040   0.00034   0.02840
    D6       -3.06391   0.00003   0.00000  -0.00292  -0.00288  -3.06678
    D7       -3.12187  -0.00002   0.00000  -0.00015  -0.00019  -3.12206
    D8        0.06934   0.00001   0.00000  -0.00346  -0.00341   0.06593
    D9       -0.00957   0.00003   0.00000   0.00030   0.00031  -0.00925
   D10       -3.13194   0.00003   0.00000   0.00060   0.00059  -3.13135
   D11        3.12514   0.00000   0.00000  -0.00015  -0.00013   3.12501
   D12        0.00277   0.00000   0.00000   0.00015   0.00014   0.00291
   D13        0.03682  -0.00001   0.00000   0.00012   0.00009   0.03691
   D14       -3.11058   0.00001   0.00000   0.00106   0.00101  -3.10957
   D15       -3.12386   0.00000   0.00000  -0.00018  -0.00018  -3.12404
   D16        0.01193   0.00001   0.00000   0.00076   0.00074   0.01267
   D17       -0.03136  -0.00002   0.00000  -0.00028  -0.00028  -0.03164
   D18        3.08482   0.00002   0.00000   0.00095   0.00085   3.08566
   D19        3.11601  -0.00004   0.00000  -0.00122  -0.00120   3.11481
   D20       -0.05099   0.00001   0.00000   0.00000  -0.00008  -0.05107
   D21       -0.00099   0.00002   0.00000   0.00002   0.00006  -0.00092
   D22        3.08946  -0.00002   0.00000   0.00313   0.00309   3.09256
   D23       -3.11614  -0.00002   0.00000  -0.00116  -0.00101  -3.11715
   D24       -0.02569  -0.00007   0.00000   0.00196   0.00202  -0.02367
   D25        2.48993   0.00005   0.00000   0.01504   0.01499   2.50492
   D26       -0.67783   0.00010   0.00000   0.01625   0.01610  -0.66173
   D27       -2.46840   0.00007   0.00000  -0.01633  -0.01652  -2.48492
   D28        1.74732  -0.00009   0.00000   0.04063   0.04062   1.78794
   D29        1.25125   0.00081   0.00000   0.05289   0.05352   1.30477
   D30        0.72323   0.00012   0.00000  -0.01948  -0.01958   0.70364
   D31       -1.34423  -0.00003   0.00000   0.03748   0.03755  -1.30668
   D32       -1.84030   0.00086   0.00000   0.04974   0.05046  -1.78985
   D33       -0.72214   0.00018   0.00000   0.02274   0.02257  -0.69958
   D34        2.46692   0.00026   0.00000   0.02608   0.02590   2.49281
   D35        1.47353   0.00004   0.00000  -0.00728  -0.00726   1.46626
   D36       -1.62060   0.00011   0.00000  -0.00393  -0.00394  -1.62453
   D37        1.76097  -0.00031   0.00000  -0.01880  -0.01806   1.74290
   D38       -1.33316  -0.00023   0.00000  -0.01545  -0.01474  -1.34789
   D39        0.38500  -0.00090   0.00000  -0.05393  -0.05342   0.33159
   D40        2.53374  -0.00016   0.00000  -0.03567  -0.03534   2.49840
   D41       -1.82211   0.00007   0.00000  -0.00767  -0.00777  -1.82987
   D42       -1.62586  -0.00089   0.00000  -0.02303  -0.02300  -1.64886
   D43        0.52288  -0.00015   0.00000  -0.00476  -0.00492   0.51796
   D44        2.45022   0.00008   0.00000   0.02323   0.02265   2.47287
   D45        0.02075   0.00006   0.00000  -0.00564  -0.00545   0.01530
   D46       -3.07827   0.00003   0.00000  -0.00161  -0.00156  -3.07983
   D47        3.11380   0.00000   0.00000  -0.00912  -0.00891   3.10489
   D48        0.01478  -0.00003   0.00000  -0.00509  -0.00502   0.00975
   D49        3.05337  -0.00008   0.00000  -0.00021  -0.00024   3.05313
   D50       -0.06848  -0.00005   0.00000  -0.00099  -0.00099  -0.06946
   D51       -0.04138   0.00000   0.00000   0.00300   0.00293  -0.03845
   D52        3.11996   0.00002   0.00000   0.00222   0.00219   3.12215
   D53        0.68016  -0.00003   0.00000  -0.01373  -0.01378   0.66638
   D54       -2.50360   0.00000   0.00000  -0.01764  -0.01753  -2.52113
   D55        0.02287   0.00004   0.00000   0.00359   0.00358   0.02645
   D56       -3.12137   0.00002   0.00000   0.00113   0.00116  -3.12022
   D57       -3.07766   0.00001   0.00000   0.00726   0.00709  -3.07057
   D58        0.06129  -0.00001   0.00000   0.00479   0.00467   0.06595
   D59       -0.03408  -0.00002   0.00000  -0.00004  -0.00008  -0.03416
   D60        3.12482  -0.00002   0.00000  -0.00109  -0.00109   3.12374
   D61        3.11017   0.00000   0.00000   0.00243   0.00236   3.11252
   D62       -0.01411   0.00000   0.00000   0.00138   0.00135  -0.01277
   D63        0.00740  -0.00001   0.00000  -0.00207  -0.00205   0.00535
   D64       -3.12761  -0.00001   0.00000  -0.00166  -0.00164  -3.12925
   D65        3.13155  -0.00001   0.00000  -0.00102  -0.00103   3.13052
   D66       -0.00345  -0.00001   0.00000  -0.00061  -0.00062  -0.00408
   D67        0.03022   0.00002   0.00000   0.00059   0.00062   0.03084
   D68       -3.13122   0.00000   0.00000   0.00139   0.00138  -3.12984
   D69       -3.11791   0.00002   0.00000   0.00019   0.00022  -3.11769
   D70        0.00384   0.00000   0.00000   0.00099   0.00097   0.00482
   D71        0.64003   0.00162   0.00000   0.03930   0.03954   0.67957
   D72        2.08694  -0.00196   0.00000   0.06807   0.06801   2.15495
   D73       -1.10188   0.00121   0.00000   0.01058   0.01057  -1.09132
   D74       -2.91225  -0.00014   0.00000  -0.00037  -0.00053  -2.91278
   D75        2.76369   0.00173   0.00000   0.03632   0.03655   2.80025
   D76       -2.07258  -0.00186   0.00000   0.06509   0.06503  -2.00756
   D77        1.02177   0.00132   0.00000   0.00760   0.00759   1.02936
   D78       -0.78859  -0.00004   0.00000  -0.00335  -0.00352  -0.79211
   D79       -1.28973   0.00155   0.00000   0.03294   0.03317  -1.25656
   D80        0.15718  -0.00203   0.00000   0.06171   0.06164   0.21882
   D81       -3.03165   0.00115   0.00000   0.00422   0.00420  -3.02745
   D82        1.44117  -0.00021   0.00000  -0.00673  -0.00690   1.43427
   D83       -2.71269   0.00000   0.00000  -0.01429  -0.01429  -2.72698
   D84       -0.55958  -0.00001   0.00000  -0.01282  -0.01282  -0.57240
   D85        1.56007   0.00000   0.00000  -0.01112  -0.01112   1.54895
   D86        1.45015  -0.00026   0.00000  -0.01186  -0.01186   1.43829
   D87       -2.67992  -0.00026   0.00000  -0.01039  -0.01039  -2.69031
   D88       -0.56027  -0.00026   0.00000  -0.00869  -0.00869  -0.56896
   D89       -0.76391   0.00002   0.00000  -0.00906  -0.00906  -0.77297
   D90        1.38921   0.00002   0.00000  -0.00759  -0.00760   1.38161
   D91       -2.77433   0.00002   0.00000  -0.00589  -0.00589  -2.78022
   D92        1.47418  -0.00115   0.00000  -0.01051  -0.01047   1.46371
   D93       -1.58250  -0.00133   0.00000  -0.01345  -0.01341  -1.59591
   D94       -3.00081  -0.00117   0.00000   0.00611   0.00616  -2.99465
   D95        0.22569  -0.00135   0.00000   0.00317   0.00322   0.22891
   D96        0.09431   0.00197   0.00000  -0.05041  -0.05025   0.04406
   D97       -2.96238   0.00179   0.00000  -0.05335  -0.05319  -3.01557
   D98       -1.18437   0.00051   0.00000   0.01421   0.01394  -1.17042
   D99        2.04213   0.00033   0.00000   0.01127   0.01101   2.05314
   D100       1.07753   0.00003   0.00000  -0.00125  -0.00124   1.07628
   D101      -3.11638   0.00003   0.00000  -0.00120  -0.00120  -3.11758
   D102      -1.03137   0.00005   0.00000  -0.00154  -0.00154  -1.03291
   D103      -3.07365  -0.00002   0.00000  -0.00408  -0.00408  -3.07773
   D104      -0.98438  -0.00002   0.00000  -0.00403  -0.00403  -0.98841
   D105       1.10063   0.00000   0.00000  -0.00437  -0.00438   1.09626
   D106      -1.02388  -0.00004   0.00000  -0.00141  -0.00141  -1.02529
   D107       1.06539  -0.00004   0.00000  -0.00136  -0.00136   1.06403
   D108      -3.13278  -0.00002   0.00000  -0.00171  -0.00171  -3.13449
   D109      -3.08942  -0.00025   0.00000  -0.00137  -0.00136  -3.09077
   D110       0.07488  -0.00022   0.00000  -0.00079  -0.00079   0.07409
   D111      -0.03037  -0.00001   0.00000   0.00173   0.00173  -0.02864
   D112       3.13392   0.00001   0.00000   0.00231   0.00230   3.13622
   D113       3.08503   0.00016   0.00000  -0.00125  -0.00125   3.08378
   D114      -0.03032   0.00000   0.00000  -0.00657  -0.00656  -0.03688
   D115       0.02876   0.00000   0.00000  -0.00401  -0.00401   0.02474
   D116      -3.08659  -0.00016   0.00000  -0.00933  -0.00932  -3.09592
   D117       0.01183   0.00003   0.00000   0.00122   0.00122   0.01305
   D118      -3.12939   0.00000   0.00000   0.00121   0.00120  -3.12818
   D119       3.13050   0.00001   0.00000   0.00063   0.00063   3.13113
   D120      -0.01071  -0.00002   0.00000   0.00061   0.00061  -0.01010
   D121      -0.00868   0.00000   0.00000   0.00333   0.00333  -0.00535
   D122      -3.13962  -0.00002   0.00000   0.00057   0.00056  -3.13905
   D123       3.10715   0.00015   0.00000   0.00847   0.00848   3.11563
   D124      -0.02379   0.00013   0.00000   0.00571   0.00572  -0.01808
   D125       0.00864  -0.00002   0.00000  -0.00191  -0.00191   0.00672
   D126       3.14021  -0.00003   0.00000  -0.00113  -0.00113   3.13908
   D127      -3.13334   0.00000   0.00000  -0.00190  -0.00190  -3.13523
   D128      -0.00177   0.00000   0.00000  -0.00112  -0.00112  -0.00288
   D129      -0.01021   0.00001   0.00000  -0.00037  -0.00037  -0.01058
   D130       3.14140   0.00001   0.00000  -0.00115  -0.00115   3.14025
   D131       3.12067   0.00003   0.00000   0.00242   0.00242   3.12308
   D132      -0.01091   0.00004   0.00000   0.00164   0.00164  -0.00927
         Item               Value     Threshold  Converged?
 Maximum Force            0.012242     0.000450     NO 
 RMS     Force            0.000939     0.000300     NO 
 Maximum Displacement     0.183576     0.001800     NO 
 RMS     Displacement     0.032606     0.001200     NO 
 Predicted change in Energy=-1.933008D-03
 GradGradGradGradGradGradGradGradGradGradGradGradGradGradGradGradGradGrad

                          Input orientation:                          
 ---------------------------------------------------------------------
 Center     Atomic      Atomic             Coordinates (Angstroms)
 Number     Number       Type             X           Y           Z
 ---------------------------------------------------------------------
      1          6           0        2.463090    1.734207   -2.014632
      2          6           0        3.676853    2.346123   -1.721929
      3          6           0        3.891448    2.899531   -0.460629
      4          6           0        2.891318    2.852627    0.506025
      5          6           0        1.682101    2.210835    0.230707
      6          6           0        1.473542    1.651911   -1.033841
      7         16           0       -0.012619    0.758776   -1.422727
      8          6           0       -1.259278    1.732606   -0.622176
      9          6           0       -1.053976    2.297817    0.641286
     10         16           0        0.473114    2.105392    1.530916
     11          6           0       -2.094503    2.993304    1.258794
     12          6           0       -3.334519    3.094287    0.633422
     13          6           0       -3.532810    2.538133   -0.628122
     14          6           0       -2.489966    1.872968   -1.264604
     15          1           0       -4.494622    2.625324   -1.122445
     16          1           0       -2.635159    1.447073   -2.252139
     17          1           0       -1.935467    3.451216    2.230255
     18          1           0       -4.141467    3.623164    1.130151
     19          1           0        2.286242    1.313560   -2.999813
     20          1           0        3.049912    3.310498    1.477638
     21          1           0        4.450109    2.395614   -2.481403
     22          1           0        4.833733    3.386391   -0.231164
     23          6           0        0.730357   -1.533636    0.627583
     24          1           0        0.667812   -0.542113    1.078437
     25          6           0       -0.279475   -1.583452   -0.485113
     26          1           0        0.043972   -1.825843   -1.483773
     27          6           0        0.603404   -2.566479    1.756996
     28          1           0        1.068879   -3.498600    1.434777
     29          6           0        1.214597   -2.061825    3.059387
     30          1           0        0.704262   -1.160486    3.417597
     31          1           0        1.129435   -2.828937    3.834496
     32          1           0        2.277463   -1.825386    2.940795
     33          1           0       -0.457623   -2.788227    1.899594
     34          6           0       -1.703187   -1.442138   -0.254924
     35          6           0       -2.582291   -1.680547   -1.326808
     36          6           0       -2.221968   -0.984045    0.968275
     37          6           0       -3.947664   -1.498558   -1.167699
     38          1           0       -2.182589   -2.029613   -2.273888
     39          6           0       -3.590060   -0.798933    1.121107
     40          1           0       -1.561686   -0.752294    1.796964
     41          6           0       -4.453634   -1.061178    0.058272
     42          1           0       -4.619886   -1.696754   -1.996097
     43          1           0       -3.982280   -0.442735    2.067901
     44          1           0       -5.522489   -0.916525    0.181859
     45         35           0        2.532437   -1.555599   -0.140531
     46         17           0       -0.247167   -4.202884   -0.890698
 ---------------------------------------------------------------------
                    Distance matrix (angstroms):
                    1          2          3          4          5
     1  C    0.000000
     2  C    1.390445   0.000000
     3  C    2.411039   1.393983   0.000000
     4  C    2.790690   2.416069   1.391719   0.000000
     5  C    2.424595   2.794660   2.415256   1.396390   0.000000
     6  C    1.395682   2.410388   2.780538   2.413088   1.398203
     7  S    2.725977   4.027579   4.555239   4.066589   2.777480
     8  C    3.974287   5.094236   5.283728   4.444629   3.099648
     9  C    4.443119   5.288465   5.102302   3.986408   2.768078
    10  S    4.082731   4.571969   4.035086   2.730655   1.778570
    11  C    5.750851   6.527794   6.228709   5.044290   3.991486
    12  C    6.517229   7.434162   7.310915   6.231828   5.109711
    13  C    6.206410   7.294691   7.434935   6.531050   5.295281
    14  C    5.011443   6.201828   6.513267   5.749181   4.444800
    15  H    7.071056   8.198191   8.416611   7.566749   6.336775
    16  H    5.111849   6.397727   6.922119   6.334430   5.038510
    17  H    6.349368   6.952634   6.441905   5.160342   4.315499
    18  H    7.554997   8.419698   8.220824   7.102347   6.059506
    19  H    1.085727   2.152434   3.396976   3.876306   3.406809
    20  H    3.876209   3.400044   2.152662   1.085738   2.152906
    21  H    2.145596   1.084977   2.156284   3.400503   3.879633
    22  H    3.395647   2.154741   1.085167   2.145071   3.395297
    23  C    4.545598   5.408750   5.552447   4.891199   3.883863
    24  H    4.239307   5.023772   4.960390   4.098280   3.053875
    25  C    4.568145   5.711725   6.123262   5.542119   4.330911
    26  H    4.336807   5.537133   6.178920   5.827071   4.681631
    27  C    6.014940   6.758895   6.753248   6.013833   5.129900
    28  H    6.420632   7.136323   7.245381   6.672477   5.867152
    29  C    6.458657   6.953682   6.646134   5.786440   5.145446
    30  H    6.401705   6.895457   6.456201   5.418998   4.741122
    31  H    7.537454   8.009023   7.674123   6.816386   6.220292
    32  H    6.104213   6.410989   6.041480   5.309306   4.897970
    33  H    6.656135   7.521361   7.538943   6.706465   5.688077
    34  C    5.526627   6.741503   7.084656   6.335103   5.004021
    35  C    6.131029   7.452991   7.977260   7.339574   5.979444
    36  C    6.183558   7.288573   7.382261   6.409323   5.098335
    37  C    7.229511   8.556985   9.016363   8.276825   6.885447
    38  H    5.984637   7.333810   8.029837   7.570252   6.260209
    39  C    7.272570   8.413219   8.494321   7.464615   6.135731
    40  H    6.075341   7.030298   6.940405   5.872923   4.664273
    41  C    7.742879   8.993533   9.251858   8.334667   6.955792
    42  H    7.870221   9.233412   9.794197   9.131027   7.742282
    43  H    7.934037   8.989041   8.919630   7.781081   6.519350
    44  H    8.696001   9.944706  10.178275   9.225169   7.854227
    45  Br   3.786804   4.362791   4.668786   4.469820   3.879035
    46  Cl   6.622520   7.679737   8.231488   7.847366   6.790833
                    6          7          8          9         10
     6  C    0.000000
     7  S    1.776963   0.000000
     8  C    2.764830   1.772960   0.000000
     9  C    3.100257   2.777269   1.399267   0.000000
    10  S    2.790068   3.282274   2.788540   1.777772   0.000000
    11  C    4.448197   4.064224   2.413505   1.395606   2.730402
    12  C    5.289392   4.551635   2.781605   2.415638   4.035031
    13  C    5.100349   4.023588   2.412024   2.795312   4.571229
    14  C    3.976370   2.720970   1.395353   2.423836   4.080294
    15  H    6.047674   4.864414   3.393327   3.880213   5.655886
    16  H    4.290412   2.835382   2.152059   3.405263   4.940268
    17  H    5.051055   4.928575   3.398119   2.152249   2.846327
    18  H    6.332221   5.636426   3.866765   3.395311   4.874280
    19  H    2.154068   2.842489   4.289460   5.038196   4.943879
    20  H    3.397554   4.929756   5.046590   4.308932   2.845173
    21  H    3.392415   4.869905   6.040977   6.328957   5.656804
    22  H    3.865694   5.640151   6.325557   6.050725   4.874514
    23  C    3.668837   3.164007   4.023540   4.226590   3.758285
    24  H    3.150343   2.900193   3.432215   3.349755   2.692940
    25  C    3.720450   2.536999   3.460496   4.114957   4.270636
    26  H    3.786936   2.585959   3.886304   4.767172   4.972637
    27  C    5.132322   4.641923   5.254728   5.258621   4.679152
    28  H    5.725871   5.240250   6.084150   6.223712   5.636391
    29  C    5.532938   5.436101   5.837093   5.477236   4.500190
    30  H    5.321341   5.256065   5.342773   4.770656   3.778749
    31  H    6.625490   6.466403   6.809959   6.422420   5.484964
    32  H    5.341874   5.564413   6.153259   5.778151   4.549115
    33  H    5.661207   4.880274   5.238311   5.273217   4.994967
    34  C    4.502384   3.010948   3.226597   3.900248   4.528850
    35  C    5.257461   3.544392   3.727799   4.694308   5.642289
    36  C    4.961202   3.692633   3.291883   3.498821   4.138194
    37  C    6.271591   4.543696   4.238565   5.104735   6.309853
    38  H    5.334663   3.634330   4.211288   5.338413   6.215107
    39  C    6.024160   4.657857   3.857495   4.031354   5.011230
    40  H    4.796485   3.879350   3.481151   3.300990   3.518175
    41  C    6.609462   5.022769   4.297924   4.814606   6.038931
    42  H    7.019213   5.252170   4.994182   5.968928   7.268753
    43  H    6.616218   5.420916   4.402654   4.256856   5.160604
    44  H    7.551109   5.978294   5.083241   5.523648   6.848298
    45  Br   3.493907   3.671195   5.041961   5.321881   4.520775
    46  Cl   6.104093   4.995612   6.027147   6.727334   6.795392
                   11         12         13         14         15
    11  C    0.000000
    12  C    1.392454   0.000000
    13  C    2.415856   1.392881   0.000000
    14  C    2.789100   2.409853   1.391071   0.000000
    15  H    3.400923   2.156115   1.084915   2.145901   0.000000
    16  H    3.874247   3.395420   2.152585   1.085215   2.474285
    17  H    1.085685   2.152817   3.399344   3.874580   4.297903
    18  H    2.145538   1.085180   2.153898   3.394922   2.488894
    19  H    6.336261   6.925629   6.402020   5.112343   7.157188
    20  H    5.158828   6.443633   6.954351   6.346387   8.009362
    21  H    7.561631   8.413722   8.196460   7.065296   9.050290
    22  H    7.097531   8.219074   8.418798   7.549504   9.401692
    23  C    5.373216   6.159621   6.027495   5.055275   6.903619
    24  H    4.490222   5.425873   5.481376   4.614545   6.444165
    25  C    5.223240   5.697864   5.252819   4.176208   5.990613
    26  H    5.942973   6.332803   5.706995   4.488884   6.367282
    27  C    6.199847   6.986697   6.989572   6.197395   7.825335
    28  H    7.223765   7.968579   7.865955   6.986114   8.659930
    29  C    6.304491   7.291451   7.569360   6.921220   8.488360
    30  H    5.454126   6.493572   6.928232   6.428681   7.872276
    31  H    7.136282   8.078264   8.393863   7.823606   9.270936
    32  H    6.720341   7.811626   8.095476   7.354698   9.065311
    33  H    6.042856   6.669610   6.649529   5.989099   7.398420
    34  C    4.702938   4.901995   4.396517   3.553647   5.008887
    35  C    5.363596   5.216071   4.380515   3.555259   4.715856
    36  C    3.989982   4.240600   4.083201   3.635945   4.750117
    37  C    5.431289   4.971339   4.093669   3.674434   4.160243
    38  H    6.141441   6.002811   5.039439   4.042682   5.323510
    39  C    4.078813   3.931959   3.768168   3.747116   4.192528
    40  H    3.821390   4.392374   4.537982   4.138466   5.341663
    41  C    4.842064   4.341786   3.778108   3.770307   3.871185
    42  H    6.242476   5.614322   4.581196   4.220729   4.411271
    43  H    4.003089   3.871415   4.044273   4.323781   4.455760
    44  H    5.310146   4.591050   4.068115   4.366890   3.911831
    45  Br   6.637711   7.526063   7.333732   6.184105   8.235523
    46  Cl   7.734215   8.068667   7.503713   6.487367   8.044812
                   16         17         18         19         20
    16  H    0.000000
    17  H    4.959638   0.000000
    18  H    4.294673   2.471079   0.000000
    19  H    4.979662   7.053085   7.981624   0.000000
    20  H    7.050079   5.043831   7.206555   4.961705   0.000000
    21  H    7.152155   8.005598   9.400286   2.474250   4.297856
    22  H    7.976819   7.203114   9.080939   4.295551   2.471393
    23  C    5.338925   5.875706   7.111950   4.866755   5.437698
    24  H    5.095019   4.904123   6.362498   4.763923   4.547128
    25  C    4.225601   5.955116   6.680786   4.615117   6.236020
    26  H    4.298849   6.749779   7.351338   4.145118   6.647377
    27  C    6.532232   6.548472   7.824220   6.365052   6.371993
    28  H    7.195341   7.613069   8.829498   6.656159   7.091554
    29  C    7.439441   6.403435   8.045400   7.018230   5.893400
    30  H    7.077923   5.444790   7.183092   7.057387   5.408808
    31  H    8.336880   7.169905   8.759310   8.075040   6.850961
    32  H    7.861896   6.789416   8.612072   6.718920   5.395814
    33  H    6.317936   6.420592   7.434291   6.953966   7.048070
    34  C    3.633866   5.493176   5.789726   5.571700   6.941273
    35  C    3.262061   6.277426   6.049548   5.955354   8.031012
    36  C    4.056122   4.620196   4.993701   6.430293   6.818743
    37  C    3.402267   6.332084   5.616913   7.079988   8.893306
    38  H    3.506086   7.098440   6.883209   5.627985   8.364794
    39  C    4.163552   4.693789   4.456352   7.481680   7.816889
    40  H    4.731257   4.242281   5.122942   6.487170   6.154273
    41  C    3.864735   5.605388   4.815541   7.772850   8.799395
    42  H    3.726707   7.181207   6.189009   7.600265   9.796182
    43  H    4.903963   4.402120   4.175674   8.249889   7.992927
    44  H    4.455067   6.011640   4.838932   8.721961   9.645352
    45  Br   6.338689   7.116951   8.542554   4.058101   5.154139
    46  Cl   6.283155   8.436583   8.971980   6.426327   8.539944
                   21         22         23         24         25
    21  H    0.000000
    22  H    2.488450   0.000000
    23  C    6.240301   6.463884   0.000000
    24  H    5.967284   5.873934   1.091008   0.000000
    25  C    6.495160   7.135035   1.503441   2.103907   0.000000
    26  H    6.183042   7.188756   2.239271   2.932926   1.077354
    27  C    7.575192   7.568694   1.535726   2.136036   2.602474
    28  H    7.842891   8.022006   2.151103   3.004771   3.028503
    29  C    7.812660   7.321812   2.535180   2.555907   3.876154
    30  H    7.840626   7.144233   2.814977   2.419790   4.046947
    31  H    8.843834   8.299501   3.481574   3.610890   4.711187
    32  H    7.206765   6.615017   2.798143   2.775994   4.281742
    33  H    8.375630   8.406217   2.145532   2.643091   2.677694
    34  C    7.586080   8.126905   2.590237   2.865228   1.449107
    35  C    8.209923   9.048299   3.849009   4.200525   2.453740
    36  C    8.236443   8.385838   3.022308   2.925452   2.498980
    37  C    9.349491  10.092213   5.010803   5.221353   3.732122
    38  H    7.976113   9.095855   4.141229   4.644945   2.649644
    39  C    9.371634   9.502939   4.410142   4.265824   3.762364
    40  H    8.022184   7.883108   2.689128   2.351833   2.746409
    41  C    9.883117  10.301448   5.236516   5.247797   4.241655
    42  H    9.962319  10.877695   5.961158   6.224604   4.597290
    43  H    9.992877   9.882813   5.047131   4.755236   4.640030
    44  H   10.840477  11.222166   6.299014   6.266089   5.327179
    45  Br   4.976870   5.452287   1.959075   2.447420   2.833084
    46  Cl   8.254388   9.156834   3.222672   4.256280   2.650843
                   26         27         28         29         30
    26  H    0.000000
    27  C    3.371066   0.000000
    28  H    3.516602   1.090569   0.000000
    29  C    4.697483   1.524616   2.173686   0.000000
    30  H    4.990201   2.178207   3.087280   1.095978   0.000000
    31  H    5.519820   2.159074   2.492141   1.093850   1.771527
    32  H    4.956338   2.180155   2.555075   1.095286   1.773243
    33  H    3.553161   1.093290   1.746681   2.160809   2.510747
    34  C    2.170222   3.260725   3.842978   4.458938   4.400290
    35  C    2.634959   4.521435   4.925720   5.813815   5.794936
    36  C    3.443202   3.333003   4.167768   4.164653   3.820096
    37  C    4.017483   5.514210   5.994894   6.695853   6.540615
    38  H    2.371366   4.929300   5.146277   6.323426   6.440674
    39  C    4.587606   4.594966   5.393728   5.332593   4.883215
    40  H    3.807083   2.824975   3.820112   3.319086   2.815598
    41  C    4.815711   5.543034   6.191442   6.491288   6.156202
    42  H    4.693688   6.490368   6.883284   7.728672   7.611978
    43  H    5.544193   5.063146   5.937454   5.532813   4.929556
    44  H    5.881044   6.536816   7.189093   7.414864   7.021535
    45  Br   2.840738   2.888539   2.898077   3.497491   4.019778
    46  Cl   2.467149   3.226696   2.763300   4.724833   5.359366
                   31         32         33         34         35
    31  H    0.000000
    32  H    1.767423   0.000000
    33  H    2.502850   3.080885   0.000000
    34  C    5.164332   5.119089   2.829370   0.000000
    35  C    6.460246   6.469206   4.018811   1.406627   0.000000
    36  C    4.780247   4.984332   2.689859   1.405418   2.425357
    37  C    7.250434   7.465838   4.822024   2.423637   1.386607
    38  H    6.994339   6.864888   4.579187   2.156656   1.085619
    39  C    5.810081   6.228378   3.791503   2.422284   2.790184
    40  H    3.963095   4.147161   2.318300   2.169367   3.414856
    41  C    6.968178   7.362107   4.726655   2.794312   2.409147
    42  H    8.266338   8.483093   5.804494   3.406412   2.144761
    43  H    5.911383   6.469779   4.237082   3.404202   3.875074
    44  H    7.826058   8.323281   5.666282   3.879963   3.391839
    45  Br   4.403481   3.103606   3.823865   4.238688   5.251982
    46  Cl   5.109816   5.167842   3.135486   3.185266   3.464849
                   36         37         38         39         40
    36  C    0.000000
    37  C    2.793767   0.000000
    38  H    3.406814   2.149689   0.000000
    39  C    1.388992   2.419914   3.875763   0.000000
    40  H    1.084623   3.878018   4.311484   2.138518   0.000000
    41  C    2.411304   1.396536   3.396246   1.394328   3.388484
    42  H    3.878848   1.085084   2.475557   3.403466   4.963053
    43  H    2.144969   3.403684   4.960665   1.084958   2.455302
    44  H    3.393589   2.154099   4.292388   2.151813   4.280595
    45  Br   4.915333   6.561253   5.196862   6.296765   4.600113
    46  Cl   4.209102   4.591708   3.222139   5.177757   4.567062
                   41         42         43         44         45
    41  C    0.000000
    42  H    2.156856   0.000000
    43  H    2.154822   4.300602   0.000000
    44  H    1.085656   2.483332   2.480701   0.000000
    45  Br   7.006367   7.390452   6.968298   8.086668   0.000000
    46  Cl   5.335281   5.159774   6.069851   6.307104   3.911146
                   46
    46  Cl   0.000000
 Stoichiometry    C22H20BrClS2
 Framework group  C1[X(C22H20BrClS2)]
 Deg. of freedom   132
 Full point group                 C1      NOp   1
 Largest Abelian subgroup         C1      NOp   1
 Largest concise Abelian subgroup C1      NOp   1
                         Standard orientation:                         
 ---------------------------------------------------------------------
 Center     Atomic      Atomic             Coordinates (Angstroms)
 Number     Number       Type             X           Y           Z
 ---------------------------------------------------------------------
      1          6           0        2.811563    1.224638   -1.902825
      2          6           0        4.115210    1.584069   -1.579331
      3          6           0        4.406379    2.078613   -0.308962
      4          6           0        3.395285    2.225299    0.636053
      5          6           0        2.089823    1.835602    0.329769
      6          6           0        1.803558    1.334477   -0.943769
      7         16           0        0.179690    0.753451   -1.371622
      8          6           0       -0.868370    1.950179   -0.588808
      9          6           0       -0.584035    2.458115    0.683632
     10         16           0        0.855048    1.964535    1.603355
     11          6           0       -1.480770    3.342177    1.285310
     12          6           0       -2.662369    3.688345    0.634988
     13          6           0       -2.938092    3.187899   -0.635306
     14          6           0       -2.032693    2.333194   -1.255638
     15          1           0       -3.852641    3.465134   -1.148901
     16          1           0       -2.236836    1.948745   -2.249729
     17          1           0       -1.256396    3.755360    2.263905
     18          1           0       -3.360266    4.363589    1.119344
     19          1           0        2.577373    0.851561   -2.895181
     20          1           0        3.619213    2.638528    1.614789
     21          1           0        4.899817    1.483680   -2.321954
     22          1           0        5.420720    2.369218   -0.055488
     23          6           0        0.410857   -1.649701    0.673461
     24          1           0        0.534715   -0.667350    1.131656
     25          6           0       -0.563945   -1.494515   -0.460566
     26          1           0       -0.272361   -1.791346   -1.454327
     27          6           0        0.057876   -2.642401    1.790782
     28          1           0        0.337786   -3.646490    1.470164
     29          6           0        0.727264   -2.273985    3.110117
     30          1           0        0.396522   -1.291398    3.465505
     31          1           0        0.475468   -3.012791    3.876455
     32          1           0        1.818252   -2.251066    3.015938
     33          1           0       -1.028952   -2.651388    1.909131
     34          6           0       -1.936739   -1.076498   -0.259044
     35          6           0       -2.821446   -1.132149   -1.351195
     36          6           0       -2.382321   -0.530727    0.957011
     37          6           0       -4.127463   -0.685427   -1.219151
     38          1           0       -2.477272   -1.548822   -2.292735
     39          6           0       -3.690249   -0.080378    1.082749
     40          1           0       -1.707985   -0.437382    1.801382
     41          6           0       -4.564629   -0.162499   -0.000240
     42          1           0       -4.806903   -0.743522   -2.063185
     43          1           0       -4.025678    0.341814    2.024224
     44          1           0       -5.586567    0.189356    0.102179
     45         35           0        2.190013   -2.022817   -0.056856
     46         17           0       -1.038966   -4.067093   -0.888538
 ---------------------------------------------------------------------
 Rotational constants (GHZ):           0.1770502           0.1604062           0.1069246
 Standard basis: 6-31+G(d,p) (6D, 7F)
 There are   621 symmetry adapted cartesian basis functions of A   symmetry.
 There are   621 symmetry adapted basis functions of A   symmetry.
   621 basis functions,  1099 primitive gaussians,   621 cartesian basis functions
   118 alpha electrons      118 beta electrons
       nuclear repulsion energy      3526.9742158350 Hartrees.
 NAtoms=   46 NActive=   46 NUniq=   46 SFac= 1.00D+00 NAtFMM=   60 NAOKFM=F Big=F
 Integral buffers will be    131072 words long.
 Raffenetti 2 integral format.
 Two-electron integral symmetry is turned on.
 Nuclear repulsion after empirical dispersion term =     3526.9274586145 Hartrees.
 ------------------------------------------------------------------------------
 Polarizable Continuum Model (PCM)
 =================================
 Model                : PCM.
 Atomic radii         : SMD-Coulomb.
 Polarization charges : Total charges.
 Charge compensation  : None.
 Solution method      : Matrix inversion.
 Cavity type          : VdW (van der Waals Surface) (Alpha=1.000).
 Cavity algorithm     : GePol (No added spheres)
                        Default sphere list used, NSphG=   46.
                        Lebedev-Laikov grids with approx.  5.0 points / Ang**2.
                        Smoothing algorithm: York/Karplus (Gamma=1.0000).
                        Polarization charges: spherical gaussians, with
                                              point-specific exponents (IZeta= 3).
                        Self-potential: point-specific (ISelfS= 7).
                        Self-field    : sphere-specific E.n sum rule (ISelfD= 2).
 1st derivatives      : Analytical E(r).r(x)/FMM algorithm (CHGder, D1EAlg=3).
                        Cavity 1st derivative terms included.
 Solvent              : Dichloromethane, Eps=   8.930000 Eps(inf)=   2.028346
 ------------------------------------------------------------------------------
 ------------------------------------------------------------------------------
 Atomic radii for non-electrostatic terms: SMD-CDS.
 ------------------------------------------------------------------------------
 Nuclear repulsion after PCM non-electrostatic terms =     3526.9109482514 Hartrees.
 One-electron integrals computed using PRISM.
 NBasis=   621 RedAO= T EigKep=  1.33D-06  NBF=   621
 NBsUse=   618 1.00D-06 EigRej=  9.83D-07 NBFU=   618
 Initial guess from the checkpoint file:  "/home/ansgus3642/gaussian/scratch/Gau-108192.chk"
 B after Tr=     0.000000    0.000000    0.000000
         Rot=    0.999751   -0.000821    0.000904    0.022290 Ang=  -2.56 deg.
 ExpMin= 3.50D-02 ExpMax= 5.74D+05 ExpMxC= 5.74D+03 IAcc=3 IRadAn=         5 AccDes= 0.00D+00
 Harris functional with IExCor= 4639 and IRadAn=       5 diagonalized for initial guess.
 HarFok:  IExCor= 4639 AccDes= 0.00D+00 IRadAn=         5 IDoV= 1 UseB2=F ITyADJ=14
 ICtDFT=  3500011 ScaDFX=  1.000000  1.000000  1.000000  1.000000
 FoFCou: FMM=F IPFlag=           0 FMFlag=      100000 FMFlg1=           0
         NFxFlg=           0 DoJE=T BraDBF=F KetDBF=T FulRan=T
         wScrn=  0.000000 ICntrl=       500 IOpCl=  0 I1Cent=   200000004 NGrid=           0
         NMat0=    1 NMatS0=      1 NMatT0=    0 NMatD0=    1 NMtDS0=    0 NMtDT0=    0
 Petite list used in FoFCou.
 Requested convergence on RMS density matrix=1.00D-08 within 128 cycles.
 Requested convergence on MAX density matrix=1.00D-06.
 Requested convergence on             energy=1.00D-06.
 No special actions if energy rises.
 Inv3:  Mode=1 IEnd=    36435675.
 Iteration    1 A*A^-1 deviation from unit magnitude is 3.33D-15 for    194.
 Iteration    1 A*A^-1 deviation from orthogonality  is 2.86D-15 for    977    212.
 Iteration    1 A^-1*A deviation from unit magnitude is 2.89D-15 for    109.
 Iteration    1 A^-1*A deviation from orthogonality  is 2.43D-15 for   2724   2309.
 Error on total polarization charges =  0.04882
 SCF Done:  E(RwB97XD) =  -4678.45460527     A.U. after   18 cycles
            NFock= 18  Conv=0.34D-08     -V/T= 2.0061
 SMD-CDS (non-electrostatic) energy       (kcal/mol) =     -10.36
 (included in total energy above)
 D1PCM: PCM CHGder 1st derivatives, ID1Alg=3 FixD1E=F DoIter=F DoCFld=F I1PDM=0.
 Calling FoFJK, ICntrl=      2127 FMM=F ISym2X=0 I1Cent= 0 IOpClX= 0 NMat=1 NMatS=1 NMatT=0.
 ***** Axes restored to original set *****
 -------------------------------------------------------------------
 Center     Atomic                   Forces (Hartrees/Bohr)
 Number     Number              X              Y              Z
 -------------------------------------------------------------------
      1        6          -0.000091202    0.000358637    0.000003511
      2        6           0.000085159   -0.000104039    0.000022743
      3        6           0.000106288    0.000071981   -0.000007439
      4        6          -0.000031193   -0.000073636   -0.000000084
      5        6           0.000354918   -0.000340926    0.000070692
      6        6          -0.000634603    0.000552711    0.000606568
      7       16           0.001961131    0.010143434   -0.004615870
      8        6          -0.000067996    0.000168672   -0.000470256
      9        6          -0.000179663   -0.000088553    0.000148246
     10       16          -0.000152563   -0.000419488   -0.000236179
     11        6          -0.000076905    0.000004652   -0.000025822
     12        6          -0.000059973    0.000072342    0.000066425
     13        6           0.000013787   -0.000051533   -0.000009713
     14        6          -0.000138862    0.000138120    0.000173672
     15        1          -0.000016388   -0.000009030    0.000008475
     16        1           0.000095879    0.000042113   -0.000059810
     17        1           0.000005181    0.000010698    0.000011548
     18        1           0.000004306    0.000008921   -0.000006640
     19        1          -0.000054986    0.000021565    0.000025619
     20        1           0.000041406   -0.000025559   -0.000020918
     21        1           0.000017401    0.000006415    0.000003815
     22        1          -0.000000051   -0.000003507   -0.000003490
     23        6           0.000927812    0.004174609   -0.000109110
     24        1          -0.000460288    0.000119890    0.000459905
     25        6          -0.003186350   -0.016679100    0.005877321
     26        1           0.000684003    0.000451583   -0.000832913
     27        6           0.000157156   -0.000593805   -0.000314079
     28        1          -0.000142819   -0.000193087   -0.000004596
     29        6           0.000233820    0.000013657    0.000106716
     30        1          -0.000079788    0.000038175   -0.000062791
     31        1          -0.000049889   -0.000006898   -0.000023545
     32        1          -0.000032484   -0.000009480   -0.000013878
     33        1           0.000048385    0.000049557    0.000232843
     34        6           0.000643135    0.003973871   -0.000141452
     35        6          -0.000434993   -0.000326157   -0.000303013
     36        6          -0.000398542    0.000215282    0.000494380
     37        6          -0.000027364   -0.000241849   -0.000077422
     38        1          -0.000064409    0.000094644   -0.000000584
     39        6           0.000471342   -0.000141655    0.000320410
     40        1           0.000296090    0.000175744   -0.000221174
     41        6           0.000054911   -0.000105484   -0.000228910
     42        1           0.000014438    0.000021104    0.000004143
     43        1          -0.000003827    0.000039807   -0.000022980
     44        1           0.000000804    0.000049838   -0.000018834
     45       35           0.000223255    0.000084093    0.000095145
     46       17          -0.000055470   -0.001688332   -0.000900673
 -------------------------------------------------------------------
 Cartesian Forces:  Max     0.016679100 RMS     0.001894598

 GradGradGradGradGradGradGradGradGradGradGradGradGradGradGradGradGradGrad
 Berny optimization.
 FormGI is forming the generalized inverse of G from B-inverse, IUseBI=4.
 Internal  Forces:  Max     0.007740794 RMS     0.000656144
 Search for a saddle point.
 Step number   6 out of a maximum of  276
 All quantities printed in internal units (Hartrees-Bohrs-Radians)
 Swapping is turned off.
 Update second derivatives using D2CorX and points    5    6
 ITU=  0  0  0  0  0  0
     Eigenvalues ---   -0.00635   0.00246   0.00359   0.00501   0.00806
     Eigenvalues ---    0.00901   0.01267   0.01326   0.01409   0.01517
     Eigenvalues ---    0.01554   0.01748   0.01762   0.01786   0.01797
     Eigenvalues ---    0.01812   0.01890   0.01942   0.02051   0.02139
     Eigenvalues ---    0.02220   0.02286   0.02299   0.02327   0.02497
     Eigenvalues ---    0.02539   0.02543   0.02569   0.02752   0.02785
     Eigenvalues ---    0.02851   0.02890   0.02922   0.02931   0.02995
     Eigenvalues ---    0.03005   0.03224   0.03537   0.03776   0.04048
     Eigenvalues ---    0.04560   0.04591   0.04831   0.05514   0.06239
     Eigenvalues ---    0.07350   0.07995   0.08544   0.09563   0.10736
     Eigenvalues ---    0.10911   0.10992   0.11036   0.11345   0.11726
     Eigenvalues ---    0.11780   0.11823   0.12256   0.12280   0.12306
     Eigenvalues ---    0.12352   0.12458   0.12533   0.12617   0.13115
     Eigenvalues ---    0.14067   0.14220   0.15548   0.15959   0.16312
     Eigenvalues ---    0.16707   0.17210   0.17776   0.17923   0.18650
     Eigenvalues ---    0.18945   0.19312   0.19347   0.19396   0.19417
     Eigenvalues ---    0.19672   0.20171   0.21515   0.22488   0.22684
     Eigenvalues ---    0.24133   0.24624   0.25217   0.26353   0.26857
     Eigenvalues ---    0.28868   0.29094   0.30262   0.30831   0.32199
     Eigenvalues ---    0.33457   0.33959   0.34294   0.34412   0.34735
     Eigenvalues ---    0.34932   0.35076   0.35965   0.36466   0.36530
     Eigenvalues ---    0.36570   0.36629   0.36634   0.36691   0.36713
     Eigenvalues ---    0.36722   0.36819   0.36858   0.36886   0.37037
     Eigenvalues ---    0.37533   0.37790   0.39866   0.42081   0.42719
     Eigenvalues ---    0.42745   0.42817   0.44383   0.46899   0.48231
     Eigenvalues ---    0.48264   0.48322   0.48500   0.48682   0.51566
     Eigenvalues ---    0.52017   0.52327
 Eigenvectors required to have negative eigenvalues:
                          R33       R14       D72       D76       D80
   1                    0.67600  -0.25877   0.22281   0.21673   0.21647
                          D95       A56       D96       D94       D97
   1                    0.19635  -0.19626  -0.19531   0.16870  -0.16765
 RFO step:  Lambda0=1.487924739D-03 Lambda=-4.72307932D-03.
 Linear search not attempted -- option 19 set.
 Maximum step size (   0.300) exceeded in Quadratic search.
    -- Step size scaled by   0.506
 Iteration  1 RMS(Cart)=  0.05733647 RMS(Int)=  0.00191601
 Iteration  2 RMS(Cart)=  0.00229148 RMS(Int)=  0.00018146
 Iteration  3 RMS(Cart)=  0.00000159 RMS(Int)=  0.00018146
 Iteration  4 RMS(Cart)=  0.00000000 RMS(Int)=  0.00018146
 Variable       Old X    -DE/DX   Delta X   Delta X   Delta X     New X
                                 (Linear)    (Quad)   (Total)
    R1        2.62756   0.00006   0.00000  -0.00024  -0.00025   2.62731
    R2        2.63746  -0.00002   0.00000   0.00014   0.00016   2.63762
    R3        2.05173  -0.00002   0.00000  -0.00006  -0.00006   2.05166
    R4        2.63425  -0.00002   0.00000  -0.00025  -0.00029   2.63396
    R5        2.05031   0.00001   0.00000  -0.00006  -0.00006   2.05025
    R6        2.62997   0.00006   0.00000  -0.00004  -0.00006   2.62990
    R7        2.05067   0.00000   0.00000  -0.00005  -0.00005   2.05062
    R8        2.63879   0.00006   0.00000   0.00010   0.00011   2.63890
    R9        2.05175  -0.00003   0.00000  -0.00006  -0.00006   2.05168
   R10        2.64222  -0.00025   0.00000   0.00002   0.00013   2.64235
   R11        3.36101   0.00000   0.00000  -0.00059  -0.00065   3.36036
   R12        3.35797  -0.00003   0.00000  -0.00100  -0.00087   3.35711
   R13        3.35041   0.00023   0.00000  -0.00113  -0.00094   3.34947
   R14        4.79423   0.00774   0.00000   0.08492   0.08479   4.87902
   R15        4.88675   0.00375   0.00000   0.13184   0.13191   5.01866
   R16        2.64423  -0.00007   0.00000   0.00024   0.00021   2.64444
   R17        2.63684   0.00004   0.00000   0.00036   0.00039   2.63723
   R18        3.35950  -0.00003   0.00000  -0.00169  -0.00196   3.35754
   R19        2.63731   0.00009   0.00000  -0.00015  -0.00014   2.63717
   R20        2.63136  -0.00002   0.00000  -0.00012  -0.00016   2.63120
   R21        2.05165   0.00002   0.00000   0.00002   0.00002   2.05167
   R22        2.63216   0.00003   0.00000  -0.00026  -0.00030   2.63186
   R23        2.05069   0.00000   0.00000  -0.00006  -0.00006   2.05064
   R24        2.62874   0.00006   0.00000  -0.00003  -0.00003   2.62871
   R25        2.05019   0.00001   0.00000  -0.00007  -0.00007   2.05013
   R26        2.05076   0.00002   0.00000   0.00034   0.00034   2.05110
   R27        2.06171   0.00032   0.00000   0.00131   0.00131   2.06302
   R28        2.84109   0.00093   0.00000  -0.00790  -0.00790   2.83319
   R29        2.90210   0.00039   0.00000   0.00424   0.00424   2.90634
   R30        3.70212   0.00017   0.00000  -0.00183  -0.00183   3.70029
   R31        2.03590   0.00048   0.00000   0.00489   0.00507   2.04098
   R32        2.73842  -0.00020   0.00000  -0.01958  -0.01958   2.71884
   R33        5.00937   0.00181   0.00000   0.23022   0.23022   5.23959
   R34        2.06088   0.00011   0.00000   0.00007   0.00007   2.06094
   R35        2.88111   0.00004   0.00000   0.00022   0.00022   2.88133
   R36        2.06602  -0.00003   0.00000   0.00002   0.00002   2.06603
   R37        2.07110   0.00004   0.00000   0.00022   0.00022   2.07132
   R38        2.06708  -0.00001   0.00000  -0.00007  -0.00007   2.06701
   R39        2.06979  -0.00003   0.00000  -0.00024  -0.00024   2.06955
   R40        2.65814   0.00048   0.00000   0.00361   0.00361   2.66175
   R41        2.65585   0.00012   0.00000   0.00460   0.00460   2.66046
   R42        2.62031  -0.00012   0.00000  -0.00124  -0.00124   2.61907
   R43        2.05152  -0.00006   0.00000  -0.00063  -0.00063   2.05089
   R44        2.62481  -0.00043   0.00000  -0.00382  -0.00382   2.62099
   R45        2.04964   0.00005   0.00000  -0.00034  -0.00034   2.04930
   R46        2.63907   0.00009   0.00000   0.00022   0.00022   2.63929
   R47        2.05051  -0.00002   0.00000  -0.00035  -0.00035   2.05016
   R48        2.63490   0.00036   0.00000   0.00221   0.00221   2.63711
   R49        2.05027   0.00000   0.00000  -0.00030  -0.00030   2.04998
   R50        2.05159   0.00000   0.00000   0.00006   0.00006   2.05165
    A1        2.09086   0.00010   0.00000   0.00036   0.00042   2.09128
    A2        2.09868   0.00000   0.00000   0.00001  -0.00002   2.09866
    A3        2.09361  -0.00011   0.00000  -0.00037  -0.00040   2.09321
    A4        2.09390  -0.00004   0.00000  -0.00031  -0.00030   2.09359
    A5        2.08846   0.00003   0.00000   0.00010   0.00010   2.08856
    A6        2.10080   0.00001   0.00000   0.00021   0.00021   2.10101
    A7        2.09955  -0.00009   0.00000   0.00000  -0.00001   2.09954
    A8        2.09800   0.00004   0.00000   0.00010   0.00011   2.09810
    A9        2.08548   0.00005   0.00000  -0.00009  -0.00009   2.08539
   A10        2.09537   0.00004   0.00000   0.00047   0.00050   2.09588
   A11        2.09715  -0.00006   0.00000  -0.00086  -0.00087   2.09628
   A12        2.09065   0.00002   0.00000   0.00038   0.00036   2.09101
   A13        2.08428   0.00006   0.00000  -0.00058  -0.00058   2.08370
   A14        2.06207   0.00018   0.00000  -0.00164  -0.00176   2.06031
   A15        2.13657  -0.00024   0.00000   0.00218   0.00229   2.13886
   A16        2.10160  -0.00007   0.00000   0.00004  -0.00004   2.10156
   A17        2.05875   0.00012   0.00000  -0.00314  -0.00336   2.05539
   A18        2.12187  -0.00005   0.00000   0.00289   0.00319   2.12505
   A19        1.78563   0.00019   0.00000   0.00328   0.00240   1.78804
   A20        2.06136  -0.00038   0.00000  -0.02378  -0.02414   2.03722
   A21        2.08199  -0.00008   0.00000   0.00383   0.00260   2.08460
   A22        1.84031  -0.00005   0.00000  -0.04065  -0.04097   1.79934
   A23        2.18344  -0.00048   0.00000  -0.05184  -0.05208   2.13135
   A24        2.12517  -0.00019   0.00000   0.00346   0.00394   2.12911
   A25        2.05730   0.00034   0.00000  -0.00330  -0.00367   2.05363
   A26        2.09959  -0.00016   0.00000  -0.00046  -0.00059   2.09901
   A27        2.13431  -0.00021   0.00000   0.00185   0.00186   2.13617
   A28        2.08452   0.00012   0.00000   0.00008   0.00014   2.08467
   A29        2.06345   0.00008   0.00000  -0.00217  -0.00225   2.06119
   A30        1.78407   0.00032   0.00000   0.00371   0.00325   1.78731
   A31        2.09598   0.00001   0.00000   0.00020   0.00022   2.09620
   A32        2.09080  -0.00001   0.00000  -0.00010  -0.00011   2.09069
   A33        2.09639   0.00000   0.00000  -0.00010  -0.00012   2.09627
   A34        2.09970  -0.00008   0.00000   0.00000  -0.00004   2.09966
   A35        2.08515   0.00004   0.00000  -0.00005  -0.00004   2.08511
   A36        2.09823   0.00005   0.00000   0.00008   0.00010   2.09832
   A37        2.09279   0.00002   0.00000  -0.00009  -0.00009   2.09269
   A38        2.10225  -0.00003   0.00000  -0.00002  -0.00002   2.10223
   A39        2.08813   0.00000   0.00000   0.00011   0.00011   2.08824
   A40        2.09283   0.00008   0.00000   0.00036   0.00044   2.09327
   A41        2.09150  -0.00012   0.00000  -0.00074  -0.00078   2.09072
   A42        2.09870   0.00003   0.00000   0.00042   0.00038   2.09908
   A43        1.87282   0.00012   0.00000   0.00369   0.00368   1.87650
   A44        1.87818   0.00009   0.00000   0.00236   0.00237   1.88055
   A45        1.79769   0.00001   0.00000   0.00478   0.00475   1.80244
   A46        2.05610  -0.00031   0.00000  -0.01266  -0.01267   2.04343
   A47        1.90425   0.00030   0.00000   0.00560   0.00555   1.90980
   A48        1.93569  -0.00017   0.00000  -0.00134  -0.00133   1.93435
   A49        1.74394  -0.00058   0.00000   0.00616   0.00592   1.74986
   A50        1.64288   0.00004   0.00000   0.01728   0.01759   1.66047
   A51        2.59531  -0.00116   0.00000  -0.03645  -0.03655   2.55875
   A52        2.08500   0.00049   0.00000  -0.00510  -0.00560   2.07940
   A53        2.14018  -0.00068   0.00000  -0.00087  -0.00128   2.13890
   A54        1.70903   0.00116   0.00000   0.00264   0.00229   1.71132
   A55        2.05347   0.00043   0.00000   0.00083   0.00027   2.05374
   A56        1.19415   0.00056   0.00000  -0.06457  -0.06457   1.12958
   A57        1.70383   0.00079   0.00000   0.00962   0.01004   1.71387
   A58        1.89891   0.00013   0.00000  -0.00290  -0.00290   1.89601
   A59        1.95247  -0.00023   0.00000   0.00017   0.00017   1.95265
   A60        1.88868   0.00016   0.00000  -0.00073  -0.00073   1.88796
   A61        1.94357   0.00006   0.00000   0.00372   0.00372   1.94729
   A62        1.85397  -0.00006   0.00000   0.00044   0.00044   1.85440
   A63        1.92279  -0.00005   0.00000  -0.00083  -0.00083   1.92196
   A64        1.94416  -0.00013   0.00000  -0.00136  -0.00136   1.94280
   A65        1.91982  -0.00004   0.00000  -0.00105  -0.00105   1.91877
   A66        1.94763   0.00001   0.00000   0.00053   0.00053   1.94816
   A67        1.88483   0.00007   0.00000   0.00036   0.00036   1.88519
   A68        1.88569   0.00006   0.00000   0.00107   0.00107   1.88676
   A69        1.87933   0.00004   0.00000   0.00054   0.00054   1.87987
   A70        2.06740   0.00083   0.00000   0.00363   0.00363   2.07103
   A71        2.13258  -0.00102   0.00000  -0.00419  -0.00419   2.12839
   A72        2.08033   0.00020   0.00000   0.00077   0.00077   2.08110
   A73        2.10101  -0.00020   0.00000  -0.00125  -0.00125   2.09976
   A74        2.08194   0.00016   0.00000  -0.00027  -0.00027   2.08167
   A75        2.10000   0.00004   0.00000   0.00150   0.00150   2.10150
   A76        2.09761  -0.00003   0.00000   0.00006   0.00005   2.09766
   A77        2.10587  -0.00031   0.00000  -0.00442  -0.00443   2.10144
   A78        2.07952   0.00034   0.00000   0.00426   0.00425   2.08377
   A79        2.09277  -0.00009   0.00000  -0.00116  -0.00116   2.09161
   A80        2.09260   0.00004   0.00000   0.00125   0.00125   2.09386
   A81        2.09781   0.00004   0.00000  -0.00009  -0.00009   2.09772
   A82        2.09566  -0.00010   0.00000  -0.00200  -0.00199   2.09366
   A83        2.08960   0.00006   0.00000   0.00213   0.00213   2.09173
   A84        2.09790   0.00004   0.00000  -0.00015  -0.00015   2.09776
   A85        2.09864   0.00023   0.00000   0.00364   0.00364   2.10227
   A86        2.09250  -0.00011   0.00000  -0.00156  -0.00157   2.09094
   A87        2.09201  -0.00012   0.00000  -0.00207  -0.00207   2.08993
    D1       -0.02330  -0.00001   0.00000  -0.00011  -0.00009  -0.02339
    D2        3.12557  -0.00001   0.00000  -0.00058  -0.00056   3.12501
    D3        3.12719   0.00003   0.00000   0.00071   0.00072   3.12792
    D4       -0.00712   0.00002   0.00000   0.00025   0.00025  -0.00687
    D5        0.02840   0.00000   0.00000   0.00083   0.00078   0.02918
    D6       -3.06678   0.00017   0.00000   0.00573   0.00577  -3.06102
    D7       -3.12206  -0.00003   0.00000   0.00001  -0.00003  -3.12209
    D8        0.06593   0.00014   0.00000   0.00491   0.00496   0.07089
    D9       -0.00925   0.00002   0.00000  -0.00046  -0.00045  -0.00970
   D10       -3.13135  -0.00001   0.00000  -0.00075  -0.00076  -3.13211
   D11        3.12501   0.00002   0.00000   0.00001   0.00003   3.12504
   D12        0.00291  -0.00001   0.00000  -0.00028  -0.00028   0.00263
   D13        0.03691  -0.00002   0.00000   0.00034   0.00031   0.03722
   D14       -3.10957  -0.00004   0.00000  -0.00068  -0.00071  -3.11028
   D15       -3.12404   0.00000   0.00000   0.00063   0.00063  -3.12342
   D16        0.01267  -0.00002   0.00000  -0.00039  -0.00040   0.01227
   D17       -0.03164   0.00002   0.00000   0.00038   0.00038  -0.03127
   D18        3.08566  -0.00006   0.00000  -0.00158  -0.00166   3.08400
   D19        3.11481   0.00004   0.00000   0.00139   0.00140   3.11621
   D20       -0.05107  -0.00004   0.00000  -0.00057  -0.00063  -0.05170
   D21       -0.00092  -0.00001   0.00000  -0.00096  -0.00092  -0.00184
   D22        3.09256  -0.00018   0.00000  -0.00620  -0.00629   3.08626
   D23       -3.11715   0.00006   0.00000   0.00115   0.00128  -3.11587
   D24       -0.02367  -0.00011   0.00000  -0.00410  -0.00410  -0.02777
   D25        2.50492  -0.00005   0.00000   0.01541   0.01531   2.52023
   D26       -0.66173  -0.00012   0.00000   0.01335   0.01316  -0.64857
   D27       -2.48492   0.00003   0.00000  -0.01476  -0.01486  -2.49978
   D28        1.78794   0.00015   0.00000   0.04492   0.04470   1.83264
   D29        1.30477   0.00066   0.00000   0.05948   0.06016   1.36493
   D30        0.70364   0.00020   0.00000  -0.00972  -0.00971   0.69394
   D31       -1.30668   0.00032   0.00000   0.04996   0.04986  -1.25682
   D32       -1.78985   0.00083   0.00000   0.06452   0.06532  -1.72453
   D33       -0.69958  -0.00009   0.00000   0.01426   0.01405  -0.68553
   D34        2.49281   0.00005   0.00000   0.02103   0.02083   2.51365
   D35        1.46626  -0.00045   0.00000  -0.02937  -0.02927   1.43699
   D36       -1.62453  -0.00031   0.00000  -0.02260  -0.02249  -1.64702
   D37        1.74290  -0.00054   0.00000  -0.03573  -0.03518   1.70773
   D38       -1.34789  -0.00040   0.00000  -0.02896  -0.02839  -1.37629
   D39        0.33159  -0.00018   0.00000  -0.06209  -0.06142   0.27017
   D40        2.49840  -0.00099   0.00000  -0.05723  -0.05669   2.44171
   D41       -1.82987  -0.00016   0.00000  -0.03329  -0.03310  -1.86297
   D42       -1.64886  -0.00018   0.00000  -0.02498  -0.02526  -1.67412
   D43        0.51796  -0.00099   0.00000  -0.02012  -0.02053   0.49743
   D44        2.47287  -0.00016   0.00000   0.00382   0.00306   2.47593
   D45        0.01530  -0.00005   0.00000  -0.00472  -0.00449   0.01081
   D46       -3.07983   0.00008   0.00000   0.00165   0.00175  -3.07808
   D47        3.10489  -0.00018   0.00000  -0.01172  -0.01153   3.09336
   D48        0.00975  -0.00005   0.00000  -0.00535  -0.00529   0.00446
   D49        3.05313  -0.00008   0.00000  -0.00237  -0.00241   3.05072
   D50       -0.06946  -0.00012   0.00000  -0.00432  -0.00432  -0.07379
   D51       -0.03845   0.00006   0.00000   0.00418   0.00411  -0.03433
   D52        3.12215   0.00002   0.00000   0.00222   0.00220   3.12435
   D53        0.66638   0.00018   0.00000  -0.00870  -0.00867   0.65771
   D54       -2.52113   0.00005   0.00000  -0.01494  -0.01477  -2.53590
   D55        0.02645   0.00001   0.00000   0.00265   0.00264   0.02909
   D56       -3.12022  -0.00002   0.00000   0.00057   0.00060  -3.11962
   D57       -3.07057   0.00014   0.00000   0.00866   0.00850  -3.06207
   D58        0.06595   0.00011   0.00000   0.00658   0.00646   0.07241
   D59       -0.03416   0.00003   0.00000   0.00122   0.00119  -0.03297
   D60        3.12374   0.00000   0.00000  -0.00043  -0.00043   3.12331
   D61        3.11252   0.00006   0.00000   0.00330   0.00324   3.11576
   D62       -0.01277   0.00003   0.00000   0.00165   0.00162  -0.01115
   D63        0.00535  -0.00003   0.00000  -0.00242  -0.00240   0.00296
   D64       -3.12925  -0.00003   0.00000  -0.00217  -0.00215  -3.13139
   D65        3.13052   0.00001   0.00000  -0.00076  -0.00077   3.12975
   D66       -0.00408   0.00001   0.00000  -0.00051  -0.00052  -0.00460
   D67        0.03084  -0.00002   0.00000  -0.00027  -0.00025   0.03059
   D68       -3.12984   0.00002   0.00000   0.00168   0.00166  -3.12818
   D69       -3.11769  -0.00002   0.00000  -0.00052  -0.00049  -3.11819
   D70        0.00482   0.00003   0.00000   0.00143   0.00142   0.00623
   D71        0.67957   0.00094   0.00000   0.03449   0.03468   0.71425
   D72        2.15495  -0.00133   0.00000   0.06844   0.06836   2.22331
   D73       -1.09132   0.00150   0.00000   0.00932   0.00936  -1.08196
   D74       -2.91278  -0.00007   0.00000  -0.00405  -0.00416  -2.91695
   D75        2.80025   0.00094   0.00000   0.03188   0.03207   2.83231
   D76       -2.00756  -0.00132   0.00000   0.06584   0.06574  -1.94181
   D77        1.02936   0.00150   0.00000   0.00671   0.00675   1.03611
   D78       -0.79211  -0.00007   0.00000  -0.00666  -0.00677  -0.79888
   D79       -1.25656   0.00073   0.00000   0.02455   0.02472  -1.23184
   D80        0.21882  -0.00153   0.00000   0.05850   0.05839   0.27721
   D81       -3.02745   0.00129   0.00000  -0.00062  -0.00060  -3.02805
   D82        1.43427  -0.00028   0.00000  -0.01399  -0.01412   1.42015
   D83       -2.72698  -0.00006   0.00000  -0.01538  -0.01537  -2.74235
   D84       -0.57240  -0.00004   0.00000  -0.01258  -0.01257  -0.58497
   D85        1.54895  -0.00014   0.00000  -0.01400  -0.01399   1.53496
   D86        1.43829  -0.00007   0.00000  -0.01341  -0.01340   1.42489
   D87       -2.69031  -0.00005   0.00000  -0.01062  -0.01061  -2.70092
   D88       -0.56896  -0.00015   0.00000  -0.01203  -0.01202  -0.58099
   D89       -0.77297  -0.00008   0.00000  -0.00913  -0.00914  -0.78211
   D90        1.38161  -0.00006   0.00000  -0.00633  -0.00635   1.37527
   D91       -2.78022  -0.00016   0.00000  -0.00775  -0.00776  -2.78798
   D92        1.46371  -0.00026   0.00000   0.01396   0.01412   1.47783
   D93       -1.59591  -0.00040   0.00000   0.01090   0.01106  -1.58485
   D94       -2.99465  -0.00109   0.00000   0.03296   0.03301  -2.96164
   D95        0.22891  -0.00124   0.00000   0.02990   0.02995   0.25886
   D96        0.04406   0.00169   0.00000  -0.02549  -0.02550   0.01856
   D97       -3.01557   0.00154   0.00000  -0.02855  -0.02855  -3.04412
   D98       -1.17042   0.00067   0.00000   0.04263   0.04243  -1.12800
   D99        2.05314   0.00053   0.00000   0.03957   0.03937   2.09250
   D100       1.07628  -0.00001   0.00000  -0.00066  -0.00066   1.07563
   D101      -3.11758  -0.00004   0.00000  -0.00177  -0.00177  -3.11935
   D102      -1.03291  -0.00001   0.00000  -0.00145  -0.00145  -1.03436
   D103      -3.07773   0.00004   0.00000  -0.00161  -0.00161  -3.07934
   D104      -0.98841   0.00002   0.00000  -0.00272  -0.00272  -0.99113
   D105       1.09626   0.00005   0.00000  -0.00240  -0.00240   1.09386
   D106      -1.02529  -0.00003   0.00000   0.00071   0.00071  -1.02458
   D107       1.06403  -0.00005   0.00000  -0.00040  -0.00040   1.06363
   D108      -3.13449  -0.00002   0.00000  -0.00008  -0.00008  -3.13457
   D109      -3.09077  -0.00016   0.00000  -0.00078  -0.00079  -3.09157
[truncated: 3,546,503 more chars]
